# Supplementary material for: Transcriptome Analysis of Resistant and Susceptible Alfalfa Cultivars Infected With Root-Knot Nematode Meloidogyne incognita
Source: PLoS One. 2015 Feb 24;10(2):e0118269. doi: 10.1371/journal.pone.0118269 (PMC4339843; doi:10.1371/journal.pone.0118269)
Supplement: S1 Table — (XLSX) [file pone.0118269.s004.xlsx]

## Sheet: Sheet1
Supplementary Table S1. Primers used in conventional and quantitative real-time PCRs
Primers to detect Meloidogyne incognita
MiIDL1-f2	TGCTTTTATCTGTCTCAATTGTGGA
MiIDL1-r2	AATCTATCGGCCGGGACCTG
Primers used for confirmation of the transctiptomic data by Q-PCR
M. truncatula ID	Forward primer	Reverse primer
Medtr0277s0020.3	TCTGAAATGGACAAAGCCCT	TCTGAAACTACCACTTCCACTG
Medtr1g027290.1	GTCTCCCTAACCACACTGATC	TGTCTAACGAAGGTCCATGAAG
Medtr1g052470.1	TGAGTTTACCTAACACTTCATCTGAG	AGCACTCGTAATTTGTCACCC
Medtr1g115135.1	TGGGCTCTTTGATTTGGTACG	TCATCTCAGTCAAAGTAAGGCG
Medtr3g023030.1	ACGACAAGGGTTTTCTCCAC	CAAATTGTATGCCAACGCTCTC
Medtr3g028350.1	GGTGGGAATCTTATGGAACTGG	TCAATCCACTCTTCCGCATC
Medtr3g052720.1	TGATCTTTTAGGACGTGCAGG	CAAGAACATCGCTCCAATTTCC
Medtr3g056160.1	GCAAGTCCGGCTACAATTTG	TGCTGGCATGGAATCCTTAC
Medtr3g056585.1	GCTCGAAGTTAACAGTTGATGC	TTCAGATTTGGCAGTGCTTTG
Medtr4g105540.1	TCATCTCCTACTCTTAGACCATCC	GTAGCGTTGTATCGTCACCTG
Medtr5g014380.1	GTGGTTTAAGGTGTGGAATTGG	GGATTTTGGAATACACGGCTG
Medtr5g078250.1	GAGGCTGTGTTCGTAATGTTTG	GCATGACATTCGCATCCTTC
Medtr5g081480.1	AGGTCCTCAAGCTACTCAGAG	CTGCTTCTGGTTGTGTTGATG
Medtr5g087320.1	GGTGAAATTCCTGTGGCTTTG	TTATATCCCAAGAGCAACCCAG
Medtr6g015490.1	CTTCAACCCCAGATAATGCAAC	AACCTCCACTTTGTTACCAGG
Medtr6g027080.1	ACTGGTTTTCGATCCCTTGG	ATATCCAAACCTTCACCCCG
Medtr6g045087.1	TCAGCATCACCAAGTCTTACC	GTGTTGCTTGAAGATCGTTTGG
Medtr6g071400.1	CGGGATTCACAATGATTTGGC	GATGACGAGTTACCATTGGAATAAG
Medtr6g072320.1	GGTCGTGGAAGTAGAGTCATC	AACTAATGGAAGGCCCGAAG
Medtr6g072450.1	GTCAGGAACTACATAAATCTCAATGC	GGATGCTTAACGTACTCAGGG
Medtr6g074810.1	GTCAGGAACTACATAAATCTCAATGC	GGATGCTTAACGTACTCAGGG
Medtr6g088245.1	ATGACAGTATGCCCATTCCAG	CAACTCTTCACCTCCATACCC
Medtr6g088250.1	GTTGAGCCTTGCCATGTTATC	GGGCGACTGAAATTGAAACC
Medtr6g472230.1	GGGAATTCGATGAGCTAGTGG	CTCCATGTTGCTTTTCTCCTTC
Medtr7g026140.1	AAGTGGACATTAGTGGTAACCC	CATTTCCTCAAACCTGGCAC
Medtr7g056277.1	ACACCAGTTCGATCGCTTATC	AGCTCTTTGGGAAGGACAAC
Medtr7g065160.1	TGTTGCAGGGATTCATAGAGTTG	TGCAACGCTTAGGGATAGTAAC
Medtr7g066260.1	CATGGAAGGTAGTTGTACGAGG	CATTGTCAAAGGAACTGGGAC
Medtr7g067950.1	CCCCAAGCTCCATTATCATAGG	TGTGCATGCTCTATCCTTGG
Medtr7g068350.1	AGTGAACAAATCCGAGACCAAG	GCAGATAGCGTTAACATTGAAGG
Medtr7g082460.1	GGAGAGTGTCAAAAGTGCATTG	GACTCCAGTTCCGTTTCGTAC
Medtr7g105720.1	AGTGCTCCTACATTGATTCGG	AGAATATTTTGAAGCTCCCTCGG
Medtr7g445700.1	ACTGAAGTGCCTGCTAGAATG	ACATTGAGAGTCCCACTTGC
Medtr8g007125.1	GTGTTCACAGACCTCCCTTC	TTCATTTTCAAACGCAGCTCC
Medtr8g015830.1	ATCAAGTTTCATCCCCTCCAC	CTTTCACATCCTTCAAGCCATG
Medtr8g442690.1	CCTCATAGCTTCATGCCTCAG	TGGGTCCTAATGCGTCAATATC
