# Supplementary material for: Transcriptome Analysis of Resistant and Susceptible Alfalfa Cultivars Infected With Root-Knot Nematode Meloidogyne incognita
Source: PLoS One. 2015 Feb 24;10(2):e0118269. doi: 10.1371/journal.pone.0118269 (PMC4339843; doi:10.1371/journal.pone.0118269)
Supplement: S2 Table — (XLSX) [file pone.0118269.s005.xlsx]

## Sheet: Blast NR
Supplementary Table S2A. Blast hits with the NR protein database
Alfalfa ID, this study	Description	Genbank	E-val
evgevgevgvelvLoc6329d58290t2	PREDICTED:LRRreceptor-likeserine/threonine-proteinkinaseFLS2-like[Cicerarietinum]	XP_004514486	0
evgevgevgvelvLoc6658t29	Cysteine-richreceptor-likeproteinkinase[Medicagotruncatula]_x0001_gb|AET01446.1|Cysteine-richreceptor-likeproteinkinase[Medicagotruncatula]	XP_003626970	0
evgevgevgvelvLoc6772t7	KTELmotif-containingprotein[Medicagotruncatula]_x0001_gb|AES75211.1|KTELmotif-containingprotein[Medicagotruncatula]	XP_003618993	0
evgevgevgvelvLoc6772t8	KTELmotif-containingprotein[Medicagotruncatula]_x0001_gb|AES75211.1|KTELmotif-containingprotein[Medicagotruncatula]	XP_003618993	0
evgevgevgvelvLoc6884t5	hypotheticalproteinMTR_5g081880[Medicagotruncatula]_x0001_gb|AES99528.1|hypotheticalproteinMTR_5g081880[Medicagotruncatula]	XP_003616570	0
evgevgevgvelvLoc7181t3	NBS-LRRprotein[Cicerarietinum]	AHB64357	0
evgevgevgvelvLoc7353d58364t1	PREDICTED:putativekinase-likeproteinTMKL1-like[Cicerarietinum]	XP_004515613	0
evgevgevgvelvLoc10016d58533t1	Cysteine-richreceptor-likeproteinkinase[Medicagotruncatula]_x0001_ref|XP_003638025.1|Cysteine-richreceptor-likeproteinkinase[Medicagotruncatula]_x0001_gb|AES85120.1|Cysteine-richreceptor-likeproteinkinase[Medicagotruncatula]_x0001_gb|AES85163.1|Cysteine-richreceptor-likeproteinkinase[Medicagotruncatula]	XP_003637982	0
evgevgevgvelvLoc10036t2	Beta-glucosidase[Medicagotruncatula]_x0001_gb|AES98450.1|Beta-glucosidase[Medicagotruncatula]	XP_003615492	0
evgevgevgvelvLoc10042t1utrorf	CaffeateO-methyltransferase-1[Medicagotruncatula]_x0001_gb|AES77558.1|CaffeateO-methyltransferase-1[Medicagotruncatula]	XP_003621340	0
evgevgevgvelvLoc10082t8	DELLAproteinRGL2[Medicagotruncatula]_x0001_gb|ABN07979.1|GRAStranscriptionfactor[Medicagotruncatula]_x0001_gb|AES65006.1|DELLAproteinRGL2[Medicagotruncatula]	XP_003594755	0
evgevgevgvelvLoc10294d58548t1	PREDICTED:uncharacterizedproteinLOC101489232[Cicerarietinum]	XP_004488232	0
evgevgevgvelvLoc10576d58563t1	hypotheticalproteinMTR_5g054360[Medicagotruncatula]_x0001_gb|AES97437.1|hypotheticalproteinMTR_5g054360[Medicagotruncatula]	XP_003614479	0
evgevgevgvelvLoc10702d58571t3	Diseaseresistance-likeproteinGS3-1[Medicagotruncatula]_x0001_gb|AES76449.1|Diseaseresistance-likeproteinGS3-1[Medicagotruncatula]	XP_003620231	0
evgevgevgvelvLoc10704d58572t1	DNAtopoisomerase[Medicagotruncatula]_x0001_gb|AES69522.1|DNAtopoisomerase[Medicagotruncatula]	XP_003599271	0
evgevgevgvelvLoc10707d58573t1	PREDICTED:geraniol8-hydroxylase-like[Cicerarietinum]	XP_004514899	0
evgevgevgvelvLoc10752d58576t1	BAHDacyltransferaseDCR[Medicagotruncatula]_x0001_gb|AES86821.1|BAHDacyltransferaseDCR[Medicagotruncatula]	XP_003604624	0
evgevgevgvelvLoc11030d1728t1	unknown[Medicagotruncatula]	AFK33462	0
evgevgevgvelvLoc7827d1726t8	Cysteine-richreceptor-likeproteinkinase[Medicagotruncatula]_x0001_gb|AES68955.1|Cysteine-richreceptor-likeproteinkinase[Medicagotruncatula]	XP_003598704	0
evgevgevgvelvLoc8444d58433t2	hypotheticalproteinMTR_2g038080[Medicagotruncatula]_x0001_gb|AES65333.1|hypotheticalproteinMTR_2g038080[Medicagotruncatula]	XP_003595082	0
evgevgevgvelvLoc11410d58613t1	MtN19-likeprotein[Pisumsativum]	AAU14999	0
evgevgevgvelvLoc11668d58629t1	hypotheticalproteinMTR_2g014890[Medicagotruncatula]_x0001_gb|AES63925.1|hypotheticalproteinMTR_2g014890[Medicagotruncatula]	XP_003593674	0
evgevgevgvelvLoc12066d58650t1	hypotheticalproteinPHAVU_003G144900g[Phaseolusvulgaris]_x0001_ref|XP_007154756.1|hypotheticalproteinPHAVU_003G144900g[Phaseolusvulgaris]_x0001_gb|ESW26749.1|hypotheticalproteinPHAVU_003G144900g[Phaseolusvulgaris]_x0001_gb|ESW26750.1|hypotheticalproteinPHAVU_003G144900g[Phaseolusvulgaris]	XP_007154755	0
evgevgevgvelvLoc12238d58659t1	ZincfingerCCCHdomain-containingprotein[Medicagotruncatula]_x0001_gb|AES70865.1|ZincfingerCCCHdomain-containingprotein[Medicagotruncatula]	XP_003600614	0
evgevgevgvelvLoc12751t9	unknown[Medicagotruncatula]	AFK44971	0
evgevgevgvelvLoc13832t5	lectin-likereceptorkinase7;1[Medicagotruncatula]	AAR11298	0
evgevgevgvelvLoc14079t3	IQdomain-containingprotein[Medicagotruncatula]_x0001_gb|AES96566.1|IQdomain-containingprotein[Medicagotruncatula]	XP_003613608	0
evgevgevgvelvLoc14571t9	Serine/threonineproteinkinase[Medicagotruncatula]_x0001_gb|AES68958.1|Serine/threonineproteinkinase[Medicagotruncatula]	XP_003598707	0
evgevgevgvelvLoc14826d58781t1	PREDICTED:UDP-arabinopyranosemutase3-like[Cicerarietinum]	XP_004488432	0
evgevgevgvelvLoc15324d58798t2	hypotheticalproteinMTR_4g077590[Medicagotruncatula]_x0001_gb|AES89595.1|hypotheticalproteinMTR_4g077590[Medicagotruncatula]	XP_003607398	0
evgevgevgvelvLoc15586t8	NBS-LRRprotein[Cicerarietinum]	AHG29005	0
evgevgevgvelvLoc15910d58822t2	Phosphatidylinositol-4-phosphate5-kinase[Medicagotruncatula]_x0001_gb|AES71357.1|Phosphatidylinositol-4-phosphate5-kinase[Medicagotruncatula]	XP_003601106	0
evgevgevgvelvLoc16322d58838t1	ProteinTRANSPARENTTESTA[Medicagotruncatula]_x0001_gb|AES96086.1|ProteinTRANSPARENTTESTA[Medicagotruncatula]	XP_003613128	0
evgevgevgvelvLoc16698t6	PREDICTED:uncharacterizedproteinLOC101501435[Cicerarietinum]	XP_004489282	0
evgevgevgvelvLoc17263d58867t2	PREDICTED:probablepeptidetransporterAt1g52190-likeisoformX1[Glycinemax]_x0001_ref|XP_006578223.1|PREDICTED:probablepeptidetransporterAt1g52190-likeisoformX2[Glycinemax]	XP_003522705	0
evgevgevgvelvLoc17313d58871t1	CyclinD2[Medicagotruncatula]_x0001_gb|AES96046.1|CyclinD2[Medicagotruncatula]	XP_003613088	0
evgevgevgvelvLoc18147t3	1-aminocyclopropane-1-carboxylateoxidase-likeprotein[Medicagotruncatula]_x0001_gb|AET01264.1|1-aminocyclopropane-1-carboxylateoxidase-likeprotein[Medicagotruncatula]	XP_003626788	0
evgevgevgvelvLoc19311d58942t1	PREDICTED:ribulose-1,5bisphosphatecarboxylase/oxygenaselargesubunitN-methyltransferase,chloroplastic-likeisoformX2[Cicerarietinum]	XP_004487895	0
evgevgevgvelvLoc20056t2	ElongationfactorTs[Medicagotruncatula]_x0001_gb|AES76870.1|ElongationfactorTs[Medicagotruncatula]	XP_003620652	0
evgevgevgvelvLoc20071t1	PREDICTED:uncharacterizedproteinLOC101504816isoformX2[Cicerarietinum]	XP_004500367	0
evgevgevgvelvLoc20610d1732t4	Cc-nbsresistanceprotein[Medicagotruncatula]_x0001_gb|AES69311.1|Cc-nbsresistanceprotein[Medicagotruncatula]	XP_003599060	0
evgevgevgvelvLoc22088t4	lecithinecholesterolacyltransferase-likeprotein[Medicagotruncatula]	AAQ10316	0
evgevgevgvelvLoc23286d59089t1	PREDICTED:cytochromeP45071D9-like[Glycinemax]	XP_003530792	0
evgevgevgvelvLoc27874d59253t1	hypotheticalproteinMTR_142s1018[Medicagotruncatula]_x0001_gb|AES85883.1|hypotheticalproteinMTR_142s1018[Medicagotruncatula]	XP_003638745	0
evgevgevgvelvLoc1017t9	ProtochlorophyllidereductaseB[Medicagotruncatula]_x0001_gb|AES68519.1|ProtochlorophyllidereductaseB[Medicagotruncatula]	XP_003598268	0
evgevgevgvelvLoc1052d60211t2	Cycloartenol-C-24-methyltransferase[Medicagotruncatula]_x0001_gb|ACJ84319.1|unknown[Medicagotruncatula]_x0001_gb|AES69631.1|Cycloartenol-C-24-methyltransferase[Medicagotruncatula]	XP_003599380	0
evgevgevgvelvLoc148t7	Reticulineoxidase[Medicagotruncatula]_x0001_gb|AES85251.1|Reticulineoxidase[Medicagotruncatula]	XP_003638113	0
evgevgevgvelvLoc1372d60267t3	PREDICTED:UDP-glycosyltransferase89B1-like[Cicerarietinum]	XP_004509983	0
evgevgevgvelvLoc1486d60290t5	Integrase,catalyticregion;Zincfinger,CCHC-type;Peptidaseaspartic,catalytic[Medicagotruncatula]	ABD32582	0
evgevgevgvelvLoc1812t3	Flavin-containingmonooxygenaseFMOGS-OX5[Medicagotruncatula]_x0001_gb|AET02230.1|Flavin-containingmonooxygenaseFMOGS-OX5[Medicagotruncatula]	XP_003627754	0
evgevgevgvelvLoc1823t24	PREDICTED:uncharacterizedproteinLOC101500695[Cicerarietinum]	XP_004488260	0
evgevgevgvelvLoc218t5	Ent-kaureneoxidase[Medicagotruncatula]_x0001_gb|AES84411.1|Ent-kaureneoxidase[Medicagotruncatula]	XP_003637273	0
evgevgevgvelvLoc428d60034t2	PREDICTED:abhydrolasedomain-containingproteinFAM108C1-like[Cicerarietinum]	XP_004489539	0
evgevgevgvelvLoc483t10	Pleiotropicdrugresistanceprotein[Medicagotruncatula]_x0001_gb|AES81618.1|Pleiotropicdrugresistanceprotein[Medicagotruncatula]	XP_003625400	0
evgevgevgvelvLoc2266d1738t1	Alcoholdehydrogenase-likeprotein[Medicagotruncatula]_x0001_gb|AES79515.1|Alcoholdehydrogenase-likeprotein[Medicagotruncatula]	XP_003623297	0
evgevgevgvelvLoc2473d60450t1	Beta-galactosidase[Medicagotruncatula]_x0001_gb|ABN08770.1|Galactose-bindinglike[Medicagotruncatula]_x0001_gb|AES65413.1|Beta-galactosidase[Medicagotruncatula]	XP_003595162	0
evgevgevgvelvLoc2565d60464t8	Diseaseresistance-likeproteinGS3-3[Medicagotruncatula]_x0001_gb|AES76274.1|Diseaseresistance-likeproteinGS3-3[Medicagotruncatula]	XP_003620056	0
evgevgevgvelvLoc2688d60479t2	Resistanceprotein[Medicagotruncatula]_x0001_gb|AES76171.1|Resistanceprotein[Medicagotruncatula]	XP_003619953	0
evgevgevgvelvLoc2823d60493t1	PREDICTED:importinsubunitbeta-1-likeisoformX1[Cicerarietinum]_x0001_ref|XP_004503586.1|PREDICTED:importinsubunitbeta-1-likeisoformX2[Cicerarietinum]	XP_004503585	0
evgevgevgvelvLoc2834d60495t8	PREDICTED:putativepre-mRNA-splicingfactorATP-dependentRNAhelicaseDHX16[Glycinemax]	XP_006582003	0
evgevgevgvelvLoc2879t10	Beta-fructofuranosidase,insolubleisoenzyme[Medicagotruncatula]_x0001_gb|AES59229.1|Beta-fructofuranosidase,insolubleisoenzyme[Medicagotruncatula]	XP_003588978	0
evgevgevgvelvLoc2939t6	1-aminocyclopropane-1-carboxylateoxidase-likeprotein[Medicagotruncatula]_x0001_gb|AET01266.1|1-aminocyclopropane-1-carboxylateoxidase-likeprotein[Medicagotruncatula]	XP_003626790	0
evgevgevgvelvLoc3026d60529t1	PREDICTED:uncharacterizedproteinAt1g76660-likeisoformX1[Cicerarietinum]	XP_004499330	0
evgevgevgvelvLoc3066t1	Reticulineoxidase-likeprotein[Medicagotruncatula]_x0001_gb|AES64853.1|Reticulineoxidase-likeprotein[Medicagotruncatula]	XP_003594602	0
evgevgevgvelvLoc3172t7	Cysteine-richreceptor-likeproteinkinase[Medicagotruncatula]_x0001_gb|AES97484.1|Cysteine-richreceptor-likeproteinkinase[Medicagotruncatula]	XP_003614526	0
evgevgevgvelvLoc3439d60585t2	Cytokinin-O-glucosyltransferase[Medicagotruncatula]_x0001_gb|AES96682.1|Cytokinin-O-glucosyltransferase[Medicagotruncatula]	XP_003613724	0
evgevgevgvelvLoc3450t2	InitiationfactoreIF-4gamma,middle;Up-frameshiftsuppressor2[Medicagotruncatula]	ABD32424	0
evgevgevgvelvLoc3512t2	NBS/LRRresistanceprotein-likeprotein[Medicagotruncatula]_x0001_gb|AES83671.1|NBS/LRRresistanceprotein-likeprotein[Medicagotruncatula]	XP_003636533	0
evgevgevgvelvLoc3600d60611t3	PREDICTED:proteinNSP-INTERACTINGKINASE2-like[Cicerarietinum]	XP_004490300	0
evgevgevgvelvLoc4634t2	PREDICTED:uncharacterizedproteinLOC101507508isoformX1[Cicerarietinum]	XP_004499141	0
evgevgevgvelvLoc5369t5	Cysteine-richreceptor-likeproteinkinase[Medicagotruncatula]_x0001_gb|ABN05834.1|Proteinkinase[Medicagotruncatula]_x0001_gb|AES83830.1|Cysteine-richreceptor-likeproteinkinase[Medicagotruncatula]	XP_003636692	0
evgevgevgvelvLoc5555d60806t1	Lectin[Medicagotruncatula]_x0001_gb|AES87012.1|Lectin[Medicagotruncatula]	XP_003604815	0
evgevgevgvelvLoc5878t5	cytochromeP450monooxygenaseCYP72A59[Medicagotruncatula]	ABC59078	0
evgevgevgvelvLoc6043t8	(iso)flavonoidglycosyltransferase[Medicagotruncatula]	ABI94021	0
evgevgevgvelvLoc6656t22	Cysteine-richreceptor-likeproteinkinase[Medicagotruncatula]_x0001_gb|AET01446.1|Cysteine-richreceptor-likeproteinkinase[Medicagotruncatula]	XP_003626970	0
evgevgevgvelvLoc7008d60950t2	PREDICTED:putativediseaseresistanceproteinRGA3-like[Cicerarietinum]	XP_004489884	0
evgevgevgvelvLoc10100t1	PREDICTED:RINGfingerproteinB-likeisoformX2[Cicerarietinum]	XP_004508662	0
evgevgevgvelvLoc10252d1743t1	IAA-aminoacidhydrolaseILR1-likeprotein[Medicagotruncatula]_x0001_gb|ABF55220.1|auxinconjugatehydrolase[Medicagotruncatula]_x0001_gb|AES67895.1|IAA-aminoacidhydrolaseILR1-likeprotein[Medicagotruncatula]	XP_003597644	0
evgevgevgvelvLoc10405d1744t5	hypotheticalproteinMTR_5g069290[Medicagotruncatula]_x0001_gb|AES98495.1|hypotheticalproteinMTR_5g069290[Medicagotruncatula]	XP_003615537	0
evgevgevgvelvLoc10444d61225t1	Endoplasmicreticulummetallopeptidase[Medicagotruncatula]_x0001_gb|AES62153.1|Endoplasmicreticulummetallopeptidase[Medicagotruncatula]	XP_003591902	0
evgevgevgvelvLoc10773t11	PREDICTED:probablepolygalacturonasenon-catalyticsubunitJP650-like[Cicerarietinum]	XP_004509821	0
evgevgevgvelvLoc10978d61262t4	Cytokinin-O-glucosyltransferase[Medicagotruncatula]_x0001_gb|ACT34896.1|GT1[Medicagotruncatula]_x0001_gb|AES79652.1|Cytokinin-O-glucosyltransferase[Medicagotruncatula]	XP_003623434	0
evgevgevgvelvLoc10978t3	Cytokinin-O-glucosyltransferase[Medicagotruncatula]_x0001_gb|ACT34896.1|GT1[Medicagotruncatula]_x0001_gb|AES79652.1|Cytokinin-O-glucosyltransferase[Medicagotruncatula]	XP_003623434	0
evgevgevgvelvLoc10994d61264t3	PREDICTED:uncharacterizedproteinLOC101495785isoformX2[Cicerarietinum]	XP_004499969	0
evgevgevgvelvLoc7537d60997t3	PREDICTED:DNAtopoisomerase1-likeisoformX1[Cicerarietinum]	XP_004508673	0
evgevgevgvelvLoc8128t9	hypotheticalproteinMTR_3g020820[Medicagotruncatula]_x0001_gb|AES69028.1|hypotheticalproteinMTR_3g020820[Medicagotruncatula]	XP_003598777	0
evgevgevgvelvLoc8348t3	CytochromeP450[Medicagotruncatula]_x0001_ref|XP_003623775.1|CytochromeP450[Medicagotruncatula]_x0001_gb|AES79977.1|CytochromeP450[Medicagotruncatula]_x0001_gb|AES79993.1|CytochromeP450[Medicagotruncatula]	XP_003623759	0
evgevgevgvelvLoc9395t5	Glutamatereceptor2.7[Medicagotruncatula]_x0001_gb|AES97786.1|Glutamatereceptor2.7[Medicagotruncatula]	XP_003614828	0
evgevgevgvelvLoc11058d1746t3	Probablyinactiveleucine-richrepeatreceptor-likeproteinkinase[Medicagotruncatula]_x0001_gb|AES77948.1|Probablyinactiveleucine-richrepeatreceptor-likeproteinkinase[Medicagotruncatula]	XP_003621730	0
evgevgevgvelvLoc11527d61300t1	hematopoieticproteinkinase[Medicagotruncatula]	AET86557	0
evgevgevgvelvLoc11527t4	hematopoieticproteinkinase[Medicagotruncatula]	AET86557	0
evgevgevgvelvLoc11760d61313t1	PolycombgroupproteinEMBRYONICFLOWER[Medicagotruncatula]_x0001_gb|AES94319.1|PolycombgroupproteinEMBRYONICFLOWER[Medicagotruncatula]	XP_003611361	0
evgevgevgvelvLoc12346d61349t1	hypotheticalproteinMTR_101s0034[Medicagotruncatula]_x0001_gb|AES84903.1|hypotheticalproteinMTR_101s0034[Medicagotruncatula]	XP_003637765	0
evgevgevgvelvLoc12488t4	Alcoholdehydrogenase[Medicagotruncatula]_x0001_gb|AES76000.1|Alcoholdehydrogenase[Medicagotruncatula]	XP_003619782	0
evgevgevgvelvLoc13198d61401t6	hypotheticalproteinMTR_8g011570[Medicagotruncatula]_x0001_gb|AET01358.1|hypotheticalproteinMTR_8g011570[Medicagotruncatula]	XP_003626882	0
evgevgevgvelvLoc13744t9	Quinohaemoproteinethanoldehydrogenasetype-1[Medicagotruncatula]_x0001_gb|AES77366.1|Quinohaemoproteinethanoldehydrogenasetype-1[Medicagotruncatula]	XP_003621148	0
evgevgevgvelvLoc13782t4	PREDICTED:splicingfactorU2aflargesubunitB-likeisoformX1[Cicerarietinum]	XP_004485754	0
evgevgevgvelvLoc14097d61459t1	MPBQ/MSBQmethyltransferase[Medicagotruncatula]_x0001_gb|AES60809.1|MPBQ/MSBQmethyltransferase[Medicagotruncatula]	XP_003590558	0
evgevgevgvelvLoc15076t2	PREDICTED:zeaxanthinepoxidase,chloroplastic-like[Cicerarietinum]	XP_004511928	0
evgevgevgvelvLoc15269d61529t1	Mitoticcheckpointserine/threonine-proteinkinaseBUB1beta[Medicagotruncatula]_x0001_gb|AES59939.1|Mitoticcheckpointserine/threonine-proteinkinaseBUB1beta[Medicagotruncatula]	XP_003589688	0
evgevgevgvelvLoc16316d61577t1	ProteinABCI12[Medicagotruncatula]_x0001_gb|AES64341.1|ProteinABCI12[Medicagotruncatula]	XP_003594090	0
evgevgevgvelvLoc16338d61580t1	Zinctransporter[Medicagotruncatula]_x0001_gb|AES90049.1|Zinctransporter[Medicagotruncatula]	XP_003607852	0
evgevgevgvelvLoc16791t1	hypotheticalproteinMTR_3g107880[Medicagotruncatula]_x0001_gb|AES73707.1|hypotheticalproteinMTR_3g107880[Medicagotruncatula]	XP_003603456	0
evgevgevgvelvLoc17144t2	hypotheticalproteinMTR_8g043760[Medicagotruncatula]_x0001_gb|AET02590.1|hypotheticalproteinMTR_8g043760[Medicagotruncatula]	XP_003628114	0
evgevgevgvelvLoc17599d61641t1	Translocaseofchloroplast[Medicagotruncatula]_x0001_gb|AES91635.1|Translocaseofchloroplast[Medicagotruncatula]	XP_003609438	0
evgevgevgvelvLoc17681t4	Peptidyl-prolylcis-transisomerase-likeprotein[Medicagotruncatula]_x0001_gb|AES76673.1|Peptidyl-prolylcis-transisomerase-likeprotein[Medicagotruncatula]	XP_003620455	0
evgevgevgvelvLoc17850d61651t1	hypotheticalproteinMTR_079s1010[Medicagotruncatula]_x0001_gb|AES84397.1|hypotheticalproteinMTR_079s1010[Medicagotruncatula]	XP_003637259	0
evgevgevgvelvLoc18490d1752t2	PREDICTED:omega-hydroxypalmitateO-feruloyltransferase-like[Cicerarietinum]	XP_004516455	0
evgevgevgvelvLoc18592d61685t2	Receptorproteinkinase-likeprotein[Medicagotruncatula]_x0001_gb|AES86916.1|Receptorproteinkinase-likeprotein[Medicagotruncatula]	XP_003604719	0
evgevgevgvelvLoc18765t3	Glutamyl-tRNA(Gln)amidotransferasesubunitA[Medicagotruncatula]_x0001_gb|AET04978.1|Glutamyl-tRNA(Gln)amidotransferasesubunitA[Medicagotruncatula]	XP_003630502	0
evgevgevgvelvLoc18952t6	PREDICTED:probableF-boxproteinAt4g22030-like[Cicerarietinum]	XP_004486171	0
evgevgevgvelvLoc19023t2	PREDICTED:TMVresistanceproteinN-likeisoformX1[Cicerarietinum]	XP_004492462	0
evgevgevgvelvLoc19971t3	Apospory-associatedprotein[Medicagotruncatula]_x0001_gb|AES94997.1|Apospory-associatedprotein[Medicagotruncatula]	XP_003612039	0
evgevgevgvelvLoc20214d61772t1	K(+)/H(+)antiporter[Medicagotruncatula]_x0001_gb|ABD32190.1|Sodium/hydrogenexchanger[Medicagotruncatula]_x0001_gb|AES81713.1|K(+)/H(+)antiporter[Medicagotruncatula]	XP_003625495	0
evgevgevgvelvLoc20478t3	PREDICTED:probablereceptor-likeproteinkinaseAt1g67000-like[Cicerarietinum]	XP_004498415	0
evgevgevgvelvLoc20690d61799t1	PREDICTED:G-typelectinS-receptor-likeserine/threonine-proteinkinaseAt4g27290-likeisoformX1[Cicerarietinum]	XP_004498418	0
evgevgevgvelvLoc23097t3	KinaseR-likeprotein[Medicagotruncatula]_x0001_gb|AES59897.1|KinaseR-likeprotein[Medicagotruncatula]	XP_003589646	0
evgevgevgvelvLoc23137d61928t4	PREDICTED:TMVresistanceproteinN-likeisoformX1[Cicerarietinum]_x0001_ref|XP_004516107.1|PREDICTED:TMVresistanceproteinN-likeisoformX2[Cicerarietinum]	XP_004516106	0
evgevgevgvelvLoc34442d62434t1	PREDICTED:golgincandidate3-likeisoformX1[Cicerarietinum]	XP_004510699	0
evgevgevgvelvLoc150t7	Prolyl-tRNAsynthetase[Medicagotruncatula]_x0001_gb|AES73215.1|Prolyl-tRNAsynthetase[Medicagotruncatula]	XP_003602964	0
evgevgevgvelvLoc267t92	Serine/threonineproteinphosphatase4regulatorysubunit[Medicagotruncatula]_x0001_gb|AES91952.1|Serine/threonineproteinphosphatase4regulatorysubunit[Medicagotruncatula]	XP_003609755	0
evgevgevgvelvLoc278t11	Peroxidase[Medicagotruncatula]_x0001_gb|AES64753.1|Peroxidase[Medicagotruncatula]	XP_003594502	0
evgevgevgvelvLoc327t5	Fasciclin-likearabinogalactanprotein[Medicagotruncatula]_x0001_gb|AES79965.1|Fasciclin-likearabinogalactanprotein[Medicagotruncatula]	XP_003623747	0
evgevgevgvelvLoc336d63135t4	Auxin-responsiveprotein(Aux/IAA)[Medicagotruncatula]_x0001_gb|AES95891.1|Auxin-responsiveprotein(Aux/IAA)[Medicagotruncatula]	XP_003612933	0
evgevgevgvelvLoc460t58	RecName:Full=Isocitratedehydrogenase[NADP],chloroplastic;Short=IDH;AltName:Full=IDP;AltName:Full=NADP(+)-specificICDH;AltName:Full=Oxalosuccinatedecarboxylase;Flags:Precursor_x0001_gb|AAA32656.1|isocitratedehydrogenaseprecursor[Medicagosativa]	Q40345	0
evgevgevgvelvLoc1008d63294t9	hypotheticalproteinMTR_6g052360[Medicagotruncatula]_x0001_gb|AES75634.1|hypotheticalproteinMTR_6g052360[Medicagotruncatula]	XP_003619416	0
evgevgevgvelvLoc1069t11	PREDICTED:TMVresistanceproteinN-likeisoformX2[Cicerarietinum]	XP_004489474	0
evgevgevgvelvLoc1194d63333t2	RNA-bindingprotein,putative[Medicagotruncatula]_x0001_gb|AES64505.1|RNA-bindingprotein,putative[Medicagotruncatula]	XP_003594254	0
evgevgevgvelvLoc1405d63374t6	Ftsh-likeprotease[Pisumsativum]	CAH10348	0
evgevgevgvelvLoc1486d63392t6	PREDICTED:jasmonicacid-amidosynthetaseJAR1-like[Cicerarietinum]	XP_004516415	0
evgevgevgvelvLoc1641t7	PREDICTED:uncharacterizedproteinLOC101494733[Cicerarietinum]	XP_004489332	0
evgevgevgvelvLoc1769t3	NBS-containingresistance-likeprotein[Medicagotruncatula]_x0001_gb|AES96359.1|NBS-containingresistance-likeprotein[Medicagotruncatula]	XP_003613401	0
evgevgevgvelvLoc1967t2	Cysteine-richreceptor-likeproteinkinase[Medicagotruncatula]_x0001_gb|AET01445.1|Cysteine-richreceptor-likeproteinkinase[Medicagotruncatula]	XP_003626969	0
evgevgevgvelvLoc2005d63496t1	PREDICTED:uncharacterizedmembraneproteinAt1g16860-like[Cicerarietinum]	XP_004507554	0
evgevgevgvelvLoc495d63179t2	hypotheticalproteinMTR_2g030560[Medicagotruncatula]_x0001_gb|AES64808.1|hypotheticalproteinMTR_2g030560[Medicagotruncatula]	XP_003594557	0
evgevgevgvelvLoc552t23	Cytokinin-O-glucosyltransferase[Medicagotruncatula]_x0001_gb|AES98788.1|Cytokinin-O-glucosyltransferase[Medicagotruncatula]	XP_003615830	0
evgevgevgvelvLoc55t4	Glucanendo-1,3-beta-glucosidase[Medicagotruncatula]_x0001_gb|AES89092.1|Glucanendo-1,3-beta-glucosidase[Medicagotruncatula]	XP_003606895	0
evgevgevgvelvLoc576t52	Aldehydeoxidase[Medicagotruncatula]_x0001_gb|AET00010.1|Aldehydeoxidase[Medicagotruncatula]	XP_003617051	0
evgevgevgvelvLoc610d63213t9	Seedlipoxygenase[Medicagotruncatula]_x0001_gb|AES95303.1|Seedlipoxygenase[Medicagotruncatula]	XP_003612345	0
evgevgevgvelvLoc837t7	hypotheticalproteinCARUB_v10001095mg,partial[Capsellarubella]_x0001_gb|EOA20766.1|hypotheticalproteinCARUB_v10001095mg,partial[Capsellarubella]	XP_006287868	0
evgevgevgvelvLoc843d63253t13	Aldo-ketoreductaseyakc[Medicagotruncatula]_x0001_gb|ABN08808.1|Aldo/ketoreductase[Medicagotruncatula]_x0001_gb|ACJ84900.1|unknown[Medicagotruncatula]_x0001_gb|AES77902.1|Aldo-ketoreductaseyakc[Medicagotruncatula]	XP_003621684	0
evgevgevgvelvLoc2153t29	Diseaseresistanceprotein[Medicagotruncatula]_x0001_gb|AES70533.1|Diseaseresistanceprotein[Medicagotruncatula]	XP_003600282	0
evgevgevgvelvLoc2160t7	CytosolicFe-Sclusterassemblyfactornbp35[Medicagotruncatula]_x0001_gb|AES59457.1|CytosolicFe-Sclusterassemblyfactornbp35[Medicagotruncatula]_x0001_gb|AFK48130.1|unknown[Medicagotruncatula]	XP_003589206	0
evgevgevgvelvLoc2528t7	U1smallnuclearribonucleoprotein70kDa[Medicagotruncatula]_x0001_gb|AET03945.1|U1smallnuclearribonucleoprotein70kDa[Medicagotruncatula]	XP_003629469	0
evgevgevgvelvLoc2585t14	PREDICTED:RNApolymeraseIIC-terminaldomainphosphatase-like4-likeisoformX2[Cicerarietinum]	XP_004507726	0
evgevgevgvelvLoc2737d63610t2	PREDICTED:proteinARABIDILLO1-like[Cicerarietinum]	XP_004489097	0
evgevgevgvelvLoc2889t6	TIR-NBS-LRRtypediseaseresistanceprotein[Medicagotruncatula]_x0001_gb|AES79540.1|TIR-NBS-LRRtypediseaseresistanceprotein[Medicagotruncatula]	XP_003623322	0
evgevgevgvelvLoc3230d63681t5	PREDICTED:probableleucine-richrepeatreceptor-likeproteinkinaseAt5g49770-like[Glycinemax]	XP_003547844	0
evgevgevgvelvLoc3231d63682t1	Ptokinaseinteractor[Medicagotruncatula]_x0001_gb|AES61573.1|Ptokinaseinteractor[Medicagotruncatula]	XP_003591322	0
evgevgevgvelvLoc3463t3	Diseaseresistanceprotein[Medicagotruncatula]_x0001_gb|AES59450.1|Diseaseresistanceprotein[Medicagotruncatula]	XP_003589199	0
evgevgevgvelvLoc3594t16	NBS-LRRresistanceprotein[Medicagotruncatula]_x0001_gb|AES87054.1|NBS-LRRresistanceprotein[Medicagotruncatula]	XP_003604857	0
evgevgevgvelvLoc3716d63742t7	PREDICTED:pyruvatekinase,cytosolicisozyme-like[Glycinemax]	XP_003521432	0
evgevgevgvelvLoc3723t11	cytochromeP450monooxygenaseCYP72A59[Medicagotruncatula]	ABC59078	0
evgevgevgvelvLoc4077d63779t1	PREDICTED:proteinWALLSARETHIN1-like[Cicerarietinum]	XP_004500966	0
evgevgevgvelvLoc4478d63837t2	Solutecarrierfamily22member15-likeprotein[Medicagotruncatula]_x0001_gb|ABN09063.1|Majorfacilitatorsuperfamily[Medicagotruncatula]_x0001_gb|AES66803.1|Solutecarrierfamily22member15-likeprotein[Medicagotruncatula]	XP_003596552	0
evgevgevgvelvLoc4669t11	Serinecarboxypeptidase[Medicagotruncatula]_x0001_gb|AES87128.1|Serinecarboxypeptidase[Medicagotruncatula]	XP_003604931	0
evgevgevgvelvLoc5025t16	PREDICTED:putativediseaseresistanceproteinAt4g11170-likeisoformX1[Cicerarietinum]	XP_004502021	0
evgevgevgvelvLoc5540d63942t1	unknown[Medicagotruncatula]	AFK33794	0
evgevgevgvelvLoc5805d63972t9	hypotheticalproteinMTR_4g019360[Medicagotruncatula]_x0001_gb|AES87038.1|hypotheticalproteinMTR_4g019360[Medicagotruncatula]	XP_003604841	0
evgevgevgvelvLoc6478d64039t1	PREDICTED:probableserine/threonine-proteinkinaseyakA-like,partial[Cicerarietinum]	XP_004516208	0
evgevgevgvelvLoc6568d1758t1	MscS-LikemechanosensitiveionchannelMSCL8[Medicagotruncatula]_x0001_gb|AES96006.1|MscS-LikemechanosensitiveionchannelMSCL8[Medicagotruncatula]	XP_003613048	0
evgevgevgvelvLoc6578t14	PREDICTED:TMVresistanceproteinN-likeisoformX2[Cicerarietinum]	XP_004489474	0
evgevgevgvelvLoc6695t3	putativetransposase[Medicagotruncatula]	AHC08670	0
evgevgevgvelvLoc6849t5	hypotheticalproteinMTR_051s0021[Medicagotruncatula]_x0001_gb|AES83799.1|hypotheticalproteinMTR_051s0021[Medicagotruncatula]	XP_003636661	0
evgevgevgvelvLoc6876t6	unknown[Medicagotruncatula]	AFK39938	0
evgevgevgvelvLoc7140t14	FBD-associatedF-boxprotein[Medicagotruncatula]_x0001_gb|AES81035.1|FBD-associatedF-boxprotein[Medicagotruncatula]	XP_003624817	0
evgevgevgvelvLoc7836t9	Cytokinin-O-glucosyltransferase[Medicagotruncatula]_x0001_gb|AES74867.1|Cytokinin-O-glucosyltransferase[Medicagotruncatula]	XP_003618649	0
evgevgevgvelvLoc7997d64179t3	hypotheticalproteinMTR_8g097190[Medicagotruncatula]_x0001_gb|AET04975.1|hypotheticalproteinMTR_8g097190[Medicagotruncatula]	XP_003630499	0
evgevgevgvelvLoc8415d64226t1	Integratorcomplexsubunit[Medicagotruncatula]_x0001_gb|AES79609.1|Integratorcomplexsubunit[Medicagotruncatula]	XP_003623391	0
evgevgevgvelvLoc10105d64353t4	Beta-glucosidaseD2[Medicagotruncatula]_x0001_gb|AES76414.1|Beta-glucosidaseD2[Medicagotruncatula]	XP_003620196	0
evgevgevgvelvLoc10116t3utrorf	F-boxprotein[Medicagotruncatula]_x0001_gb|AES84935.1|F-boxprotein[Medicagotruncatula]	XP_003637797	0
evgevgevgvelvLoc10251d64360t1	PREDICTED:cytochromeP45071A26-like[Cicerarietinum]	XP_004515856	0
evgevgevgvelvLoc10338t1	PREDICTED:uncharacterizedproteinLOC101506771isoformX2[Cicerarietinum]	XP_004505650	0
evgevgevgvelvLoc10391d64374t1	Malonyl-CoAisoflavone7-O-glucoside-6'-O-malonyltransferase[Medicagotruncatula]_x0001_gb|AES77692.1|Malonyl-CoAisoflavone7-O-glucoside-6'-O-malonyltransferase[Medicagotruncatula]	XP_003621474	0
evgevgevgvelvLoc10521t7	PREDICTED:leucine-richrepeatreceptor-liketyrosine-proteinkinaseAt2g41820-like[Cicerarietinum]	XP_004496359	0
evgevgevgvelvLoc10524d64386t1	FloweringtimecontrolproteinFPA[Medicagotruncatula]_x0001_gb|AES89019.1|FloweringtimecontrolproteinFPA[Medicagotruncatula]	XP_003606822	0
evgevgevgvelvLoc10563d64389t1	Beta-taxilin[Medicagotruncatula]_x0001_gb|AES62209.1|Beta-taxilin[Medicagotruncatula]	XP_003591958	0
evgevgevgvelvLoc10766t35	DiseaseresistanceproteinRPP8[Medicagotruncatula]_x0001_gb|AES95653.1|DiseaseresistanceproteinRPP8[Medicagotruncatula]	XP_003612695	0
evgevgevgvelvLoc11032t1	ABSCISICACID-INSENSITIVE5-likeprotein[Medicagotruncatula]_x0001_gb|AES90155.1|ABSCISICACID-INSENSITIVE5-likeprotein[Medicagotruncatula]	XP_003607958	0
evgevgevgvelvLoc11461t4	S-locus-specificglycoproteinS6[Medicagotruncatula]_x0001_gb|AES68379.1|S-locus-specificglycoproteinS6[Medicagotruncatula]	XP_003598128	0
evgevgevgvelvLoc11524t2	MediatorofRNApolymeraseIItranscriptionsubunit[Medicagotruncatula]_x0001_gb|AES71857.1|MediatorofRNApolymeraseIItranscriptionsubunit[Medicagotruncatula]	XP_003601606	0
evgevgevgvelvLoc11595d64453t2	Xylogalacturonanbeta-1,3-xylosyltransferase[Medicagotruncatula]_x0001_gb|AES91620.1|Xylogalacturonanbeta-1,3-xylosyltransferase[Medicagotruncatula]	XP_003609423	0
evgevgevgvelvLoc11735d64465t1	Myb-likeDNA-bindingproteinBAS1[Medicagotruncatula]_x0001_gb|AES84918.1|Myb-likeDNA-bindingproteinBAS1[Medicagotruncatula]	XP_003637780	0
evgevgevgvelvLoc9852t17	Cc-nbs-lrrresistanceprotein[Medicagotruncatula]_x0001_gb|AES69329.1|Cc-nbs-lrrresistanceprotein[Medicagotruncatula]	XP_003599078	0
evgevgevgvelvLoc9913d64344t1	Matrixmetalloproteinase-9[Medicagotruncatula]_x0001_gb|AES96374.1|Matrixmetalloproteinase-9[Medicagotruncatula]	XP_003613416	0
evgevgevgvelvLoc11870d64471t2	F-box/kelch-repeatproteinSKIP6[Medicagotruncatula]_x0001_gb|AES72734.1|F-box/kelch-repeatproteinSKIP6[Medicagotruncatula]	XP_003602483	0
evgevgevgvelvLoc11947t2	TMVresistanceproteinN[Medicagotruncatula]_x0001_gb|AET03614.1|TMVresistanceproteinN[Medicagotruncatula]	XP_003629138	0
evgevgevgvelvLoc11992t4	Receptor-likekinase-likeprotein[Medicagotruncatula]_x0001_gb|AES98060.1|Receptor-likekinase-likeprotein[Medicagotruncatula]	XP_003615102	0
evgevgevgvelvLoc12584d64510t1	PREDICTED:uncharacterizedproteinLOC100786204isoform1[Glycinemax]	XP_003545042	0
evgevgevgvelvLoc12959d64528t2	PREDICTED:LRRreceptor-likeserine/threonine-proteinkinaseFLS2-like[Cicerarietinum]	XP_004514486	0
evgevgevgvelvLoc13143d64542t1	Pentatricopeptiderepeat-containingprotein[Medicagotruncatula]_x0001_gb|AES74988.1|Pentatricopeptiderepeat-containingprotein[Medicagotruncatula]	XP_003618770	0
evgevgevgvelvLoc13728d64575t1	Serine/threonineproteinkinasecdk9[Medicagotruncatula]_x0001_gb|AES67001.1|Serine/threonineproteinkinasecdk9[Medicagotruncatula]	XP_003596750	0
evgevgevgvelvLoc13829d64579t1	PREDICTED:uncharacterizedproteinLOC101513373[Cicerarietinum]	XP_004516754	0
evgevgevgvelvLoc13890d64582t1	PREDICTED:probableleucine-richrepeatreceptor-likeserine/threonine-proteinkinaseAt3g14840-likeisoformX2[Glycinemax]	XP_006592542	0
evgevgevgvelvLoc13947t1	Magnesiumtransporter[Medicagotruncatula]_x0001_gb|AES97119.1|Magnesiumtransporter[Medicagotruncatula]	XP_003614161	0
evgevgevgvelvLoc14096d64599t4	Pentatricopeptiderepeat-containingprotein[Medicagotruncatula]_x0001_gb|AES93894.1|Pentatricopeptiderepeat-containingprotein[Medicagotruncatula]	XP_003610936	0
evgevgevgvelvLoc14200d64607t1	Cleavagestimulationfactorsubunit1-likeprotein[Medicagotruncatula]_x0001_gb|AES66007.1|Cleavagestimulationfactorsubunit1-likeprotein[Medicagotruncatula]	XP_003595756	0
evgevgevgvelvLoc14416d64619t1	B3domain-containingprotein[Medicagotruncatula]_x0001_gb|AES68284.1|B3domain-containingprotein[Medicagotruncatula]	XP_003598033	0
evgevgevgvelvLoc14690d64639t3	RetrogradeGolgitransportproteinRGP1-likeprotein[Medicagotruncatula]_x0001_gb|AET01308.1|RetrogradeGolgitransportproteinRGP1-likeprotein[Medicagotruncatula]	XP_003626832	0
evgevgevgvelvLoc15740t5utrorf	PREDICTED:CBL-interactingserine/threonine-proteinkinase14-like[Cicerarietinum]	XP_004492546	0
evgevgevgvelvLoc16669t5	Anthocyanidin3-O-glucosyltransferase[Medicagotruncatula]_x0001_gb|AES66918.1|Anthocyanidin3-O-glucosyltransferase[Medicagotruncatula]	XP_003596667	0
evgevgevgvelvLoc16747t7	Cc-nbs-lrrresistanceprotein[Medicagotruncatula]_x0001_gb|AES69324.1|Cc-nbs-lrrresistanceprotein[Medicagotruncatula]	XP_003599073	0
evgevgevgvelvLoc17346d64777t1	Anthocyanidin3-O-glucosyltransferase[Medicagotruncatula]_x0001_gb|AES98567.1|Anthocyanidin3-O-glucosyltransferase[Medicagotruncatula]	XP_003615609	0
evgevgevgvelvLoc17570t3	PREDICTED:chloroplasticgroupIIAintronsplicingfacilitatorCRS1,chloroplastic-likeisoformX1[Cicerarietinum]	XP_004507937	0
evgevgevgvelvLoc17637t1	Tyrosine-proteinkinaseLyn[Medicagotruncatula]_x0001_gb|AES94096.1|Tyrosine-proteinkinaseLyn[Medicagotruncatula]	XP_003611138	0
evgevgevgvelvLoc18055t3	Receptorproteinkinase-likeprotein[Medicagotruncatula]_x0001_gb|AES80539.1|Receptorproteinkinase-likeprotein[Medicagotruncatula]	XP_003624321	0
evgevgevgvelvLoc18513d64841t1	RNA-directedDNApolymerase(Reversetranscriptase)[Medicagotruncatula]	ABN08564	0
evgevgevgvelvLoc18615d64855t1	PREDICTED:uncharacterizedproteinLOC101494533[Cicerarietinum]	XP_004489498	0
evgevgevgvelvLoc18728d64861t1	PREDICTED:phosphatidatecytidylyltransferase-like[Cicerarietinum]	XP_004500344	0
evgevgevgvelvLoc19195t1	Inositol2-dehydrogenase[Medicagotruncatula]_x0001_gb|AES90891.1|Inositol2-dehydrogenase[Medicagotruncatula]	XP_003608694	0
evgevgevgvelvLoc20551t7	ProteinAATF[Medicagotruncatula]_x0001_gb|AES98142.1|ProteinAATF[Medicagotruncatula]	XP_003615184	0
evgevgevgvelvLoc20893d64981t1	PREDICTED:omega-6fattyaciddesaturase,endoplasmicreticulumisozyme2-like[Cicerarietinum]	XP_004497897	0
evgevgevgvelvLoc21663t1	hypotheticalproteinMTR_1g059090[Medicagotruncatula]_x0001_gb|AES60617.1|hypotheticalproteinMTR_1g059090[Medicagotruncatula]	XP_003590366	0
evgevgevgvelvLoc41357d65815t1	Nbs-lrrresistanceprotein[Medicagotruncatula]_x0001_gb|AET01322.1|Nbs-lrrresistanceprotein[Medicagotruncatula]	XP_003626846	0
evgevgevgvelvLoc1114d66618t5	Speckle-typePOZprotein-likeA[Medicagotruncatula]_x0001_gb|AES70683.1|Speckle-typePOZprotein-likeA[Medicagotruncatula]	XP_003600432	0
evgevgevgvelvLoc1161d66630t4	PyruvatedehydrogenaseE1componentalphasubunit[Medicagotruncatula]_x0001_gb|AET03094.1|PyruvatedehydrogenaseE1componentalphasubunit[Medicagotruncatula]	XP_003628618	0
evgevgevgvelvLoc136d66263t14	Ubiquitincarboxyl-terminalhydrolase[Medicagotruncatula]_x0001_gb|AES60358.1|Ubiquitincarboxyl-terminalhydrolase[Medicagotruncatula]	XP_003590107	0
evgevgevgvelvLoc173d66285t6	Caffeicacid3-O-methyltransferase[Medicagotruncatula]_x0001_gb|AET00984.1|Caffeicacid3-O-methyltransferase[Medicagotruncatula]	XP_003618025	0
evgevgevgvelvLoc210t21	Pleiotropicdrugresistanceprotein[Medicagotruncatula]_x0001_gb|AES68069.1|Pleiotropicdrugresistanceprotein[Medicagotruncatula]	XP_003597818	0
evgevgevgvelvLoc236t6	hypotheticalproteinPHAVU_010G091100g[Phaseolusvulgaris]_x0001_gb|ESW06963.1|hypotheticalproteinPHAVU_010G091100g[Phaseolusvulgaris]	XP_007134969	0
evgevgevgvelvLoc275d66342t13	F-box/FBD/LRR-repeatprotein[Medicagotruncatula]_x0001_gb|AET03063.1|F-box/FBD/LRR-repeatprotein[Medicagotruncatula]	XP_003628587	0
evgevgevgvelvLoc371d66387t2	hypotheticalprotein[Trifoliumpratense]	BAE71279	0
evgevgevgvelvLoc407d66401t8	Subtilisin-likeserineprotease[Medicagotruncatula]_x0001_gb|AES80526.1|Subtilisin-likeserineprotease[Medicagotruncatula]	XP_003624308	0
evgevgevgvelvLoc68t18	unknown[Medicagotruncatula]	AFK43962	0
evgevgevgvelvLoc1251t5	PREDICTED:probableN-succinyldiaminopimelateaminotransferaseDapC-like[Cicerarietinum]	XP_004499406	0
evgevgevgvelvLoc1251t5utrorf	Aspartateaminotransferase[Medicagotruncatula]_x0001_gb|AES71324.1|Aspartateaminotransferase[Medicagotruncatula]	XP_003601073	0
evgevgevgvelvLoc1328d66667t2	Bifunctionalaminoacyl-tRNAsynthetase[Medicagotruncatula]_x0001_gb|AES82285.1|Bifunctionalaminoacyl-tRNAsynthetase[Medicagotruncatula]	XP_003626067	0
evgevgevgvelvLoc1431d66686t3	hypotheticalproteinMTR_1g018610[Medicagotruncatula]_x0001_gb|AES59363.1|hypotheticalproteinMTR_1g018610[Medicagotruncatula]	XP_003589112	0
evgevgevgvelvLoc1460t8	PREDICTED:uncharacterizedproteinLOC101494653[Cicerarietinum]	XP_004491779	0
evgevgevgvelvLoc1471d66701t3	Vacuolarsortingprotein4b[Medicagotruncatula]_x0001_gb|AES67039.1|Vacuolarsortingprotein4b[Medicagotruncatula]	XP_003596788	0
evgevgevgvelvLoc1543t4	PREDICTED:probablegalactinol--sucrosegalactosyltransferase6-likeisoformX2[Cicerarietinum]	XP_004508462	0
evgevgevgvelvLoc1553d66720t3	SQUAMOSApromoterbindingprotein[Medicagotruncatula]_x0001_gb|AES61576.1|SQUAMOSApromoterbindingprotein[Medicagotruncatula]	XP_003591325	0
evgevgevgvelvLoc1634d66734t2	L-asparaginase[Medicagotruncatula]_x0001_gb|AES73349.1|L-asparaginase[Medicagotruncatula]	XP_003603098	0
evgevgevgvelvLoc1893t17	hypotheticalproteinMTR_2g063280[Medicagotruncatula]_x0001_gb|AES66158.1|hypotheticalproteinMTR_2g063280[Medicagotruncatula]	XP_003595907	0
evgevgevgvelvLoc1920d66791t1	Avr9elicitorresponseprotein[Medicagotruncatula]_x0001_gb|AES71384.1|Avr9elicitorresponseprotein[Medicagotruncatula]_x0001_gb|AFK45036.1|unknown[Medicagotruncatula]	XP_003601133	0
evgevgevgvelvLoc439d66413t7	Phenylalanineammonia-lyase[Morusnotabilis]	EXC16200	0
evgevgevgvelvLoc728d66515t8	Cysteine-richreceptor-likeproteinkinase[Medicagotruncatula]_x0001_gb|AET03337.1|Cysteine-richreceptor-likeproteinkinase[Medicagotruncatula]	XP_003628861	0
evgevgevgvelvLoc742t32	PREDICTED:uncharacterizedproteinLOC101504816isoformX2[Cicerarietinum]	XP_004500367	0
evgevgevgvelvLoc847t15	Histidinekinase[Medicagotruncatula]_x0001_gb|AET05490.1|Histidinekinase[Medicagotruncatula]	XP_003631014	0
evgevgevgvelvLoc924d66572t6	Pleiotropicdrugresistanceprotein[Medicagotruncatula]_x0001_gb|AES81619.1|Pleiotropicdrugresistanceprotein[Medicagotruncatula]	XP_003625401	0
evgevgevgvelvLoc2191t5	CDK-activatingkinase[Medicagosativasubsp.xvaria]	AAK97227	0
evgevgevgvelvLoc2196t25	Pre-mRNA-splicingfactorrse1[Medicagotruncatula]_x0001_gb|AES85243.1|Pre-mRNA-splicingfactorrse1[Medicagotruncatula]	XP_003638105	0
evgevgevgvelvLoc2204d66857t2	PREDICTED:phosphatidylinositol3,4,5-trisphosphate3-phosphataseanddual-specificityproteinphosphatasePTEN-like[Cicerarietinum]	XP_004496964	0
evgevgevgvelvLoc2296t12	PREDICTED:probableLRRreceptor-likeserine/threonine-proteinkinaseAt1g56140-likeisoformX1[Cicerarietinum]	XP_004516049	0
evgevgevgvelvLoc2303t13	hypotheticalproteinMTR_6g081810[Medicagotruncatula]_x0001_gb|AES76569.1|hypotheticalproteinMTR_6g081810[Medicagotruncatula]	XP_003620351	0
evgevgevgvelvLoc2337t6	PREDICTED:probableLRRreceptor-likeserine/threonine-proteinkinaseAt5g59680-likeisoformX1[Cicerarietinum]	XP_004513345	0
evgevgevgvelvLoc2449t8	PREDICTED:proteaseDo-like7-likeisoformX2[Cicerarietinum]	XP_004503142	0
evgevgevgvelvLoc2798t22	PREDICTED:G-typelectinS-receptor-likeserine/threonine-proteinkinaseAt1g11300-like[Cicerarietinum]	XP_004514287	0
evgevgevgvelvLoc2923d66984t1	unknown[Medicagotruncatula]	AFK43712	0
evgevgevgvelvLoc2959t7	PREDICTED:UDP-glycosyltransferase74E2-like[Cicerarietinum]	XP_004489724	0
evgevgevgvelvLoc3001t4	uncharacterizedproteinLOC100788725[Glycinemax]_x0001_gb|ACQ57001.1|PAD4[Glycinemax]	NP_001242860	0
evgevgevgvelvLoc3117t3	Leucine-richrepeatreceptor-likeproteinkinase[Medicagotruncatula]_x0001_gb|AES72598.1|Leucine-richrepeatreceptor-likeproteinkinase[Medicagotruncatula]	XP_003602347	0
evgevgevgvelvLoc3136t18	Fructokinase[Medicagotruncatula]_x0001_gb|AES62706.1|Fructokinase[Medicagotruncatula]	XP_003592455	0
evgevgevgvelvLoc3582d67120t1	unknown[Medicagotruncatula]	AFK47115	0
evgevgevgvelvLoc3697t18	Phosphatidylinositol3-kinase[Medicagotruncatula]_x0001_emb|CAD56881.1|phosphatidylinositol3-kinase[Medicagotruncatula]_x0001_gb|AES96176.1|Phosphatidylinositol3-kinase[Medicagotruncatula]	XP_003613218	0
evgevgevgvelvLoc3956t16	CytochromeP450[Medicagotruncatula]_x0001_gb|AES98625.1|CytochromeP450[Medicagotruncatula]	XP_003615667	0
evgevgevgvelvLoc4042d67198t2	CBL-interactingproteinkinase[Medicagotruncatula]_x0001_gb|AES65845.1|CBL-interactingproteinkinase[Medicagotruncatula]	XP_003595594	0
evgevgevgvelvLoc4050d67203t5	RecName:Full=Tubulinbeta-1chain;AltName:Full=Beta-1-tubulin_x0001_emb|CAA38613.1|beta-tubulin1[Pisumsativum]	P29500	0
evgevgevgvelvLoc4050t7	Tubulinbetachain[Medicagotruncatula]_x0001_gb|AES87013.1|Tubulinbetachain[Medicagotruncatula]	XP_003604816	0
evgevgevgvelvLoc4183t12	Diseaseresistanceprotein[Medicagotruncatula]_x0001_gb|AES76120.1|Diseaseresistanceprotein[Medicagotruncatula]	XP_003619902	0
evgevgevgvelvLoc4190t16	Serine/threonineproteinkinase[Medicagotruncatula]_x0001_gb|AES68958.1|Serine/threonineproteinkinase[Medicagotruncatula]	XP_003598707	0
evgevgevgvelvLoc4379t11	KinaseR-likeprotein[Medicagotruncatula]_x0001_gb|AES59891.1|KinaseR-likeprotein[Medicagotruncatula]	XP_003589640	0
evgevgevgvelvLoc4419d67257t2	Pantothenatekinase[Medicagotruncatula]_x0001_gb|AES71510.1|Pantothenatekinase[Medicagotruncatula]	XP_003601259	0
evgevgevgvelvLoc5026t1	RecName:Full=Probablecinnamylalcoholdehydrogenase;Short=CAD_x0001_emb|CAA79625.1|cinnamylalcoholdehydrogenase[Medicagosativa]_x0001_gb|AAC35845.1|cinnamyl-alcoholdehydrogenase[Medicagosativa]	P31656	0
evgevgevgvelvLoc5379t4	Receptor-likeproteinkinase[Medicagotruncatula]_x0001_gb|AES69318.1|Receptor-likeproteinkinase[Medicagotruncatula]	XP_003599067	0
evgevgevgvelvLoc5553t2utrorf	Respiratoryburstoxidase-likeprotein[Medicagotruncatula]_x0001_gb|AES61393.1|Respiratoryburstoxidase-likeprotein[Medicagotruncatula]	XP_003591142	0
evgevgevgvelvLoc5684d67428t2	Anthocyanidin3-O-glucosyltransferase[Medicagotruncatula]_x0001_gb|AES66926.1|Anthocyanidin3-O-glucosyltransferase[Medicagotruncatula]	XP_003596675	0
evgevgevgvelvLoc5861t4	PREDICTED:probablepre-mRNA-splicingfactorATP-dependentRNAhelicase-like[Fragariavescasubsp.vesca]	XP_004296476	0
evgevgevgvelvLoc5982d67468t6	PREDICTED:cysteinedesulfurase2,chloroplastic-like[Cicerarietinum]	XP_004502227	0
evgevgevgvelvLoc7032t32	Receptor-likeproteinkinase[Medicagotruncatula]_x0001_gb|AET01538.1|Receptor-likeproteinkinase[Medicagotruncatula]	XP_003627062	0
evgevgevgvelvLoc7652t16	Cysteine-richreceptor-likeproteinkinase[Medicagotruncatula]_x0001_gb|AET01446.1|Cysteine-richreceptor-likeproteinkinase[Medicagotruncatula]	XP_003626970	0
evgevgevgvelvLoc8041t9	Nucleolarcomplexprotein-likeprotein[Medicagotruncatula]_x0001_gb|AES62901.1|Nucleolarcomplexprotein-likeprotein[Medicagotruncatula]	XP_003592650	0
evgevgevgvelvLoc10118d67872t2	Pentatricopeptiderepeat-containingprotein[Medicagotruncatula]_x0001_gb|AES77820.1|Pentatricopeptiderepeat-containingprotein[Medicagotruncatula]	XP_003621602	0
evgevgevgvelvLoc10336d67897t1	NuclearporecomplexproteinNup155[Medicagotruncatula]_x0001_gb|AET05420.1|NuclearporecomplexproteinNup155[Medicagotruncatula]	XP_003630944	0
evgevgevgvelvLoc10340d67900t3	JmjCdomain-containingprotein[Medicagotruncatula]_x0001_gb|AES71479.1|JmjCdomain-containingprotein[Medicagotruncatula]	XP_003601228	0
evgevgevgvelvLoc10496t3	12-oxophytodienoatereductase[Medicagotruncatula]_x0001_gb|AES93717.1|12-oxophytodienoatereductase[Medicagotruncatula]	XP_003610759	0
evgevgevgvelvLoc8829d1770t2	Heatshockprotein[Medicagotruncatula]_x0001_gb|AES65513.1|Heatshockprotein[Medicagotruncatula]	XP_003595262	0
evgevgevgvelvLoc9159d67778t5	Sortingandassemblymachinerycomponent-likeprotein[Medicagotruncatula]_x0001_gb|AES99634.1|Sortingandassemblymachinerycomponent-likeprotein[Medicagotruncatula]	XP_003616676	0
evgevgevgvelvLoc9498d67813t5	Peroxidase[Medicagotruncatula]_x0001_ref|XP_003605412.1|Peroxidase[Medicagotruncatula]_x0001_gb|AES87593.1|Peroxidase[Medicagotruncatula]_x0001_gb|AES87609.1|Peroxidase[Medicagotruncatula]	XP_003605396	0
evgevgevgvelvLoc10800t3	F-boxprotein[Medicagotruncatula]_x0001_gb|AES59308.1|F-boxprotein[Medicagotruncatula]	XP_003589057	0
evgevgevgvelvLoc10925d67953t2	PREDICTED:kinesin-likecalmodulin-bindingproteinhomolog[Cicerarietinum]	XP_004512302	0
evgevgevgvelvLoc11024d67957t1	Resistanceprotein[Medicagotruncatula]_x0001_gb|AES75535.1|Resistanceprotein[Medicagotruncatula]	XP_003619317	0
evgevgevgvelvLoc11985d68027t2	NACdomain-containingprotein[Medicagotruncatula]_x0001_gb|ABN08195.1|Noapicalmeristem(NAM)protein[Medicagotruncatula]_x0001_gb|AES66119.1|NACdomain-containingprotein[Medicagotruncatula]	XP_003595868	0
evgevgevgvelvLoc12415d68066t1	Spermatogenesis-associatedprotein[Medicagotruncatula]_x0001_gb|AES82098.1|Spermatogenesis-associatedprotein[Medicagotruncatula]	XP_003625880	0
evgevgevgvelvLoc12641d68083t1	Inositoltransporter[Medicagotruncatula]_x0001_gb|AES64503.1|Inositoltransporter[Medicagotruncatula]	XP_003594252	0
evgevgevgvelvLoc12675t4	Acylamino-acid-releasingenzyme[Medicagotruncatula]_x0001_gb|AES96860.1|Acylamino-acid-releasingenzyme[Medicagotruncatula]	XP_003613902	0
evgevgevgvelvLoc12763d68086t1	PREDICTED:pentatricopeptiderepeat-containingproteinAt5g48730,chloroplastic-like[Cicerarietinum]	XP_004514268	0
evgevgevgvelvLoc12938t5	Pentatricopeptiderepeat-containingprotein[Medicagotruncatula]_x0001_gb|AET05451.1|Pentatricopeptiderepeat-containingprotein[Medicagotruncatula]	XP_003630975	0
evgevgevgvelvLoc13198d68126t1	PHDfingerprotein[Medicagotruncatula]_x0001_gb|AET00610.1|PHDfingerprotein[Medicagotruncatula]	XP_003617651	0
evgevgevgvelvLoc13772t4	Ubiquitincarboxyl-terminalhydrolase[Medicagotruncatula]_x0001_gb|AES72196.1|Ubiquitincarboxyl-terminalhydrolase[Medicagotruncatula]	XP_003601945	0
evgevgevgvelvLoc13962t3	PREDICTED:kinesin-likecalmodulin-bindingprotein-likeisoformX1[Cicerarietinum]	XP_004509479	0
evgevgevgvelvLoc14543d68236t1	Serine/threonineproteinkinase[Medicagotruncatula]_x0001_gb|AET02789.1|Serine/threonineproteinkinase[Medicagotruncatula]	XP_003628313	0
evgevgevgvelvLoc15572d68331t2	hypotheticalproteinMTR_5g040780[Medicagotruncatula]_x0001_gb|AES96736.1|hypotheticalproteinMTR_5g040780[Medicagotruncatula]	XP_003613778	0
evgevgevgvelvLoc15601t2	PREDICTED:glucose-6-phosphate1-dehydrogenase,chloroplastic-like[Cicerarietinum]	XP_004510331	0
evgevgevgvelvLoc15922t11	hypotheticalproteinMTR_6g074500[Medicagotruncatula]_x0001_ref|XP_003621085.1|hypotheticalproteinMTR_7g009030[Medicagotruncatula]_x0001_gb|AES76253.1|hypotheticalproteinMTR_6g074500[Medicagotruncatula]_x0001_gb|AES77303.1|hypotheticalproteinMTR_7g009030[Medicagotruncatula]	XP_003620035	0
evgevgevgvelvLoc15988d68365t1	unknown[Medicagotruncatula]	AFK43785	0
evgevgevgvelvLoc16932d68422t1	PREDICTED:uncharacterizedproteinLOC101502422[Cicerarietinum]	XP_004513230	0
evgevgevgvelvLoc17124t1	PREDICTED:glycerophosphoryldiesterphosphodiesterase-like[Cicerarietinum]	XP_004508666	0
evgevgevgvelvLoc17364d68443t4	D-alanine--D-alanineligase[Medicagotruncatula]_x0001_gb|AES79737.1|D-alanine--D-alanineligase[Medicagotruncatula]	XP_003623519	0
evgevgevgvelvLoc17465d68453t1	PREDICTED:gibberellin20oxidase2-like[Cicerarietinum]	XP_004495770	0
evgevgevgvelvLoc17677d68472t2	PREDICTED:uncharacterizedproteinLOC101490119isoformX1[Cicerarietinum]	XP_004510655	0
evgevgevgvelvLoc18001t4	ProteinSETDOMAINGROUP[Medicagotruncatula]_x0001_gb|AES99108.1|ProteinSETDOMAINGROUP[Medicagotruncatula]	XP_003616150	0
evgevgevgvelvLoc18090d68497t1	Cc-nbs-lrrresistanceprotein[Medicagotruncatula]_x0001_gb|AES68913.1|Cc-nbs-lrrresistanceprotein[Medicagotruncatula]	XP_003598662	0
evgevgevgvelvLoc18897d68553t1	Receptor-likeproteinkinase[Medicagotruncatula]_x0001_gb|AES65187.1|Receptor-likeproteinkinase[Medicagotruncatula]	XP_003594936	0
evgevgevgvelvLoc19803d68600t1	PREDICTED:sugartransporterERD6-like7-like[Cicerarietinum]	XP_004493632	0
evgevgevgvelvLoc20181d68628t1	PREDICTED:uncharacterizedproteinLOC101510153[Cicerarietinum]	XP_004498567	0
evgevgevgvelvLoc22835d68806t1	ABCtransporterGfamilymember[Medicagotruncatula]_x0001_gb|AES63009.1|ABCtransporterGfamilymember[Medicagotruncatula]	XP_003592758	0
evgevgevgvelvLoc23208t2	PREDICTED:probablereceptor-likeproteinkinaseAt1g67000-like[Cicerarietinum]	XP_004497065	0
evgevgevgvelvLoc23890t4	PREDICTED:uncharacterizedproteinLOC101494533[Cicerarietinum]	XP_004489498	0
evgevgevgvelvLoc31125d69304t1	hypotheticalproteinMTR_4g025130[Medicagotruncatula]_x0001_gb|AES87377.1|hypotheticalproteinMTR_4g025130[Medicagotruncatula]	XP_003605180	0
evgevgevgvelvLoc317t5	1-aminocyclopropane-1-carboxylateoxidase-likeprotein[Medicagotruncatula]_x0001_gb|AET01272.1|1-aminocyclopropane-1-carboxylateoxidase-likeprotein[Medicagotruncatula]	XP_003626796	0
evgevgevgvelvLoc343t7	NBSresistanceprotein[Medicagotruncatula]_x0001_gb|AES68666.1|NBSresistanceprotein[Medicagotruncatula]	XP_003598415	0
evgevgevgvelvLoc1003t9	CytochromeP450[Medicagotruncatula]_x0001_gb|AET02148.1|CytochromeP450[Medicagotruncatula]	XP_003627672	0
evgevgevgvelvLoc1029t24	MtN19-likeprotein[Pisumsativum]	AAU14999	0
evgevgevgvelvLoc1050t5	NPL4-likeprotein[Medicagotruncatula]_x0001_gb|AES85219.1|NPL4-likeprotein[Medicagotruncatula]	XP_003638081	0
evgevgevgvelvLoc1107d70729t5	PREDICTED:E3ubiquitin-proteinligaseHakai-like[Cicerarietinum]	XP_004514488	0
evgevgevgvelvLoc1425d70788t4	ProteinGIGANTEA[Medicagotruncatula]_x0001_gb|AES62297.1|ProteinGIGANTEA[Medicagotruncatula]	XP_003592046	0
evgevgevgvelvLoc1565t23	PREDICTED:LRRreceptor-likeserine/threonine-proteinkinaseFLS2-like[Cicerarietinum]	XP_004514486	0
evgevgevgvelvLoc1588t10	Receptorkinase-likeprotein[Medicagotruncatula]_x0001_gb|AES69924.1|Receptorkinase-likeprotein[Medicagotruncatula]	XP_003599673	0
evgevgevgvelvLoc1625t20	Kinesin-4[Medicagotruncatula]_x0001_gb|AES61721.1|Kinesin-4[Medicagotruncatula]	XP_003591470	0
evgevgevgvelvLoc512t21	ProteinVERNALIZATIONINSENSITIVE[Medicagotruncatula]_x0001_gb|AES87984.1|ProteinVERNALIZATIONINSENSITIVE[Medicagotruncatula]	XP_003605787	0
evgevgevgvelvLoc595d70598t5	ChaperoneproteinclpB[Medicagotruncatula]_x0001_gb|AES74827.1|ChaperoneproteinclpB[Medicagotruncatula]	XP_003618609	0
evgevgevgvelvLoc648t6	Isoflavone2'-hydroxylase[Medicagotruncatula]_x0001_gb|AES94616.1|Isoflavone2'-hydroxylase[Medicagotruncatula]	XP_003611658	0
evgevgevgvelvLoc703d70638t25	Diseaseresistanceprotein[Medicagotruncatula]_x0001_gb|AES70518.1|Diseaseresistanceprotein[Medicagotruncatula]	XP_003600267	0
evgevgevgvelvLoc923d70698t3	monodehydroascorbatereductase[Medicagosativa]	AEX20344	0
evgevgevgvelvLoc1671d70835t6	L-ascorbateoxidase[Medicagotruncatula]_x0001_gb|AET04544.1|L-ascorbateoxidase[Medicagotruncatula]	XP_003630068	0
evgevgevgvelvLoc1913d70875t2	Glycogensynthasekinase[Medicagotruncatula]_x0001_gb|AES61489.1|Glycogensynthasekinase[Medicagotruncatula]_x0001_gb|AFK45213.1|unknown[Medicagotruncatula]	XP_003591238	0
evgevgevgvelvLoc1967d70885t1	unknown[Medicagotruncatula]_x0001_gb|AFK35204.1|unknown[Medicagotruncatula]	ACJ84561	0
evgevgevgvelvLoc2581t43	Pentatricopeptiderepeat-containingprotein[Medicagotruncatula]_x0001_gb|AES92742.1|Pentatricopeptiderepeat-containingprotein[Medicagotruncatula]	XP_003610545	0
evgevgevgvelvLoc2746t12	PREDICTED:TMVresistanceproteinN-likeisoformX1[Cicerarietinum]	XP_004492462	0
evgevgevgvelvLoc3033t25	PREDICTED:probablediseaseresistanceproteinAt4g27220-likeisoformX1[Glycinemax]_x0001_ref|XP_006594695.1|PREDICTED:probablediseaseresistanceproteinAt4g27220-likeisoformX2[Glycinemax]	XP_006594694	0
evgevgevgvelvLoc3183t13	Subtilisin-likeserineprotease[Medicagotruncatula]_x0001_gb|AES80542.1|Subtilisin-likeserineprotease[Medicagotruncatula]	XP_003624324	0
evgevgevgvelvLoc3262d71065t2	PREDICTED:pentatricopeptiderepeat-containingproteinAt5g39710-likeisoformX1[Cicerarietinum]_x0001_ref|XP_004498167.1|PREDICTED:pentatricopeptiderepeat-containingproteinAt5g39710-likeisoformX2[Cicerarietinum]	XP_004498166	0
evgevgevgvelvLoc3430t5	hypotheticalproteinMTR_1g075200[Medicagotruncatula]_x0001_gb|AES61034.1|hypotheticalproteinMTR_1g075200[Medicagotruncatula]	XP_003590783	0
evgevgevgvelvLoc3611d71104t5	PREDICTED:uncharacterizedproteinLOC101500032[Cicerarietinum]	XP_004507038	0
evgevgevgvelvLoc3616t9	polypyrimidinetract-bindingproteinhomolog3-like[Cicerarietinum]_x0001_emb|CAD70621.1|polypyrimidinetrack-bindingproteinhomologue[Cicerarietinum]	NP_001266083	0
evgevgevgvelvLoc3960d71143t1	Enolase[Medicagotruncatula]_x0001_gb|AET00881.1|Enolase[Medicagotruncatula]	XP_003617922	0
evgevgevgvelvLoc4129t3	unknown[Medicagotruncatula]	AFK46919	0
evgevgevgvelvLoc4879d71233t4	Peroxidase[Medicagotruncatula]_x0001_gb|AES64746.1|Peroxidase[Medicagotruncatula]	XP_003594495	0
evgevgevgvelvLoc5149t60	PREDICTED:G-typelectinS-receptor-likeserine/threonine-proteinkinaseAt1g11300-like[Cicerarietinum]	XP_004514287	0
evgevgevgvelvLoc5149t61	PREDICTED:G-typelectinS-receptor-likeserine/threonine-proteinkinaseAt1g11300-like[Cicerarietinum]	XP_004514287	0
evgevgevgvelvLoc5957t7	Cysteine-richreceptor-likeproteinkinase[Medicagotruncatula]_x0001_gb|AET03337.1|Cysteine-richreceptor-likeproteinkinase[Medicagotruncatula]	XP_003628861	0
evgevgevgvelvLoc5974d71337t1	PREDICTED:cationicaminoacidtransporter9,chloroplastic-likeisoformX1[Cicerarietinum]	XP_004489093	0
evgevgevgvelvLoc6879t9	PREDICTED:importinsubunitalpha-1-like[Cicerarietinum]	XP_004487798	0
evgevgevgvelvLoc6913t20	Proteinkinase-likeprotein[Medicagotruncatula]_x0001_gb|AES68925.1|Proteinkinase-likeprotein[Medicagotruncatula]	XP_003598674	0
evgevgevgvelvLoc7129t5	Diseaseresistanceprotein[Medicagotruncatula]_x0001_gb|AES76456.1|Diseaseresistanceprotein[Medicagotruncatula]	XP_003620238	0
evgevgevgvelvLoc7236t12	PREDICTED:TMVresistanceproteinN-likeisoformX1[Cicerarietinum]_x0001_ref|XP_004516107.1|PREDICTED:TMVresistanceproteinN-likeisoformX2[Cicerarietinum]	XP_004516106	0
evgevgevgvelvLoc10108d71666t1	PREDICTED:transformation/transcriptiondomain-associatedprotein-likeisoformX1[Cicerarietinum]	XP_004512131	0
evgevgevgvelvLoc10398d71684t3	Membraneprotein,putative[Medicagotruncatula]_x0001_gb|ABD28762.2|Steroidnuclearreceptor,ligand-binding[Medicagotruncatula]_x0001_gb|AES78456.1|Membraneprotein,putative[Medicagotruncatula]	XP_003622238	0
evgevgevgvelvLoc10976t3	PREDICTED:TMVresistanceproteinN-like[Cicerarietinum]	XP_004514300	0
evgevgevgvelvLoc11068d71724t5	RecName:Full=11-oxo-beta-amyrin30-oxidase;AltName:Full=CytochromeP45072A63_x0001_dbj|BAL45200.1|cytochromeP450monooxygenase[Medicagotruncatula]	H1A981	0
evgevgevgvelvLoc8170t7	Receptor-likeproteinkinase[Medicagotruncatula]_x0001_gb|AET01560.1|Receptor-likeproteinkinase[Medicagotruncatula]	XP_003627084	0
evgevgevgvelvLoc8580d71548t1	ProteinofunknownfunctionDUF266,plant[Medicagotruncatula]	ABD28623	0
evgevgevgvelvLoc8759t9	Kinesin-likeprotein[Medicagotruncatula]_x0001_gb|AES59395.1|Kinesin-likeprotein[Medicagotruncatula]	XP_003589144	0
evgevgevgvelvLoc8822t9	NBS-containingresistance-likeprotein[Medicagotruncatula]_x0001_gb|AES68665.1|NBS-containingresistance-likeprotein[Medicagotruncatula]	XP_003598414	0
evgevgevgvelvLoc8889d71583t3	Flavonoid3'-hydroxylase[Medicagotruncatula]_x0001_gb|AES69196.1|Flavonoid3'-hydroxylase[Medicagotruncatula]	XP_003598945	0
evgevgevgvelvLoc9351t7	ferricreductase[Medicagotruncatula]	AAR15416	0
evgevgevgvelvLoc11150t2	Cyclin-G-associatedkinase[Medicagotruncatula]_x0001_gb|AES65843.1|Cyclin-G-associatedkinase[Medicagotruncatula]	XP_003595592	0
evgevgevgvelvLoc11204t6	Notum-likeprotein[Medicagotruncatula]_x0001_gb|AES79289.1|Notum-likeprotein[Medicagotruncatula]	XP_003623071	0
evgevgevgvelvLoc11219d1790t1	TBC1domainfamilymember2B[Medicagotruncatula]_x0001_gb|AET00982.1|TBC1domainfamilymember2B[Medicagotruncatula]	XP_003618023	0
evgevgevgvelvLoc11371d71741t2	PREDICTED:structuralmaintenanceofchromosomesprotein2-1-like[Cicerarietinum]	XP_004510992	0
evgevgevgvelvLoc11383d71743t1	Gamma-tubulincomplexcomponent[Medicagotruncatula]_x0001_gb|AET01346.1|Gamma-tubulincomplexcomponent[Medicagotruncatula]	XP_003626870	0
evgevgevgvelvLoc11923d71782t1	F-boxprotein[Medicagotruncatula]_x0001_gb|AET04011.1|F-boxprotein[Medicagotruncatula]	XP_003629535	0
evgevgevgvelvLoc12232t3	B3domain-containingprotein[Medicagotruncatula]_x0001_gb|AES59517.1|B3domain-containingprotein[Medicagotruncatula]	XP_003589266	0
evgevgevgvelvLoc12418d71820t1	hypotheticalproteinMTR_1g014250[Medicagotruncatula]_x0001_gb|AES59129.1|hypotheticalproteinMTR_1g014250[Medicagotruncatula]	XP_003588878	0
evgevgevgvelvLoc12545t4	Pentatricopeptiderepeat-containingprotein[Medicagotruncatula]_x0001_gb|AES69798.1|Pentatricopeptiderepeat-containingprotein[Medicagotruncatula]	XP_003599547	0
evgevgevgvelvLoc12598t2	PREDICTED:cysteine-richreceptor-likeproteinkinase29-like[Glycinemax]	XP_003555314	0
evgevgevgvelvLoc12667d71833t1	PREDICTED:probablepotassiumtransporter17-like[Cicerarietinum]	XP_004504614	0
evgevgevgvelvLoc12956d71846t1	Sortingandassemblymachinerycomponent-likeprotein[Medicagotruncatula]_x0001_gb|AES71209.1|Sortingandassemblymachinerycomponent-likeprotein[Medicagotruncatula]	XP_003600958	0
evgevgevgvelvLoc14046d71905t1	PREDICTED:NADPH:adrenodoxinoxidoreductase,mitochondrial-like[Cicerarietinum]	XP_004503452	0
evgevgevgvelvLoc14521d71930t2	1-aminocyclopropane-1-carboxylateoxidase-likeprotein[Medicagotruncatula]_x0001_gb|AET02504.1|1-aminocyclopropane-1-carboxylateoxidase-likeprotein[Medicagotruncatula]	XP_003628028	0
evgevgevgvelvLoc14637t10	lectin-likereceptorkinase7;2[Medicagotruncatula]	AAR11299	0
evgevgevgvelvLoc14762d71939t1	PREDICTED:cytochromeP450750A1-like[Glycinemax]	XP_003528941	0
evgevgevgvelvLoc15137d71958t1	PREDICTED:potassiumtransporter7-like[Cicerarietinum]	XP_004485577	0
evgevgevgvelvLoc16592d72030t1	PhosphatidylinositolN-acetylglucosaminyltransferasesubunitA[Medicagotruncatula]_x0001_gb|AES85179.1|PhosphatidylinositolN-acetylglucosaminyltransferasesubunitA[Medicagotruncatula]	XP_003638041	0
evgevgevgvelvLoc17193d1793t7	Nbs-lrrresistanceprotein[Medicagotruncatula]_x0001_gb|AET01630.1|Nbs-lrrresistanceprotein[Medicagotruncatula]	XP_003627154	0
evgevgevgvelvLoc17583t2	PREDICTED:TMVresistanceproteinN-likeisoformX1[Cicerarietinum]_x0001_ref|XP_004516107.1|PREDICTED:TMVresistanceproteinN-likeisoformX2[Cicerarietinum]	XP_004516106	0
evgevgevgvelvLoc19186d72135t1	Periodictryptophanprotein-likeprotein[Medicagotruncatula]_x0001_gb|AET00958.1|Periodictryptophanprotein-likeprotein[Medicagotruncatula]	XP_003617999	0
evgevgevgvelvLoc20897d72214t2	Double-strandedRNA-specificadenosinedeaminase[Medicagotruncatula]_x0001_gb|AES75199.1|Double-strandedRNA-specificadenosinedeaminase[Medicagotruncatula]	XP_003618981	0
evgevgevgvelvLoc21961t3	PairedamphipathichelixproteinSin3[Medicagotruncatula]_x0001_gb|AES62689.1|PairedamphipathichelixproteinSin3[Medicagotruncatula]	XP_003592438	0
evgevgevgvelvLoc25970d72440t2	ReplicationproteinA70kDaDNA-bindingsubunit[Medicagotruncatula]_x0001_gb|AES70099.1|ReplicationproteinA70kDaDNA-bindingsubunit[Medicagotruncatula]	XP_003599848	0
evgevgevgvelvLoc133t45	Aldehydeoxidase[Medicagotruncatula]_x0001_gb|AET00010.1|Aldehydeoxidase[Medicagotruncatula]	XP_003617051	0
evgevgevgvelvLoc31839t4	RCC1andBTBdomain-containingprotein[Medicagotruncatula]_x0001_gb|AES96531.1|RCC1andBTBdomain-containingprotein[Medicagotruncatula]	XP_003613573	0
evgevgevgvelvLoc1014t27	unknown[Medicagotruncatula]_x0001_gb|AFK38198.1|unknown[Medicagotruncatula]	ACJ85863	0
evgevgevgvelvLoc143t12	heatshockcognate70[Leguminivoraglycinivorella]	AGQ50301	0
evgevgevgvelvLoc143t13	heatshockcognate70[Leguminivoraglycinivorella]	AGQ50301	0
evgevgevgvelvLoc180t3	YTHdomainfamilyprotein[Medicagotruncatula]_x0001_gb|AET04399.1|YTHdomainfamilyprotein[Medicagotruncatula]	XP_003629923	0
evgevgevgvelvLoc348t8	PREDICTED:trichohyalin-like[Cicerarietinum]	XP_004513530	0
evgevgevgvelvLoc473t7	Diseaseresistance-likeprotein[Medicagotruncatula]_x0001_gb|AES58694.1|Diseaseresistance-likeprotein[Medicagotruncatula]	XP_003588443	0
evgevgevgvelvLoc848t16	Cysteine-richreceptor-likeproteinkinase[Medicagotruncatula]_x0001_gb|AET01446.1|Cysteine-richreceptor-likeproteinkinase[Medicagotruncatula]	XP_003626970	0
evgevgevgvelvLoc1063d73729t1	Cellulosesynthase-likeprotein[Medicagotruncatula]_x0001_gb|AES89624.1|Cellulosesynthase-likeprotein[Medicagotruncatula]	XP_003607427	0
evgevgevgvelvLoc1072d73730t4	PREDICTED:eukaryotictranslationinitiationfactor3subunitM-like[Cicerarietinum]	XP_004489472	0
evgevgevgvelvLoc1080d73736t6	beta-galactosidase1-likeprecursor[Cicerarietinum]_x0001_emb|CAA07236.2|beta-galactosidaseprecursor[Cicerarietinum]	NP_001266102	0
evgevgevgvelvLoc1151t10	Serine/threonineproteinphosphatasePP1[Medicagotruncatula]_x0001_gb|AES82699.1|Serine/threonineproteinphosphatasePP1[Medicagotruncatula]	XP_003626481	0
evgevgevgvelvLoc1192t4	ChaperoneproteindnaJ[Medicagotruncatula]_x0001_gb|AET02226.1|ChaperoneproteindnaJ[Medicagotruncatula]	XP_003627750	0
evgevgevgvelvLoc1492d73838t1	PREDICTED:exocystcomplexcomponent2-likeisoformX1[Cicerarietinum]	XP_004496373	0
evgevgevgvelvLoc1528t2	RINGfingerprotein[Medicagotruncatula]_x0001_gb|AES81820.1|RINGfingerprotein[Medicagotruncatula]	XP_003625602	0
evgevgevgvelvLoc1563t11	PREDICTED:LRRreceptor-likeserine/threonine-proteinkinaseFLS2-like[Cicerarietinum]	XP_004514486	0
evgevgevgvelvLoc1563t15	PREDICTED:LRRreceptor-likeserine/threonine-proteinkinaseFLS2-like[Cicerarietinum]	XP_004514486	0
evgevgevgvelvLoc1563t7	PREDICTED:LRRreceptor-likeserine/threonine-proteinkinaseFLS2-like[Cicerarietinum]	XP_004514486	0
evgevgevgvelvLoc1624t2	Telomerase-bindingproteinEST1A[Medicagotruncatula]_x0001_gb|AET00210.1|Telomerase-bindingproteinEST1A[Medicagotruncatula]	XP_003617251	0
evgevgevgvelvLoc1636t13	Cysteine-richreceptor-likeproteinkinase[Medicagotruncatula]_x0001_gb|AET02525.1|Cysteine-richreceptor-likeproteinkinase[Medicagotruncatula]	XP_003628049	0
evgevgevgvelvLoc1646t3	Tetratricopeptiderepeatprotein[Medicagotruncatula]_x0001_gb|AES94597.1|Tetratricopeptiderepeatprotein[Medicagotruncatula]	XP_003611639	0
evgevgevgvelvLoc1653d73873t10	Polyubiquitin-A[Triticumurartu]	EMS54972	0
evgevgevgvelvLoc1754d73893t1	Ferredoxin-nitritereductase[Medicagotruncatula]_x0001_gb|AES90166.1|Ferredoxin-nitritereductase[Medicagotruncatula]	XP_003607969	0
evgevgevgvelvLoc1796t17	Receptor-likeproteinkinase[Medicagotruncatula]_x0001_gb|AET01545.1|Receptor-likeproteinkinase[Medicagotruncatula]	XP_003627069	0
evgevgevgvelvLoc1950d73933t1	Respiratoryburstoxidase-likeprotein[Medicagotruncatula]_x0001_gb|AES61393.1|Respiratoryburstoxidase-likeprotein[Medicagotruncatula]	XP_003591142	0
evgevgevgvelvLoc2074d73955t1	TranscriptionfactorbHLH143[Medicagotruncatula]_x0001_gb|AES63497.1|TranscriptionfactorbHLH143[Medicagotruncatula]	XP_003593246	0
evgevgevgvelvLoc969d73697t1	Subtilisin-likeprotease[Medicagotruncatula]_x0001_gb|AES90659.1|Subtilisin-likeprotease[Medicagotruncatula]	XP_003608462	0
evgevgevgvelvLoc2272d73992t3	Hydroquinoneglucosyltransferase[Medicagotruncatula]_x0001_gb|AES78860.1|Hydroquinoneglucosyltransferase[Medicagotruncatula]	XP_003622642	0
evgevgevgvelvLoc2306t14	DNAreplicationlicensingfactormcm4-B[Medicagotruncatula]_x0001_gb|AES89199.1|DNAreplicationlicensingfactormcm4-B[Medicagotruncatula]	XP_003607002	0
evgevgevgvelvLoc2877t4	unknown[Medicagotruncatula]	AFK34969	0
evgevgevgvelvLoc3274t15	Diseaseresistance-likeprotein[Medicagotruncatula]_x0001_gb|AES58694.1|Diseaseresistance-likeprotein[Medicagotruncatula]	XP_003588443	0
evgevgevgvelvLoc4117t4	F-box/LRR-repeatprotein[Medicagotruncatula]_x0001_gb|AES69966.1|F-box/LRR-repeatprotein[Medicagotruncatula]	XP_003599715	0
evgevgevgvelvLoc4137t13	PREDICTED:multipleRNA-bindingdomain-containingprotein1-like[Cicerarietinum]	XP_004493655	0
evgevgevgvelvLoc4632t6	Cc-nbs-lrrresistanceprotein[Medicagotruncatula]_x0001_gb|AES69069.1|Cc-nbs-lrrresistanceprotein[Medicagotruncatula]	XP_003598818	0
evgevgevgvelvLoc4824d74311t2	F-boxprotein[Medicagotruncatula]_x0001_gb|ACJ85415.1|unknown[Medicagotruncatula]_x0001_gb|AES64934.1|F-boxprotein[Medicagotruncatula]	XP_003594683	0
evgevgevgvelvLoc4845d74314t1	Pre-mRNAsplicingfactor[Medicagotruncatula]_x0001_gb|AET01319.1|Pre-mRNAsplicingfactor[Medicagotruncatula]	XP_003626843	0
evgevgevgvelvLoc5145t36	PREDICTED:G-typelectinS-receptor-likeserine/threonine-proteinkinaseAt1g11300-like[Cicerarietinum]	XP_004514287	0
evgevgevgvelvLoc5146t10	PREDICTED:probablepeptide/nitratetransporterAt1g22540-like[Cicerarietinum]	XP_004506379	0
evgevgevgvelvLoc5146t7	PREDICTED:probablepeptide/nitratetransporterAt1g22540-like[Cicerarietinum]	XP_004506379	0
evgevgevgvelvLoc5216t11	Cytokinin-O-glucosyltransferase[Medicagotruncatula]_x0001_gb|AES96682.1|Cytokinin-O-glucosyltransferase[Medicagotruncatula]	XP_003613724	0
evgevgevgvelvLoc5387d74393t1	1-aminocyclopropane-1-carboxylateoxidase-likeprotein[Medicagotruncatula]_x0001_gb|AET01272.1|1-aminocyclopropane-1-carboxylateoxidase-likeprotein[Medicagotruncatula]	XP_003626796	0
evgevgevgvelvLoc5706d74420t1	Endochitinase[Medicagotruncatula]_x0001_gb|ABN08775.1|Glycosidehydrolase,family19[Medicagotruncatula]_x0001_gb|ACJ84914.1|unknown[Medicagotruncatula]_x0001_gb|AES77898.1|Endochitinase[Medicagotruncatula]	XP_003621680	0
evgevgevgvelvLoc5755t16	Cc-nbs-lrrresistanceprotein[Medicagotruncatula]_x0001_gb|AES94769.1|Cc-nbs-lrrresistanceprotein[Medicagotruncatula]	XP_003611811	0
evgevgevgvelvLoc5921d74444t2	Serine/threonineproteinkinase[Medicagotruncatula]_x0001_gb|AET04893.1|Serine/threonineproteinkinase[Medicagotruncatula]	XP_003630417	0
evgevgevgvelvLoc6152d74463t1	ornithineaminotransferase[Medicagotruncatula]	CAC82185	0
evgevgevgvelvLoc6307d74472t4	Cc-nbs-lrrresistanceprotein[Medicagotruncatula]_x0001_gb|AES83663.1|Cc-nbs-lrrresistanceprotein[Medicagotruncatula]	XP_003636525	0
evgevgevgvelvLoc10258d1809t1	Leucine-richrepeatproteinsoc-2-likeprotein[Medicagotruncatula]_x0001_gb|AES96477.1|Leucine-richrepeatproteinsoc-2-likeprotein[Medicagotruncatula]	XP_003613519	0
evgevgevgvelvLoc10259d74843t1	UDP-glucosyltransferase[Medicagotruncatula]_x0001_gb|ACT34897.1|GT2[Medicagotruncatula]_x0001_gb|AES63394.1|UDP-glucosyltransferase[Medicagotruncatula]	XP_003593143	0
evgevgevgvelvLoc6589t7	Diseaseresistanceprotein[Medicagotruncatula]_x0001_gb|AES70533.1|Diseaseresistanceprotein[Medicagotruncatula]	XP_003600282	0
evgevgevgvelvLoc6618t8	Receptorkinase-likeprotein[Medicagotruncatula]_x0001_gb|AES69924.1|Receptorkinase-likeprotein[Medicagotruncatula]	XP_003599673	0
evgevgevgvelvLoc6722d74524t2	Proteinkinase[Medicagotruncatula]_x0001_gb|AES65186.1|Proteinkinase[Medicagotruncatula]	XP_003594935	0
evgevgevgvelvLoc7168d74576t1	PREDICTED:metaltoleranceproteinC1-like[Glycinemax]	XP_003518954	0
evgevgevgvelvLoc7297d74589t2	hypotheticalproteinMTR_1g100570[Medicagotruncatula]_x0001_ref|XP_003601331.1|hypotheticalproteinMTR_3g079530[Medicagotruncatula]_x0001_gb|AES62485.1|hypotheticalproteinMTR_1g100570[Medicagotruncatula]_x0001_gb|AES71582.1|hypotheticalproteinMTR_3g079530[Medicagotruncatula]	XP_003592234	0
evgevgevgvelvLoc7377t8	RNaseLinhibitor-likeprotein[Medicagotruncatula]_x0001_ref|XP_003636730.1|RNaseLinhibitor-likeprotein[Medicagotruncatula]_x0001_gb|AES62957.1|RNaseLinhibitor-likeprotein[Medicagotruncatula]_x0001_gb|AES83868.1|RNaseLinhibitor-likeprotein[Medicagotruncatula]	XP_003592706	0
evgevgevgvelvLoc8430d74695t1	CytochromeP450[Medicagotruncatula]_x0001_gb|AES94841.1|CytochromeP450[Medicagotruncatula]	XP_003611883	0
evgevgevgvelvLoc8689t1	TMVresistanceproteinN[Medicagotruncatula]_x0001_gb|AES81130.1|TMVresistanceproteinN[Medicagotruncatula]	XP_003624912	0
evgevgevgvelvLoc10487t7	Quinohaemoproteinethanoldehydrogenasetype-1[Medicagotruncatula]_x0001_gb|AES77366.1|Quinohaemoproteinethanoldehydrogenasetype-1[Medicagotruncatula]	XP_003621148	0
evgevgevgvelvLoc10546t18	UDP-glucuronosyltransferase2B4[Medicagotruncatula]_x0001_gb|AES79669.1|UDP-glucuronosyltransferase2B4[Medicagotruncatula]	XP_003623451	0
evgevgevgvelvLoc10690d74868t2	PREDICTED:uncharacterizedproteinLOC101501329[Cicerarietinum]	XP_004510196	0
evgevgevgvelvLoc10794t3	Diseaseresistanceprotein-likeprotein[Medicagotruncatula]_x0001_gb|AES86777.1|Diseaseresistanceprotein-likeprotein[Medicagotruncatula]	XP_003604580	0
evgevgevgvelvLoc11232t2	ResistanceproteinPRG[Medicagotruncatula]_x0001_gb|AES76331.1|ResistanceproteinPRG[Medicagotruncatula]	XP_003620113	0
evgevgevgvelvLoc11350t8	hypotheticalproteinMTR_2g063280[Medicagotruncatula]_x0001_gb|AES66158.1|hypotheticalproteinMTR_2g063280[Medicagotruncatula]	XP_003595907	0
evgevgevgvelvLoc11404d74911t6	PREDICTED:DEAD-boxATP-dependentRNAhelicase31-like[Cicerarietinum]	XP_004516413	0
evgevgevgvelvLoc11518t9	PREDICTED:uncharacterizedproteinLOC101504500[Cicerarietinum]	XP_004499735	0
evgevgevgvelvLoc11578d74925t1	Flavonoid3'-hydroxylase[Medicagotruncatula]_x0001_gb|AES69199.1|Flavonoid3'-hydroxylase[Medicagotruncatula]	XP_003598948	0
evgevgevgvelvLoc11669d1812t4	PREDICTED:F-box-like/WDrepeat-containingproteinTBL1XR1-like[Cicerarietinum]	XP_004509095	0
evgevgevgvelvLoc11705t1	PREDICTED:calcium-dependentproteinkinase3-like[Cicerarietinum]	XP_004503656	0
evgevgevgvelvLoc11708d74935t1	Sucrosesynthase[Medicagotruncatula]_x0001_gb|AES76552.1|Sucrosesynthase[Medicagotruncatula]	XP_003620334	0
evgevgevgvelvLoc11896d74947t3	GlycosyltransferaseCAZyfamilyGT8[Medicagotruncatula]_x0001_gb|AES96390.1|GlycosyltransferaseCAZyfamilyGT8[Medicagotruncatula]	XP_003613432	0
evgevgevgvelvLoc12154t3	PREDICTED:pentatricopeptiderepeat-containingproteinAt1g30610,chloroplastic-like[Cicerarietinum]	XP_004495567	0
evgevgevgvelvLoc12192t4	PREDICTED:glutamatereceptor3.6-likeisoformX1[Cicerarietinum]_x0001_ref|XP_004509456.1|PREDICTED:glutamatereceptor3.6-likeisoformX2[Cicerarietinum]	XP_004509455	0
evgevgevgvelvLoc12292t1	hypotheticalproteinMTR_7g116830[Medicagotruncatula]_x0001_gb|AES82741.1|hypotheticalproteinMTR_7g116830[Medicagotruncatula]	XP_003626523	0
evgevgevgvelvLoc12455d74991t2	DiseaseresistanceproteinRGA2[Medicagotruncatula]_x0001_gb|AES99125.1|DiseaseresistanceproteinRGA2[Medicagotruncatula]	XP_003616167	0
evgevgevgvelvLoc9613t6	PREDICTED:uncharacterizedproteinLOC101494533[Cicerarietinum]	XP_004489498	0
evgevgevgvelvLoc12766t5	PREDICTED:uncharacterizedproteinLOC101490416[Cicerarietinum]	XP_004506321	0
evgevgevgvelvLoc13196d75048t1	Glutaminesynthetase[Medicagotruncatula]_x0001_gb|AES99221.1|Glutaminesynthetase[Medicagotruncatula]	XP_003616263	0
evgevgevgvelvLoc13244d75050t1	Magnesium-chelatasesubunitchlI[Medicagotruncatula]_x0001_gb|AES63967.1|Magnesium-chelatasesubunitchlI[Medicagotruncatula]	XP_003593716	0
evgevgevgvelvLoc13707d75082t1	PREDICTED:uncharacterizedproteinLOC101498165[Cicerarietinum]	XP_004496901	0
evgevgevgvelvLoc14039t2	WDrepeat-containingprotein[Medicagotruncatula]_x0001_gb|AET02671.1|WDrepeat-containingprotein[Medicagotruncatula]	XP_003628195	0
evgevgevgvelvLoc14382d75129t2	unknown[Medicagotruncatula]	AFK44185	0
evgevgevgvelvLoc14927d75163t1	Signalpeptidepeptidase-like2B[Medicagotruncatula]_x0001_gb|AET02050.1|Signalpeptidepeptidase-like2B[Medicagotruncatula]	XP_003627574	0
evgevgevgvelvLoc16219d75266t2	PREDICTED:putativeionchannelPOLLUX-like2-like[Cicerarietinum]	XP_004495400	0
evgevgevgvelvLoc17753d75350t1	hypotheticalproteinMTR_5g037270[Medicagotruncatula]_x0001_gb|AES96448.1|hypotheticalproteinMTR_5g037270[Medicagotruncatula]	XP_003613490	0
evgevgevgvelvLoc17795t9	F-box[Medicagotruncatula]_x0001_gb|AES69747.1|F-box[Medicagotruncatula]	XP_003599496	0
evgevgevgvelvLoc17813t5	DELLAproteinGAI[Medicagotruncatula]_x0001_gb|AES79556.1|DELLAproteinGAI[Medicagotruncatula]	XP_003623338	0
evgevgevgvelvLoc18874t1	Serine/threonineproteinkinase[Medicagotruncatula]_x0001_gb|AAV41842.1|stresskinase[Medicagotruncatula]_x0001_gb|AAV41843.1|stresskinase[Medicagotruncatula]_x0001_gb|AES63231.1|Serine/threonineproteinkinase[Medicagotruncatula]	XP_003592980	0
evgevgevgvelvLoc21051d75539t1	JmjCdomain-containingproteinD[Medicagotruncatula]_x0001_gb|AES60824.1|JmjCdomain-containingproteinD[Medicagotruncatula]	XP_003590573	0
evgevgevgvelvLoc21223t3	Diseaseresistance-likeprotein[Medicagotruncatula]_x0001_gb|AES94836.1|Diseaseresistance-likeprotein[Medicagotruncatula]	XP_003611878	0
evgevgevgvelvLoc22038d75600t1	Peptide-N4-(N-acetyl-beta-glucosaminyl)asparagineamidaseA[Medicagotruncatula]_x0001_gb|AES59583.1|Peptide-N4-(N-acetyl-beta-glucosaminyl)asparagineamidaseA[Medicagotruncatula]	XP_003589332	0
evgevgevgvelvLoc22038t3	Peptide-N4-(N-acetyl-beta-glucosaminyl)asparagineamidaseA[Medicagotruncatula]_x0001_gb|AES59583.1|Peptide-N4-(N-acetyl-beta-glucosaminyl)asparagineamidaseA[Medicagotruncatula]	XP_003589332	0
evgevgevgvelvLoc24300d75744t2	2-succinylbenzoate-CoAligase[Medicagotruncatula]_x0001_gb|AES99066.1|2-succinylbenzoate-CoAligase[Medicagotruncatula]	XP_003616108	0
evgevgevgvelvLoc117d77081t9	Serine/threonineproteinkinaseBIK1[Medicagotruncatula]_x0001_gb|AET03604.1|Serine/threonineproteinkinaseBIK1[Medicagotruncatula]	XP_003629128	0
evgevgevgvelvLoc232t10	Peroxidase[Medicagotruncatula]_x0001_gb|AES64753.1|Peroxidase[Medicagotruncatula]	XP_003594502	0
evgevgevgvelvLoc245t29	hypotheticalproteinPHAVU_002G323800g[Phaseolusvulgaris]_x0001_ref|XP_007160458.1|hypotheticalproteinPHAVU_002G323800g[Phaseolusvulgaris]_x0001_ref|XP_007160459.1|hypotheticalproteinPHAVU_002G323800g[Phaseolusvulgaris]_x0001_gb|ESW32451.1|hypotheticalproteinPHAVU_002G323800g[Phaseolusvulgaris]_x0001_gb|ESW32452.1|hypotheticalproteinPHAVU_002G323800g[Phaseolusvulgaris]_x0001_gb|ESW32453.1|hypotheti…	XP_007160457	0
evgevgevgvelvLoc402d77180t2	frigida-likeprotein[Medicagosativa]	AFP97615	0
evgevgevgvelvLoc1085t18	Diseaseresistance-likeprotein[Medicagotruncatula]_x0001_gb|AES76112.1|Diseaseresistance-likeprotein[Medicagotruncatula]	XP_003619894	0
evgevgevgvelvLoc1102d77311t2	ZincfingerCCCHdomain-containingprotein[Medicagotruncatula]_x0001_gb|AES63144.1|ZincfingerCCCHdomain-containingprotein[Medicagotruncatula]	XP_003592893	0
evgevgevgvelvLoc1134t11	Aldo-ketoreductaseyakc[Medicagotruncatula]_x0001_gb|AES77917.1|Aldo-ketoreductaseyakc[Medicagotruncatula]	XP_003621699	0
evgevgevgvelvLoc1234d77339t1	PREDICTED:probableLRRreceptor-likeserine/threonine-proteinkinaseAt1g56130-likeisoformX1[Cicerarietinum]_x0001_ref|XP_004516019.1|PREDICTED:probableLRRreceptor-likeserine/threonine-proteinkinaseAt1g56130-likeisoformX2[Cicerarietinum]_x0001_ref|XP_004516020.1|PREDICTED:probableLRRreceptor-likeserine/threonine-proteinkinaseAt1g56130-likeisoformX3[Cicerarietinum]_x0001_ref|XP_004516021.1|PREDICTED:pr…	XP_004516018	0
evgevgevgvelvLoc1290d77351t3	hypotheticalproteinPHAVU_001G049600g[Phaseolusvulgaris]_x0001_ref|XP_007161191.1|hypotheticalproteinPHAVU_001G049600g[Phaseolusvulgaris]_x0001_gb|ESW33184.1|hypotheticalproteinPHAVU_001G049600g[Phaseolusvulgaris]_x0001_gb|ESW33185.1|hypotheticalproteinPHAVU_001G049600g[Phaseolusvulgaris]	XP_007161190	0
evgevgevgvelvLoc1349d77362t1	PREDICTED:uncharacterizedproteinLOC101513710[Cicerarietinum]	XP_004502847	0
evgevgevgvelvLoc1376d77365t8	Speckle-typePOZprotein-likeprotein[Medicagotruncatula]_x0001_gb|AES62683.1|Speckle-typePOZprotein-likeprotein[Medicagotruncatula]	XP_003592432	0
evgevgevgvelvLoc1390d77368t2	unknown[Medicagotruncatula]	AFK34463	0
evgevgevgvelvLoc1618d77403t2	Pre-mRNA-splicingfactorCLF1[Medicagotruncatula]_x0001_gb|AES93972.1|Pre-mRNA-splicingfactorCLF1[Medicagotruncatula]	XP_003611014	0
evgevgevgvelvLoc1950t8	Potassiumchannel[Medicagotruncatula]_x0001_gb|AES73751.1|Potassiumchannel[Medicagotruncatula]	XP_003603500	0
evgevgevgvelvLoc2133d77483t1	PREDICTED:dolichyl-diphosphooligosaccharide--proteinglycosyltransferasesubunit2-likeisoformX2[Cicerarietinum]	XP_004495085	0
evgevgevgvelvLoc2141t19	Diseaseresistanceprotein[Medicagotruncatula]_x0001_gb|AES76456.1|Diseaseresistanceprotein[Medicagotruncatula]	XP_003620238	0
evgevgevgvelvLoc544d77215t8	Elongationfactor1-gamma[Medicagotruncatula]_x0001_gb|ABE91935.1|Elongationfactor1,gammachain;GlutathioneS-transferase,C-terminal;Thioredoxin-likefold[Medicagotruncatula]_x0001_gb|AES63152.1|Elongationfactor1-gamma[Medicagotruncatula]	XP_003592901	0
evgevgevgvelvLoc69t30	PREDICTED:uncharacterizedproteinLOC101504816isoformX2[Cicerarietinum]	XP_004500367	0
evgevgevgvelvLoc85d77070t9	Polyubiquitin-A[Triticumurartu]	EMS54972	0
evgevgevgvelvLoc85t13	Polyubiquitin-A[Triticumurartu]	EMS54972	0
evgevgevgvelvLoc925t14	putativeisoflavonesynthase[Medicagotruncatula]	AAO16603	0
evgevgevgvelvLoc2480t12	Cc-nbs-lrrresistanceprotein[Medicagotruncatula]_x0001_gb|AES69069.1|Cc-nbs-lrrresistanceprotein[Medicagotruncatula]	XP_003598818	0
evgevgevgvelvLoc2480t17	Cc-nbs-lrrresistanceprotein[Medicagotruncatula]_x0001_gb|AES69069.1|Cc-nbs-lrrresistanceprotein[Medicagotruncatula]	XP_003598818	0
evgevgevgvelvLoc2490t23	PREDICTED:uncharacterizedproteinLOC100785006[Glycinemax]	XP_003532045	0
evgevgevgvelvLoc2569t4	ATP-dependentRNAhelicaseDhx29[Medicagotruncatula]_x0001_gb|AES60574.1|ATP-dependentRNAhelicaseDhx29[Medicagotruncatula]	XP_003590323	0
evgevgevgvelvLoc2590t1	ProteinVERNALIZATIONINSENSITIVE[Medicagotruncatula]_x0001_gb|AES87984.1|ProteinVERNALIZATIONINSENSITIVE[Medicagotruncatula]	XP_003605787	0
evgevgevgvelvLoc2601t9	Diseaseresistanceprotein[Medicagotruncatula]_x0001_gb|AES70518.1|Diseaseresistanceprotein[Medicagotruncatula]	XP_003600267	0
evgevgevgvelvLoc2702t23	Cc-nbs-lrrresistanceprotein[Medicagotruncatula]_x0001_gb|AET04037.1|Cc-nbs-lrrresistanceprotein[Medicagotruncatula]	XP_003629561	0
evgevgevgvelvLoc3103t34	Resistanceprotein[Medicagotruncatula]_x0001_gb|AES76538.1|Resistanceprotein[Medicagotruncatula]	XP_003620320	0
evgevgevgvelvLoc3261t24	PREDICTED:probablepeptide/nitratetransporterAt1g22540-like[Cicerarietinum]	XP_004506379	0
evgevgevgvelvLoc3261t27	PREDICTED:probablepeptide/nitratetransporterAt1g22540-like[Cicerarietinum]	XP_004506379	0
evgevgevgvelvLoc3261t31	PREDICTED:probablepeptide/nitratetransporterAt1g22540-like[Cicerarietinum]	XP_004506379	0
evgevgevgvelvLoc3520t12	PREDICTED:TMVresistanceproteinN-likeisoformX1[Cicerarietinum]_x0001_ref|XP_004516107.1|PREDICTED:TMVresistanceproteinN-likeisoformX2[Cicerarietinum]	XP_004516106	0
evgevgevgvelvLoc3669t4	UDPrhamnoseanthocyanidin-3-glucosiderhamnosyltransferase[Medicagotruncatula]_x0001_gb|AES88578.1|UDPrhamnoseanthocyanidin-3-glucosiderhamnosyltransferase[Medicagotruncatula]	XP_003606381	0
evgevgevgvelvLoc3703t11	Subtilisin-likeserineprotease[Medicagotruncatula]_x0001_gb|AES80542.1|Subtilisin-likeserineprotease[Medicagotruncatula]	XP_003624324	0
evgevgevgvelvLoc4400t28	PREDICTED:LRRreceptor-likeserine/threonine-proteinkinaseFLS2-like[Cicerarietinum]	XP_004514486	0
evgevgevgvelvLoc4604t21	Sucrosesynthase[Medicagotruncatula]_x0001_gb|AES76552.1|Sucrosesynthase[Medicagotruncatula]	XP_003620334	0
evgevgevgvelvLoc4955d77784t2	NEDD8-activatingenzymeE1regulatorysubunit[Medicagotruncatula]_x0001_gb|AES88130.1|NEDD8-activatingenzymeE1regulatorysubunit[Medicagotruncatula]_x0001_gb|AFK45436.1|unknown[Medicagotruncatula]	XP_003605933	0
evgevgevgvelvLoc10021t2	UDP-glucuronosyltransferase2A1[Medicagotruncatula]_x0001_gb|AES79656.1|UDP-glucuronosyltransferase2A1[Medicagotruncatula]	XP_003623438	0
evgevgevgvelvLoc10097d78131t4	PREDICTED:uncharacterizedproteinLOC101505211isoformX1[Cicerarietinum]	XP_004496065	0
evgevgevgvelvLoc10416t11	RNA-bindingprotein[Medicagotruncatula]_x0001_gb|AET04646.1|RNA-bindingprotein[Medicagotruncatula]	XP_003630170	0
evgevgevgvelvLoc10930t4	Subtilisin-typeprotease[Medicagotruncatula]_x0001_gb|AES73447.1|Subtilisin-typeprotease[Medicagotruncatula]	XP_003603196	0
evgevgevgvelvLoc10951t6	PREDICTED:probableLRRreceptor-likeserine/threonine-proteinkinaseAt1g07560-likeisoformX1[Glycinemax]_x0001_ref|XP_006583430.1|PREDICTED:probableLRRreceptor-likeserine/threonine-proteinkinaseAt1g07560-likeisoformX2[Glycinemax]	XP_003530033	0
evgevgevgvelvLoc5543t5	Kataninp60ATPase-containingsubunit[Medicagotruncatula]_x0001_gb|AES61803.1|Kataninp60ATPase-containingsubunit[Medicagotruncatula]	XP_003591552	0
evgevgevgvelvLoc5917d77869t1	Dihydroflavonol4-reductase-likeprotein[Medicagotruncatula]_x0001_gb|AES98774.1|Dihydroflavonol4-reductase-likeprotein[Medicagotruncatula]	XP_003615816	0
evgevgevgvelvLoc6219d77888t1	PREDICTED:UDP-glycosyltransferase74E2-like[Cicerarietinum]	XP_004489724	0
evgevgevgvelvLoc6874t11	MultidrugresistanceproteinABCtransporterfamily[Medicagotruncatula]_x0001_gb|AET02407.1|MultidrugresistanceproteinABCtransporterfamily[Medicagotruncatula]	XP_003627931	0
evgevgevgvelvLoc7242d77958t1	CONSTANS-likezincfingerprotein[Medicagotruncatula]_x0001_gb|AES82084.1|CONSTANS-likezincfingerprotein[Medicagotruncatula]	XP_003625866	0
evgevgevgvelvLoc8146t7	PREDICTED:uncharacterizedproteinLOC101514263[Cicerarietinum]	XP_004516813	0
evgevgevgvelvLoc8323t6	KinaseR-likeprotein[Medicagotruncatula]_x0001_gb|AES80582.1|KinaseR-likeprotein[Medicagotruncatula]	XP_003624364	0
evgevgevgvelvLoc8323t9	Ser/Thrproteinkinase[Medicagotruncatula]_x0001_gb|AES80585.1|Ser/Thrproteinkinase[Medicagotruncatula]	XP_003624367	0
evgevgevgvelvLoc11032t4	PREDICTED:coppermethylamineoxidase-likeisoformX1[Cicerarietinum]	XP_004509661	0
evgevgevgvelvLoc11055t5	PREDICTED:uncharacterizedproteinLOC101489992isoformX3[Cicerarietinum]	XP_004488012	0
evgevgevgvelvLoc11200d78183t1	PREDICTED:proteinkinaseG11A-like[Glycinemax]	XP_003551713	0
evgevgevgvelvLoc12103t1	Cationicaminoacidtransporter[Medicagotruncatula]_x0001_gb|AET04492.1|Cationicaminoacidtransporter[Medicagotruncatula]	XP_003630016	0
evgevgevgvelvLoc12195d1821t4	KinaseR-likeprotein[Medicagotruncatula]_x0001_gb|AES76644.1|KinaseR-likeprotein[Medicagotruncatula]	XP_003620426	0
evgevgevgvelvLoc12455d78245t2	(iso)flavonoidglycosyltransferase[Medicagotruncatula]	ABI94021	0
evgevgevgvelvLoc12704d78255t1	Signalrecognitionparticle54kDaprotein[Medicagotruncatula]_x0001_gb|AES82061.1|Signalrecognitionparticle54kDaprotein[Medicagotruncatula]	XP_003625843	0
evgevgevgvelvLoc13070d78262t2	hypotheticalproteinMTR_3g023510[Medicagotruncatula]_x0001_gb|AES69177.1|hypotheticalproteinMTR_3g023510[Medicagotruncatula]	XP_003598926	0
evgevgevgvelvLoc13090d78266t4	PREDICTED:transcriptionfactorbHLH133-likeisoformX1[Cicerarietinum]	XP_004496220	0
evgevgevgvelvLoc13094t1	PREDICTED:transmembraneandcoiled-coildomain-containingprotein4-like[Cicerarietinum]	XP_004509335	0
evgevgevgvelvLoc13278d78277t2	Pectinacetylesterase[Medicagotruncatula]_x0001_gb|AES82306.1|Pectinacetylesterase[Medicagotruncatula]	XP_003626088	0
evgevgevgvelvLoc13570t5	hypotheticalproteinMTR_7g060310[Medicagotruncatula]_x0001_gb|AES79246.1|hypotheticalproteinMTR_7g060310[Medicagotruncatula]	XP_003623028	0
evgevgevgvelvLoc14921t5	Receptor-likekinase-likeprotein[Medicagotruncatula]_x0001_gb|AES98060.1|Receptor-likekinase-likeprotein[Medicagotruncatula]	XP_003615102	0
evgevgevgvelvLoc8700t4	PREDICTED:TMVresistanceproteinN-likeisoformX1[Cicerarietinum]_x0001_ref|XP_004516107.1|PREDICTED:TMVresistanceproteinN-likeisoformX2[Cicerarietinum]	XP_004516106	0
evgevgevgvelvLoc8763t20	PREDICTED:uncharacterizedproteinLOC101504500[Cicerarietinum]	XP_004499735	0
evgevgevgvelvLoc8815d78064t1	PREDICTED:TMVresistanceproteinN-likeisoformX2[Cicerarietinum]	XP_004489474	0
evgevgevgvelvLoc15480t6	F-boxprotein[Medicagotruncatula]_x0001_gb|AES74960.1|F-boxprotein[Medicagotruncatula]	XP_003618742	0
evgevgevgvelvLoc15566t2	Isoflavonoidglucosyltransferase[Medicagotruncatula]_x0001_gb|AES85296.1|Isoflavonoidglucosyltransferase[Medicagotruncatula]	XP_003638158	0
evgevgevgvelvLoc16200d78387t1	IAA-aminoacidhydrolaseILR1-likeprotein[Medicagotruncatula]_x0001_gb|ABF55223.1|auxinconjugatehydrolase[Medicagotruncatula]_x0001_gb|AES72317.1|IAA-aminoacidhydrolaseILR1-likeprotein[Medicagotruncatula]	XP_003602066	0
evgevgevgvelvLoc16225d78388t1	NBS-containingresistance-likeprotein[Medicagotruncatula]_x0001_gb|AES85348.1|NBS-containingresistance-likeprotein[Medicagotruncatula]	XP_003638210	0
evgevgevgvelvLoc16419t4	Ribulosebisphosphatecarboxylasesmallchain3A[Medicagotruncatula]_x0001_gb|AES84067.1|Ribulosebisphosphatecarboxylasesmallchain3A[Medicagotruncatula]	XP_003636929	0
evgevgevgvelvLoc16536t1	CytochromeP450[Medicagotruncatula]_x0001_gb|AES81073.1|CytochromeP450[Medicagotruncatula]	XP_003624855	0
evgevgevgvelvLoc16757d78407t2	PREDICTED:mitochondrialinnermembraneproteinOXA1-like[Cicerarietinum]	XP_004505010	0
evgevgevgvelvLoc17146d78421t1	PREDICTED:probableN-succinyldiaminopimelateaminotransferaseDapC-like[Cicerarietinum]	XP_004499406	0
evgevgevgvelvLoc17823t2	Tir-nbs-lrrresistanceprotein[Medicagotruncatula]_x0001_gb|AES86742.1|Tir-nbs-lrrresistanceprotein[Medicagotruncatula]	XP_003604545	0
evgevgevgvelvLoc21299d78553t1	Abhydrolasedomain-containingproteinFAM108C1[Medicagotruncatula]_x0001_gb|AES95757.1|Abhydrolasedomain-containingproteinFAM108C1[Medicagotruncatula]	XP_003612799	0
evgevgevgvelvLoc21692t5	Transporter,putative[Medicagotruncatula]_x0001_gb|AES95360.1|Transporter,putative[Medicagotruncatula]	XP_003612402	0
evgevgevgvelvLoc21840d78571t1	Resistanceprotein[Medicagotruncatula]_x0001_gb|AES76463.1|Resistanceprotein[Medicagotruncatula]	XP_003620245	0
evgevgevgvelvLoc22219d78579t1	Glucose-6-phosphate/phosphatetranslocator[Medicagotruncatula]_x0001_gb|AES92596.1|Glucose-6-phosphate/phosphatetranslocator[Medicagotruncatula]	XP_003610399	0
evgevgevgvelvLoc22471t2	Diseaseresistance-likeprotein[Medicagotruncatula]_x0001_gb|AES76431.1|Diseaseresistance-likeprotein[Medicagotruncatula]	XP_003620213	0
evgevgevgvelvLoc1079t19	PREDICTED:probableserine/threonine-proteinkinaseAt1g18390-likeisoformX1[Cicerarietinum]	XP_004512899	0
evgevgevgvelvLoc1080t17	Nbs-lrrresistanceprotein[Medicagotruncatula]_x0001_gb|AES87058.1|Nbs-lrrresistanceprotein[Medicagotruncatula]	XP_003604861	0
evgevgevgvelvLoc112t10utrorf	unknown[Medicagotruncatula]	AFK42229	0
evgevgevgvelvLoc166d79246t14	Nbs-lrrresistanceprotein[Medicagotruncatula]_x0001_gb|AES95717.1|Nbs-lrrresistanceprotein[Medicagotruncatula]	XP_003612759	0
evgevgevgvelvLoc166t15utrorf	hypotheticalproteinMTR_8g104490[Medicagotruncatula]_x0001_gb|AET05355.1|hypotheticalproteinMTR_8g104490[Medicagotruncatula]	XP_003630879	0
evgevgevgvelvLoc279d79298t4	unknown[Medicagotruncatula]_x0001_gb|AFK41836.1|unknown[Medicagotruncatula]	ACJ84396	0
evgevgevgvelvLoc67t25	PREDICTED:uncharacterizedproteinLOC101504816isoformX2[Cicerarietinum]	XP_004500367	0
evgevgevgvelvLoc73d79217t5	unknown[Medicagotruncatula]	AFK45514	0
evgevgevgvelvLoc83d79219t10	Polyubiquitin-A[Triticumurartu]	EMS54972	0
evgevgevgvelvLoc1269t20	hypotheticalproteinMTR_2g063280[Medicagotruncatula]_x0001_gb|AES66158.1|hypotheticalproteinMTR_2g063280[Medicagotruncatula]	XP_003595907	0
evgevgevgvelvLoc1269t21	hypotheticalproteinMTR_2g063280[Medicagotruncatula]_x0001_gb|AES66158.1|hypotheticalproteinMTR_2g063280[Medicagotruncatula]	XP_003595907	0
evgevgevgvelvLoc1448d79583t2	SNF1-relatedproteinkinase[Medicagotruncatula]_x0001_gb|AES74775.1|SNF1-relatedproteinkinase[Medicagotruncatula]	XP_003618557	0
evgevgevgvelvLoc1538t6	Dihydroflavonol-4-reductase[Medicagotruncatula]_x0001_gb|AES89569.1|Dihydroflavonol-4-reductase[Medicagotruncatula]	XP_003607372	0
evgevgevgvelvLoc1550d79605t1	Scarecrow-liketranscriptionfactorPAT1[Medicagotruncatula]_x0001_gb|AES70512.1|Scarecrow-liketranscriptionfactorPAT1[Medicagotruncatula]	XP_003600261	0
evgevgevgvelvLoc1594t22	PREDICTED:sirohemesynthase2-likeisoformX1[Cicerarietinum]	XP_004509171	0
evgevgevgvelvLoc1594t25	PREDICTED:sirohemesynthase2-likeisoformX1[Cicerarietinum]	XP_004509171	0
evgevgevgvelvLoc1756d79643t6	unknown[Medicagotruncatula]_x0001_gb|AFK36509.1|unknown[Medicagotruncatula]	AFK34952	0
evgevgevgvelvLoc1790t7	lectin-likereceptorkinase7;2[Medicagotruncatula]	AAR11299	0
evgevgevgvelvLoc1805t5	GRASfamilytranscriptionfactor[Medicagotruncatula]_x0001_gb|AES67628.1|GRASfamilytranscriptionfactor[Medicagotruncatula]	XP_003597377	0
evgevgevgvelvLoc1961d79684t8	Glycine-richprotein[Medicagotruncatula]_x0001_gb|ABY48136.1|glycine-richprotein[Medicagotruncatula]_x0001_gb|AES95905.1|Glycine-richprotein[Medicagotruncatula]	XP_003612947	0
evgevgevgvelvLoc2068t11	Beta-fructofuranosidase,insolubleisoenzyme[Medicagotruncatula]_x0001_gb|AES59229.1|Beta-fructofuranosidase,insolubleisoenzyme[Medicagotruncatula]	XP_003588978	0
evgevgevgvelvLoc343t14	D-alanine--D-alanineligase[Medicagotruncatula]_x0001_gb|AES79738.1|D-alanine--D-alanineligase[Medicagotruncatula]	XP_003623520	0
evgevgevgvelvLoc370d1823t2	Aminoacidtransporter[Medicagotruncatula]_x0001_gb|AES77822.1|Aminoacidtransporter[Medicagotruncatula]	XP_003621604	0
evgevgevgvelvLoc460d79367t5	hypotheticalproteinMTR_2g036320[Medicagotruncatula]_x0001_gb|AES65178.1|hypotheticalproteinMTR_2g036320[Medicagotruncatula]	XP_003594927	0
evgevgevgvelvLoc615d79411t16	PREDICTED:uncharacterizedproteinLOC101495388[Cicerarietinum]	XP_004489334	0
evgevgevgvelvLoc2142d79720t6	hypotheticalproteinMTR_5g035080[Medicagotruncatula]_x0001_gb|AES96262.1|hypotheticalproteinMTR_5g035080[Medicagotruncatula]	XP_003613304	0
evgevgevgvelvLoc2310d79759t4	Beta-glucosidaseD4[Medicagotruncatula]_x0001_gb|AES76421.1|Beta-glucosidaseD4[Medicagotruncatula]	XP_003620203	0
evgevgevgvelvLoc2310t10	Beta-glucosidaseD4[Medicagotruncatula]_x0001_gb|AES76421.1|Beta-glucosidaseD4[Medicagotruncatula]	XP_003620203	0
evgevgevgvelvLoc2313d79760t5	PREDICTED:probablereceptor-likeproteinkinaseAt1g67000-likeisoformX1[Cicerarietinum]	XP_004498420	0
evgevgevgvelvLoc2313d79761t7	PREDICTED:probablereceptor-likeproteinkinaseAt1g67000-likeisoformX1[Cicerarietinum]	XP_004498420	0
evgevgevgvelvLoc2666t4	PREDICTED:UDP-glycosyltransferase74E2-like[Cicerarietinum]	XP_004489724	0
evgevgevgvelvLoc2823t6	Leucine-rich-repeatprotein-likeprotein[Medicagotruncatula]_x0001_gb|AES96071.1|Leucine-rich-repeatprotein-likeprotein[Medicagotruncatula]	XP_003613113	0
evgevgevgvelvLoc2978t16	NBS-LRRprotein[Cicerarietinum]	AHG29005	0
evgevgevgvelvLoc3504t10	PREDICTED:TMVresistanceproteinN-likeisoformX1[Cicerarietinum]_x0001_ref|XP_004516107.1|PREDICTED:TMVresistanceproteinN-likeisoformX2[Cicerarietinum]	XP_004516106	0
evgevgevgvelvLoc3994t10	Cc-nbs-lrrresistanceprotein[Medicagotruncatula]_x0001_gb|AES95690.1|Cc-nbs-lrrresistanceprotein[Medicagotruncatula]	XP_003612732	0
evgevgevgvelvLoc4342d80013t5	Poly(A)polymerase[Medicagotruncatula]_x0001_gb|AET05522.1|Poly(A)polymerase[Medicagotruncatula]	XP_003631046	0
evgevgevgvelvLoc4526d1826t2	PREDICTED:lisHdomainandHEATrepeat-containingproteinKIAA1468-likeisoformX1[Glycinemax]	XP_003518631	0
evgevgevgvelvLoc4860t10utrorf	Cc-nbs-lrrresistanceprotein[Medicagotruncatula]_x0001_gb|AES76638.1|Cc-nbs-lrrresistanceprotein[Medicagotruncatula]	XP_003620420	0
evgevgevgvelvLoc4860t9	Cc-nbs-lrrresistanceprotein[Medicagotruncatula]_x0001_gb|AES83663.1|Cc-nbs-lrrresistanceprotein[Medicagotruncatula]	XP_003636525	0
evgevgevgvelvLoc10017d1829t4	Double-strand-breakrepairproteinrad21-likeprotein[Medicagotruncatula]_x0001_gb|AES80442.1|Double-strand-breakrepairproteinrad21-likeprotein[Medicagotruncatula]	XP_003624224	0
evgevgevgvelvLoc4902t10	Cytokinin-O-glucosyltransferase[Medicagotruncatula]_x0001_gb|ACT34896.1|GT1[Medicagotruncatula]_x0001_gb|AES79652.1|Cytokinin-O-glucosyltransferase[Medicagotruncatula]	XP_003623434	0
evgevgevgvelvLoc5075d1827t5	Bromodomain-containingfactor[Medicagotruncatula]_x0001_gb|AES64085.1|Bromodomain-containingfactor[Medicagotruncatula]	XP_003593834	0
evgevgevgvelvLoc5495t10	Diseaseresistance-likeprotein[Medicagotruncatula]_x0001_gb|AES60713.1|Diseaseresistance-likeprotein[Medicagotruncatula]	XP_003590462	0
evgevgevgvelvLoc5681d80154t2	Cc-nbs-lrrresistanceprotein[Medicagotruncatula]_x0001_gb|AES83352.1|Cc-nbs-lrrresistanceprotein[Medicagotruncatula]	XP_003636214	0
evgevgevgvelvLoc6515d80247t3	copia-typepolyprotein,putative[Arabidopsisthaliana]	AAG60117	0
evgevgevgvelvLoc6574t3	Diseaseresistanceprotein[Medicagotruncatula]_x0001_gb|AES70533.1|Diseaseresistanceprotein[Medicagotruncatula]	XP_003600282	0
evgevgevgvelvLoc6742d80275t2	PREDICTED:G-typelectinS-receptor-likeserine/threonine-proteinkinaseCES101-like[Cicerarietinum]	XP_004508381	0
evgevgevgvelvLoc6898d80296t5	ABCtransporterBfamilymember[Medicagotruncatula]_x0001_gb|AES74622.1|ABCtransporterBfamilymember[Medicagotruncatula]	XP_003618404	0
evgevgevgvelvLoc7428d80339t2	Heatshockprotein[Medicagotruncatula]_x0001_gb|AES64869.1|Heatshockprotein[Medicagotruncatula]	XP_003594618	0
evgevgevgvelvLoc10244d80538t1	Phenylalanineammonia-lyase[Medicagotruncatula]_x0001_gb|AES62128.1|Phenylalanineammonia-lyase[Medicagotruncatula]	XP_003591877	0
evgevgevgvelvLoc10821d80575t4	PREDICTED:uncharacterizedproteinLOC101504115isoformX2[Cicerarietinum]	XP_004510206	0
evgevgevgvelvLoc10891t12	MultidrugresistanceproteinABCtransporterfamily[Medicagotruncatula]_x0001_gb|AET02407.1|MultidrugresistanceproteinABCtransporterfamily[Medicagotruncatula]	XP_003627931	0
evgevgevgvelvLoc10930d80582t2	1-aminocyclopropane-1-carboxylateoxidase-likeprotein[Medicagotruncatula]_x0001_gb|AES66409.1|1-aminocyclopropane-1-carboxylateoxidase-likeprotein[Medicagotruncatula]	XP_003596158	0
evgevgevgvelvLoc10930t3	1-aminocyclopropane-1-carboxylateoxidase-likeprotein[Medicagotruncatula]_x0001_gb|AES66418.1|1-aminocyclopropane-1-carboxylateoxidase-likeprotein[Medicagotruncatula]	XP_003596167	0
evgevgevgvelvLoc11047t8	Receptor-likeproteinkinase[Medicagotruncatula]_x0001_gb|AES69318.1|Receptor-likeproteinkinase[Medicagotruncatula]	XP_003599067	0
evgevgevgvelvLoc11424d80612t1	PREDICTED:uncharacterizedproteinLOC101504838[Cicerarietinum]	XP_004506293	0
evgevgevgvelvLoc11715d80636t1	PREDICTED:uncharacterizedproteinLOC101511357[Cicerarietinum]	XP_004503754	0
evgevgevgvelvLoc11782d80641t1	PREDICTED:cytokininhydroxylase-like[Cicerarietinum]	XP_004489114	0
evgevgevgvelvLoc11889d80654t1	Peroxidase[Medicagotruncatula]_x0001_gb|AES81493.1|Peroxidase[Medicagotruncatula]	XP_003625275	0
evgevgevgvelvLoc7746t1	Adenosinekinase[Medicagotruncatula]_x0001_gb|AES60718.1|Adenosinekinase[Medicagotruncatula]	XP_003590467	0
evgevgevgvelvLoc7813t4	PREDICTED:diseaseresistanceproteinRPM1-like[Cicerarietinum]	XP_004499780	0
evgevgevgvelvLoc9480d80491t2	Ubiquitinfusiondegradationprotein[Medicagotruncatula]_x0001_gb|AET05416.1|Ubiquitinfusiondegradationprotein[Medicagotruncatula]	XP_003630940	0
evgevgevgvelvLoc12111d1830t1	2-succinylbenzoate-CoAligase[Medicagotruncatula]_x0001_gb|AES70878.1|2-succinylbenzoate-CoAligase[Medicagotruncatula]	XP_003600627	0
evgevgevgvelvLoc12515t1	Squamosapromoterbindingprotein[Medicagotruncatula]_x0001_gb|AES97184.1|Squamosapromoterbindingprotein[Medicagotruncatula]	XP_003614226	0
evgevgevgvelvLoc12743d80700t1	5-dehydro-2-deoxygluconokinase[Medicagotruncatula]_x0001_gb|AES81667.1|5-dehydro-2-deoxygluconokinase[Medicagotruncatula]	XP_003625449	0
evgevgevgvelvLoc13189d80728t1	p21-activatedproteinkinase-interactingprotein1-likeprotein[Medicagotruncatula]_x0001_gb|AES65806.1|p21-activatedproteinkinase-interactingprotein1-likeprotein[Medicagotruncatula]	XP_003595555	0
evgevgevgvelvLoc13209d80730t1	PREDICTED:lysosomalPro-Xcarboxypeptidase-like[Cicerarietinum]	XP_004509045	0
evgevgevgvelvLoc13938d80773t1	PeptidetransporterPTR3-A[Medicagotruncatula]_x0001_gb|AES73221.1|PeptidetransporterPTR3-A[Medicagotruncatula]	XP_003602970	0
evgevgevgvelvLoc14401d80791t1	Vacuolarcation/protonexchanger[Medicagotruncatula]_x0001_gb|AES86900.1|Vacuolarcation/protonexchanger[Medicagotruncatula]	XP_003604703	0
evgevgevgvelvLoc14913t2	Hexosetransporter[Medicagotruncatula]_x0001_gb|AES80568.1|Hexosetransporter[Medicagotruncatula]	XP_003624350	0
evgevgevgvelvLoc15641d80847t1	Isoflavonoidglucosyltransferase[Medicagotruncatula]_x0001_gb|AES85296.1|Isoflavonoidglucosyltransferase[Medicagotruncatula]	XP_003638158	0
evgevgevgvelvLoc15661d80848t5	NBS-LRRresistanceprotein[Medicagotruncatula]_x0001_gb|AES75658.1|NBS-LRRresistanceprotein[Medicagotruncatula]	XP_003619440	0
evgevgevgvelvLoc16621t2	PhosphoinositidephospholipaseC[Medicagotruncatula]_x0001_gb|AES71145.1|PhosphoinositidephospholipaseC[Medicagotruncatula]	XP_003600894	0
evgevgevgvelvLoc16891d80917t1	Isocitratedehydrogenase[Medicagotruncatula]_x0001_gb|AET03640.1|Isocitratedehydrogenase[Medicagotruncatula]	XP_003629164	0
evgevgevgvelvLoc16893t4	Remorin[Medicagotruncatula]_x0001_gb|AES59424.1|Remorin[Medicagotruncatula]	XP_003589173	0
evgevgevgvelvLoc17106d80933t2	PHD-fingerfamilyproteinexpressed[Medicagotruncatula]_x0001_gb|AES75422.1|PHD-fingerfamilyproteinexpressed[Medicagotruncatula]	XP_003619204	0
evgevgevgvelvLoc17397t6	PREDICTED:leucine-richrepeatreceptorproteinkinaseEXS-like[Cicerarietinum]	XP_004506719	0
evgevgevgvelvLoc18847t3	Cc-nbs-lrrresistanceprotein[Medicagotruncatula]_x0001_gb|AES60459.1|Cc-nbs-lrrresistanceprotein[Medicagotruncatula]	XP_003590208	0
evgevgevgvelvLoc20587d81083t1	RibonucleasePproteinsubunitp25[Medicagotruncatula]_x0001_gb|AES79196.1|RibonucleasePproteinsubunitp25[Medicagotruncatula]	XP_003622978	0
evgevgevgvelvLoc14t11	PREDICTED:RNApolymerase-associatedproteinLEO1-like[Cicerarietinum]	XP_004516419	0
evgevgevgvelvLoc1052t3	S-locus-specificglycoproteinS6[Medicagotruncatula]_x0001_gb|AES68379.1|S-locus-specificglycoproteinS6[Medicagotruncatula]	XP_003598128	0
evgevgevgvelvLoc1054t1	F-boxfamilyprotein[Medicagotruncatula]_x0001_ref|XP_003608292.1|F-boxfamilyprotein[Medicagotruncatula]_x0001_gb|AES88217.1|F-boxfamilyprotein[Medicagotruncatula]_x0001_gb|AES90489.1|F-boxfamilyprotein[Medicagotruncatula]	XP_003606020	0
evgevgevgvelvLoc1095t2	UDP-glycosyltransferase[Medicagotruncatula]_x0001_gb|AET01255.1|UDP-glycosyltransferase[Medicagotruncatula]	XP_003626779	0
evgevgevgvelvLoc1098d82297t1	Progesterone5-beta-reductase[Medicagotruncatula]_x0001_gb|AES85597.1|Progesterone5-beta-reductase[Medicagotruncatula]	XP_003638459	0
evgevgevgvelvLoc1146t31	hypotheticalproteinMTR_8g104490[Medicagotruncatula]_x0001_gb|AET05355.1|hypotheticalproteinMTR_8g104490[Medicagotruncatula]	XP_003630879	0
evgevgevgvelvLoc199t29	Calnexin-likeprotein[Medicagotruncatula]_x0001_gb|AET04926.1|Calnexin-likeprotein[Medicagotruncatula]	XP_003630450	0
evgevgevgvelvLoc223t6	Polyubiquitin-A[Triticumurartu]	EMS54972	0
evgevgevgvelvLoc277d82104t1	Transaldolase[Medicagotruncatula]_x0001_gb|AES77268.1|Transaldolase[Medicagotruncatula]	XP_003621050	0
evgevgevgvelvLoc1431d82351t1	Peroxidase[Medicagotruncatula]_x0001_gb|AES94747.1|Peroxidase[Medicagotruncatula]	XP_003611789	0
evgevgevgvelvLoc1460d1833t5	Serine/threonineproteinkinase[Medicagotruncatula]_x0001_gb|AES98340.1|Serine/threonineproteinkinase[Medicagotruncatula]	XP_003615382	0
evgevgevgvelvLoc1620d82388t5	Lipoxygenase[Medicagotruncatula]_x0001_gb|AET01650.1|Lipoxygenase[Medicagotruncatula]	XP_003627174	0
evgevgevgvelvLoc1712t1	hypotheticalproteinMTR_3g084110[Medicagotruncatula]_x0001_gb|AES71915.1|hypotheticalproteinMTR_3g084110[Medicagotruncatula]	XP_003601664	0
evgevgevgvelvLoc1716d82402t5	PREDICTED:leucine-richrepeatreceptorproteinkinaseEXS-like[Cicerarietinum]	XP_004506719	0
evgevgevgvelvLoc1874t16	hypotheticalproteinMTR_6g009610[Medicagotruncatula]_x0001_gb|AES74663.1|hypotheticalproteinMTR_6g009610[Medicagotruncatula]	XP_003618445	0
evgevgevgvelvLoc1978t4	unknown[Medicagotruncatula]	AFK48626	0
evgevgevgvelvLoc2152t2	PREDICTED:uncharacterizedproteinLOC101492793[Cicerarietinum]	XP_004486445	0
evgevgevgvelvLoc2281d82489t5	DiseaseresistanceproteinRGA2[Medicagotruncatula]_x0001_gb|AES80263.1|DiseaseresistanceproteinRGA2[Medicagotruncatula]	XP_003624045	0
evgevgevgvelvLoc2377d82496t1	PREDICTED:celldivisioncycleprotein48homolog[Cicerarietinum]	XP_004497529	0
evgevgevgvelvLoc2454d82506t1	malatedehydrogenaseprecursor[Medicagosativa]	AAB99755	0
evgevgevgvelvLoc2606d82525t5	Auxin-inducedprotein5NG4[Medicagotruncatula]_x0001_gb|AET02487.1|Auxin-inducedprotein5NG4[Medicagotruncatula]	XP_003628011	0
evgevgevgvelvLoc2860d82552t5	NBS-containingresistance-likeprotein[Medicagotruncatula]_x0001_gb|AES87225.1|NBS-containingresistance-likeprotein[Medicagotruncatula]	XP_003605028	0
evgevgevgvelvLoc3308t15	FBD-associatedF-boxprotein[Medicagotruncatula]_x0001_gb|AES81035.1|FBD-associatedF-boxprotein[Medicagotruncatula]	XP_003624817	0
evgevgevgvelvLoc3610t13	Diseaseresistance-likeprotein[Medicagotruncatula]_x0001_gb|AES76172.1|Diseaseresistance-likeprotein[Medicagotruncatula]	XP_003619954	0
evgevgevgvelvLoc3768d82661t1	Cellulosesynthase[Medicagotruncatula]_x0001_gb|AES73670.1|Cellulosesynthase[Medicagotruncatula]	XP_003603419	0
evgevgevgvelvLoc3789d82667t1	UDP-glucuronicaciddecarboxylase[Medicagotruncatula]_x0001_gb|ACJ85406.1|unknown[Medicagotruncatula]_x0001_gb|AES67602.1|UDP-glucuronicaciddecarboxylase[Medicagotruncatula]	XP_003597351	0
evgevgevgvelvLoc3814t17utrorf	Generalsubstratetransporter;Sugartransportersuperfamily[Medicagotruncatula]	ABN09011	0
evgevgevgvelvLoc4278t8	Heatshock70kDaprotein4L[Medicagotruncatula]_x0001_gb|AES70315.1|Heatshock70kDaprotein4L[Medicagotruncatula]	XP_003600064	0
evgevgevgvelvLoc4385t7	Sucrosesynthase[Medicagotruncatula]_x0001_gb|AES76552.1|Sucrosesynthase[Medicagotruncatula]	XP_003620334	0
evgevgevgvelvLoc4528t3	Exocystcomplexcomponent[Medicagotruncatula]_x0001_gb|AES98842.1|Exocystcomplexcomponent[Medicagotruncatula]	XP_003615884	0
evgevgevgvelvLoc4788d1835t10	Nbs-lrrresistanceprotein[Medicagotruncatula]_x0001_gb|AES98748.1|Nbs-lrrresistanceprotein[Medicagotruncatula]	XP_003615790	0
evgevgevgvelvLoc5037t29	ElongationfactorTs[Medicagotruncatula]_x0001_gb|AES76870.1|ElongationfactorTs[Medicagotruncatula]	XP_003620652	0
evgevgevgvelvLoc10332d1838t4	PREDICTED:rab3GTPase-activatingproteincatalyticsubunit-likeisoformX1[Cicerarietinum]	XP_004500304	0
evgevgevgvelvLoc10418d83099t1	ERglycerol-phosphateacyltransferase[Medicagotruncatula]_x0001_gb|AES99401.1|ERglycerol-phosphateacyltransferase[Medicagotruncatula]	XP_003616443	0
evgevgevgvelvLoc10436t7	Diseaseresistanceprotein[Medicagotruncatula]_x0001_gb|AES70533.1|Diseaseresistanceprotein[Medicagotruncatula]	XP_003600282	0
evgevgevgvelvLoc5665t8	Cc-nbs-lrrresistanceprotein[Medicagotruncatula]_x0001_gb|AES68913.1|Cc-nbs-lrrresistanceprotein[Medicagotruncatula]	XP_003598662	0
evgevgevgvelvLoc5989t5	Dihydrolipoyldehydrogenase[Medicagotruncatula]_x0001_gb|AES91951.1|Dihydrolipoyldehydrogenase[Medicagotruncatula]	XP_003609754	0
evgevgevgvelvLoc6027t6	Serinecarboxypeptidase[Medicagotruncatula]_x0001_gb|AES87130.1|Serinecarboxypeptidase[Medicagotruncatula]	XP_003604933	0
evgevgevgvelvLoc6237d82878t1	Formate-tetrahydrofolateligase[Medicagotruncatula]_x0001_gb|AES63046.1|Formate-tetrahydrofolateligase[Medicagotruncatula]	XP_003592795	0
evgevgevgvelvLoc6359d82882t8	Kinase-likeprotein[Medicagotruncatula]_x0001_gb|AES67331.1|Kinase-likeprotein[Medicagotruncatula]	XP_003597080	0
evgevgevgvelvLoc8859t4	PREDICTED:uncharacterizedproteinAt4g18490-likeisoformX1[Cicerarietinum]_x0001_ref|XP_004505129.1|PREDICTED:uncharacterizedproteinAt4g18490-likeisoformX2[Cicerarietinum]	XP_004505128	0
evgevgevgvelvLoc9016t8	NBS-LRRdiseaseresistance-likeprotein[Medicagotruncatula]_x0001_gb|AES69112.1|NBS-LRRdiseaseresistance-likeprotein[Medicagotruncatula]	XP_003598861	0
evgevgevgvelvLoc9026t9	hypotheticalproteinMTR_3g028040[Medicagotruncatula]_x0001_gb|AES69365.1|hypotheticalproteinMTR_3g028040[Medicagotruncatula]	XP_003599114	0
evgevgevgvelvLoc9325d83047t1	PREDICTED:diseaseresistanceproteinRPM1-like[Cicerarietinum]	XP_004506663	0
evgevgevgvelvLoc9568t9	Tir-nbs-lrrresistanceprotein[Medicagotruncatula]_x0001_ref|XP_003620640.1|Tir-nbs-lrrresistanceprotein[Medicagotruncatula]_x0001_gb|AES76805.1|Tir-nbs-lrrresistanceprotein[Medicagotruncatula]_x0001_gb|AES76858.1|Tir-nbs-lrrresistanceprotein[Medicagotruncatula]	XP_003620587	0
evgevgevgvelvLoc10858d83118t1	PREDICTED:transcriptionfactorbHLH13-like[Cicerarietinum]	XP_004510665	0
evgevgevgvelvLoc10991t3	ChaperoneproteindnaJ[Medicagotruncatula]_x0001_gb|AES96326.1|ChaperoneproteindnaJ[Medicagotruncatula]	XP_003613368	0
evgevgevgvelvLoc11684d83159t1	GTP-bindingprotein,putative[Medicagotruncatula]_x0001_gb|AET04590.1|GTP-bindingprotein,putative[Medicagotruncatula]	XP_003630114	0
evgevgevgvelvLoc12676d83204t1	Auxineffluxcarrierprotein[Medicagotruncatula]_x0001_gb|AAM55300.1|auxineffluxcarrierprotein[Medicagotruncatula]_x0001_gb|AES76047.1|Auxineffluxcarrierprotein[Medicagotruncatula]	XP_003619829	0
evgevgevgvelvLoc13007d83217t1	Diseaseresistance-likeprotein[Medicagotruncatula]_x0001_gb|AES60713.1|Diseaseresistance-likeprotein[Medicagotruncatula]	XP_003590462	0
evgevgevgvelvLoc13113d83225t2	PREDICTED:GPI-anchortransamidase-likeisoformX1[Cicerarietinum]_x0001_ref|XP_004488387.1|PREDICTED:GPI-anchortransamidase-likeisoformX2[Cicerarietinum]	XP_004488386	0
evgevgevgvelvLoc13822d83260t1	TMVresistanceproteinN[Medicagotruncatula]_x0001_gb|AES78724.1|TMVresistanceproteinN[Medicagotruncatula]	XP_003622506	0
evgevgevgvelvLoc14242t5	ADP-ribosylationfactorGTPase-activatingprotein[Medicagotruncatula]_x0001_gb|AES68877.1|ADP-ribosylationfactorGTPase-activatingprotein[Medicagotruncatula]_x0001_gb|AFK45534.1|unknown[Medicagotruncatula]	XP_003598626	0
evgevgevgvelvLoc14355d83285t2	unknown[Medicagotruncatula]	AFK39287	0
evgevgevgvelvLoc15009t5	Diseaseresistanceprotein[Medicagotruncatula]_x0001_gb|AES70533.1|Diseaseresistanceprotein[Medicagotruncatula]	XP_003600282	0
evgevgevgvelvLoc15075d83317t1	Cc-nbs-lrrresistanceprotein[Medicagotruncatula]_x0001_gb|AES69069.1|Cc-nbs-lrrresistanceprotein[Medicagotruncatula]	XP_003598818	0
evgevgevgvelvLoc15240t4	Rpp4candidate[Medicagotruncatula]_x0001_gb|AES60167.1|Rpp4candidate[Medicagotruncatula]	XP_003589916	0
evgevgevgvelvLoc16786t5	Beta-glucosidaseD4[Medicagotruncatula]_x0001_gb|AES76421.1|Beta-glucosidaseD4[Medicagotruncatula]	XP_003620203	0
evgevgevgvelvLoc17539d83394t3	PREDICTED:ABCtransporterCfamilymember10-likeisoformX2[Glycinemax]_x0001_ref|XP_006599516.1|PREDICTED:ABCtransporterCfamilymember10-likeisoformX3[Glycinemax]_x0001_ref|XP_006599517.1|PREDICTED:ABCtransporterCfamilymember10-likeisoformX4[Glycinemax]_x0001_ref|XP_003549000.2|PREDICTED:ABCtransporterCfamilymember10-likeisoformX1[Glycinemax]	XP_006599515	0
evgevgevgvelvLoc17754t1	Proteinkinase2A[Medicagotruncatula]_x0001_gb|AET03716.1|Proteinkinase2A[Medicagotruncatula]	XP_003629240	0
evgevgevgvelvLoc19564t3	NucleotideexchangefactorSIL1[Medicagotruncatula]_x0001_gb|AES71630.1|NucleotideexchangefactorSIL1[Medicagotruncatula]	XP_003601379	0
evgevgevgvelvLoc20750d83500t2	Cc-nbsresistanceprotein[Medicagotruncatula]_x0001_gb|AES70479.1|Cc-nbsresistanceprotein[Medicagotruncatula]	XP_003600228	0
evgevgevgvelvLoc117d84174t1	Glyceraldehyde3-phosphatedehydrogenase[Medicagotruncatula]_x0001_gb|AES72079.1|Glyceraldehyde3-phosphatedehydrogenase[Medicagotruncatula]	XP_003601828	0
evgevgevgvelvLoc265t13	unknown[Medicagotruncatula]	AFK45514	0
evgevgevgvelvLoc27565d83682t1	THOcomplexsubunit[Medicagotruncatula]_x0001_gb|AES82779.1|THOcomplexsubunit[Medicagotruncatula]	XP_003626561	0
evgevgevgvelvLoc29980d83740t1	CCP[Medicagotruncatula]_x0001_gb|AES75308.1|CCP[Medicagotruncatula]	XP_003619090	0
evgevgevgvelvLoc342d84267t2	Transketolase[Medicagotruncatula]_x0001_gb|AES87337.1|Transketolase[Medicagotruncatula]	XP_003605140	0
evgevgevgvelvLoc38t8	Xyloglucan-specificendoglucanaseinhibitorprotein[Medicagotruncatula]_x0001_gb|AES60916.1|Xyloglucan-specificendoglucanaseinhibitorprotein[Medicagotruncatula]	XP_003590665	0
evgevgevgvelvLoc1020t6	Flavin-containingmonooxygenaseFMOGS-OX5[Medicagotruncatula]_x0001_gb|AET02230.1|Flavin-containingmonooxygenaseFMOGS-OX5[Medicagotruncatula]	XP_003627754	0
evgevgevgvelvLoc1037d84444t3	RecName:Full=Chalconesynthase9;AltName:Full=Naringenin-chalconesynthase9_x0001_gb|AAA02827.1|chalconesynthase[Medicagosativa]	P30077	0
evgevgevgvelvLoc1132d84469t1	60SribosomalproteinL4[Medicagotruncatula]_x0001_gb|AES60419.1|60SribosomalproteinL4[Medicagotruncatula]	XP_003590168	0
evgevgevgvelvLoc1156d84475t3	PREDICTED:DNA-directedRNApolymerase2,chloroplastic/mitochondrial-likeisoformX1[Cicerarietinum]	XP_004491957	0
evgevgevgvelvLoc1213t6	ZincfingerCCCHdomain-containingprotein[Medicagotruncatula]_x0001_gb|AES98646.1|ZincfingerCCCHdomain-containingprotein[Medicagotruncatula]	XP_003615688	0
evgevgevgvelvLoc1303d84494t8	prolinedehydrogenase[Medicagosativa]_x0001_gb|AAT45085.1|prolinedehydrogenase[Medicagosativa]	AAT45084	0
evgevgevgvelvLoc1426d1845t9	Anthocyanidin3-O-glucosyltransferase[Medicagotruncatula]_x0001_gb|AES66921.1|Anthocyanidin3-O-glucosyltransferase[Medicagotruncatula]	XP_003596670	0
evgevgevgvelvLoc1426t8	Anthocyanidin3-O-glucosyltransferase[Medicagotruncatula]_x0001_gb|AES66926.1|Anthocyanidin3-O-glucosyltransferase[Medicagotruncatula]	XP_003596675	0
evgevgevgvelvLoc715d84371t2	peroxidase[Medicagosativa]	AAB41811	0
evgevgevgvelvLoc781d84384t1	Serine/threonineproteinphosphatase6regulatorysubunit[Medicagotruncatula]_x0001_gb|AES67505.1|Serine/threonineproteinphosphatase6regulatorysubunit[Medicagotruncatula]	XP_003597254	0
evgevgevgvelvLoc830d84394t1	3-phosphoshikimate1-carboxyvinyltransferase[Medicagotruncatula]_x0001_gb|AES87336.1|3-phosphoshikimate1-carboxyvinyltransferase[Medicagotruncatula]	XP_003605139	0
evgevgevgvelvLoc1897d84584t1	PREDICTED:beta-glucosidase44-like[Cicerarietinum]	XP_004512738	0
evgevgevgvelvLoc2081d84618t8	PREDICTED:uncharacterizedproteinLOC101507581[Cicerarietinum]	XP_004494535	0
evgevgevgvelvLoc2425d84672t9	Cc-nbs-lrrresistanceprotein[Medicagotruncatula]_x0001_gb|AES95690.1|Cc-nbs-lrrresistanceprotein[Medicagotruncatula]	XP_003612732	0
evgevgevgvelvLoc2775t9	Dihydroflavonol-4-reductase[Medicagotruncatula]_x0001_gb|AES79934.1|Dihydroflavonol-4-reductase[Medicagotruncatula]	XP_003623716	0
evgevgevgvelvLoc2814t67	ElongationfactorTs[Medicagotruncatula]_x0001_gb|AES76870.1|ElongationfactorTs[Medicagotruncatula]	XP_003620652	0
evgevgevgvelvLoc2847d84732t1	PREDICTED:dynamin-likeproteinARC5-like[Cicerarietinum]	XP_004504767	0
evgevgevgvelvLoc2945t15	PREDICTED:uncharacterizedproteinLOC101494533[Cicerarietinum]	XP_004489498	0
evgevgevgvelvLoc3006t19	PREDICTED:probableLRRreceptor-likeserine/threonine-proteinkinaseAt4g29180-likeisoformX1[Cicerarietinum]	XP_004513081	0
evgevgevgvelvLoc3441t4	hypotheticalproteinMTR_1g072560[Medicagotruncatula]_x0001_gb|AES60930.1|hypotheticalproteinMTR_1g072560[Medicagotruncatula]	XP_003590679	0
evgevgevgvelvLoc4361t18	Resistanceprotein[Medicagotruncatula]_x0001_gb|AES70527.1|Resistanceprotein[Medicagotruncatula]	XP_003600276	0
evgevgevgvelvLoc4365t10utrorf	PREDICTED:sodium-coupledneutralaminoacidtransporter1-likeisoformX1[Glycinemax]_x0001_ref|XP_006603941.1|PREDICTED:sodium-coupledneutralaminoacidtransporter1-likeisoformX2[Glycinemax]_x0001_ref|XP_006603942.1|PREDICTED:sodium-coupledneutralaminoacidtransporter1-likeisoformX3[Glycinemax]	XP_006603940	0
evgevgevgvelvLoc4690t11	Diseaseresistanceprotein[Medicagotruncatula]_x0001_gb|AES70533.1|Diseaseresistanceprotein[Medicagotruncatula]	XP_003600282	0
evgevgevgvelvLoc869t40	Kinase-likeprotein[Medicagotruncatula]_x0001_gb|AET01539.1|Kinase-likeprotein[Medicagotruncatula]	XP_003627063	0
evgevgevgvelvLoc931d84422t29	NBS-LRRresistanceprotein[Medicagotruncatula]_x0001_gb|AES87054.1|NBS-LRRresistanceprotein[Medicagotruncatula]	XP_003604857	0
evgevgevgvelvLoc4751d84919t11	Nbs-lrrresistanceprotein[Medicagotruncatula]_x0001_gb|AES98704.1|Nbs-lrrresistanceprotein[Medicagotruncatula]	XP_003615746	0
evgevgevgvelvLoc5294d84979t3	Tir-nbs-lrrresistanceprotein[Medicagotruncatula]_x0001_gb|AES86737.1|Tir-nbs-lrrresistanceprotein[Medicagotruncatula]	XP_003604540	0
evgevgevgvelvLoc5401t14	Cysteine-richreceptor-likeproteinkinase[Medicagotruncatula]_x0001_gb|AET02525.1|Cysteine-richreceptor-likeproteinkinase[Medicagotruncatula]	XP_003628049	0
evgevgevgvelvLoc5401t19	Cysteine-richreceptor-likeproteinkinase[Medicagotruncatula]_x0001_gb|AET02528.1|Cysteine-richreceptor-likeproteinkinase[Medicagotruncatula]	XP_003628052	0
evgevgevgvelvLoc5497d85004t7	PREDICTED:G-typelectinS-receptor-likeserine/threonine-proteinkinaseB120-likeisoformX1[Cicerarietinum]	XP_004498487	0
evgevgevgvelvLoc5604d85010t2	MitochondrialchaperoneBCS1[Medicagotruncatula]_x0001_gb|AES66663.1|MitochondrialchaperoneBCS1[Medicagotruncatula]	XP_003596412	0
evgevgevgvelvLoc5653t12	cytochromeP450monooxygenaseCYP72A59[Medicagotruncatula]	ABC59078	0
evgevgevgvelvLoc6022d85048t2	Tetratricopeptiderepeatprotein[Medicagotruncatula]_x0001_gb|AES62822.1|Tetratricopeptiderepeatprotein[Medicagotruncatula]	XP_003592571	0
evgevgevgvelvLoc6838t5	KinaseR-likeprotein[Medicagotruncatula]_x0001_gb|AES80584.1|KinaseR-likeprotein[Medicagotruncatula]	XP_003624366	0
evgevgevgvelvLoc6961t9	ProteinFAM135B[Medicagotruncatula]_x0001_gb|AET04238.1|ProteinFAM135B[Medicagotruncatula]	XP_003629762	0
evgevgevgvelvLoc6984t56	Cc-nbs-lrrresistanceprotein[Medicagotruncatula]_x0001_gb|AES69141.1|Cc-nbs-lrrresistanceprotein[Medicagotruncatula]	XP_003598890	0
evgevgevgvelvLoc7020d85121t1	MultidrugresistanceproteinABCtransporterfamily[Medicagotruncatula]_x0001_gb|AES62402.1|MultidrugresistanceproteinABCtransporterfamily[Medicagotruncatula]	XP_003592151	0
evgevgevgvelvLoc7033t6	Sucrosesynthase[Medicagotruncatula]_x0001_gb|AES76552.1|Sucrosesynthase[Medicagotruncatula]	XP_003620334	0
evgevgevgvelvLoc7208t9	S-norcoclaurinesynthase[Medicagotruncatula]_x0001_gb|AES74251.1|S-norcoclaurinesynthase[Medicagotruncatula]	XP_003604000	0
evgevgevgvelvLoc10340d85360t4	hypotheticalproteinMTR_4g082930[Medicagotruncatula]_x0001_gb|AES89984.1|hypotheticalproteinMTR_4g082930[Medicagotruncatula]	XP_003607787	0
evgevgevgvelvLoc10365d85362t1	Mitogen-activatedproteinkinase[Medicagotruncatula]_x0001_gb|AES94023.1|Mitogen-activatedproteinkinase[Medicagotruncatula]	XP_003611065	0
evgevgevgvelvLoc10832d85383t1	PREDICTED:DDB1-andCUL4-associatedfactorhomolog1-like[Cicerarietinum]	XP_004501259	0
evgevgevgvelvLoc10938t6	ZincfingerCCCHdomain-containingprotein[Medicagotruncatula]_x0001_gb|AES71553.1|ZincfingerCCCHdomain-containingprotein[Medicagotruncatula]	XP_003601302	0
evgevgevgvelvLoc10971d85386t4	beta-glucosidaseG2[Medicagotruncatula]	ABW76287	0
evgevgevgvelvLoc10971t9	beta-glucosidaseG2[Medicagotruncatula]	ABW76287	0
evgevgevgvelvLoc11075d85397t2	cyclinA2[Medicagosativasubsp.xvaria]	CAB46083	0
evgevgevgvelvLoc11126d85399t1	hypotheticalproteinMTR_7g093630[Medicagotruncatula]_x0001_gb|AES81516.1|hypotheticalproteinMTR_7g093630[Medicagotruncatula]	XP_003625298	0
evgevgevgvelvLoc11438d85414t1	PREDICTED:uncharacterizedproteinycf45-likeisoformX2[Cicerarietinum]	XP_004514348	0
evgevgevgvelvLoc11552d85422t2	nucleartranscriptionfactorYsubunitA4[Medicagotruncatula]	AFK49646	0
evgevgevgvelvLoc11952d85445t2	ClassIheatshockprotein[Medicagotruncatula]_x0001_gb|AES90561.1|ClassIheatshockprotein[Medicagotruncatula]	XP_003608364	0
evgevgevgvelvLoc12056t7	Cysteine-richreceptor-likeproteinkinase[Medicagotruncatula]_x0001_gb|ABE88117.1|Proteintyrosinekinase,putative[Medicagotruncatula]_x0001_gb|AET02526.1|Cysteine-richreceptor-likeproteinkinase[Medicagotruncatula]	XP_003628050	0
evgevgevgvelvLoc12682d85490t1	PREDICTED:probablereceptor-likeproteinkinaseAt1g67000-likeisoformX1[Glycinemax]	XP_006587495	0
evgevgevgvelvLoc13278t7	NBSresistanceprotein[Medicagotruncatula]_x0001_gb|AES69065.1|NBSresistanceprotein[Medicagotruncatula]	XP_003598814	0
evgevgevgvelvLoc13819d85554t1	hypotheticalproteinMTR_1g040460[Medicagotruncatula]_x0001_gb|AES60104.1|hypotheticalproteinMTR_1g040460[Medicagotruncatula]	XP_003589853	0
evgevgevgvelvLoc14400d85582t1	RINGfingerprotein[Medicagotruncatula]_x0001_gb|AES80718.1|RINGfingerprotein[Medicagotruncatula]	XP_003624500	0
evgevgevgvelvLoc14503t1	AAA-ATPase1-likeprotein[Medicagotruncatula]_x0001_gb|AES78621.1|AAA-ATPase1-likeprotein[Medicagotruncatula]	XP_003622403	0
evgevgevgvelvLoc14943d1851t1	Dofzincfingerprotein[Medicagotruncatula]_x0001_ref|XP_003638258.1|Dofzincfingerprotein[Medicagotruncatula]_x0001_gb|AES85396.1|Dofzincfingerprotein[Medicagotruncatula]_x0001_gb|AET02621.1|Dofzincfingerprotein[Medicagotruncatula]	XP_003628145	0
evgevgevgvelvLoc15846t2	F-box/FBD/LRR-repeatprotein[Medicagotruncatula]_x0001_gb|AES96546.1|F-box/FBD/LRR-repeatprotein[Medicagotruncatula]	XP_003613588	0
evgevgevgvelvLoc16325d85656t3	auxinconjugatehydrolase[Medicagotruncatula]	ABF55222	0
evgevgevgvelvLoc18086t6	Sugarkinase,putative[Medicagotruncatula]_x0001_gb|ABC75360.1|Carbohydratekinase,PfkB[Medicagotruncatula]_x0001_gb|AES90086.1|Sugarkinase,putative[Medicagotruncatula]	XP_003607889	0
evgevgevgvelvLoc131t26	Lipoxygenase[Medicagotruncatula]_x0001_gb|AET01650.1|Lipoxygenase[Medicagotruncatula]	XP_003627174	0
evgevgevgvelvLoc16t26	GT-2factor[Medicagotruncatula]_x0001_gb|AES85068.1|GT-2factor[Medicagotruncatula]	XP_003637930	0
evgevgevgvelvLoc194t39	Cleftlipandpalatetransmembraneprotein-likeprotein[Medicagotruncatula]_x0001_gb|AES72961.1|Cleftlipandpalatetransmembraneprotein-likeprotein[Medicagotruncatula]	XP_003602710	0
evgevgevgvelvLoc250t6	CytochromeP450[Medicagotruncatula]_x0001_gb|AES79996.1|CytochromeP450[Medicagotruncatula]	XP_003623778	0
evgevgevgvelvLoc250t8	CytochromeP450[Medicagotruncatula]_x0001_gb|AES79996.1|CytochromeP450[Medicagotruncatula]	XP_003623778	0
evgevgevgvelvLoc269t11	PREDICTED:SNARE-interactingproteinKEULE-likeisoformX2[Cicerarietinum]	XP_004511648	0
evgevgevgvelvLoc302t2	tRNAguanosine-2'-O-methyltransferase[Medicagotruncatula]_x0001_gb|AES77568.1|tRNAguanosine-2'-O-methyltransferase[Medicagotruncatula]	XP_003621350	0
evgevgevgvelvLoc323t7	Periplasmicbeta-glucosidase[Medicagotruncatula]_x0001_gb|ABD28427.1|Glycosidehydrolase,family3,N-terminal;Glycosidehydrolase,family3,C-terminal[Medicagotruncatula]_x0001_gb|AES80870.1|Periplasmicbeta-glucosidase[Medicagotruncatula]	XP_003624652	0
evgevgevgvelvLoc352t28	Monocopperoxidase-likeproteinSKU5[Medicagotruncatula]_x0001_gb|AES90957.1|Monocopperoxidase-likeproteinSKU5[Medicagotruncatula]	XP_003608760	0
evgevgevgvelvLoc377t16	NBS/LRRresistanceprotein-likeprotein[Medicagotruncatula]_x0001_gb|AES70765.1|NBS/LRRresistanceprotein-likeprotein[Medicagotruncatula]	XP_003600514	0
evgevgevgvelvLoc414d8t3	glutamate1-semialdehydeaminotransferase[Medicagosativa]	AEN94095	0
evgevgevgvelvLoc42t3	PREDICTED:bifunctionalglutamate/proline--tRNAligase-like[Glycinemax]	XP_003554576	0
evgevgevgvelvLoc441t6	Coatomersubunitdelta-3[Medicagotruncatula]_x0001_gb|AES67940.1|Coatomersubunitdelta-3[Medicagotruncatula]	XP_003597689	0
evgevgevgvelvLoc461t28	hypotheticalproteinMTR_1g024980[Medicagotruncatula]_x0001_gb|AES59723.1|hypotheticalproteinMTR_1g024980[Medicagotruncatula]	XP_003589472	0
evgevgevgvelvLoc569t21	typeIIBcalciumATPase[Medicagotruncatula]	AAL73984	0
evgevgevgvelvLoc569t23	typeIIBcalciumATPase[Medicagotruncatula]	AAL17949	0
evgevgevgvelvLoc1003d14t9	PREDICTED:serinecarboxypeptidase-like33-like[Cicerarietinum]	XP_004508115	0
evgevgevgvelvLoc1026t5	COP1-interactingprotein7(CIP7)-likeprotein[Medicagotruncatula]_x0001_gb|AET01847.1|COP1-interactingprotein7(CIP7)-likeprotein[Medicagotruncatula]	XP_003627371	0
evgevgevgvelvLoc1035t1	unknown[Medicagotruncatula]	AFK48581	0
evgevgevgvelvLoc1076t8	PREDICTED:ABCtransporterGfamilymember36-likeisoformX1[Cicerarietinum]_x0001_ref|XP_004486780.1|PREDICTED:ABCtransporterGfamilymember36-likeisoformX2[Cicerarietinum]	XP_004486779	0
evgevgevgvelvLoc1098d1861t2	PREDICTED:CTPsynthase-likeisoformX1[Cicerarietinum]_x0001_ref|XP_004517031.1|PREDICTED:CTPsynthase-likeisoformX2[Cicerarietinum]	XP_004517030	0
evgevgevgvelvLoc1124t2	PREDICTED:probablepectinesterase/pectinesteraseinhibitor46-like[Cicerarietinum]	XP_004511148	0
evgevgevgvelvLoc1195t12	Pseudouridine-5'-phosphateglycosidase[Medicagotruncatula]_x0001_gb|AES87624.1|Pseudouridine-5'-phosphateglycosidase[Medicagotruncatula]	XP_003605427	0
evgevgevgvelvLoc1229t24	Diseaseresistance-likeproteinGS3-3[Medicagotruncatula]_x0001_gb|AES76274.1|Diseaseresistance-likeproteinGS3-3[Medicagotruncatula]	XP_003620056	0
evgevgevgvelvLoc1296t28	PREDICTED:xylosyltransferase-like[Cicerarietinum]	XP_004489366	0
evgevgevgvelvLoc597t24	Pentatricopeptiderepeat-containingprotein[Medicagotruncatula]_x0001_gb|AES75967.1|Pentatricopeptiderepeat-containingprotein[Medicagotruncatula]	XP_003619749	0
evgevgevgvelvLoc597t29	Pentatricopeptiderepeat-containingprotein[Medicagotruncatula]_x0001_gb|AES76399.1|Pentatricopeptiderepeat-containingprotein[Medicagotruncatula]	XP_003620181	0
evgevgevgvelvLoc653t2	shikimateO-hydroxycinnamoyltransferase[Trifoliumpratense]	ACI16630	0
evgevgevgvelvLoc666t6	PREDICTED:phospholipaseA1-Igamma2,chloroplastic-likeisoformX2[Cicerarietinum]	XP_004493750	0
evgevgevgvelvLoc673t4	unknown[Medicagotruncatula]	AFK46095	0
evgevgevgvelvLoc691t11	Pectinesterase[Medicagotruncatula]_x0001_gb|AES78906.1|Pectinesterase[Medicagotruncatula]	XP_003622688	0
evgevgevgvelvLoc832d11t1	PREDICTED:sphingosinekinaseA-like[Cicerarietinum]	XP_004485708	0
evgevgevgvelvLoc867d1860t5	Nbs-lrrresistanceprotein[Medicagotruncatula]_x0001_gb|AES59503.1|Nbs-lrrresistanceprotein[Medicagotruncatula]	XP_003589252	0
evgevgevgvelvLoc1347t11	Reticulineoxidase[Medicagotruncatula]_x0001_gb|AES85251.1|Reticulineoxidase[Medicagotruncatula]	XP_003638113	0
evgevgevgvelvLoc1347t16	Reticulineoxidase[Medicagotruncatula]_x0001_gb|AES85251.1|Reticulineoxidase[Medicagotruncatula]	XP_003638113	0
evgevgevgvelvLoc1348t6	Growthregulatorlikeprotein[Medicagotruncatula]_x0001_gb|AES69266.1|Growthregulatorlikeprotein[Medicagotruncatula]	XP_003599015	0
evgevgevgvelvLoc1353t3	PREDICTED:serine-richadhesinforplatelets-likeisoformX1[Cicerarietinum]_x0001_ref|XP_004489322.1|PREDICTED:serine-richadhesinforplatelets-likeisoformX2[Cicerarietinum]	XP_004489321	0
evgevgevgvelvLoc1356t6	Anthocyanin3'-O-beta-glucosyltransferase[Medicagotruncatula]_x0001_gb|AES91240.1|Anthocyanin3'-O-beta-glucosyltransferase[Medicagotruncatula]	XP_003609043	0
evgevgevgvelvLoc1370t3	catalase1[Pisumsativum]	BAH37035	0
evgevgevgvelvLoc1389d1868t3	UDP-glucuronosyltransferase1-6[Medicagotruncatula]_x0001_gb|AES94896.1|UDP-glucuronosyltransferase1-6[Medicagotruncatula]	XP_003611938	0
evgevgevgvelvLoc1391t6	Brassinosteroidsignalingpositiveregulator-relatedprotein[Medicagotruncatula]_x0001_gb|AES66526.1|Brassinosteroidsignalingpositiveregulator-relatedprotein[Medicagotruncatula]	XP_003596275	0
evgevgevgvelvLoc1400t15	RecName:Full=Chalconesynthase2;AltName:Full=Naringenin-chalconesynthase2_x0001_pdb|1CGZ|AChainA,ChalconeSynthaseFromAlfalfaComplexedWithResveratrol_x0001_pdb|1CGK|AChainA,ChalconeSynthaseFromAlfalfaComplexedWithNaringenin_x0001_gb|AAA02824.1|chalconesynthase[Medicagosativa]	P30074	0
evgevgevgvelvLoc1457t6	PREDICTED:probableexocystcomplexcomponent4-likeisoformX1[Cicerarietinum]_x0001_ref|XP_004486442.1|PREDICTED:probableexocystcomplexcomponent4-likeisoformX2[Cicerarietinum]	XP_004486441	0
evgevgevgvelvLoc1458t4	60SribosomalproteinL4[Medicagotruncatula]_x0001_gb|AES60419.1|60SribosomalproteinL4[Medicagotruncatula]	XP_003590168	0
evgevgevgvelvLoc1458t7	60SribosomalproteinL4-1[Medicagotruncatula]_x0001_gb|ACJ84289.1|unknown[Medicagotruncatula]_x0001_gb|AES95407.1|60SribosomalproteinL4-1[Medicagotruncatula]_x0001_gb|AFK39933.1|unknown[Medicagotruncatula]	XP_003612449	0
evgevgevgvelvLoc1487t6	O-diphenol-O-methyltransferase[Medicagosativasubsp.xvaria]	CAB65279	0
evgevgevgvelvLoc1738t2	PREDICTED:pumiliohomolog24-likeisoformX1[Cicerarietinum]	XP_004508184	0
evgevgevgvelvLoc1909d32t1	calciumATPase[Trifoliumrepens]	ADD09562	0
evgevgevgvelvLoc1942t1	Plantsynaptotagmin[Medicagotruncatula]_x0001_gb|AES76695.1|Plantsynaptotagmin[Medicagotruncatula]	XP_003620477	0
evgevgevgvelvLoc1942t1utrorf	Xylogalacturonanbeta-1,3-xylosyltransferase[Medicagotruncatula]_x0001_gb|AES90096.1|Xylogalacturonanbeta-1,3-xylosyltransferase[Medicagotruncatula]	XP_003607899	0
evgevgevgvelvLoc1946t32	Beta-fructofuranosidase,insolubleisoenzyme[Medicagotruncatula]_x0001_gb|AES59229.1|Beta-fructofuranosidase,insolubleisoenzyme[Medicagotruncatula]	XP_003588978	0
evgevgevgvelvLoc1947t5	farnesylpyrophosphatesynthase[Medicagosativa]	ADC32809	0
evgevgevgvelvLoc2000d1872t1	2-succinylbenzoate-CoAligase[Medicagotruncatula]_x0001_gb|AES93904.1|2-succinylbenzoate-CoAligase[Medicagotruncatula]	XP_003610946	0
evgevgevgvelvLoc2003t2	PREDICTED:receptor-likeproteinkinaseFERONIA-like[Cicerarietinum]	XP_004507304	0
evgevgevgvelvLoc2099t1	NucleoporinNUP188-likeprotein[Medicagotruncatula]_x0001_gb|AES89472.1|NucleoporinNUP188-likeprotein[Medicagotruncatula]	XP_003607275	0
evgevgevgvelvLoc2199t2	WD-repeatprotein-likeprotein[Medicagotruncatula]_x0001_gb|AES68546.1|WD-repeatprotein-likeprotein[Medicagotruncatula]	XP_003598295	0
evgevgevgvelvLoc2252t4	unknown[Medicagotruncatula]	ACJ85388	0
evgevgevgvelvLoc2277t26utrorf	PREDICTED:uncharacterizedRNAmethyltransferasepc1998-likeisoformX1[Cicerarietinum]	XP_004513193	0
evgevgevgvelvLoc2387t18	PREDICTED:uncharacterizedproteinLOC101494733[Cicerarietinum]	XP_004489332	0
evgevgevgvelvLoc2403d1878t4	PREDICTED:probableproteinphosphatase2C25-like[Glycinemax]	XP_003533916	0
evgevgevgvelvLoc2499t6	Obg-likeATPase[Medicagotruncatula]_x0001_gb|AES64790.1|Obg-likeATPase[Medicagotruncatula]	XP_003594539	0
evgevgevgvelvLoc2504d1879t1	Somaticembryogenesisreceptorkinase[Medicagotruncatula]_x0001_gb|AES76902.1|Somaticembryogenesisreceptorkinase[Medicagotruncatula]	XP_003620684	0
evgevgevgvelvLoc2536t29	Cyclin-likeF-box[Medicagotruncatula]	ABD33037	0
evgevgevgvelvLoc2550t8	Cytokinin-O-glucosyltransferase[Medicagotruncatula]_x0001_gb|AES74867.1|Cytokinin-O-glucosyltransferase[Medicagotruncatula]	XP_003618649	0
evgevgevgvelvLoc2555t7	PREDICTED:uncharacterizedproteinLOC101494653[Cicerarietinum]	XP_004491779	0
evgevgevgvelvLoc2565t2	unknown[Medicagotruncatula]_x0001_gb|AFK47557.1|unknown[Medicagotruncatula]	ACJ85868	0
evgevgevgvelvLoc2576t2	hypotheticalproteinPHAVU_001G064500g[Phaseolusvulgaris]_x0001_ref|XP_007161386.1|hypotheticalproteinPHAVU_001G064500g[Phaseolusvulgaris]_x0001_ref|XP_007161387.1|hypotheticalproteinPHAVU_001G064500g[Phaseolusvulgaris]_x0001_gb|ESW33379.1|hypotheticalproteinPHAVU_001G064500g[Phaseolusvulgaris]_x0001_gb|ESW33380.1|hypotheticalproteinPHAVU_001G064500g[Phaseolusvulgaris]_x0001_gb|ESW33381.1|hypotheti…	XP_007161385	0
evgevgevgvelvLoc2578t21	AlkalinealphagalactosidaseI[Medicagotruncatula]_x0001_gb|AET00866.1|AlkalinealphagalactosidaseI[Medicagotruncatula]	XP_003617907	0
evgevgevgvelvLoc2643t8	PREDICTED:malonate--CoAligase-likeisoformX2[Cicerarietinum]	XP_004506833	0
evgevgevgvelvLoc2680t5	BrefeldinA-inhibitedguaninenucleotide-exchangeprotein[Medicagotruncatula]_x0001_gb|AES79943.1|BrefeldinA-inhibitedguaninenucleotide-exchangeprotein[Medicagotruncatula]	XP_003623725	0
evgevgevgvelvLoc2694d1881t1	Ribosomebiogenesisproteinbop1[Medicagotruncatula]_x0001_gb|AES63197.1|Ribosomebiogenesisproteinbop1[Medicagotruncatula]	XP_003592946	0
evgevgevgvelvLoc2707t8	Uridinekinase-likeprotein[Medicagotruncatula]_x0001_gb|AES74976.1|Uridinekinase-likeprotein[Medicagotruncatula]	XP_003618758	0
evgevgevgvelvLoc2710t3	Trehalose-phosphatephosphatase[Medicagotruncatula]_x0001_gb|AES68463.1|Trehalose-phosphatephosphatase[Medicagotruncatula]	XP_003598212	0
evgevgevgvelvLoc2881t1	Notum-likeprotein[Medicagotruncatula]_x0001_gb|AET03471.1|Notum-likeprotein[Medicagotruncatula]	XP_003628995	0
evgevgevgvelvLoc2899d44t1	IQdomain-containingprotein[Medicagotruncatula]_x0001_gb|AES59647.1|IQdomain-containingprotein[Medicagotruncatula]	XP_003589396	0
evgevgevgvelvLoc2910t8	PREDICTED:leucine-richrepeatreceptorproteinkinaseEXS-like[Cicerarietinum]	XP_004506661	0
evgevgevgvelvLoc2914t2	Non-receptorserine/threonineproteinkinase[Medicagotruncatula]_x0001_gb|AES67704.1|Non-receptorserine/threonineproteinkinase[Medicagotruncatula]	XP_003597453	0
evgevgevgvelvLoc2999t1	PREDICTED:quinoneoxidoreductase1-like[Cicerarietinum]	XP_004515201	0
evgevgevgvelvLoc3069t9	Cc-nbs-lrrresistanceprotein[Medicagotruncatula]_x0001_gb|AES83663.1|Cc-nbs-lrrresistanceprotein[Medicagotruncatula]	XP_003636525	0
evgevgevgvelvLoc3135t3	PREDICTED:plastidialpyruvatekinase2-like[Cicerarietinum]	XP_004515112	0
evgevgevgvelvLoc3248t5	Cc-nbs-lrrresistanceprotein[Medicagotruncatula]_x0001_gb|AES70789.1|Cc-nbs-lrrresistanceprotein[Medicagotruncatula]	XP_003600538	0
evgevgevgvelvLoc3335t11	PREDICTED:TMVresistanceproteinN-likeisoformX3[Cicerarietinum]	XP_004492464	0
evgevgevgvelvLoc3348d49t1	unknown[Medicagotruncatula]_x0001_gb|AFK47095.1|unknown[Medicagotruncatula]	ACJ85666	0
evgevgevgvelvLoc3444t1	PREDICTED:cullin-associatedNEDD8-dissociatedprotein1-like[Glycinemax]	XP_006584133	0
evgevgevgvelvLoc3472t5	hypotheticalproteinMTR_2g048340[Medicagotruncatula]_x0001_gb|ABN08061.1|RNA-bindingregionRNP-1(RNArecognitionmotif);Pyridoxal-dependentdecarboxylase[Medicagotruncatula]_x0001_gb|AES65742.1|hypotheticalproteinMTR_2g048340[Medicagotruncatula]	XP_003595491	0
evgevgevgvelvLoc3511t6	PREDICTED:TOM1-likeprotein1-like[Cicerarietinum]	XP_004498477	0
evgevgevgvelvLoc3616t1	Histone-lysineN-methyltransferaseASHR2[Medicagotruncatula]_x0001_gb|AES95579.1|Histone-lysineN-methyltransferaseASHR2[Medicagotruncatula]	XP_003612621	0
evgevgevgvelvLoc3650t13	PREDICTED:probableserine/threonine-proteinkinaseAt1g18390-likeisoformX1[Cicerarietinum]	XP_004512899	0
evgevgevgvelvLoc3724d1888t2	Spermidinesynthase[Medicagotruncatula]_x0001_gb|AES72466.1|Spermidinesynthase[Medicagotruncatula]	XP_003602215	0
evgevgevgvelvLoc3873t2	B3domain-containingtranscriptionrepressorVAL2[Medicagotruncatula]_x0001_gb|AES63685.1|B3domain-containingtranscriptionrepressorVAL2[Medicagotruncatula]	XP_003593434	0
evgevgevgvelvLoc3941d1891t1	hypotheticalprotein[Betavulgarissubsp.vulgaris]	CCA66036	0
evgevgevgvelvLoc3955t2	Isoflavone-7-O-methyltransferase[Medicagotruncatula]_x0001_ref|XP_003621484.1|Isoflavone-7-O-methyltransferase[Medicagotruncatula]_x0001_pdb|2QYO|AChainA,CrystalStructureOfIsoflavoneO-MethyltransferaseHomologInComplexWithBiochaninAAndSah_x0001_pdb|2QYO|BChainB,CrystalStructureOfIsoflavoneO-MethyltransferaseHomologInComplexWithBiochaninAAndSah_x0001_gb|ABD83943.1|IOMT3[Medicagotruncatula]_x0001_gb…	XP_003608214	0
evgevgevgvelvLoc4072t8	O-methyltransferase[Medicagotruncatula]_x0001_gb|AES98925.1|O-methyltransferase[Medicagotruncatula]	XP_003615967	0
evgevgevgvelvLoc4322t3	PREDICTED:heatshockcognate70kDaprotein-likeisoformX2[Glycinemax]	XP_006603029	0
evgevgevgvelvLoc4349t2	ProteintransportproteinSEC23[Medicagotruncatula]_x0001_gb|AES82283.1|ProteintransportproteinSEC23[Medicagotruncatula]	XP_003626065	0
evgevgevgvelvLoc4369t1	BaculoviralIAPrepeat-containingprotein[Medicagotruncatula]_x0001_gb|AES59420.1|BaculoviralIAPrepeat-containingprotein[Medicagotruncatula]_x0001_gb|AFK37595.1|unknown[Medicagotruncatula]	XP_003589169	0
evgevgevgvelvLoc4473t2	PREDICTED:UDP-glycosyltransferase74E2-like[Cicerarietinum]	XP_004489724	0
evgevgevgvelvLoc4478t35	Cc-nbs-lrrresistanceprotein[Medicagotruncatula]_x0001_gb|AES69141.1|Cc-nbs-lrrresistanceprotein[Medicagotruncatula]	XP_003598890	0
evgevgevgvelvLoc4542t2	oxysterol-bindingprotein[Glycinemax]_x0001_dbj|BAF96543.1|oxysterol-bindingprotein[Glycinemax]	NP_001236590	0
evgevgevgvelvLoc4580t3	PREDICTED:phosphoglucanphosphataseLSF1,chloroplastic-like[Cicerarietinum]	XP_004514819	0
evgevgevgvelvLoc4713t8	Xylan14-beta-xylosidase[Medicagotruncatula]_x0001_gb|AES97966.1|Xylan14-beta-xylosidase[Medicagotruncatula]	XP_003615008	0
evgevgevgvelvLoc4741t3	TypeIinositol-1,4,5-trisphosphate5-phosphatase[Medicagotruncatula]_x0001_gb|AES94406.1|TypeIinositol-1,4,5-trisphosphate5-phosphatase[Medicagotruncatula]	XP_003611448	0
evgevgevgvelvLoc4814t2	PREDICTED:probableserine/threonine-proteinkinasecdc7-like[Cicerarietinum]	XP_004515338	0
evgevgevgvelvLoc4860t1	ChaperoneproteindnaJ[Medicagotruncatula]_x0001_gb|ACJ84302.1|unknown[Medicagotruncatula]_x0001_gb|AES89710.1|ChaperoneproteindnaJ[Medicagotruncatula]	XP_003607513	0
evgevgevgvelvLoc4939t3	PREDICTED:uncharacterizedproteinLOC101504816isoformX2[Cicerarietinum]	XP_004500367	0
evgevgevgvelvLoc4939t8	PREDICTED:uncharacterizedproteinLOC101504816isoformX2[Cicerarietinum]	XP_004500367	0
evgevgevgvelvLoc5240d80t2	Subtilisin-likeserineprotease[Medicagotruncatula]_x0001_gb|AES80542.1|Subtilisin-likeserineprotease[Medicagotruncatula]	XP_003624324	0
evgevgevgvelvLoc5255t8	D-aminoaciddehydrogenasesmallsubunit[Medicagotruncatula]_x0001_gb|AES78936.1|D-aminoaciddehydrogenasesmallsubunit[Medicagotruncatula]	XP_003622718	0
evgevgevgvelvLoc5280t16	PREDICTED:lysosomalbetaglucosidase-like[Cicerarietinum]	XP_004489700	0
evgevgevgvelvLoc5387t1	PREDICTED:pentatricopeptiderepeat-containingproteinAt5g66520-like[Cicerarietinum]	XP_004488535	0
evgevgevgvelvLoc5466t5	NBS-containingresistance-likeprotein[Medicagotruncatula]_x0001_gb|AET01397.1|NBS-containingresistance-likeprotein[Medicagotruncatula]	XP_003626921	0
evgevgevgvelvLoc5489d87t4	ProteinVERNALIZATIONINSENSITIVE[Medicagotruncatula]_x0001_gb|AES87984.1|ProteinVERNALIZATIONINSENSITIVE[Medicagotruncatula]	XP_003605787	0
evgevgevgvelvLoc5711d1911t1	PREDICTED:nardilysin-likeisoformX1[Cicerarietinum]	XP_004500358	0
evgevgevgvelvLoc5848t8	Caffeicacid3-O-methyltransferase[Medicagotruncatula]_x0001_gb|ABD32716.1|O-methyltransferase,family2;Dimerisation[Medicagotruncatula]_x0001_gb|AES82832.1|Caffeicacid3-O-methyltransferase[Medicagotruncatula]	XP_003626614	0
evgevgevgvelvLoc5875t17	CCP[Medicagotruncatula]_x0001_gb|AES75308.1|CCP[Medicagotruncatula]	XP_003619090	0
evgevgevgvelvLoc5953t3	E3ubiquitin-proteinligaseubr1[Medicagotruncatula]_x0001_gb|AES79344.1|E3ubiquitin-proteinligaseubr1[Medicagotruncatula]	XP_003623126	0
evgevgevgvelvLoc6251t5	Heatshockcognate70kDaprotein[Medicagotruncatula]_x0001_gb|AES65351.1|Heatshockcognate70kDaprotein[Medicagotruncatula]	XP_003595100	0
evgevgevgvelvLoc6550t3	PREDICTED:ethylene-overproductionprotein1-like[Cicerarietinum]	XP_004492482	0
evgevgevgvelvLoc6561t1	Calcium/calmodulindependentproteinkinase[Medicagotruncatula]_x0001_sp|Q6RET7.1|CCAMK_MEDTRRecName:Full=Calciumandcalcium/calmodulin-dependentserine/threonine-proteinkinaseDMI-3;AltName:Full=CCaMKDMI3;AltName:Full=Doesnotmakeinfectionsprotein3;AltName:Full=MtCCaMK_x0001_gb|AAS55541.1|Ca2+andcalmodulin-dependentproteinkinase[Medicagotruncatula]_x0001_gb|AAS75146.1|calcium-dependentproteinkinase[Med…	XP_003628124	0
evgevgevgvelvLoc6575t5	Resistanceprotein[Medicagotruncatula]_x0001_gb|AES74555.1|Resistanceprotein[Medicagotruncatula]	XP_003618337	0
evgevgevgvelvLoc6624t12	PREDICTED:uncharacterizedproteinLOC101493457isoformX2[Cicerarietinum]	XP_004507414	0
evgevgevgvelvLoc6707t1	isoflavone-2'-hydroxylase[Astragalusmongholicus]	AHG97656	0
evgevgevgvelvLoc6875t2	NBS-LRRdiseaseresistance-likeprotein[Medicagotruncatula]_x0001_gb|AES69112.1|NBS-LRRdiseaseresistance-likeprotein[Medicagotruncatula]	XP_003598861	0
evgevgevgvelvLoc6907t2	DNA-damage-repair/tolerationproteinDRT100[Medicagotruncatula]_x0001_gb|AET02194.1|DNA-damage-repair/tolerationproteinDRT100[Medicagotruncatula]	XP_003627718	0
evgevgevgvelvLoc7160d114t1	UDP-N-acetylglucosamine-peptideN-acetylglucosaminyltransferase110kDasubunit[Medicagotruncatula]_x0001_gb|AES85659.1|UDP-N-acetylglucosamine-peptideN-acetylglucosaminyltransferase110kDasubunit[Medicagotruncatula]	XP_003638521	0
evgevgevgvelvLoc7316t2	unknown[Medicagotruncatula]	AFK41313	0
evgevgevgvelvLoc7527t2	DNA(cytosine-5)-methyltransferase[Medicagotruncatula]_x0001_gb|AES95270.1|DNA(cytosine-5)-methyltransferase[Medicagotruncatula]	XP_003612312	0
evgevgevgvelvLoc7579d126t1	PREDICTED:F-box/LRR-repeatprotein17-like[Cicerarietinum]	XP_004495144	0
evgevgevgvelvLoc7623t10	Diseaseresistance-likeprotein[Medicagotruncatula]_x0001_gb|AES60713.1|Diseaseresistance-likeprotein[Medicagotruncatula]	XP_003590462	0
evgevgevgvelvLoc7690d129t1	Sterol24-Cmethyltransferase2-1[Medicagotruncatula]_x0001_gb|AES74089.1|Sterol24-Cmethyltransferase2-1[Medicagotruncatula]	XP_003603838	0
evgevgevgvelvLoc7743t1	Neutralaminoacidtransportprotein[Medicagotruncatula]_x0001_gb|AES93583.1|Neutralaminoacidtransportprotein[Medicagotruncatula]_x0001_gb|AFK46641.1|unknown[Medicagotruncatula]	XP_003610625	0
evgevgevgvelvLoc7924t3	Phospholipid-transportingATPase[Medicagotruncatula]_x0001_gb|AES91339.1|Phospholipid-transportingATPase[Medicagotruncatula]	XP_003609142	0
evgevgevgvelvLoc8038t4	hypotheticalproteinMTR_1g090340[Medicagotruncatula]_x0001_ref|XP_003637095.1|hypotheticalproteinMTR_070s0022[Medicagotruncatula]_x0001_gb|AES61913.1|hypotheticalproteinMTR_1g090340[Medicagotruncatula]_x0001_gb|AES84233.1|hypotheticalproteinMTR_070s0022[Medicagotruncatula]	XP_003591662	0
evgevgevgvelvLoc8104t5	ZincfingerCCHCdomain-containingprotein[Medicagotruncatula]_x0001_gb|AES84495.1|ZincfingerCCHCdomain-containingprotein[Medicagotruncatula]	XP_003637357	0
evgevgevgvelvLoc8442t21	Glutamyl-tRNA(Gln)amidotransferasesubunitA[Medicagotruncatula]_x0001_gb|AET04978.1|Glutamyl-tRNA(Gln)amidotransferasesubunitA[Medicagotruncatula]	XP_003630502	0
evgevgevgvelvLoc8734t15	NBS-LRRresistanceprotein[Medicagotruncatula]_x0001_gb|AES87054.1|NBS-LRRresistanceprotein[Medicagotruncatula]	XP_003604857	0
evgevgevgvelvLoc8967t17	KinaseR-likeprotein[Medicagotruncatula]_x0001_gb|AES80589.1|KinaseR-likeprotein[Medicagotruncatula]	XP_003624371	0
evgevgevgvelvLoc9042t2	WDrepeat-containingprotein[Medicagotruncatula]_x0001_gb|AET02671.1|WDrepeat-containingprotein[Medicagotruncatula]	XP_003628195	0
evgevgevgvelvLoc9058t8	UDP-glucuronosyltransferase2B4[Medicagotruncatula]_x0001_gb|AES79669.1|UDP-glucuronosyltransferase2B4[Medicagotruncatula]	XP_003623451	0
evgevgevgvelvLoc9235t2	FAR1-relatedprotein[Medicagotruncatula]_x0001_gb|AES64692.1|FAR1-relatedprotein[Medicagotruncatula]	XP_003594441	0
evgevgevgvelvLoc10005t6	L-allo-threoninealdolase[Medicagotruncatula]_x0001_gb|AES61224.1|L-allo-threoninealdolase[Medicagotruncatula]	XP_003590973	0
evgevgevgvelvLoc10040t6	PREDICTED:calumenin-like[Cicerarietinum]	XP_004497251	0
evgevgevgvelvLoc10042d173t1	BRO1domain-containingproteinBROX[Medicagotruncatula]_x0001_gb|AES80646.1|BRO1domain-containingproteinBROX[Medicagotruncatula]	XP_003624428	0
evgevgevgvelvLoc10066t9	Cysteine-richreceptor-likeproteinkinase[Medicagotruncatula]_x0001_gb|ABN05834.1|Proteinkinase[Medicagotruncatula]_x0001_gb|AES83830.1|Cysteine-richreceptor-likeproteinkinase[Medicagotruncatula]	XP_003636692	0
evgevgevgvelvLoc10078t2	unknown[Medicagotruncatula]	AFK41745	0
evgevgevgvelvLoc10124t2	ZincfingerCCCHdomain-containingprotein[Medicagotruncatula]_x0001_gb|AES70864.1|ZincfingerCCCHdomain-containingprotein[Medicagotruncatula]	XP_003600613	0
evgevgevgvelvLoc10143d1930t1	PREDICTED:celldivisionproteinFtsZhomolog2-2,chloroplastic-like[Cicerarietinum]	XP_004494033	0
evgevgevgvelvLoc10163t4	Cc-nbs-lrrresistanceprotein[Medicagotruncatula]_x0001_gb|AES68913.1|Cc-nbs-lrrresistanceprotein[Medicagotruncatula]	XP_003598662	0
evgevgevgvelvLoc9393t8	UDP-glucoseglucosyltransferase[Medicagotruncatula]_x0001_gb|AET01253.1|UDP-glucoseglucosyltransferase[Medicagotruncatula]	XP_003626777	0
evgevgevgvelvLoc9623t3	Subtilisin-likeprotease[Medicagotruncatula]_x0001_gb|AES71737.1|Subtilisin-likeprotease[Medicagotruncatula]	XP_003601486	0
evgevgevgvelvLoc9708t2	Cytokinin-O-glucosyltransferase[Medicagotruncatula]_x0001_gb|AES98790.1|Cytokinin-O-glucosyltransferase[Medicagotruncatula]	XP_003615832	0
evgevgevgvelvLoc9719t9	1-aminocyclopropane-1-carboxylateoxidase-likeprotein[Medicagotruncatula]_x0001_gb|AET02504.1|1-aminocyclopropane-1-carboxylateoxidase-likeprotein[Medicagotruncatula]	XP_003628028	0
evgevgevgvelvLoc9898t11	FBD-associatedF-boxprotein[Medicagotruncatula]_x0001_gb|AES81035.1|FBD-associatedF-boxprotein[Medicagotruncatula]	XP_003624817	0
evgevgevgvelvLoc10189t9	NBSresistanceprotein[Medicagotruncatula]_x0001_gb|AES87142.1|NBSresistanceprotein[Medicagotruncatula]	XP_003604945	0
evgevgevgvelvLoc10193t2	unknown[Medicagotruncatula]	ACJ85079	0
evgevgevgvelvLoc10216t2	Carbohydratekinase-likeprotein[Medicagotruncatula]_x0001_gb|AES89647.1|Carbohydratekinase-likeprotein[Medicagotruncatula]	XP_003607450	0
evgevgevgvelvLoc10224t1	Receptor-likeproteinkinase[Medicagotruncatula]_x0001_gb|AES81606.1|Receptor-likeproteinkinase[Medicagotruncatula]	XP_003625388	0
evgevgevgvelvLoc10292t1	Golgincandidate[Medicagotruncatula]_x0001_gb|AES80312.1|Golgincandidate[Medicagotruncatula]	XP_003624094	0
evgevgevgvelvLoc10305d1933t4	PREDICTED:exosomecomponent10-likeisoformX1[Cicerarietinum]	XP_004493202	0
evgevgevgvelvLoc10318t2	CurvedDNA-bindingprotein[Medicagotruncatula]_x0001_ref|XP_003605247.1|CurvedDNA-bindingprotein[Medicagotruncatula]_x0001_gb|AES71791.1|CurvedDNA-bindingprotein[Medicagotruncatula]_x0001_gb|AES87444.1|CurvedDNA-bindingprotein[Medicagotruncatula]	XP_003601540	0
evgevgevgvelvLoc10361t1	Phosphatidylinositol4-kinasetype2-beta[Medicagotruncatula]_x0001_gb|ABN09050.1|Phosphatidylinositol3-and4-kinase,catalytic[Medicagotruncatula]_x0001_gb|AES77799.1|Phosphatidylinositol4-kinasetype2-beta[Medicagotruncatula]	XP_003621581	0
evgevgevgvelvLoc10388t2	Transcriptionfactor[Medicagotruncatula]_x0001_gb|AES94009.1|Transcriptionfactor[Medicagotruncatula]	XP_003611051	0
evgevgevgvelvLoc10389t1	hypotheticalproteinMTR_2g065550[Medicagotruncatula]_x0001_gb|AES66298.1|hypotheticalproteinMTR_2g065550[Medicagotruncatula]	XP_003596047	0
evgevgevgvelvLoc10405d178t3	PREDICTED:formin-likeprotein6-like[Cicerarietinum]	XP_004509068	0
evgevgevgvelvLoc10408t3	TBC1domainfamilymember22A[Medicagotruncatula]_x0001_gb|AES89025.1|TBC1domainfamilymember22A[Medicagotruncatula]	XP_003606828	0
evgevgevgvelvLoc10425t1	Leucine-richrepeatreceptorproteinkinaseEXS[Medicagotruncatula]_x0001_gb|AES96977.1|Leucine-richrepeatreceptorproteinkinaseEXS[Medicagotruncatula]	XP_003614019	0
evgevgevgvelvLoc10549t1	PREDICTED:probableleucine-richrepeatreceptor-likeserine/threonine-proteinkinaseAt3g14840-likeisoformX3[Cicerarietinum]	XP_004488997	0
evgevgevgvelvLoc10576t2	DNApolymerase[Medicagotruncatula]_x0001_gb|AET00445.1|DNApolymerase[Medicagotruncatula]	XP_003617486	0
evgevgevgvelvLoc10603d1936t1	COP9signalosomecomplexsubunit5b[Medicagotruncatula]_x0001_gb|AES73782.1|COP9signalosomecomplexsubunit5b[Medicagotruncatula]	XP_003603531	0
evgevgevgvelvLoc10628t3	PREDICTED:MATEeffluxfamilyprotein9-like[Cicerarietinum]	XP_004497008	0
evgevgevgvelvLoc10687d187t3	PhotosystemIP700chlorophyllaapoprotein[Medicagotruncatula]_x0001_gb|AES72259.1|PhotosystemIP700chlorophyllaapoprotein[Medicagotruncatula]	XP_003602008	0
evgevgevgvelvLoc10777t4	hypotheticalproteinMTR_4g037470[Medicagotruncatula]_x0001_gb|AES87913.1|hypotheticalproteinMTR_4g037470[Medicagotruncatula]	XP_003605716	0
evgevgevgvelvLoc10807t4	PREDICTED:two-componentresponseregulator-likeAPRR2-likeisoformX1[Cicerarietinum]_x0001_ref|XP_004509000.1|PREDICTED:two-componentresponseregulator-likeAPRR2-likeisoformX2[Cicerarietinum]	XP_004508999	0
evgevgevgvelvLoc10857d189t2	Auxineffluxcarriercomponent[Medicagotruncatula]_x0001_gb|AAM55298.2|auxineffluxcarrierprotein[Medicagotruncatula]_x0001_gb|AES92223.1|Auxineffluxcarriercomponent[Medicagotruncatula]	XP_003610026	0
evgevgevgvelvLoc10865d190t1	PREDICTED:phospholipaseDalpha1-like[Cicerarietinum]	XP_004506968	0
evgevgevgvelvLoc10893t1	Beta-amylase[Medicagotruncatula]_x0001_gb|AES95499.1|Beta-amylase[Medicagotruncatula]	XP_003612541	0
evgevgevgvelvLoc10911t1	somaticembryogenesisreceptorkinase1[Medicagotruncatula]_x0001_gb|AAN64294.1|somaticembryogenesisreceptorkinase1[Medicagotruncatula]	AAN64293	0
evgevgevgvelvLoc10912t9	PREDICTED:sisterchromatidcohesionproteinPDS5homologA-likeisoformX1[Cicerarietinum]	XP_004516749	0
evgevgevgvelvLoc10913t4	ZincfingerCCCHdomain-containingprotein[Medicagotruncatula]_x0001_gb|AES66022.1|ZincfingerCCCHdomain-containingprotein[Medicagotruncatula]	XP_003595771	0
evgevgevgvelvLoc10934d191t1	PREDICTED:cytochromeP45071A26-like[Cicerarietinum]	XP_004515856	0
evgevgevgvelvLoc10975d193t2	PREDICTED:isoleucine--tRNAligase-like[Cicerarietinum]	XP_004487851	0
evgevgevgvelvLoc10989d194t1	PREDICTED:probableaminotransferaseTAT2-likeisoformX1[Cicerarietinum]	XP_004487261	0
evgevgevgvelvLoc10994t3	EndoribonucleaseDicer-likeprotein[Medicagotruncatula]_x0001_gb|AES82838.1|EndoribonucleaseDicer-likeprotein[Medicagotruncatula]	XP_003626620	0
evgevgevgvelvLoc11040t15	Dihydroflavonol-4-reductase[Medicagotruncatula]_x0001_gb|AET03052.1|Dihydroflavonol-4-reductase[Medicagotruncatula]	XP_003628576	0
evgevgevgvelvLoc11122d198t2	PREDICTED:glycerol-3-phosphate2-O-acyltransferase6-like[Cicerarietinum]	XP_004513904	0
evgevgevgvelvLoc11128t2	PREDICTED:beta-amylase3,chloroplastic-like[Cicerarietinum]	XP_004508980	0
evgevgevgvelvLoc11192d1939t1	PREDICTED:stressresponseproteinNST1-like[Glycinemax]	XP_003552307	0
evgevgevgvelvLoc11197d1940t1	hypotheticalproteinMTR_5g029070[Medicagotruncatula]_x0001_gb|AES95748.1|hypotheticalproteinMTR_5g029070[Medicagotruncatula]	XP_003612790	0
evgevgevgvelvLoc11210t10	PREDICTED:probablediseaseresistanceproteinAt5g66900-likeisoformX1[Glycinemax]	XP_003551061	0
evgevgevgvelvLoc11210t4	PREDICTED:probablediseaseresistanceproteinAt5g66900-likeisoformX1[Glycinemax]	XP_003551061	0
evgevgevgvelvLoc11217t1	TIR-NBS-LRR-TIRtypediseaseresistanceprotein[Medicagotruncatula]_x0001_gb|AES71667.1|TIR-NBS-LRR-TIRtypediseaseresistanceprotein[Medicagotruncatula]	XP_003601416	0
evgevgevgvelvLoc11232d204t1	hypotheticalproteinMTR_2g086890[Medicagotruncatula]_x0001_gb|AES67109.1|hypotheticalproteinMTR_2g086890[Medicagotruncatula]	XP_003596858	0
evgevgevgvelvLoc11257t4	Resistanceprotein[Medicagotruncatula]_x0001_gb|AES76171.1|Resistanceprotein[Medicagotruncatula]	XP_003619953	0
evgevgevgvelvLoc11263t1	hypotheticalproteinMTR_7g067940[Medicagotruncatula]_x0001_gb|AES79482.1|hypotheticalproteinMTR_7g067940[Medicagotruncatula]	XP_003623264	0
evgevgevgvelvLoc11307t7	Disease-resistanceprotein[Medicagotruncatula]_x0001_gb|AES66938.1|Disease-resistanceprotein[Medicagotruncatula]	XP_003596687	0
evgevgevgvelvLoc11316t20	hypotheticalproteinMTR_2g063280[Medicagotruncatula]_x0001_gb|AES66158.1|hypotheticalproteinMTR_2g063280[Medicagotruncatula]	XP_003595907	0
evgevgevgvelvLoc11316t21	hypotheticalproteinMTR_2g063280[Medicagotruncatula]_x0001_gb|AES66158.1|hypotheticalproteinMTR_2g063280[Medicagotruncatula]	XP_003595907	0
evgevgevgvelvLoc11321d1941t3	hypotheticalproteinMTR_5g090150[Medicagotruncatula]_x0001_gb|AET00265.1|hypotheticalproteinMTR_5g090150[Medicagotruncatula]	XP_003617306	0
evgevgevgvelvLoc11332t10	KinaseR-likeprotein[Medicagotruncatula]_x0001_gb|AES76644.1|KinaseR-likeprotein[Medicagotruncatula]	XP_003620426	0
evgevgevgvelvLoc11381d209t1	Ankyrinrepeatdomain-containingprotein[Medicagotruncatula]_x0001_gb|AES78423.1|Ankyrinrepeatdomain-containingprotein[Medicagotruncatula]	XP_003622205	0
evgevgevgvelvLoc11392t3	PREDICTED:uncharacterizedproteinLOC101501960[Cicerarietinum]	XP_004489683	0
evgevgevgvelvLoc11400t8	Callosesynthase[Medicagotruncatula]_x0001_gb|AES70070.1|Callosesynthase[Medicagotruncatula]	XP_003599819	0
evgevgevgvelvLoc11421t5	Auxin-inducedprotein5NG4[Medicagotruncatula]_x0001_gb|AES72417.1|Auxin-inducedprotein5NG4[Medicagotruncatula]	XP_003602166	0
evgevgevgvelvLoc11453t2	PREDICTED:probablesulfatetransporter3.3-likeisoformX1[Cicerarietinum]	XP_004505279	0
evgevgevgvelvLoc11473t1	PREDICTED:targetofMybprotein1-like[Cicerarietinum]	XP_004493778	0
evgevgevgvelvLoc11491t5	TelomericDNA-bindingprotein[Medicagotruncatula]_x0001_gb|AES99374.1|TelomericDNA-bindingprotein[Medicagotruncatula]	XP_003616416	0
evgevgevgvelvLoc11512d1946t1	PREDICTED:proteincereblon-like[Cicerarietinum]	XP_004501096	0
evgevgevgvelvLoc11516d1947t1	PalmitoyltransferaseERF2[Medicagotruncatula]_x0001_gb|AES61552.1|PalmitoyltransferaseERF2[Medicagotruncatula]	XP_003591301	0
evgevgevgvelvLoc11540t4	ATP-dependentDNAhelicaseQ1[Medicagotruncatula]_x0001_gb|AES65568.1|ATP-dependentDNAhelicaseQ1[Medicagotruncatula]	XP_003595317	0
evgevgevgvelvLoc11540t6	Adipocyteplasmamembrane-associatedprotein[Medicagotruncatula]_x0001_gb|AES65566.1|Adipocyteplasmamembrane-associatedprotein[Medicagotruncatula]	XP_003595315	0
evgevgevgvelvLoc11555d215t4	hypotheticalproteinMTR_5g091810[Medicagotruncatula]_x0001_gb|AET00418.1|hypotheticalproteinMTR_5g091810[Medicagotruncatula]	XP_003617459	0
evgevgevgvelvLoc11577t12	Receptorproteinkinase-likeprotein[Medicagotruncatula]_x0001_gb|AES80539.1|Receptorproteinkinase-likeprotein[Medicagotruncatula]	XP_003624321	0
evgevgevgvelvLoc11579t1	ProteinGPR107[Medicagotruncatula]_x0001_gb|AES81766.1|ProteinGPR107[Medicagotruncatula]	XP_003625548	0
evgevgevgvelvLoc11611t9	Diseaseresistance-likeprotein[Medicagotruncatula]_x0001_gb|AES76314.1|Diseaseresistance-likeprotein[Medicagotruncatula]	XP_003620096	0
evgevgevgvelvLoc11627t4	PREDICTED:perakinereductase-likeisoformX1[Cicerarietinum]	XP_004496669	0
evgevgevgvelvLoc11680t4	LRRreceptor-likeserine/threonine-proteinkinaseFEI[Medicagotruncatula]_x0001_gb|AES69561.1|LRRreceptor-likeserine/threonine-proteinkinaseFEI[Medicagotruncatula]	XP_003599310	0
evgevgevgvelvLoc11717t5	Diseaseresistanceprotein[Medicagotruncatula]_x0001_gb|AES59450.1|Diseaseresistanceprotein[Medicagotruncatula]	XP_003589199	0
evgevgevgvelvLoc11719t1	PREDICTED:3-epi-6-deoxocathasterone23-monooxygenase-like[Cicerarietinum]	XP_004509326	0
evgevgevgvelvLoc11729t2	unknown[Medicagotruncatula]	AFK44895	0
evgevgevgvelvLoc11751t1	hypotheticalproteinVITISV_036059[Vitisvinifera]	CAN60203	0
evgevgevgvelvLoc11840t4	PREDICTED:RNApolymeraseII-associatedfactor1homolog[Cicerarietinum]	XP_004510311	0
evgevgevgvelvLoc11862d1950t1	PREDICTED:uncharacterizedproteinLOC101491074[Cicerarietinum]	XP_004508109	0
evgevgevgvelvLoc11913t1	PREDICTED:uncharacterizedproteinLOC101501046[Cicerarietinum]	XP_004515859	0
evgevgevgvelvLoc11980d1952t4	Bromodomain-containingprotein[Medicagotruncatula]_x0001_gb|AES70383.1|Bromodomain-containingprotein[Medicagotruncatula]	XP_003600132	0
evgevgevgvelvLoc12012d1956t1	hypotheticalproteinMTR_8g070480[Medicagotruncatula]_x0001_gb|AET03426.1|hypotheticalproteinMTR_8g070480[Medicagotruncatula]	XP_003628950	0
evgevgevgvelvLoc12040t10	KinaseR-likeprotein[Medicagotruncatula]_x0001_gb|AES59902.1|KinaseR-likeprotein[Medicagotruncatula]	XP_003589651	0
evgevgevgvelvLoc12090d225t1	Pleiotropicdrugresistanceprotein[Medicagotruncatula]_x0001_gb|AET03398.1|Pleiotropicdrugresistanceprotein[Medicagotruncatula]	XP_003628922	0
evgevgevgvelvLoc12100t1	Exostosin-2[Medicagotruncatula]_x0001_gb|AES58630.1|Exostosin-2[Medicagotruncatula]	XP_003588379	0
evgevgevgvelvLoc12233d1959t4	CelldivisionproteaseftsH-likeprotein[Medicagotruncatula]_x0001_gb|AES95030.1|CelldivisionproteaseftsH-likeprotein[Medicagotruncatula]	XP_003612072	0
evgevgevgvelvLoc12240d228t1	PREDICTED:uncharacterizedproteinLOC100791656[Glycinemax]	XP_006593038	0
evgevgevgvelvLoc12308t5	NBS-LRRresistanceprotein[Medicagotruncatula]_x0001_gb|AES87054.1|NBS-LRRresistanceprotein[Medicagotruncatula]	XP_003604857	0
evgevgevgvelvLoc12431d1962t1	PREDICTED:LOWQUALITYPROTEIN:filament-likeplantprotein1-like[Cicerarietinum]	XP_004498341	0
evgevgevgvelvLoc12490d234t1	InteractorofconstitutiveactiveROPs[Medicagotruncatula]_x0001_gb|AES81801.1|InteractorofconstitutiveactiveROPs[Medicagotruncatula]	XP_003625583	0
evgevgevgvelvLoc12493t3	Proteinkinase[Medicagotruncatula]	ABE80154	0
evgevgevgvelvLoc12549d1963t1	Nuclear-interactingpartnerofALK[Medicagotruncatula]_x0001_ref|XP_003609111.1|Nuclear-interactingpartnerofALK[Medicagotruncatula]_x0001_gb|AES91275.1|Nuclear-interactingpartnerofALK[Medicagotruncatula]_x0001_gb|AES91308.1|Nuclear-interactingpartnerofALK[Medicagotruncatula]	XP_003609078	0
evgevgevgvelvLoc12672d238t1	PREDICTED:dentinsialophosphoprotein-likeisoformX1[Glycinemax]	XP_006580135	0
evgevgevgvelvLoc12761t1	Receptor-likeproteinkinase[Medicagotruncatula]_x0001_gb|AET04268.1|Receptor-likeproteinkinase[Medicagotruncatula]	XP_003629792	0
evgevgevgvelvLoc12797d1964t1	PREDICTED:LOWQUALITYPROTEIN:armadillorepeat-containingkinesin-likeprotein2-like[Cicerarietinum]	XP_004492644	0
evgevgevgvelvLoc12804t1	hypotheticalproteinMTR_4g093860[Medicagotruncatula]_x0001_gb|AES90613.1|hypotheticalproteinMTR_4g093860[Medicagotruncatula]	XP_003608416	0
evgevgevgvelvLoc12841d1965t2	PREDICTED:U-boxdomain-containingprotein18-like[Cicerarietinum]	XP_004501944	0
evgevgevgvelvLoc12906t3	PREDICTED:uncharacterizedproteinLOC100793448[Glycinemax]	XP_003529742	0
evgevgevgvelvLoc12932t2	PREDICTED:probablepectatelyase16-like[Glycinemax]	XP_006587976	0
evgevgevgvelvLoc12956d244t3	PREDICTED:IAA-alanineresistanceprotein1-like[Cicerarietinum]	XP_004504604	0
evgevgevgvelvLoc12960d245t1	Sulfatetransporter[Medicagotruncatula]_x0001_gb|AES97926.1|Sulfatetransporter[Medicagotruncatula]	XP_003614968	0
evgevgevgvelvLoc13027d246t2	hypotheticalproteinMTR_4g092830[Medicagotruncatula]_x0001_gb|AES90539.1|hypotheticalproteinMTR_4g092830[Medicagotruncatula]	XP_003608342	0
evgevgevgvelvLoc13050t1	PREDICTED:uncharacterizedproteinLOC101493219[Cicerarietinum]	XP_004501821	0
evgevgevgvelvLoc13118d1969t2	Aldo-ketoreductase/oxidoreductase[Medicagotruncatula]_x0001_gb|AES72571.1|Aldo-ketoreductase/oxidoreductase[Medicagotruncatula]	XP_003602320	0
evgevgevgvelvLoc13139t4	PREDICTED:heparanase-likeprotein2-likeisoformX2[Cicerarietinum]_x0001_ref|XP_004508699.1|PREDICTED:heparanase-likeprotein2-likeisoformX3[Cicerarietinum]_x0001_ref|XP_004508700.1|PREDICTED:heparanase-likeprotein2-likeisoformX4[Cicerarietinum]_x0001_ref|XP_004508701.1|PREDICTED:heparanase-likeprotein2-likeisoformX5[Cicerarietinum]	XP_004508698	0
evgevgevgvelvLoc13145t9	Cc-nbsresistanceprotein[Medicagotruncatula]_x0001_gb|AES70479.1|Cc-nbsresistanceprotein[Medicagotruncatula]	XP_003600228	0
evgevgevgvelvLoc13178t10	auxinconjugatehydrolase[Medicagotruncatula]	ABF55222	0
evgevgevgvelvLoc13286d1971t4	hypotheticalproteinMTR_4g019340[Medicagotruncatula]_x0001_gb|AES87036.1|hypotheticalproteinMTR_4g019340[Medicagotruncatula]	XP_003604839	0
evgevgevgvelvLoc13286t8	hypotheticalproteinMTR_4g019340[Medicagotruncatula]_x0001_gb|AES87036.1|hypotheticalproteinMTR_4g019340[Medicagotruncatula]	XP_003604839	0
evgevgevgvelvLoc13343t1	PREDICTED:transcriptionfactorbHLH13-like[Cicerarietinum]	XP_004494832	0
evgevgevgvelvLoc13417t2	hypotheticalproteinMTR_2g101640[Medicagotruncatula]_x0001_gb|ABD32293.2|TGF-betareceptor,typeI/IIextracellularregion[Medicagotruncatula]_x0001_gb|AES67979.1|hypotheticalproteinMTR_2g101640[Medicagotruncatula]	XP_003597728	0
evgevgevgvelvLoc13419t1	PREDICTED:probableLRRreceptor-likeserine/threonine-proteinkinaseAt1g34110-like[Cicerarietinum]	XP_004496421	0
evgevgevgvelvLoc13458t10	PREDICTED:wall-associatedreceptorkinase5-like[Cicerarietinum]	XP_004498444	0
evgevgevgvelvLoc13528t1	PREDICTED:solutecarrierfamily40member3,chloroplastic-like[Cicerarietinum]	XP_004495645	0
evgevgevgvelvLoc13566t8	PREDICTED:uncharacterizedproteinLOC101505019[Cicerarietinum]	XP_004517042	0
evgevgevgvelvLoc13600t1	PREDICTED:leucineaminopeptidase2,chloroplastic-like[Cicerarietinum]	XP_004514667	0
evgevgevgvelvLoc13608t3	hypotheticalproteinMTR_4g100730[Medicagotruncatula]_x0001_gb|AES90888.1|hypotheticalproteinMTR_4g100730[Medicagotruncatula]	XP_003608691	0
evgevgevgvelvLoc13675t4	unknown[Medicagotruncatula]	AFK46540	0
evgevgevgvelvLoc13692d1978t1	Bloomsyndromeprotein-likeprotein[Medicagotruncatula]_x0001_gb|AES61452.1|Bloomsyndromeprotein-likeprotein[Medicagotruncatula]	XP_003591201	0
evgevgevgvelvLoc13809d268t1	Copper-transportingATPaseRAN1[Medicagotruncatula]_x0001_gb|AES65139.1|Copper-transportingATPaseRAN1[Medicagotruncatula]	XP_003594888	0
evgevgevgvelvLoc13913d1983t3	PREDICTED:uncharacterizedproteinAt1g04910-like[Glycinemax]	XP_003529471	0
evgevgevgvelvLoc13954t2	Anthocyanidin53-O-glucosyltransferase[Medicagotruncatula]_x0001_gb|AES89974.1|Anthocyanidin53-O-glucosyltransferase[Medicagotruncatula]	XP_003607777	0
evgevgevgvelvLoc14052t7	Heatshockprotein[Medicagotruncatula]_x0001_gb|AES65513.1|Heatshockprotein[Medicagotruncatula]	XP_003595262	0
evgevgevgvelvLoc14052t9	Heatshockprotein[Medicagotruncatula]_x0001_gb|AES65521.1|Heatshockprotein[Medicagotruncatula]	XP_003595270	0
evgevgevgvelvLoc14170t3	XyloglucangalactosyltransferaseKATAMARI1[Medicagotruncatula]_x0001_gb|AES81610.1|XyloglucangalactosyltransferaseKATAMARI1[Medicagotruncatula]	XP_003625392	0
evgevgevgvelvLoc14223t2	unknown[Medicagotruncatula]	AFK47806	0
evgevgevgvelvLoc14230d283t1	PREDICTED:serine/threonine-proteinkinaseTIO-like[Cicerarietinum]	XP_004513201	0
evgevgevgvelvLoc14343t1	hypotheticalproteinPHAVU_003G178000g[Phaseolusvulgaris]_x0001_gb|ESW27148.1|hypotheticalproteinPHAVU_003G178000g[Phaseolusvulgaris]	XP_007155154	0
evgevgevgvelvLoc14554d291t1	TIR-NBS-LRRtypediseaseresistanceprotein[Medicagotruncatula]_x0001_gb|AES79540.1|TIR-NBS-LRRtypediseaseresistanceprotein[Medicagotruncatula]	XP_003623322	0
evgevgevgvelvLoc14652d292t3	PREDICTED:uncharacterizedproteinLOC101513171[Cicerarietinum]	XP_004499684	0
evgevgevgvelvLoc14668d293t1	PREDICTED:pumiliohomolog23-like[Cicerarietinum]	XP_004492702	0
evgevgevgvelvLoc14712d294t1	PREDICTED:uncharacterizedproteinLOC101490873[Cicerarietinum]	XP_004490712	0
evgevgevgvelvLoc15006d1998t2	ProteinABIL3[Medicagotruncatula]_x0001_gb|AES58753.1|ProteinABIL3[Medicagotruncatula]	XP_003588502	0
evgevgevgvelvLoc15090d299t1	Potassiumtransporter[Medicagotruncatula]_x0001_gb|AES96207.1|Potassiumtransporter[Medicagotruncatula]	XP_003613249	0
evgevgevgvelvLoc15199t1	PREDICTED:cellulosesynthase-likeproteinD5-likeisoformX1[Cicerarietinum]	XP_004494400	0
evgevgevgvelvLoc15368t4	PREDICTED:leucine-richrepeatreceptor-likeproteinkinaseTDR-like[Cicerarietinum]	XP_004514666	0
evgevgevgvelvLoc15592d305t1	unknown[Medicagotruncatula]	ACJ84660	0
evgevgevgvelvLoc15637t1	PREDICTED:LOWQUALITYPROTEIN:HEATrepeat-containingprotein5B-like[Cicerarietinum]	XP_004489119	0
evgevgevgvelvLoc15699t2	Glutathioneperoxidase[Medicagotruncatula]_x0001_gb|AES94060.1|Glutathioneperoxidase[Medicagotruncatula]	XP_003611102	0
evgevgevgvelvLoc15704d2007t1	ABCtransporterCfamilymember[Medicagotruncatula]_x0001_gb|AES81612.1|ABCtransporterCfamilymember[Medicagotruncatula]	XP_003625394	0
evgevgevgvelvLoc15725t8	NBS-LRRresistance-likeprotein1O[Medicagotruncatula]_x0001_gb|AES83652.1|NBS-LRRresistance-likeprotein1O[Medicagotruncatula]	XP_003636514	0
evgevgevgvelvLoc15744d2008t1	Cysteine-richreceptor-likeproteinkinase[Medicagotruncatula]_x0001_gb|AES63666.1|Cysteine-richreceptor-likeproteinkinase[Medicagotruncatula]	XP_003593415	0
evgevgevgvelvLoc15745d2009t3	ProteinSRG1[Medicagotruncatula]_x0001_gb|AES97532.1|ProteinSRG1[Medicagotruncatula]	XP_003614574	0
evgevgevgvelvLoc15855t4	Cc-nbsresistanceprotein[Medicagotruncatula]_x0001_gb|AES69311.1|Cc-nbsresistanceprotein[Medicagotruncatula]	XP_003599060	0
evgevgevgvelvLoc15859t1	Squamosapromoter-binding-likeprotein[Medicagotruncatula]_x0001_gb|AES72018.1|Squamosapromoter-binding-likeprotein[Medicagotruncatula]	XP_003601767	0
evgevgevgvelvLoc15891t1	PREDICTED:sterol3-beta-glucosyltransferase-like[Cicerarietinum]	XP_004488136	0
evgevgevgvelvLoc15950t2	CytochromeP450monooxygenase[Medicagotruncatula]_x0001_gb|AES85448.1|CytochromeP450monooxygenase[Medicagotruncatula]	XP_003638310	0
evgevgevgvelvLoc15976d314t1	RAD50-interactingprotein[Medicagotruncatula]_x0001_gb|AES79210.1|RAD50-interactingprotein[Medicagotruncatula]	XP_003622992	0
evgevgevgvelvLoc15992t3	Proteinkinase2B[Medicagotruncatula]_x0001_gb|AES59154.1|Proteinkinase2B[Medicagotruncatula]	XP_003588903	0
evgevgevgvelvLoc16003d317t1	Auxilin-likeprotein[Medicagotruncatula]_x0001_ref|XP_003638236.1|Auxilin-likeprotein[Medicagotruncatula]_x0001_gb|AES72916.1|Auxilin-likeprotein[Medicagotruncatula]_x0001_gb|AES85374.1|Auxilin-likeprotein[Medicagotruncatula]	XP_003602665	0
evgevgevgvelvLoc16063d319t1	RecName:Full=Malatedehydrogenase[NADP],chloroplastic;AltName:Full=NADP-MDH;Flags:Precursor_x0001_gb|AAB99753.1|malatedehydrogenaseprecursor[Medicagosativa]	O48902	0
evgevgevgvelvLoc16065t3	F-boxprotein[Medicagotruncatula]_x0001_gb|AES69750.1|F-boxprotein[Medicagotruncatula]	XP_003599499	0
evgevgevgvelvLoc16073t2	GC-richsequenceDNA-bindingfactor-likeprotein[Medicagotruncatula]_x0001_gb|AES93790.1|GC-richsequenceDNA-bindingfactor-likeprotein[Medicagotruncatula]	XP_003610832	0
evgevgevgvelvLoc16077t1	hypotheticalproteinMTR_7g109820[Medicagotruncatula]_x0001_gb|AES82214.1|hypotheticalproteinMTR_7g109820[Medicagotruncatula]	XP_003625996	0
evgevgevgvelvLoc16169d320t1	hypotheticalproteinMTR_126s0001,partial[Medicagotruncatula]_x0001_gb|AES85428.1|hypotheticalproteinMTR_126s0001,partial[Medicagotruncatula]	XP_003638290	0
evgevgevgvelvLoc16186t7	PREDICTED:LOWQUALITYPROTEIN:ATP-dependentRNAhelicaseDBP2-like[Cicerarietinum]	XP_004500377	0
evgevgevgvelvLoc16268t2	Glucan1,3-beta-glucosidase[Medicagotruncatula]_x0001_gb|AES97958.1|Glucan1,3-beta-glucosidase[Medicagotruncatula]	XP_003615000	0
evgevgevgvelvLoc16328d323t1	PREDICTED:maestroheat-likerepeat-containingproteinfamilymember1-likeisoformX1[Cicerarietinum]	XP_004494015	0
evgevgevgvelvLoc16442t3	unknown[Medicagotruncatula]_x0001_gb|AFK35271.1|unknown[Medicagotruncatula]	ACJ85820	0
evgevgevgvelvLoc16582t2	auxineffluxcarrierprotein[Medicagotruncatula]	AAM55297	0
evgevgevgvelvLoc16595t8	F-boxfamilyprotein[Medicagotruncatula]_x0001_gb|AES95111.1|F-boxfamilyprotein[Medicagotruncatula]	XP_003612153	0
evgevgevgvelvLoc16598t1	PREDICTED:chromodomain-helicase-DNA-bindingprotein1-like[Glycinemax]	XP_006575632	0
evgevgevgvelvLoc16782t4	F-box/LRR-repeatprotein[Medicagotruncatula]_x0001_gb|AES66880.1|F-box/LRR-repeatprotein[Medicagotruncatula]	XP_003596629	0
evgevgevgvelvLoc16995d2019t3	CytochromeP450[Medicagotruncatula]_x0001_gb|AES89642.1|CytochromeP450[Medicagotruncatula]	XP_003607445	0
evgevgevgvelvLoc17023t5	PREDICTED:pentatricopeptiderepeat-containingproteinAt3g46610-like[Glycinemax]	XP_003548551	0
evgevgevgvelvLoc17141t1	Alpha-humulene/(-)-(E)-beta-caryophyllenesynthase[Medicagotruncatula]_x0001_gb|ABN09072.1|Terpenesynthase-like;Terpenoidsynthase[Medicagotruncatula]_x0001_gb|AES66811.1|Alpha-humulene/(-)-(E)-beta-caryophyllenesynthase[Medicagotruncatula]	XP_003596560	0
evgevgevgvelvLoc17185t1	Thioredoxinfamilyprotein[Medicagotruncatula]_x0001_gb|AET04220.1|Thioredoxinfamilyprotein[Medicagotruncatula]	XP_003629744	0
evgevgevgvelvLoc17218t1	GDSLesterase/lipase[Medicagotruncatula]_x0001_gb|AES70051.1|GDSLesterase/lipase[Medicagotruncatula]	XP_003599800	0
evgevgevgvelvLoc17286t1	Pentatricopeptiderepeat-containingprotein[Medicagotruncatula]_x0001_gb|AES96988.1|Pentatricopeptiderepeat-containingprotein[Medicagotruncatula]	XP_003614030	0
evgevgevgvelvLoc17517d347t2	Kinesinlikeprotein[Medicagotruncatula]_x0001_gb|AES70498.1|Kinesinlikeprotein[Medicagotruncatula]	XP_003600247	0
evgevgevgvelvLoc17737t1	ExosomecomplexexonucleaseRRP6[Medicagotruncatula]_x0001_gb|AES88131.1|ExosomecomplexexonucleaseRRP6[Medicagotruncatula]	XP_003605934	0
evgevgevgvelvLoc17745t2	hypotheticalproteinMTR_3g007480[Medicagotruncatula]_x0001_gb|AES68370.1|hypotheticalproteinMTR_3g007480[Medicagotruncatula]	XP_003598119	0
evgevgevgvelvLoc17937t1	PREDICTED:molybdatetransporter1-like[Cicerarietinum]	XP_004498619	0
evgevgevgvelvLoc17982t5	Cc-nbs-lrrresistanceprotein[Medicagotruncatula]_x0001_gb|AES83663.1|Cc-nbs-lrrresistanceprotein[Medicagotruncatula]	XP_003636525	0
evgevgevgvelvLoc17982t9	Cc-nbs-lrrresistanceprotein[Medicagotruncatula]_x0001_gb|AES83663.1|Cc-nbs-lrrresistanceprotein[Medicagotruncatula]	XP_003636525	0
evgevgevgvelvLoc18023d2029t1	hypotheticalproteinMTR_3g014680[Medicagotruncatula]_x0001_gb|AES68769.1|hypotheticalproteinMTR_3g014680[Medicagotruncatula]	XP_003598518	0
evgevgevgvelvLoc18555t2	PREDICTED:uncharacterizedproteinLOC101493251[Cicerarietinum]	XP_004487545	0
evgevgevgvelvLoc18853t4	Deoxycytidinekinase[Medicagotruncatula]_x0001_gb|AES68271.1|Deoxycytidinekinase[Medicagotruncatula]	XP_003598020	0
evgevgevgvelvLoc18977t1	UDP-glucoronosyl/UDP-glucosyltransferasefamilyprotein-likeprotein[Medicagotruncatula]_x0001_gb|AES89466.1|UDP-glucoronosyl/UDP-glucosyltransferasefamilyprotein-likeprotein[Medicagotruncatula]	XP_003607269	0
evgevgevgvelvLoc19067t1	Exportin-2[Medicagotruncatula]_x0001_gb|AES79530.1|Exportin-2[Medicagotruncatula]	XP_003623312	0
evgevgevgvelvLoc19083d381t2	hypotheticalproteinMTR_3g080550[Medicagotruncatula]_x0001_gb|AES71675.1|hypotheticalproteinMTR_3g080550[Medicagotruncatula]	XP_003601424	0
evgevgevgvelvLoc19156d2042t1	Membraneprotein,putative[Medicagotruncatula]_x0001_gb|AES64419.1|Membraneprotein,putative[Medicagotruncatula]	XP_003594168	0
evgevgevgvelvLoc19378t2	Tetratricopeptiderepeatprotein[Medicagotruncatula]_x0001_gb|AES72255.1|Tetratricopeptiderepeatprotein[Medicagotruncatula]	XP_003602004	0
evgevgevgvelvLoc19600t4	Receptorproteinkinase-likeprotein[Medicagotruncatula]_x0001_gb|AES80525.1|Receptorproteinkinase-likeprotein[Medicagotruncatula]	XP_003624307	0
evgevgevgvelvLoc19690d400t1	Calcium-bindingmitochondrialcarrierproteinSCaMC-1[Medicagotruncatula]_x0001_gb|AES72985.1|Calcium-bindingmitochondrialcarrierproteinSCaMC-1[Medicagotruncatula]	XP_003602734	0
evgevgevgvelvLoc19798t1	Ankyrinrepeatdomain-containingprotein[Medicagotruncatula]_x0001_gb|AET02848.1|Ankyrinrepeatdomain-containingprotein[Medicagotruncatula]	XP_003628372	0
evgevgevgvelvLoc19992t1	mscSfamilyprotein,putative[Medicagotruncatula]_x0001_gb|AES62928.1|mscSfamilyprotein,putative[Medicagotruncatula]	XP_003592677	0
evgevgevgvelvLoc20107t1	MAP/microtubuleaffinity-regulatingkinase[Medicagotruncatula]_x0001_gb|AET02728.1|MAP/microtubuleaffinity-regulatingkinase[Medicagotruncatula]	XP_003628252	0
evgevgevgvelvLoc20245d408t1	PREDICTED:putativecyclin-B3-1-likeisoformX4[Cicerarietinum]	XP_004510050	0
evgevgevgvelvLoc20391t6	UDP-glycosyltransferase[Medicagotruncatula]_x0001_gb|AET01260.1|UDP-glycosyltransferase[Medicagotruncatula]	XP_003626784	0
evgevgevgvelvLoc20533t1	F-boxfamilyprotein[Medicagotruncatula]_x0001_gb|AET04195.1|F-boxfamilyprotein[Medicagotruncatula]	XP_003629719	0
evgevgevgvelvLoc20743t2	Nodulationreceptorkinase[Medicagotruncatula]_x0001_gb|AES76012.1|Nodulationreceptorkinase[Medicagotruncatula]	XP_003619794	0
evgevgevgvelvLoc20801t4	Solutecarrierfamily35memberF5[Medicagotruncatula]_x0001_gb|AES79154.1|Solutecarrierfamily35memberF5[Medicagotruncatula]	XP_003622936	0
evgevgevgvelvLoc21110d432t1	PREDICTED:MLO-likeprotein11-like[Cicerarietinum]	XP_004487692	0
evgevgevgvelvLoc21225d436t1	PREDICTED:probablereceptor-likeproteinkinaseAt5g39030-like[Cicerarietinum]	XP_004498440	0
evgevgevgvelvLoc21693t2	Serinecarboxypeptidase[Medicagotruncatula]_x0001_gb|AES87128.1|Serinecarboxypeptidase[Medicagotruncatula]	XP_003604931	0
evgevgevgvelvLoc22123t2	F-box/LRR-repeatprotein[Medicagotruncatula]_x0001_gb|AET00780.1|F-box/LRR-repeatprotein[Medicagotruncatula]	XP_003617821	0
evgevgevgvelvLoc22876t2	PREDICTED:calcium-dependentproteinkinase29-likeisoformX1[Glycinemax]	XP_003545013	0
evgevgevgvelvLoc23405t4	PREDICTED:probableLRRreceptor-likeserine/threonine-proteinkinaseAt1g07560-likeisoformX1[Glycinemax]_x0001_ref|XP_006583430.1|PREDICTED:probableLRRreceptor-likeserine/threonine-proteinkinaseAt1g07560-likeisoformX2[Glycinemax]	XP_003530033	0
evgevgevgvelvLoc23686t1	Cysteine-richreceptor-likeproteinkinase[Medicagotruncatula]_x0001_gb|ABN08213.1|Apple;Proteinkinase;EGF-like,subtype2;Curculin-like(mannose-binding)lectin[Medicagotruncatula]_x0001_gb|AES81374.1|Cysteine-richreceptor-likeproteinkinase[Medicagotruncatula]	XP_003625156	0
evgevgevgvelvLoc23791t1	TMVresistanceproteinN[Medicagotruncatula]_x0001_gb|AES65249.1|TMVresistanceproteinN[Medicagotruncatula]	XP_003594998	0
evgevgevgvelvLoc23819t2	Nbs-lrrresistanceprotein[Medicagotruncatula]_x0001_gb|AES87058.1|Nbs-lrrresistanceprotein[Medicagotruncatula]	XP_003604861	0
evgevgevgvelvLoc24609t2	Pentatricopeptiderepeat-containingprotein[Medicagotruncatula]_x0001_gb|AES76031.1|Pentatricopeptiderepeat-containingprotein[Medicagotruncatula]	XP_003619813	0
evgevgevgvelvLoc25589t2	Filament-likeplantprotein[Medicagotruncatula]_x0001_gb|AES95105.1|Filament-likeplantprotein[Medicagotruncatula]	XP_003612147	0
evgevgevgvelvLoc26439t1	hypotheticalproteinMTR_2g040130[Medicagotruncatula]_x0001_gb|AES65500.1|hypotheticalproteinMTR_2g040130[Medicagotruncatula]	XP_003595249	0
evgevgevgvelvLoc26540t4	Probablyinactivereceptor-likeproteinkinase[Medicagotruncatula]_x0001_gb|AES93986.1|Probablyinactivereceptor-likeproteinkinase[Medicagotruncatula]	XP_003611028	0
evgevgevgvelvLoc27797t2	Ubiquitin-conjugatingenzymeE2O[Medicagotruncatula]_x0001_gb|AES61990.1|Ubiquitin-conjugatingenzymeE2O[Medicagotruncatula]	XP_003591739	0
evgevgevgvelvLoc28014t2	PREDICTED:ABCtransporterCfamilymember10-likeisoformX2[Cicerarietinum]	XP_004515115	0
evgevgevgvelvLoc28048t3	Leucine-richrepeatreceptor-likeproteinkinase[Medicagotruncatula]_x0001_gb|AES97517.1|Leucine-richrepeatreceptor-likeproteinkinase[Medicagotruncatula]	XP_003614559	0
evgevgevgvelvLoc28215d2117t1	Zeaxanthinepoxidase[Medicagotruncatula]_x0001_gb|AES87209.1|Zeaxanthinepoxidase[Medicagotruncatula]	XP_003605012	0
evgevgevgvelvLoc28377t3	MYB-relatedtranscriptionfactorPHAN1[Medicagotruncatula]_x0001_gb|ABE27306.1|phantasticaprotein[Medicagotruncatula]_x0001_gb|AES79345.1|MYB-relatedtranscriptionfactorPHAN1[Medicagotruncatula]	XP_003623127	0
evgevgevgvelvLoc30691d621t1	Rab5GDP/GTPexchangefactor[Medicagotruncatula]_x0001_gb|AES68516.1|Rab5GDP/GTPexchangefactor[Medicagotruncatula]	XP_003598265	0
evgevgevgvelvLoc31723d641t1	Tir-nbs-lrrresistanceprotein[Medicagotruncatula]_x0001_gb|AES83432.1|Tir-nbs-lrrresistanceprotein[Medicagotruncatula]	XP_003636294	0
evgevgevgvelvLoc174t2	PREDICTED:zincfingerprotein622-like[Cicerarietinum]	XP_004498584	0
evgevgevgvelvLoc179t5	unknown[Medicagotruncatula]	ACJ84487	0
evgevgevgvelvLoc1012t3	PREDICTED:uncharacterizedproteinLOC101500530[Cicerarietinum]	XP_004497493	0
evgevgevgvelvLoc181d798t1	PREDICTED:uncharacterizedproteinLOC101511317[Cicerarietinum]	XP_004515808	0
evgevgevgvelvLoc268t1	Histone-lysineN-methyltransferaseE(z)[Medicagotruncatula]_x0001_gb|AES67301.1|Histone-lysineN-methyltransferaseE(z)[Medicagotruncatula]	XP_003597050	0
evgevgevgvelvLoc269d35t4	hypotheticalproteinMTR_6g087140[Medicagotruncatula]_x0001_ref|XP_003620667.1|hypotheticalproteinMTR_6g088430[Medicagotruncatula]_x0001_gb|AES76793.1|hypotheticalproteinMTR_6g087140[Medicagotruncatula]_x0001_gb|AES76885.1|hypotheticalproteinMTR_6g088430[Medicagotruncatula]	XP_003620575	0
evgevgevgvelvLoc26t3	PREDICTED:uncharacterizedproteinLOC101502703[Cicerarietinum]	XP_004489195	0
evgevgevgvelvLoc270t5	PREDICTED:phosphoinositidephosphataseSAC8-likeisoformX4[Cicerarietinum]	XP_004514224	0
evgevgevgvelvLoc290t2	PREDICTED:taxadiene5-alphahydroxylase-like[Cicerarietinum]	XP_004500365	0
evgevgevgvelvLoc290t6	PREDICTED:taxadiene5-alphahydroxylase-like[Cicerarietinum]	XP_004500365	0
evgevgevgvelvLoc296t15	Seedlipoxygenase[Medicagotruncatula]_x0001_gb|AET01677.1|Seedlipoxygenase[Medicagotruncatula]	XP_003627201	0
evgevgevgvelvLoc306t2	TBC1domainfamilymember22A[Medicagotruncatula]_x0001_gb|AES67792.1|TBC1domainfamilymember22A[Medicagotruncatula]_x0001_gb|AFK39709.1|unknown[Medicagotruncatula]	XP_003597541	0
evgevgevgvelvLoc324t17	Pre-mRNA-processingfactor[Medicagotruncatula]_x0001_gb|AES60954.1|Pre-mRNA-processingfactor[Medicagotruncatula]	XP_003590703	0
evgevgevgvelvLoc42t6	Aspartyl-tRNAsynthetase[Medicagotruncatula]_x0001_gb|AES59117.1|Aspartyl-tRNAsynthetase[Medicagotruncatula]	XP_003588866	0
evgevgevgvelvLoc485t4	Serine/threonineproteinkinase[Medicagotruncatula]_x0001_gb|AES68385.1|Serine/threonineproteinkinase[Medicagotruncatula]	XP_003598134	0
evgevgevgvelvLoc499t27	NBS-LRRresistanceprotein[Medicagotruncatula]_x0001_gb|AES98639.1|NBS-LRRresistanceprotein[Medicagotruncatula]	XP_003615681	0
evgevgevgvelvLoc575t9	Hydroquinoneglucosyltransferase[Medicagotruncatula]_x0001_gb|AES78860.1|Hydroquinoneglucosyltransferase[Medicagotruncatula]	XP_003622642	0
evgevgevgvelvLoc606d2279t4	F-box/FBD/LRR-repeatprotein[Medicagotruncatula]_x0001_gb|AES96546.1|F-box/FBD/LRR-repeatprotein[Medicagotruncatula]	XP_003613588	0
evgevgevgvelvLoc1057t4	PREDICTED:leucine-richrepeatreceptor-liketyrosine-proteinkinaseAt2g41820-like[Cicerarietinum]	XP_004496359	0
evgevgevgvelvLoc1071t5	Bifunctionalaminoacyl-tRNAsynthetase[Medicagotruncatula]_x0001_gb|AES61524.1|Bifunctionalaminoacyl-tRNAsynthetase[Medicagotruncatula]	XP_003591273	0
evgevgevgvelvLoc1103t2	PREDICTED:plasmamembraneATPase4-like[Cicerarietinum]	XP_004498582	0
evgevgevgvelvLoc1187d2281t1	TNP1[Medicagotruncatula]_x0001_gb|AES67379.1|TNP1[Medicagotruncatula]	XP_003597128	0
evgevgevgvelvLoc1190t4	MitochondrialchaperoneBCS1[Medicagotruncatula]_x0001_gb|AES74655.1|MitochondrialchaperoneBCS1[Medicagotruncatula]	XP_003618437	0
evgevgevgvelvLoc1261t2	PREDICTED:restinhomolog[Cicerarietinum]	XP_004512898	0
evgevgevgvelvLoc1283t3	PP2AregulatorysubunitTAP46[Medicagotruncatula]_x0001_gb|AES72514.1|PP2AregulatorysubunitTAP46[Medicagotruncatula]_x0001_gb|AFK46414.1|unknown[Medicagotruncatula]	XP_003602263	0
evgevgevgvelvLoc1399t6	Extendedsynaptotagmin-3[Medicagotruncatula]_x0001_gb|AET02130.1|Extendedsynaptotagmin-3[Medicagotruncatula]	XP_003627654	0
evgevgevgvelvLoc1419d812t3	PREDICTED:probablecarboxylesterase11-like[Cicerarietinum]	XP_004491747	0
evgevgevgvelvLoc1428d145t5	WDrepeat-containingprotein,putative[Medicagotruncatula]_x0001_ref|XP_003604345.1|WDrepeat-containingprotein,putative[Medicagotruncatula]_x0001_gb|AES69969.1|WDrepeat-containingprotein,putative[Medicagotruncatula]_x0001_gb|AES86542.1|WDrepeat-containingprotein,putative[Medicagotruncatula]_x0001_gb|AGK62668.1|topless[Medicagotruncatula]	XP_003599718	0
evgevgevgvelvLoc1428d145t5utrorf	Dofzincfingerprotein[Medicagotruncatula]_x0001_gb|AES74725.1|Dofzincfingerprotein[Medicagotruncatula]	XP_003618507	0
evgevgevgvelvLoc656t2	putativeAsp1[Trifoliumpratense]_x0001_dbj|BAE71286.1|putativeAsp1[Trifoliumpratense]	BAE71192	0
evgevgevgvelvLoc815t2	Ammoniumtransporter1member[Medicagotruncatula]_x0001_gb|AES60428.1|Ammoniumtransporter1member[Medicagotruncatula]	XP_003590177	0
evgevgevgvelvLoc872t36	PREDICTED:diseaseresistanceproteinRPM1-like[Cicerarietinum]	XP_004499777	0
evgevgevgvelvLoc887t3	Cis-zeatinO-glucosyltransferase[Medicagotruncatula]_x0001_gb|AES98787.1|Cis-zeatinO-glucosyltransferase[Medicagotruncatula]	XP_003615829	0
evgevgevgvelvLoc987t29	Subtilisin-likeserineprotease[Medicagotruncatula]_x0001_gb|AES80542.1|Subtilisin-likeserineprotease[Medicagotruncatula]	XP_003624324	0
evgevgevgvelvLoc1472t9	Neutralinvertase-likeprotein[Medicagotruncatula]_x0001_gb|AES62250.1|Neutralinvertase-likeprotein[Medicagotruncatula]	XP_003591999	0
evgevgevgvelvLoc1475t28	NBSresistanceprotein[Medicagotruncatula]_x0001_gb|AES68666.1|NBSresistanceprotein[Medicagotruncatula]	XP_003598415	0
evgevgevgvelvLoc1642t9	PREDICTED:probablemitochondrial-processingpeptidasesubunitbeta-like[Cicerarietinum]	XP_004492264	0
evgevgevgvelvLoc1671d161t2	PREDICTED:3-ketoacyl-CoAthiolase2,peroxisomal-like[Cicerarietinum]	XP_004497755	0
evgevgevgvelvLoc1699t1	Guaninenucleotide-bindingproteinalpha-2subunit[Medicagotruncatula]_x0001_gb|AES94802.1|Guaninenucleotide-bindingproteinalpha-2subunit[Medicagotruncatula]	XP_003611844	0
evgevgevgvelvLoc1720t4	PREDICTED:epidermalgrowthfactorreceptorsubstrate15-likeisoformX1[Cicerarietinum]_x0001_ref|XP_004500859.1|PREDICTED:epidermalgrowthfactorreceptorsubstrate15-likeisoformX2[Cicerarietinum]	XP_004500858	0
evgevgevgvelvLoc1734t1	PREDICTED:serine/threonine-proteinkinase-likeproteinCCR1-like[Cicerarietinum]	XP_004497498	0
evgevgevgvelvLoc1825t10	Lateralsignalingtargetprotein-likeprotein[Medicagotruncatula]_x0001_gb|AES74028.1|Lateralsignalingtargetprotein-likeprotein[Medicagotruncatula]	XP_003603777	0
evgevgevgvelvLoc1854t1	PREDICTED:tRNA(guanine-N(7)-)-methyltransferasesubunitWDR4-like[Cicerarietinum]	XP_004493690	0
evgevgevgvelvLoc1881d174t2	CCP[Medicagotruncatula]_x0001_gb|AET03869.1|CCP[Medicagotruncatula]	XP_003629393	0
evgevgevgvelvLoc1910t7	Alanyl-tRNAsynthetase[Medicagotruncatula]_x0001_gb|AES89414.1|Alanyl-tRNAsynthetase[Medicagotruncatula]	XP_003607217	0
evgevgevgvelvLoc1944t2	U-boxdomain-containingprotein[Medicagotruncatula]_x0001_gb|AES80188.1|U-boxdomain-containingprotein[Medicagotruncatula]	XP_003623970	0
evgevgevgvelvLoc1971d183t1	unknown[Medicagotruncatula]	AFK39308	0
evgevgevgvelvLoc2104t2	RecName:Full=Malatedehydrogenase,cytoplasmic_x0001_gb|AAB99756.1|malatedehydrogenase[Medicagosativa]	O48905	0
evgevgevgvelvLoc2196t13	E3ubiquitin-proteinligaseBRE1-likeprotein[Medicagotruncatula]_x0001_gb|AES84631.1|E3ubiquitin-proteinligaseBRE1-likeprotein[Medicagotruncatula]	XP_003637493	0
evgevgevgvelvLoc2221d820t2	unknown[Medicagotruncatula]	AFK43690	0
evgevgevgvelvLoc2270t4	Calmodulin-bindingtranscriptionactivator[Medicagotruncatula]_x0001_gb|AES63449.1|Calmodulin-bindingtranscriptionactivator[Medicagotruncatula]	XP_003593198	0
evgevgevgvelvLoc2323t7	hypotheticalproteinMTR_1g019490[Medicagotruncatula]_x0001_gb|AES59443.1|hypotheticalproteinMTR_1g019490[Medicagotruncatula]	XP_003589192	0
evgevgevgvelvLoc2422t2	unknown[Medicagotruncatula]	ACJ84700	0
evgevgevgvelvLoc2487t10	hypotheticalproteinMTR_7g087510[Medicagotruncatula]_x0001_gb|AES81010.1|hypotheticalproteinMTR_7g087510[Medicagotruncatula]	XP_003624792	0
evgevgevgvelvLoc2488t10	PREDICTED:BURPdomain-containingprotein9-like[Cicerarietinum]	XP_004507416	0
evgevgevgvelvLoc2569t23	PREDICTED:multipleRNA-bindingdomain-containingprotein1-like[Cicerarietinum]	XP_004493655	0
evgevgevgvelvLoc2600t4	Cysteine-richreceptor-likeproteinkinase[Medicagotruncatula]_x0001_gb|AES99711.1|Cysteine-richreceptor-likeproteinkinase[Medicagotruncatula]	XP_003616753	0
evgevgevgvelvLoc2719t3	Arogenatedehydrogenase[Medicagotruncatula]_x0001_gb|AES91662.1|Arogenatedehydrogenase[Medicagotruncatula]	XP_003609465	0
evgevgevgvelvLoc2779t2	MLO1[Medicagotruncatula]	ADV40949	0
evgevgevgvelvLoc2843t7	PREDICTED:d-3-phosphoglyceratedehydrogenase,chloroplastic-likeisoformX1[Cicerarietinum]_x0001_ref|XP_004496956.1|PREDICTED:d-3-phosphoglyceratedehydrogenase,chloroplastic-likeisoformX2[Cicerarietinum]	XP_004496955	0
evgevgevgvelvLoc3003t4	hypotheticalproteinMTR_3g072480[Medicagotruncatula]_x0001_gb|AES71302.1|hypotheticalproteinMTR_3g072480[Medicagotruncatula]	XP_003601051	0
evgevgevgvelvLoc3097t15	PREDICTED:pleiotropicdrugresistanceprotein1-like[Cicerarietinum]	XP_004506879	0
evgevgevgvelvLoc3288d266t1	Progesterone5-beta-reductase[Medicagotruncatula]_x0001_gb|AES85597.1|Progesterone5-beta-reductase[Medicagotruncatula]	XP_003638459	0
evgevgevgvelvLoc3399d270t1	PREDICTED:NADPH-dependentdiflavinoxidoreductaseATR3-like[Cicerarietinum]	XP_004489118	0
evgevgevgvelvLoc3582t6	PhotosystemIICP47chlorophyllapoprotein[Medicagotruncatula]_x0001_gb|AES83163.1|PhotosystemIICP47chlorophyllapoprotein[Medicagotruncatula]	XP_003636025	0
evgevgevgvelvLoc3635t3	Calcium-dependentproteinkinase[Medicagotruncatula]_x0001_gb|AES72950.1|Calcium-dependentproteinkinase[Medicagotruncatula]	XP_003602699	0
evgevgevgvelvLoc3724d283t1	PREDICTED:TMVresistanceproteinN-likeisoformX1[Cicerarietinum]	XP_004510225	0
evgevgevgvelvLoc3812d838t14	Beta-fructofuranosidase,insolubleisoenzyme[Medicagotruncatula]_x0001_gb|AES59229.1|Beta-fructofuranosidase,insolubleisoenzyme[Medicagotruncatula]	XP_003588978	0
evgevgevgvelvLoc3966t9	PREDICTED:DEAD-boxATP-dependentRNAhelicase30-likeisoformX1[Cicerarietinum]	XP_004515873	0
evgevgevgvelvLoc4105t15	Receptorproteinkinase-likeprotein[Medicagotruncatula]_x0001_gb|AES80522.1|Receptorproteinkinase-likeprotein[Medicagotruncatula]	XP_003624304	0
evgevgevgvelvLoc4105t8	Receptorproteinkinase-likeprotein[Medicagotruncatula]_x0001_gb|AES80522.1|Receptorproteinkinase-likeprotein[Medicagotruncatula]	XP_003624304	0
evgevgevgvelvLoc4319t1	unknown[Medicagotruncatula]	AFK41051	0
evgevgevgvelvLoc4515t1	hypotheticalproteinMTR_5g011440[Medicagotruncatula]_x0001_gb|AES94165.1|hypotheticalproteinMTR_5g011440[Medicagotruncatula]	XP_003611207	0
evgevgevgvelvLoc4516t8	unknown[Medicagotruncatula]	AFK45514	0
evgevgevgvelvLoc4664d849t2	PREDICTED:lysine-specifichistonedemethylase1homolog1-like[Cicerarietinum]	XP_004512995	0
evgevgevgvelvLoc4700t1	Receptor-likeproteinkinase[Medicagotruncatula]_x0001_gb|AES94465.1|Receptor-likeproteinkinase[Medicagotruncatula]	XP_003611507	0
evgevgevgvelvLoc4701d850t3	PREDICTED:diseaseresistanceproteinRPM1-like[Cicerarietinum]	XP_004506663	0
evgevgevgvelvLoc4751t4	ChaperoninCPN60-likeprotein[Medicagotruncatula]_x0001_gb|ABE86688.1|GroEL-likechaperone,ATPase[Medicagotruncatula]_x0001_gb|AES61894.1|ChaperoninCPN60-likeprotein[Medicagotruncatula]	XP_003591643	0
evgevgevgvelvLoc4815d851t4	ConservedoligomericGolgicomplexsubunit[Medicagotruncatula]_x0001_gb|AET00370.1|ConservedoligomericGolgicomplexsubunit[Medicagotruncatula]	XP_003617411	0
evgevgevgvelvLoc4890d341t1	RecName:Full=ATP-dependentzincmetalloproteaseFTSH,chloroplastic;Flags:Precursor_x0001_gb|AAK15322.1|AF332134_1FtsHprotease[Medicagosativa]	Q9BAE0	0
evgevgevgvelvLoc5053t2	PREDICTED:H/ACAribonucleoproteincomplexsubunit4-like[Cicerarietinum]	XP_004505757	0
evgevgevgvelvLoc5278t8	PREDICTED:zincfingerproteinJACKDAW-likeisoformX1[Cicerarietinum]_x0001_ref|XP_004496223.1|PREDICTED:zincfingerproteinJACKDAW-likeisoformX2[Cicerarietinum]	XP_004496222	0
evgevgevgvelvLoc5297t4	UDP-glucuronosyltransferase3A1[Medicagotruncatula]_x0001_gb|AET01262.1|UDP-glucuronosyltransferase3A1[Medicagotruncatula]	XP_003626786	0
evgevgevgvelvLoc5378t4	PREDICTED:WDrepeat-containingprotein3-like[Cicerarietinum]	XP_004494088	0
evgevgevgvelvLoc5384t11	Ammoniumtransporter3member[Medicagotruncatula]_x0001_gb|AES79546.1|Ammoniumtransporter3member[Medicagotruncatula]	XP_003623328	0
evgevgevgvelvLoc5415t3	D-aminoaciddehydrogenasesmallsubunit[Medicagotruncatula]_x0001_gb|AES78936.1|D-aminoaciddehydrogenasesmallsubunit[Medicagotruncatula]	XP_003622718	0
evgevgevgvelvLoc5587t7	RasGTPase-activatingprotein-bindingprotein[Medicagotruncatula]_x0001_gb|AES79079.1|RasGTPase-activatingprotein-bindingprotein[Medicagotruncatula]	XP_003622861	0
evgevgevgvelvLoc5623d365t1	Receptor-likeproteinkinaseHSL1[Medicagotruncatula]_x0001_gb|AES63900.1|Receptor-likeproteinkinaseHSL1[Medicagotruncatula]	XP_003593649	0
evgevgevgvelvLoc5911d2299t2	CytochromeP450[Medicagotruncatula]_x0001_gb|AES59645.1|CytochromeP450[Medicagotruncatula]	XP_003589394	0
evgevgevgvelvLoc5922t6	Cysteine-richreceptor-likeproteinkinase[Medicagotruncatula]_x0001_gb|AES70848.1|Cysteine-richreceptor-likeproteinkinase[Medicagotruncatula]	XP_003600597	0
evgevgevgvelvLoc5965t2	PREDICTED:CLIP-associatedprotein-likeisoformX2[Cicerarietinum]	XP_004493856	0
evgevgevgvelvLoc5998t4	Nucleotidebindingsiteleucine-richrepeatdiseaseresistanceprotein[Medicagotruncatula]_x0001_gb|AES72097.1|Nucleotidebindingsiteleucine-richrepeatdiseaseresistanceprotein[Medicagotruncatula]	XP_003601846	0
evgevgevgvelvLoc6153t5	Dihydrolipoyldehydrogenase[Medicagotruncatula]_x0001_gb|ABD32316.1|Pyridinenucleotide-disulphideoxidoreductase,classI[Medicagotruncatula]_x0001_gb|AES65034.1|Dihydrolipoyldehydrogenase[Medicagotruncatula]	XP_003594783	0
evgevgevgvelvLoc6294t11	PREDICTED:probablepolygalacturonasenon-catalyticsubunitJP650-like[Cicerarietinum]	XP_004509821	0
evgevgevgvelvLoc6436d2305t1	PREDICTED:coatomersubunitbeta'-2-likeisoformX1[Cicerarietinum]	XP_004486718	0
evgevgevgvelvLoc7203d2307t2	Anthocyanidin3-O-glucosyltransferase[Medicagotruncatula]_x0001_gb|AES66918.1|Anthocyanidin3-O-glucosyltransferase[Medicagotruncatula]	XP_003596667	0
evgevgevgvelvLoc7309t4	hypotheticalproteinPHAVU_011G178800g[Phaseolusvulgaris]_x0001_gb|ESW05433.1|hypotheticalproteinPHAVU_011G178800g[Phaseolusvulgaris]	XP_007133439	0
evgevgevgvelvLoc7326t2	HeterogeneousnuclearribonucleoproteinA1,A2/B1-likeprotein[Medicagotruncatula]_x0001_gb|AET00935.1|HeterogeneousnuclearribonucleoproteinA1,A2/B1-likeprotein[Medicagotruncatula]	XP_003617976	0
evgevgevgvelvLoc7365t10	PREDICTED:probablereceptor-likeproteinkinaseAt1g67000-like[Cicerarietinum]	XP_004498489	0
evgevgevgvelvLoc7418t1	PREDICTED:serine-richadhesinforplatelets-like[Cicerarietinum]	XP_004497763	0
evgevgevgvelvLoc7452d437t1	PREDICTED:uncharacterizedproteinLOC101511301[Cicerarietinum]	XP_004513316	0
evgevgevgvelvLoc7904t3	L-ascorbateoxidase[Medicagotruncatula]	CAA75577	0
evgevgevgvelvLoc8070t2	Odr-4-likeprotein[Medicagotruncatula]_x0001_gb|AES73954.1|Odr-4-likeprotein[Medicagotruncatula]	XP_003603703	0
evgevgevgvelvLoc8097t1	GDSLesterase/lipase[Medicagotruncatula]_x0001_gb|AES95697.1|GDSLesterase/lipase[Medicagotruncatula]	XP_003612739	0
evgevgevgvelvLoc8302d885t5	hypotheticalproteinMTR_1g089860[Medicagotruncatula]_x0001_gb|AES61872.1|hypotheticalproteinMTR_1g089860[Medicagotruncatula]	XP_003591621	0
evgevgevgvelvLoc8380t2	Purpleacidphosphatase[Medicagotruncatula]_x0001_gb|AES70308.1|Purpleacidphosphatase[Medicagotruncatula]	XP_003600057	0
evgevgevgvelvLoc8406d889t4	PREDICTED:probablepeptide/nitratetransporterAt1g22540-like[Cicerarietinum]	XP_004516135	0
evgevgevgvelvLoc8450t4	PREDICTED:TMVresistanceproteinN-like[Cicerarietinum]	XP_004489475	0
evgevgevgvelvLoc8638t1	PREDICTED:typeIinositol1,4,5-trisphosphate5-phosphataseCVP2-likeisoformX1[Cicerarietinum]	XP_004493694	0
evgevgevgvelvLoc8988t1	Lysine-specificdemethylase3B[Medicagotruncatula]_x0001_gb|AES90468.1|Lysine-specificdemethylase3B[Medicagotruncatula]	XP_003608271	0
evgevgevgvelvLoc9039d502t1	Pectinesterase[Medicagotruncatula]_x0001_gb|AES72489.1|Pectinesterase[Medicagotruncatula]	XP_003602238	0
evgevgevgvelvLoc9079t2	Mannanendo-1,4-beta-mannosidase[Medicagotruncatula]_x0001_gb|AES95023.1|Mannanendo-1,4-beta-mannosidase[Medicagotruncatula]	XP_003612065	0
evgevgevgvelvLoc9268d510t7	PREDICTED:pairedamphipathichelixproteinSin3-like4-like[Cicerarietinum]	XP_004517035	0
evgevgevgvelvLoc10017d543t1	unknown[Medicagotruncatula]	AFK35648	0
evgevgevgvelvLoc10051t2	TranscriptioninitiationfactorIIB[Medicagotruncatula]_x0001_gb|AES81341.1|TranscriptioninitiationfactorIIB[Medicagotruncatula]	XP_003625123	0
evgevgevgvelvLoc10054t1	EFR3-likeprotein[Medicagotruncatula]_x0001_gb|AES67764.1|EFR3-likeprotein[Medicagotruncatula]	XP_003597513	0
evgevgevgvelvLoc10081t1	DiseaseresistanceRPP8-likeprotein[Medicagotruncatula]_x0001_gb|AET01767.1|DiseaseresistanceRPP8-likeprotein[Medicagotruncatula]	XP_003627291	0
evgevgevgvelvLoc10126d2315t1	PREDICTED:uncharacterizedGPI-anchoredproteinAt1g61900-like[Cicerarietinum]	XP_004486118	0
evgevgevgvelvLoc10166d911t1	PREDICTED:asparticproteinase-likeprotein2-like[Cicerarietinum]	XP_004487550	0
evgevgevgvelvLoc10205t1	StarchsynthaseII[Medicagotruncatula]_x0001_gb|AES74718.1|StarchsynthaseII[Medicagotruncatula]	XP_003618500	0
evgevgevgvelvLoc10311t9	PREDICTED:bifunctionaldethiobiotinsynthetase/7,8-diamino-pelargonicacidaminotransferase,mitochondrial-likeisoformX1[Cicerarietinum]	XP_004507829	0
evgevgevgvelvLoc10317d2317t4	1-aminocyclopropane-1-carboxylateoxidase-likeprotein[Medicagotruncatula]_x0001_gb|AET01264.1|1-aminocyclopropane-1-carboxylateoxidase-likeprotein[Medicagotruncatula]	XP_003626788	0
evgevgevgvelvLoc10363d913t1	U-boxdomain-containingprotein[Medicagotruncatula]_x0001_gb|AES90137.1|U-boxdomain-containingprotein[Medicagotruncatula]	XP_003607940	0
evgevgevgvelvLoc10492t2	hypotheticalproteinMTR_2g101610[Medicagotruncatula]_x0001_gb|ABD32296.1|TGF-betareceptor,typeI/IIextracellularregion[Medicagotruncatula]_x0001_gb|AES67977.1|hypotheticalproteinMTR_2g101610[Medicagotruncatula]	XP_003597726	0
evgevgevgvelvLoc10526d916t1	PREDICTED:brefeldinA-inhibitedguaninenucleotide-exchangeprotein2-like[Cicerarietinum]	XP_004510941	0
evgevgevgvelvLoc10553t4	PREDICTED:mediatorofRNApolymeraseIItranscriptionsubunit25-likeisoformX1[Cicerarietinum]	XP_004513303	0
evgevgevgvelvLoc10579d2320t1	Ethylenereceptor[Medicagotruncatula]_x0001_gb|AES61179.1|Ethylenereceptor[Medicagotruncatula]	XP_003590928	0
evgevgevgvelvLoc9606t4	Diseaseresistance-likeprotein[Medicagotruncatula]_x0001_gb|AES60713.1|Diseaseresistance-likeprotein[Medicagotruncatula]	XP_003590462	0
evgevgevgvelvLoc9720t12	Cysteine-richreceptor-likeproteinkinase[Medicagotruncatula]_x0001_gb|AES68955.1|Cysteine-richreceptor-likeproteinkinase[Medicagotruncatula]	XP_003598704	0
evgevgevgvelvLoc9738t7	Xylan14-beta-xylosidase[Medicagotruncatula]_x0001_gb|AES97966.1|Xylan14-beta-xylosidase[Medicagotruncatula]	XP_003615008	0
evgevgevgvelvLoc10774t1	CytochromeP450[Medicagotruncatula]_x0001_gb|AES66281.1|CytochromeP450[Medicagotruncatula]	XP_003596030	0
evgevgevgvelvLoc10960d2323t1	Laccase[Medicagotruncatula]_x0001_gb|AES88898.1|Laccase[Medicagotruncatula]	XP_003606701	0
evgevgevgvelvLoc11073t3	PREDICTED:two-componentresponseregulator-likeAPRR1-likeisoformX1[Cicerarietinum]	XP_004508720	0
evgevgevgvelvLoc11092d2324t1	PREDICTED:myosin-10-like[Cicerarietinum]	XP_004495761	0
evgevgevgvelvLoc11127t5	hypotheticalproteinMTR_4g068140[Medicagotruncatula]_x0001_gb|AES89021.1|hypotheticalproteinMTR_4g068140[Medicagotruncatula]	XP_003606824	0
evgevgevgvelvLoc11164t18	Cc-nbs-lrrresistanceprotein[Medicagotruncatula]_x0001_gb|AET04037.1|Cc-nbs-lrrresistanceprotein[Medicagotruncatula]	XP_003629561	0
evgevgevgvelvLoc11252d585t1	PREDICTED:geraniol8-hydroxylase-like[Cicerarietinum]	XP_004496400	0
evgevgevgvelvLoc11307t10	CytochromeP450[Medicagotruncatula]_x0001_gb|AES98636.1|CytochromeP450[Medicagotruncatula]	XP_003615678	0
evgevgevgvelvLoc11343d925t1	Tuftelin-interacting-likeprotein[Medicagotruncatula]_x0001_gb|AES79610.1|Tuftelin-interacting-likeprotein[Medicagotruncatula]	XP_003623392	0
evgevgevgvelvLoc11353t1	PREDICTED:3-ketoacyl-CoAsynthase11-like[Cicerarietinum]	XP_004495403	0
evgevgevgvelvLoc11399t2	PREDICTED:probablesugarphosphate/phosphatetranslocatorAt3g17430isoformX1[Glycinemax]	XP_003533814	0
evgevgevgvelvLoc11414t8	Receptorproteinkinase-likeprotein[Medicagotruncatula]_x0001_gb|AES87694.1|Receptorproteinkinase-likeprotein[Medicagotruncatula]	XP_003605497	0
evgevgevgvelvLoc11423t1	PREDICTED:anthranilatesynthasecomponentI-2,chloroplastic-like[Cicerarietinum]	XP_004497238	0
evgevgevgvelvLoc11461t3	Ornithinedecarboxylase[Medicagotruncatula]_x0001_gb|AES74096.1|Ornithinedecarboxylase[Medicagotruncatula]	XP_003603845	0
evgevgevgvelvLoc11478t1	Aminoacidbindingprotein,putative[Medicagotruncatula]_x0001_gb|AES78349.1|Aminoacidbindingprotein,putative[Medicagotruncatula]	XP_003622131	0
evgevgevgvelvLoc11502d597t3	Allantoateamidohydrolase[Medicagotruncatula]_x0001_gb|AES65102.1|Allantoateamidohydrolase[Medicagotruncatula]	XP_003594851	0
evgevgevgvelvLoc11508t4	hypotheticalproteinMTR_3g015090[Medicagotruncatula]_x0001_gb|AES68790.1|hypotheticalproteinMTR_3g015090[Medicagotruncatula]	XP_003598539	0
evgevgevgvelvLoc11566d599t1	Nucleotidepyrophosphatase/phosphodiesterase[Medicagotruncatula]_x0001_gb|AES91029.1|Nucleotidepyrophosphatase/phosphodiesterase[Medicagotruncatula]	XP_003608832	0
evgevgevgvelvLoc11646t5	RecName:Full=11-oxo-beta-amyrin30-oxidase;AltName:Full=CytochromeP45072A63_x0001_dbj|BAL45200.1|cytochromeP450monooxygenase[Medicagotruncatula]	H1A981	0
evgevgevgvelvLoc11651t1	PREDICTED:uncharacterizedproteinLOC101512170isoformX1[Cicerarietinum]_x0001_ref|XP_004494829.1|PREDICTED:uncharacterizedproteinLOC101512170isoformX2[Cicerarietinum]	XP_004494828	0
evgevgevgvelvLoc11703d931t1	Mitochondrialcatalyticprotein[Medicagotruncatula]_x0001_ref|XP_003636283.1|Mitochondrialcatalyticprotein[Medicagotruncatula]_x0001_gb|AES83421.1|Mitochondrialcatalyticprotein[Medicagotruncatula]_x0001_gb|AES94920.1|Mitochondrialcatalyticprotein[Medicagotruncatula]	XP_003611962	0
evgevgevgvelvLoc11722t4	Auxin-inducedprotein5NG4[Medicagotruncatula]_x0001_gb|AES71308.1|Auxin-inducedprotein5NG4[Medicagotruncatula]	XP_003601057	0
evgevgevgvelvLoc11782t4	Receptor-likeproteinkinase[Medicagotruncatula]_x0001_gb|AES79183.1|Receptor-likeproteinkinase[Medicagotruncatula]	XP_003622965	0
evgevgevgvelvLoc11791t1	hypotheticalproteinMTR_6g009410[Medicagotruncatula]_x0001_gb|AES74645.1|hypotheticalproteinMTR_6g009410[Medicagotruncatula]	XP_003618427	0
evgevgevgvelvLoc11810t1	IQdomain-containingprotein[Medicagotruncatula]_x0001_gb|AES73414.1|IQdomain-containingprotein[Medicagotruncatula]	XP_003603163	0
evgevgevgvelvLoc11960d2332t1	PREDICTED:mitochondrialRhoGTPase1-likeisoformX2[Cicerarietinum]	XP_004493665	0
evgevgevgvelvLoc12010t1	hypotheticalproteinMTR_1g039190[Medicagotruncatula]_x0001_gb|AES60031.1|hypotheticalproteinMTR_1g039190[Medicagotruncatula]	XP_003589780	0
evgevgevgvelvLoc12051t1	ABSCISICACID-INSENSITIVE5-likeprotein[Medicagotruncatula]_x0001_gb|ABD28662.1|cAMPresponseelementbinding(CREB)protein[Medicagotruncatula]_x0001_gb|AES81050.1|ABSCISICACID-INSENSITIVE5-likeprotein[Medicagotruncatula]	XP_003624832	0
evgevgevgvelvLoc12055t1	PREDICTED:delta(14)-sterolreductase-like[Cicerarietinum]	XP_004497600	0
evgevgevgvelvLoc12106d616t2	PREDICTED:serinecarboxypeptidase-like18-likeisoformX1[Cicerarietinum]	XP_004513964	0
evgevgevgvelvLoc12111d935t1	PREDICTED:probablepectatelyase15-like[Cicerarietinum]	XP_004497757	0
evgevgevgvelvLoc12139t1	Fructose-bisphosphatealdolase[Medicagotruncatula]_x0001_gb|AES89262.1|Fructose-bisphosphatealdolase[Medicagotruncatula]	XP_003607065	0
evgevgevgvelvLoc12189t4	Cytokinin-O-glucosyltransferase[Medicagotruncatula]_x0001_gb|ACT34896.1|GT1[Medicagotruncatula]_x0001_gb|AES79652.1|Cytokinin-O-glucosyltransferase[Medicagotruncatula]	XP_003623434	0
evgevgevgvelvLoc12200t1	PREDICTED:auxinresponsefactor5-like[Cicerarietinum]	XP_004499235	0
evgevgevgvelvLoc12202t1	PREDICTED:actin-relatedprotein5-like[Cicerarietinum]	XP_004503152	0
evgevgevgvelvLoc12247t13	PREDICTED:cytochromeP45071D9-like[Cicerarietinum]	XP_004506715	0
evgevgevgvelvLoc12247t14	PREDICTED:cytochromeP45071D9-like[Cicerarietinum]	XP_004506715	0
evgevgevgvelvLoc12253t2	PREDICTED:putativeoxidoreductaseC1F5.03c-like[Cicerarietinum]	XP_004509205	0
evgevgevgvelvLoc12351t9	NBS-containingresistance-likeprotein[Medicagotruncatula]_x0001_gb|AES87246.1|NBS-containingresistance-likeprotein[Medicagotruncatula]	XP_003605049	0
evgevgevgvelvLoc12395d939t2	hypotheticalproteinMTR_5g094340[Medicagotruncatula]_x0001_gb|AET00645.1|hypotheticalproteinMTR_5g094340[Medicagotruncatula]	XP_003617686	0
evgevgevgvelvLoc12421d940t1	Inositol-1,4,5-trisphosphate5-phosphatase[Medicagotruncatula]_x0001_gb|AES81739.1|Inositol-1,4,5-trisphosphate5-phosphatase[Medicagotruncatula]	XP_003625521	0
evgevgevgvelvLoc12488d2337t1	Bromodomainprotein[Medicagotruncatula]_x0001_gb|AES63730.1|Bromodomainprotein[Medicagotruncatula]	XP_003593479	0
evgevgevgvelvLoc12523t4	DUF246domain-containingprotein[Medicagotruncatula]_x0001_gb|AES87224.1|DUF246domain-containingprotein[Medicagotruncatula]	XP_003605027	0
evgevgevgvelvLoc12584d943t2	hypotheticalproteinPHAVU_003G206600g[Phaseolusvulgaris]_x0001_gb|ESW27492.1|hypotheticalproteinPHAVU_003G206600g[Phaseolusvulgaris]	XP_007155498	0
evgevgevgvelvLoc12612d628t1	PREDICTED:proteinEARLYFLOWERING3-likeisoformX1[Cicerarietinum]_x0001_ref|XP_004498926.1|PREDICTED:proteinEARLYFLOWERING3-likeisoformX2[Cicerarietinum]_x0001_ref|XP_004498927.1|PREDICTED:proteinEARLYFLOWERING3-likeisoformX3[Cicerarietinum]	XP_004498925	0
evgevgevgvelvLoc12747d948t1	LRRreceptor-likeserine/threonine-proteinkinaseFEI[Medicagotruncatula]_x0001_gb|AES91180.1|LRRreceptor-likeserine/threonine-proteinkinaseFEI[Medicagotruncatula]	XP_003608983	0
evgevgevgvelvLoc12756t1	PREDICTED:nucleolarcomplexprotein2homolog[Cicerarietinum]	XP_004489936	0
evgevgevgvelvLoc12813t4	Transaldolase[Medicagotruncatula]_x0001_gb|AES90954.1|Transaldolase[Medicagotruncatula]	XP_003608757	0
evgevgevgvelvLoc12934d951t1	Beta-galactosidase[Medicagotruncatula]_x0001_gb|AES59331.1|Beta-galactosidase[Medicagotruncatula]	XP_003589080	0
evgevgevgvelvLoc13060d640t1	PREDICTED:serinecarboxypeptidase-like48-likeisoformX2[Cicerarietinum]	XP_004506061	0
evgevgevgvelvLoc13077d2342t1	Cytokinin-O-glucosyltransferase[Medicagotruncatula]_x0001_gb|AES85297.1|Cytokinin-O-glucosyltransferase[Medicagotruncatula]	XP_003638159	0
evgevgevgvelvLoc13272t2	S-locus-specificglycoproteinS6[Medicagotruncatula]_x0001_gb|AES68379.1|S-locus-specificglycoproteinS6[Medicagotruncatula]	XP_003598128	0
evgevgevgvelvLoc13348t5	PREDICTED:uncharacterizedproteinLOC101501482isoformX1[Cicerarietinum]	XP_004515999	0
evgevgevgvelvLoc13363t3	Rootphototropismprotein[Medicagotruncatula]_x0001_gb|AES99014.1|Rootphototropismprotein[Medicagotruncatula]	XP_003616056	0
evgevgevgvelvLoc13370t1	AdoMet-dependentrRNAmethyltransferasespb1[Medicagotruncatula]_x0001_gb|AES89688.1|AdoMet-dependentrRNAmethyltransferasespb1[Medicagotruncatula]	XP_003607491	0
evgevgevgvelvLoc13524d957t1	PREDICTED:peptidylprolylisomerasedomainandWDrepeat-containingprotein1-likeisoformX2[Cicerarietinum]	XP_004487517	0
evgevgevgvelvLoc13550t2	ATPsynthasesubunit-likeprotein[Medicagotruncatula]_x0001_gb|AET04389.1|ATPsynthasesubunit-likeprotein[Medicagotruncatula]	XP_003629913	0
evgevgevgvelvLoc13646t2	PREDICTED:probablealpha-mannosidaseIMNS4-likeisoformX1[Cicerarietinum]	XP_004495394	0
evgevgevgvelvLoc13657d670t1	PREDICTED:alanine--glyoxylateaminotransferase2homolog2,mitochondrial-like[Cicerarietinum]	XP_004500335	0
evgevgevgvelvLoc13674d2345t3	PREDICTED:potassiumtransporter8-likeisoformX1[Cicerarietinum]	XP_004489302	0
evgevgevgvelvLoc13681t3	Fizzy-relatedprotein-likeprotein[Medicagotruncatula]_x0001_gb|AES70343.1|Fizzy-relatedprotein-likeprotein[Medicagotruncatula]	XP_003600092	0
evgevgevgvelvLoc13681t4	Celldivisioncycleprotein-likeprotein[Medicagotruncatula]_x0001_gb|AES93834.1|Celldivisioncycleprotein-likeprotein[Medicagotruncatula]	XP_003610876	0
evgevgevgvelvLoc13690t3	hypotheticalproteinMTR_5g047140[Medicagotruncatula]_x0001_gb|AES97213.1|hypotheticalproteinMTR_5g047140[Medicagotruncatula]	XP_003614255	0
evgevgevgvelvLoc13731d671t1	PREDICTED:cytochromeP45071D10-like[Cicerarietinum]	XP_004506685	0
evgevgevgvelvLoc13996t2utrorf	RecName:Full=Ribulose-1,5bisphosphatecarboxylase/oxygenaselargesubunitN-methyltransferase,chloroplastic;AltName:Full=[Fructose-bisphosphatealdolase]-lysineN-methyltransferase;AltName:Full=[Ribulose-bisphosphatecarboxylase]-lysineN-methyltransferase;Short=PsLSMT;Short=RuBisCOLSMT;Short=RuBisCOmethyltransferase;Short=rbcMT;Flags:Precursor_x0001_gb|AAA69903.1|ribulose-1,5bisphosphatecarboxylaselarge…	Q43088	0
evgevgevgvelvLoc13999d959t1	Cation/calciumexchanger[Medicagotruncatula]_x0001_gb|AET01804.1|Cation/calciumexchanger[Medicagotruncatula]	XP_003627328	0
evgevgevgvelvLoc14043t3	Ent-kaureneoxidase[Medicagotruncatula]_x0001_gb|AES84411.1|Ent-kaureneoxidase[Medicagotruncatula]	XP_003637273	0
evgevgevgvelvLoc14141d2347t1	hypotheticalproteinMTR_4g074610[Medicagotruncatula]_x0001_gb|AES89413.1|hypotheticalproteinMTR_4g074610[Medicagotruncatula]	XP_003607216	0
evgevgevgvelvLoc14218t2	hypotheticalproteinMTR_7g011890[Medicagotruncatula]_x0001_gb|AES77540.1|hypotheticalproteinMTR_7g011890[Medicagotruncatula]	XP_003621322	0
evgevgevgvelvLoc14456t1	PREDICTED:L-gulono-1,4-lactonedehydrogenase-like[Cicerarietinum]	XP_004510622	0
evgevgevgvelvLoc14692t10	Diseaseresistance-likeprotein[Medicagotruncatula]_x0001_gb|AES76314.1|Diseaseresistance-likeprotein[Medicagotruncatula]	XP_003620096	0
evgevgevgvelvLoc14738t5	Calcium-transportingATPase4,plasmamembrane-type[Medicagotruncatula]_x0001_gb|AET02645.1|Calcium-transportingATPase4,plasmamembrane-type[Medicagotruncatula]	XP_003628169	0
evgevgevgvelvLoc14785t3	CytochromeP450[Medicagotruncatula]_x0001_gb|AES92777.1|CytochromeP450[Medicagotruncatula]	XP_003610580	0
evgevgevgvelvLoc15257t2	PREDICTED:uncharacterizedproteinLOC101510620isoformX2[Cicerarietinum]	XP_004485920	0
evgevgevgvelvLoc15293t15	DEAD-boxATP-dependentRNAhelicase[Medicagotruncatula]_x0001_gb|AES99198.1|DEAD-boxATP-dependentRNAhelicase[Medicagotruncatula]	XP_003616240	0
evgevgevgvelvLoc15403t7	DNA(cytosine-5)-methyltransferase[Medicagotruncatula]_x0001_gb|AES95270.1|DNA(cytosine-5)-methyltransferase[Medicagotruncatula]	XP_003612312	0
evgevgevgvelvLoc15406t1	Proteinfarnesyltransferase/geranylgeranyltransferasetype-1subunitalpha[Medicagotruncatula]_x0001_gb|AES67747.1|Proteinfarnesyltransferase/geranylgeranyltransferasetype-1subunitalpha[Medicagotruncatula]	XP_003597496	0
evgevgevgvelvLoc15418t1	PREDICTED:uncharacterizedproteinLOC101509839isoformX1[Cicerarietinum]_x0001_ref|XP_004497879.1|PREDICTED:uncharacterizedproteinLOC101509839isoformX2[Cicerarietinum]	XP_004497878	0
evgevgevgvelvLoc15576t6	Post-GPIattachmenttoproteinsfactor[Medicagotruncatula]_x0001_gb|AES76445.1|Post-GPIattachmenttoproteinsfactor[Medicagotruncatula]	XP_003620227	0
evgevgevgvelvLoc15577d731t1	Ethylenereceptor[Medicagotruncatula]_x0001_gb|AES82694.1|Ethylenereceptor[Medicagotruncatula]	XP_003626476	0
evgevgevgvelvLoc15639d735t1	Fructokinase[Medicagotruncatula]_x0001_gb|AES76942.1|Fructokinase[Medicagotruncatula]	XP_003620724	0
evgevgevgvelvLoc15771t3	PREDICTED:uncharacterizedproteinLOC101498220[Cicerarietinum]	XP_004509541	0
evgevgevgvelvLoc15967t8	F-box/WD-40repeat-containingprotein[Medicagotruncatula]_x0001_ref|XP_003620305.1|F-box/WD-40repeat-containingprotein[Medicagotruncatula]_x0001_gb|AES76516.1|F-box/WD-40repeat-containingprotein[Medicagotruncatula]_x0001_gb|AES76523.1|F-box/WD-40repeat-containingprotein[Medicagotruncatula]	XP_003620298	0
evgevgevgvelvLoc15972t3	DNAexcisionrepairproteinERCC-1[Medicagotruncatula]_x0001_gb|AES61326.1|DNAexcisionrepairproteinERCC-1[Medicagotruncatula]	XP_003591075	0
evgevgevgvelvLoc16265d981t2	hypotheticalproteinMTR_8g070700[Medicagotruncatula]_x0001_gb|AET03447.1|hypotheticalproteinMTR_8g070700[Medicagotruncatula]	XP_003628971	0
evgevgevgvelvLoc16517d983t1	unknown[Medicagotruncatula]	AFK33906	0
evgevgevgvelvLoc17133t1	Methyltransferase-likeprotein[Medicagotruncatula]_x0001_gb|AES59212.1|Methyltransferase-likeprotein[Medicagotruncatula]	XP_003588961	0
evgevgevgvelvLoc17496t3	PREDICTED:GDSLesterase/lipaseAt5g14450-likeisoformX1[Cicerarietinum]	XP_004491984	0
evgevgevgvelvLoc17547t2	PREDICTED:G-typelectinS-receptor-likeserine/threonine-proteinkinaseCES101-like[Cicerarietinum]	XP_004508381	0
evgevgevgvelvLoc17681d995t4	hematopoieticproteinkinase[Medicagotruncatula]	AET86557	0
evgevgevgvelvLoc17731t1	PREDICTED:uncharacterizedproteinLOC101511978isoformX2[Cicerarietinum]	XP_004498164	0
evgevgevgvelvLoc18166d839t1	PREDICTED:TMVresistanceproteinN-likeisoformX2[Glycinemax]	XP_006592480	0
evgevgevgvelvLoc18561d854t1	PREDICTED:LRRreceptor-likeserine/threonine-proteinkinaseFLS2-like[Glycinemax]	XP_003532650	0
evgevgevgvelvLoc19058d2361t1	PREDICTED:magnesium-chelatasesubunitChlH,chloroplastic-like[Cicerarietinum]	XP_004513857	0
evgevgevgvelvLoc19547d1022t1	PREDICTED:uncharacterizedproteinAt2g02148-like[Cicerarietinum]	XP_004504627	0
evgevgevgvelvLoc19912t1	Aminoacidpermease[Medicagotruncatula]_x0001_gb|AET04792.1|Aminoacidpermease[Medicagotruncatula]	XP_003630316	0
evgevgevgvelvLoc20219t2	CytosolicFe-SclusterassemblyfactorNARFL[Medicagotruncatula]_x0001_gb|AES74244.1|CytosolicFe-SclusterassemblyfactorNARFL[Medicagotruncatula]	XP_003603993	0
evgevgevgvelvLoc20361d928t1	hypotheticalproteinMTR_3g047890[Medicagotruncatula]_x0001_gb|AES70094.1|hypotheticalproteinMTR_3g047890[Medicagotruncatula]	XP_003599843	0
evgevgevgvelvLoc20629t2	hypotheticalproteinMTR_8g098290[Medicagotruncatula]_x0001_gb|AET04983.1|hypotheticalproteinMTR_8g098290[Medicagotruncatula]	XP_003630507	0
evgevgevgvelvLoc21244t7	PREDICTED:uncharacterizedproteinLOC101494533[Cicerarietinum]	XP_004489498	0
evgevgevgvelvLoc21592t4	Diseaseresistance-likeproteinGS3-1[Medicagotruncatula]_x0001_gb|AES76449.1|Diseaseresistance-likeproteinGS3-1[Medicagotruncatula]	XP_003620231	0
evgevgevgvelvLoc22943t1	PREDICTED:UPF0481proteinAt3g47200-like[Cicerarietinum]	XP_004506780	0
evgevgevgvelvLoc23472d1052t1	Glucose6phosphate/phosphatetranslocator-likeprotein[Medicagotruncatula]_x0001_gb|AES64732.1|Glucose6phosphate/phosphatetranslocator-likeprotein[Medicagotruncatula]	XP_003594481	0
evgevgevgvelvLoc23958t4	PREDICTED:TBCCdomain-containingprotein1-like[Cicerarietinum]	XP_004497930	0
evgevgevgvelvLoc24357t5	hypotheticalproteinMTR_8g104110[Medicagotruncatula]_x0001_gb|AET05317.1|hypotheticalproteinMTR_8g104110[Medicagotruncatula]	XP_003630841	0
evgevgevgvelvLoc26032d2377t1	CytochromeP450[Medicagotruncatula]_x0001_gb|AES81602.1|CytochromeP450[Medicagotruncatula]	XP_003625384	0
evgevgevgvelvLoc26147d1198t1	PREDICTED:cationicaminoacidtransporter8,vacuolar-like[Cicerarietinum]	XP_004497371	0
evgevgevgvelvLoc26868d2379t1	PREDICTED:uncharacterizedproteinLOC101491614[Cicerarietinum]	XP_004508691	0
evgevgevgvelvLoc26973t2	PREDICTED:probablediseaseresistanceRPP8-likeprotein2-like[Cicerarietinum]	XP_004505810	0
evgevgevgvelvLoc27689d1282t1	GeneX-likeprotein[Medicagotruncatula]_x0001_gb|AES85191.1|GeneX-likeprotein[Medicagotruncatula]	XP_003638053	0
evgevgevgvelvLoc10t6	Flotillin-likeprotein[Medicagotruncatula]_x0001_gb|AES73588.1|Flotillin-likeprotein[Medicagotruncatula]	XP_003603337	0
evgevgevgvelvLoc158t4	PyruvatedehydrogenaseE1componentalphasubunit[Medicagotruncatula]_x0001_gb|AET03094.1|PyruvatedehydrogenaseE1componentalphasubunit[Medicagotruncatula]	XP_003628618	0
evgevgevgvelvLoc169t10	Acetyl-coenzymeAsynthetase[Medicagotruncatula]_x0001_gb|AET04187.1|Acetyl-coenzymeAsynthetase[Medicagotruncatula]	XP_003629711	0
evgevgevgvelvLoc174t3	Transporter,putative[Medicagotruncatula]_x0001_gb|ABE87631.1|transporter,putative[Medicagotruncatula]_x0001_gb|AET02288.1|Transporter,putative[Medicagotruncatula]	XP_003627812	0
evgevgevgvelvLoc197t26	Trans-cinnamate4-monooxygenase[Medicagotruncatula]_x0001_gb|ABC59087.1|cytochromeP450monooxygenaseCYP73A3[Medicagotruncatula]_x0001_gb|ADK91846.1|coumarate4-hydroxylase[Medicagotruncatula]_x0001_gb|AES98995.1|Trans-cinnamate4-monooxygenase[Medicagotruncatula]	XP_003616037	0
evgevgevgvelvLoc204t7	Transporter,putative[Medicagotruncatula]_x0001_gb|AES95360.1|Transporter,putative[Medicagotruncatula]	XP_003612402	0
evgevgevgvelvLoc231t8	SNF1-relatedproteinkinase[Medicagotruncatula]_x0001_gb|AES88983.1|SNF1-relatedproteinkinase[Medicagotruncatula]	XP_003606786	0
evgevgevgvelvLoc255d1113t5	3-hydroxy-3-methylglutarylcoenzymeAreductase[Medicagotruncatula]_x0001_gb|ABY20976.1|3-hydroxy-3-methylglutarylcoenzymeAreductase5[Medicagotruncatula]_x0001_gb|AET03532.1|3-hydroxy-3-methylglutarylcoenzymeAreductase[Medicagotruncatula]	XP_003629056	0
evgevgevgvelvLoc266t4	SisterchromatidcohesionproteinPDS5-likeprotein[Medicagotruncatula]_x0001_gb|AES59131.1|SisterchromatidcohesionproteinPDS5-likeprotein[Medicagotruncatula]	XP_003588880	0
evgevgevgvelvLoc273t6	heatshockprotein70[Medicagosativa]	AAV98051	0
evgevgevgvelvLoc292t15	RNA-bindingprotein[Medicagotruncatula]_x0001_gb|AET04646.1|RNA-bindingprotein[Medicagotruncatula]	XP_003630170	0
evgevgevgvelvLoc64d2525t2	PREDICTED:26Sproteaseregulatorysubunit10BhomologA-like[Cicerarietinum]	XP_004500981	0
evgevgevgvelvLoc1004t7	Thiazolebiosyntheticenzyme[Medicagotruncatula]_x0001_gb|AES89878.1|Thiazolebiosyntheticenzyme[Medicagotruncatula]	XP_003607681	0
evgevgevgvelvLoc354t5	Beta-ureidopropionase[Medicagotruncatula]_x0001_gb|AES90585.1|Beta-ureidopropionase[Medicagotruncatula]_x0001_gb|AFK33665.1|unknown[Medicagotruncatula]	XP_003608388	0
evgevgevgvelvLoc358t12	PREDICTED:UDP-glycosyltransferase74E2-like[Cicerarietinum]	XP_004489724	0
evgevgevgvelvLoc385t10	Threonyl-tRNAsynthetase[Medicagotruncatula]_x0001_gb|AES96234.1|Threonyl-tRNAsynthetase[Medicagotruncatula]	XP_003613276	0
evgevgevgvelvLoc387t5	Reticulineoxidase[Medicagotruncatula]_x0001_gb|AES85251.1|Reticulineoxidase[Medicagotruncatula]	XP_003638113	0
evgevgevgvelvLoc453d2608t3	PREDICTED:patellin-2-like[Cicerarietinum]	XP_004506377	0
evgevgevgvelvLoc456t4	PREDICTED:calciumuptakeprotein1,mitochondrial-likeisoformX1[Cicerarietinum]	XP_004498755	0
evgevgevgvelvLoc469t17	Ubiquitincarboxyl-terminalhydrolase[Medicagotruncatula]_x0001_gb|AES66750.1|Ubiquitincarboxyl-terminalhydrolase[Medicagotruncatula]	XP_003596499	0
evgevgevgvelvLoc532d2618t5	Cysteinesynthase[Medicagotruncatula]_x0001_gb|AES80214.1|Cysteinesynthase[Medicagotruncatula]	XP_003623996	0
evgevgevgvelvLoc541t6	PREDICTED:ABCtransporterAfamilymember1-like[Cicerarietinum]	XP_004493480	0
evgevgevgvelvLoc687d2645t2	PREDICTED:tubulinalpha-1chain[Vitisvinifera]	XP_002285721	0
evgevgevgvelvLoc741t153	squaleneepoxidase[Medicagosativa]	ABC94943	0
evgevgevgvelvLoc818t2	PREDICTED:uncharacterizedproteinLOC101505515isoformX1[Cicerarietinum]_x0001_ref|XP_004514382.1|PREDICTED:uncharacterizedproteinLOC101505515isoformX2[Cicerarietinum]	XP_004514381	0
evgevgevgvelvLoc839d2673t5	E3ubiquitin-proteinligaseBRE1-likeprotein[Medicagotruncatula]_x0001_gb|AES84631.1|E3ubiquitin-proteinligaseBRE1-likeprotein[Medicagotruncatula]	XP_003637493	0
evgevgevgvelvLoc1051t2	Receptor-likeproteinkinase[Medicagotruncatula]_x0001_gb|AES73895.1|Receptor-likeproteinkinase[Medicagotruncatula]	XP_003603644	0
evgevgevgvelvLoc1071d2423t2	26Sproteasomenon-ATPaseregulatorysubunit[Medicagotruncatula]_x0001_gb|AET05487.1|26Sproteasomenon-ATPaseregulatorysubunit[Medicagotruncatula]	XP_003631011	0
evgevgevgvelvLoc1088t11	Eukaryotictranslationinitiationfactor5B[Medicagotruncatula]_x0001_gb|AES62372.1|Eukaryotictranslationinitiationfactor5B[Medicagotruncatula]	XP_003592121	0
evgevgevgvelvLoc1089t5	Glycerol-3-phosphateacyltransferase[Medicagotruncatula]_x0001_gb|AES92297.1|Glycerol-3-phosphateacyltransferase[Medicagotruncatula]_x0001_gb|AFK36290.1|unknown[Medicagotruncatula]	XP_003610100	0
evgevgevgvelvLoc1106d1122t4	PREDICTED:uncharacterizedproteinLOC101509010[Cicerarietinum]	XP_004506066	0
evgevgevgvelvLoc1111d2718t1	Methylcrotonoyl-CoAcarboxylasesubunitalpha[Medicagotruncatula]_x0001_gb|AES60851.1|Methylcrotonoyl-CoAcarboxylasesubunitalpha[Medicagotruncatula]	XP_003590600	0
evgevgevgvelvLoc1143d2424t1	PREDICTED:brefeldinA-inhibitedguaninenucleotide-exchangeprotein5-like[Cicerarietinum]	XP_004508055	0
evgevgevgvelvLoc1156d1123t7	Glucosyltransferase[Medicagotruncatula]_x0001_gb|AET00306.1|Glucosyltransferase[Medicagotruncatula]	XP_003617347	0
evgevgevgvelvLoc1169d2425t1	Reticulineoxidase-likeprotein[Medicagotruncatula]_x0001_gb|AES64861.1|Reticulineoxidase-likeprotein[Medicagotruncatula]	XP_003594610	0
evgevgevgvelvLoc1194d2427t7	PREDICTED:proteinFAR1-RELATEDSEQUENCE3-likeisoformX1[Cicerarietinum]	XP_004491167	0
evgevgevgvelvLoc1198d2728t1	CBL-interactingproteinkinase[Medicagotruncatula]_x0001_gb|AES98966.1|CBL-interactingproteinkinase[Medicagotruncatula]	XP_003616008	0
evgevgevgvelvLoc1234d2736t1	PREDICTED:proteinTPLATE-like[Cicerarietinum]	XP_004513531	0
evgevgevgvelvLoc1347t27utrorf	gag-polpolyprotein[Silenelatifolia]	ADP20178	0
evgevgevgvelvLoc1354t12	F-boxfamilyprotein[Medicagotruncatula]_x0001_gb|AES81307.1|F-boxfamilyprotein[Medicagotruncatula]	XP_003625089	0
evgevgevgvelvLoc1354t7	FACTcomplexsubunitSPT16[Medicagotruncatula]_x0001_gb|AES70880.1|FACTcomplexsubunitSPT16[Medicagotruncatula]	XP_003600629	0
evgevgevgvelvLoc1401d1125t1	PREDICTED:probableleucine-richrepeatreceptor-likeproteinkinaseAt2g33170-like[Cicerarietinum]	XP_004514026	0
evgevgevgvelvLoc1408t1	hypotheticalproteinMTR_8g071920[Medicagotruncatula]_x0001_gb|AET03464.1|hypotheticalproteinMTR_8g071920[Medicagotruncatula]	XP_003628988	0
evgevgevgvelvLoc1454t7	GDSLesterase/lipase[Medicagotruncatula]_x0001_gb|AES75215.1|GDSLesterase/lipase[Medicagotruncatula]	XP_003618997	0
evgevgevgvelvLoc1467d2761t4	PREDICTED:uncharacterizedproteinLOC101503929isoformX1[Cicerarietinum]_x0001_ref|XP_004495021.1|PREDICTED:uncharacterizedproteinLOC101503929isoformX2[Cicerarietinum]	XP_004495020	0
evgevgevgvelvLoc1496t55	NBS/LRRresistanceprotein-likeprotein[Medicagotruncatula]_x0001_gb|AES70765.1|NBS/LRRresistanceprotein-likeprotein[Medicagotruncatula]	XP_003600514	0
evgevgevgvelvLoc1509t2	Auxin-inducedprotein5NG4[Medicagotruncatula]_x0001_gb|AES63365.1|Auxin-inducedprotein5NG4[Medicagotruncatula]	XP_003593114	0
evgevgevgvelvLoc1523d1129t1	PREDICTED:isoleucine--tRNAligase,cytoplasmic-like[Cicerarietinum]	XP_004505648	0
evgevgevgvelvLoc1525d2431t4	NBS-containingresistance-likeprotein[Medicagotruncatula]_x0001_gb|AES71024.1|NBS-containingresistance-likeprotein[Medicagotruncatula]	XP_003600773	0
evgevgevgvelvLoc1525t10	NBS-containingresistance-likeprotein[Medicagotruncatula]_x0001_gb|AES71024.1|NBS-containingresistance-likeprotein[Medicagotruncatula]	XP_003600773	0
evgevgevgvelvLoc1599t6	F-box/kelch-repeatprotein[Medicagotruncatula]_x0001_gb|AES96155.1|F-box/kelch-repeatprotein[Medicagotruncatula]	XP_003613197	0
evgevgevgvelvLoc1599t9	F-box/kelch-repeatprotein[Medicagotruncatula]_x0001_gb|AES96974.1|F-box/kelch-repeatprotein[Medicagotruncatula]	XP_003614016	0
evgevgevgvelvLoc1602t5	Syntaxin-bindingprotein5-likeprotein[Medicagotruncatula]_x0001_gb|AES99613.1|Syntaxin-bindingprotein5-likeprotein[Medicagotruncatula]	XP_003616655	0
evgevgevgvelvLoc1638t1	unknown[Medicagotruncatula]	AFK34235	0
evgevgevgvelvLoc1688t2	hypotheticalproteinMTR_5g054910[Medicagotruncatula]_x0001_gb|AES97470.1|hypotheticalproteinMTR_5g054910[Medicagotruncatula]	XP_003614512	0
evgevgevgvelvLoc1716t1	BaculoviralIAPrepeat-containingprotein[Medicagotruncatula]_x0001_emb|CAJ00009.1|C3HC4zincfingercontainingprotein[Medicagotruncatula]_x0001_gb|AET01771.1|BaculoviralIAPrepeat-containingprotein[Medicagotruncatula]	XP_003627295	0
evgevgevgvelvLoc1724d2798t3	PREDICTED:probablereceptor-likeproteinkinaseAt1g67000-likeisoformX1[Cicerarietinum]	XP_004498420	0
evgevgevgvelvLoc1726d2799t1	PREDICTED:RNApolymeraseIIC-terminaldomainphosphatase-like1-like[Cicerarietinum]	XP_004505032	0
evgevgevgvelvLoc1731d2801t1	Dihydrolipoyldehydrogenase[Medicagotruncatula]_x0001_gb|AES91951.1|Dihydrolipoyldehydrogenase[Medicagotruncatula]	XP_003609754	0
evgevgevgvelvLoc1732t10	PREDICTED:RNA-dependentRNApolymerase1-likeisoformX1[Cicerarietinum]	XP_004498236	0
evgevgevgvelvLoc1732t15	PREDICTED:RNA-dependentRNApolymerase1-likeisoformX1[Cicerarietinum]	XP_004498236	0
evgevgevgvelvLoc1746t23	NBS-LRRtypediseaseresistanceprotein[Medicagotruncatula]_x0001_gb|AES69664.1|NBS-LRRtypediseaseresistanceprotein[Medicagotruncatula]	XP_003599413	0
evgevgevgvelvLoc1755d1132t2	hypotheticalproteinMTR_1g056180[Medicagotruncatula]_x0001_gb|AES60550.1|hypotheticalproteinMTR_1g056180[Medicagotruncatula]	XP_003590299	0
evgevgevgvelvLoc1763t8	Phosphatidylinositol3-kinase[Medicagotruncatula]_x0001_emb|CAD56881.1|phosphatidylinositol3-kinase[Medicagotruncatula]_x0001_gb|AES96176.1|Phosphatidylinositol3-kinase[Medicagotruncatula]	XP_003613218	0
evgevgevgvelvLoc1792t6	Resistanceprotein[Medicagotruncatula]_x0001_gb|AES76355.1|Resistanceprotein[Medicagotruncatula]	XP_003620137	0
evgevgevgvelvLoc1792t8	Resistanceprotein[Medicagotruncatula]_x0001_gb|AES76355.1|Resistanceprotein[Medicagotruncatula]	XP_003620137	0
evgevgevgvelvLoc1835t6	PREDICTED:TMVresistanceproteinN-like[Glycinemax]	XP_006599455	0
evgevgevgvelvLoc1849d2816t1	DEAD-boxATP-dependentRNAhelicase[Medicagotruncatula]_x0001_gb|AES71876.1|DEAD-boxATP-dependentRNAhelicase[Medicagotruncatula]	XP_003601625	0
evgevgevgvelvLoc1856t1	Ser/Thrspecificproteinphosphatase2AAregulatorysubunitbetaisoform[Medicagosativasubsp.xvaria]	AAG29594	0
evgevgevgvelvLoc1887t2	NBS-containingresistance-likeprotein[Medicagotruncatula]_x0001_gb|AES68665.1|NBS-containingresistance-likeprotein[Medicagotruncatula]	XP_003598414	0
evgevgevgvelvLoc1900d2824t6	Nbs-lrrresistanceprotein[Medicagotruncatula]_x0001_gb|AET01630.1|Nbs-lrrresistanceprotein[Medicagotruncatula]	XP_003627154	0
evgevgevgvelvLoc1900t13	Tir-nbs-lrrresistanceprotein[Medicagotruncatula]_x0001_gb|AET01631.1|Tir-nbs-lrrresistanceprotein[Medicagotruncatula]	XP_003627155	0
evgevgevgvelvLoc1914t6	unknown[Medicagotruncatula]	AFK37075	0
evgevgevgvelvLoc1917d2432t5	ABCtransporter-likeprotein[Medicagotruncatula]_x0001_gb|AES95438.1|ABCtransporter-likeprotein[Medicagotruncatula]	XP_003612480	0
evgevgevgvelvLoc1920d2830t1	PREDICTED:uncharacterizedproteinLOC101504853[Cicerarietinum]	XP_004487746	0
evgevgevgvelvLoc1955t2	Pectinesterase[Medicagotruncatula]_x0001_ref|XP_003591507.1|Pectinesterase[Medicagotruncatula]_x0001_gb|AES61733.1|Pectinesterase[Medicagotruncatula]_x0001_gb|AES61758.1|Pectinesterase[Medicagotruncatula]	XP_003591482	0
evgevgevgvelvLoc1996d2841t1	97kDaheatshockprotein[Medicagotruncatula]_x0001_ref|XP_003597784.1|97kDaheatshockprotein[Medicagotruncatula]_x0001_gb|AES68029.1|97kDaheatshockprotein[Medicagotruncatula]_x0001_gb|AES68035.1|97kDaheatshockprotein[Medicagotruncatula]	XP_003597778	0
evgevgevgvelvLoc2160t8	RecName:Full=11-oxo-beta-amyrin30-oxidase;AltName:Full=CytochromeP45072A63_x0001_dbj|BAL45200.1|cytochromeP450monooxygenase[Medicagotruncatula]	H1A981	0
evgevgevgvelvLoc2267t3	hypotheticalproteinMTR_7g012940[Medicagotruncatula]_x0001_gb|AES77620.1|hypotheticalproteinMTR_7g012940[Medicagotruncatula]	XP_003621402	0
evgevgevgvelvLoc2274t5	FBD-associatedF-boxprotein[Medicagotruncatula]_x0001_gb|AES81035.1|FBD-associatedF-boxprotein[Medicagotruncatula]	XP_003624817	0
evgevgevgvelvLoc2287t10	Tubulinbetachain[Medicagotruncatula]_x0001_gb|AES87013.1|Tubulinbetachain[Medicagotruncatula]	XP_003604816	0
evgevgevgvelvLoc2287t11	Tubulinbetachain[Medicagotruncatula]_x0001_gb|AES87015.1|Tubulinbetachain[Medicagotruncatula]_x0001_gb|AFK47888.1|unknown[Medicagotruncatula]	XP_003604818	0
evgevgevgvelvLoc2350d2433t4	Spastin[Medicagotruncatula]_x0001_gb|AES72347.1|Spastin[Medicagotruncatula]	XP_003602096	0
evgevgevgvelvLoc2354t4	Receptorproteinkinase-likeprotein[Medicagotruncatula]_x0001_gb|AES80539.1|Receptorproteinkinase-likeprotein[Medicagotruncatula]	XP_003624321	0
evgevgevgvelvLoc2447t1	Defectiveinexineformation[Medicagotruncatula]_x0001_gb|AES86801.1|Defectiveinexineformation[Medicagotruncatula]	XP_003604604	0
evgevgevgvelvLoc2507d2914t2	PREDICTED:uncharacterizedproteinLOC101494175[Cicerarietinum]	XP_004500253	0
evgevgevgvelvLoc2524d2918t3	PREDICTED:transcriptionalcorepressorSEUSS-like[Cicerarietinum]	XP_004516170	0
evgevgevgvelvLoc2537t42	hypotheticalproteinMTR_8g038590[Medicagotruncatula]_x0001_gb|ABE87632.1|Diseaseresistanceprotein[Medicagotruncatula]_x0001_gb|AET02289.1|hypotheticalproteinMTR_8g038590[Medicagotruncatula]	XP_003627813	0
evgevgevgvelvLoc2537t43	hypotheticalproteinMTR_8g038590[Medicagotruncatula]_x0001_gb|ABE87632.1|Diseaseresistanceprotein[Medicagotruncatula]_x0001_gb|AET02289.1|hypotheticalproteinMTR_8g038590[Medicagotruncatula]	XP_003627813	0
evgevgevgvelvLoc2594t1	PREDICTED:sulfitereductase[ferredoxin],chloroplastic-like[Cicerarietinum]	XP_004505623	0
evgevgevgvelvLoc2629d1141t2	Phosphoribosylamine-glycineligase[Medicagotruncatula]_x0001_gb|AES95423.1|Phosphoribosylamine-glycineligase[Medicagotruncatula]	XP_003612465	0
evgevgevgvelvLoc2639d2437t1	typeIIBcalciumATPase[Medicagotruncatula]	AAL73984	0
evgevgevgvelvLoc2649t4	CAAXprenylprotease-likeprotein[Medicagotruncatula]_x0001_gb|AES80274.1|CAAXprenylprotease-likeprotein[Medicagotruncatula]	XP_003624056	0
evgevgevgvelvLoc2710t84	Diseaseresistanceprotein[Medicagotruncatula]_x0001_gb|AES70533.1|Diseaseresistanceprotein[Medicagotruncatula]	XP_003600282	0
evgevgevgvelvLoc2710t85	Diseaseresistanceprotein[Medicagotruncatula]_x0001_gb|AES70533.1|Diseaseresistanceprotein[Medicagotruncatula]	XP_003600282	0
evgevgevgvelvLoc2710t87	Diseaseresistanceprotein[Medicagotruncatula]_x0001_gb|AES70533.1|Diseaseresistanceprotein[Medicagotruncatula]	XP_003600282	0
evgevgevgvelvLoc2728d2439t2	GTPaseactivating-likeprotein[Medicagotruncatula]_x0001_gb|AES58721.1|GTPaseactivating-likeprotein[Medicagotruncatula]	XP_003588470	0
evgevgevgvelvLoc2790t25	NBS-LRRresistanceprotein[Medicagotruncatula]_x0001_gb|AES75658.1|NBS-LRRresistanceprotein[Medicagotruncatula]	XP_003619440	0
evgevgevgvelvLoc2850t2	DEAD-boxATP-dependentRNAhelicase[Medicagotruncatula]_x0001_gb|AES81810.1|DEAD-boxATP-dependentRNAhelicase[Medicagotruncatula]	XP_003625592	0
evgevgevgvelvLoc2928t2	RecName:Full=Probableproteindisulfide-isomeraseA6;AltName:Full=P5;Flags:Precursor_x0001_gb|AAB46930.1|glucose-regulatedendoplasmicreticularproteinprecursor[Medicagosativa]	P38661	0
evgevgevgvelvLoc2990d2988t3	PREDICTED:proteinMON2homolog[Cicerarietinum]	XP_004495778	0
evgevgevgvelvLoc2996d2989t3	Alpha-tubulin[Medicagotruncatula]_x0001_gb|ABK28851.1|alpha-tubulin[Medicagotruncatula]_x0001_gb|ABN08980.1|Tubulin/FtsZ,C-terminal[Medicagotruncatula]_x0001_gb|AES80851.1|Alpha-tubulin[Medicagotruncatula]	XP_003624633	0
evgevgevgvelvLoc3065d3002t2	PREDICTED:growth-regulatingfactor6-like[Cicerarietinum]	XP_004498953	0
evgevgevgvelvLoc3095d3005t5	Leukocytereceptorclustermember-likeprotein[Medicagotruncatula]_x0001_gb|AES71355.1|Leukocytereceptorclustermember-likeprotein[Medicagotruncatula]	XP_003601104	0
evgevgevgvelvLoc3192t6	PREDICTED:uncharacterizedproteinLOC101510825[Cicerarietinum]	XP_004504917	0
evgevgevgvelvLoc3195d3015t4	hypotheticalproteinMTR_8g103750[Medicagotruncatula]_x0001_gb|AET05294.1|hypotheticalproteinMTR_8g103750[Medicagotruncatula]	XP_003630818	0
evgevgevgvelvLoc3232d3019t1	hypotheticalproteinMTR_5g089870[Medicagotruncatula]_x0001_gb|AET00237.1|hypotheticalproteinMTR_5g089870[Medicagotruncatula]	XP_003617278	0
evgevgevgvelvLoc3240t1	THUMPdomaincontainingprotein[Medicagotruncatula]_x0001_gb|AES93924.1|THUMPdomaincontainingprotein[Medicagotruncatula]	XP_003610966	0
evgevgevgvelvLoc3278t1	hypotheticalproteinMTR_5g037960[Medicagotruncatula]_x0001_gb|AES96508.1|hypotheticalproteinMTR_5g037960[Medicagotruncatula]	XP_003613550	0
evgevgevgvelvLoc3337d3029t1	unknown[Medicagotruncatula]	AFK41148	0
evgevgevgvelvLoc3342t1	unknown[Medicagotruncatula]_x0001_gb|AFK44639.1|unknown[Medicagotruncatula]	ACJ85524	0
evgevgevgvelvLoc3390d3033t4	HeterogeneousnuclearribonucleoproteinD0[Medicagotruncatula]_x0001_gb|AET00091.1|HeterogeneousnuclearribonucleoproteinD0[Medicagotruncatula]	XP_003617132	0
evgevgevgvelvLoc3396t1	purpleacidphosphatase[Medicagotruncatula]	AAX20028	0
evgevgevgvelvLoc3468t1	Glutamyl-tRNA(Gln)amidotransferasesubunitA[Medicagotruncatula]_x0001_gb|AET04919.1|Glutamyl-tRNA(Gln)amidotransferasesubunitA[Medicagotruncatula]	XP_003630443	0
evgevgevgvelvLoc3499t2	Exocystcomplexcomponent[Medicagotruncatula]_x0001_gb|AES91032.1|Exocystcomplexcomponent[Medicagotruncatula]	XP_003608835	0
evgevgevgvelvLoc3515t3	Tyrosineproteinkinase[Medicagotruncatula]_x0001_gb|AES91978.1|Tyrosineproteinkinase[Medicagotruncatula]	XP_003609781	0
evgevgevgvelvLoc3545d3052t1	BHLHtranscriptionfactor[Medicagotruncatula]_x0001_gb|AES95867.1|BHLHtranscriptionfactor[Medicagotruncatula]	XP_003612909	0
evgevgevgvelvLoc3580d3057t6	PREDICTED:phosphoinositidephosphataseSAC1-likeisoformX1[Cicerarietinum]	XP_004515384	0
evgevgevgvelvLoc3611t12	PREDICTED:LRRreceptor-likeserine/threonine-proteinkinaseFLS2-like[Cicerarietinum]	XP_004514486	0
evgevgevgvelvLoc3611t14	PREDICTED:LRRreceptor-likeserine/threonine-proteinkinaseFLS2-like[Cicerarietinum]	XP_004514486	0
evgevgevgvelvLoc3630t13	Cysteine-richreceptor-likeproteinkinase[Medicagotruncatula]_x0001_gb|AET01446.1|Cysteine-richreceptor-likeproteinkinase[Medicagotruncatula]	XP_003626970	0
evgevgevgvelvLoc3642t2	alpha-tubulin[Gossypiumhirsutum]	ABO47739	0
evgevgevgvelvLoc3684t5	PREDICTED:ATP-dependentDNAhelicase2subunitKU70-like[Cicerarietinum]	XP_004497482	0
evgevgevgvelvLoc3751t5	Receptor-likeproteinkinase[Medicagotruncatula]_x0001_gb|AES70166.1|Receptor-likeproteinkinase[Medicagotruncatula]	XP_003599915	0
evgevgevgvelvLoc3895t1	Dermalpapilla-derivedprotein-likeprotein[Medicagotruncatula]_x0001_gb|AES98633.1|Dermalpapilla-derivedprotein-likeprotein[Medicagotruncatula]	XP_003615675	0
evgevgevgvelvLoc3904d2444t3	PREDICTED:putative1-phosphatidylinositol-3-phosphate5-kinaseFAB1C-likeisoformX1[Cicerarietinum]_x0001_ref|XP_004505261.1|PREDICTED:putative1-phosphatidylinositol-3-phosphate5-kinaseFAB1C-likeisoformX2[Cicerarietinum]	XP_004505260	0
evgevgevgvelvLoc4009d2445t5	Receptorproteinkinase-likeprotein[Medicagotruncatula]_x0001_gb|AES80525.1|Receptorproteinkinase-likeprotein[Medicagotruncatula]	XP_003624307	0
evgevgevgvelvLoc4119t21	PREDICTED:uncharacterizedproteinLOC101504816isoformX2[Cicerarietinum]	XP_004500367	0
evgevgevgvelvLoc4119t27	PREDICTED:uncharacterizedproteinLOC101504816isoformX2[Cicerarietinum]	XP_004500367	0
evgevgevgvelvLoc4138t1	Laccase[Medicagotruncatula]_x0001_gb|AES79171.1|Laccase[Medicagotruncatula]	XP_003622953	0
evgevgevgvelvLoc4255t25	Diseaseresistanceprotein[Medicagotruncatula]_x0001_gb|AES76120.1|Diseaseresistanceprotein[Medicagotruncatula]	XP_003619902	0
evgevgevgvelvLoc4259d1156t3	1-aminocyclopropane-1-carboxylateoxidase-likeprotein[Medicagotruncatula]_x0001_gb|AET01264.1|1-aminocyclopropane-1-carboxylateoxidase-likeprotein[Medicagotruncatula]	XP_003626788	0
evgevgevgvelvLoc4334t8	PREDICTED:multipleRNA-bindingdomain-containingprotein1-like[Cicerarietinum]	XP_004493655	0
evgevgevgvelvLoc4371d2447t1	Beta-glucan-bindingprotein[Medicagotruncatula]_x0001_gb|AES84296.1|Beta-glucan-bindingprotein[Medicagotruncatula]	XP_003637158	0
evgevgevgvelvLoc4417t2	Polygalacturonaseinhibitorprotein[Medicagotruncatula]_x0001_gb|AES78034.1|Polygalacturonaseinhibitorprotein[Medicagotruncatula]	XP_003621816	0
evgevgevgvelvLoc4444t4	hypotheticalproteinMTR_6g007980[Medicagotruncatula]_x0001_gb|AES74541.1|hypotheticalproteinMTR_6g007980[Medicagotruncatula]	XP_003618323	0
evgevgevgvelvLoc4484t2	Diseaseresistanceprotein[Medicagotruncatula]_x0001_gb|AES59450.1|Diseaseresistanceprotein[Medicagotruncatula]	XP_003589199	0
evgevgevgvelvLoc4497t1	KANADIliketranscriptionfactor[Medicagotruncatula]_x0001_gb|AES70915.1|KANADIliketranscriptionfactor[Medicagotruncatula]	XP_003600664	0
evgevgevgvelvLoc4518t12	PREDICTED:uncharacterizedproteinLOC101494533[Cicerarietinum]	XP_004489498	0
evgevgevgvelvLoc4518t13	PREDICTED:uncharacterizedproteinLOC101494533[Cicerarietinum]	XP_004489498	0
evgevgevgvelvLoc4541t11	F-boxprotein[Medicagotruncatula]_x0001_gb|AES64642.1|F-boxprotein[Medicagotruncatula]	XP_003594391	0
evgevgevgvelvLoc4635d3151t5	Cytokinin-O-glucosyltransferase[Medicagotruncatula]_x0001_gb|AES98788.1|Cytokinin-O-glucosyltransferase[Medicagotruncatula]	XP_003615830	0
evgevgevgvelvLoc4635t12	Indole-3-acetatebeta-glucosyltransferase[Medicagotruncatula]_x0001_gb|AES98784.1|Indole-3-acetatebeta-glucosyltransferase[Medicagotruncatula]	XP_003615826	0
evgevgevgvelvLoc4657t3	PREDICTED:probableLRRreceptor-likeserine/threonine-proteinkinaseAt1g07560-likeisoformX1[Glycinemax]_x0001_ref|XP_006583430.1|PREDICTED:probableLRRreceptor-likeserine/threonine-proteinkinaseAt1g07560-likeisoformX2[Glycinemax]	XP_003530033	0
evgevgevgvelvLoc4700d2448t3	Membraneprotein,putative[Medicagotruncatula]_x0001_gb|AES80087.1|Membraneprotein,putative[Medicagotruncatula]	XP_003623869	0
evgevgevgvelvLoc4755t7	MultidrugresistanceproteinABCtransporterfamily[Medicagotruncatula]_x0001_gb|AES89864.1|MultidrugresistanceproteinABCtransporterfamily[Medicagotruncatula]	XP_003607667	0
evgevgevgvelvLoc4786t1	PREDICTED:uncharacterizedproteinLOC101491280[Cicerarietinum]	XP_004506938	0
evgevgevgvelvLoc4793t11	Lipoxygenase[Medicagotruncatula]_x0001_gb|AET01657.1|Lipoxygenase[Medicagotruncatula]	XP_003627181	0
evgevgevgvelvLoc4793t4	Lipoxygenase[Medicagotruncatula]_x0001_gb|AET01657.1|Lipoxygenase[Medicagotruncatula]	XP_003627181	0
evgevgevgvelvLoc4842t3	SRG1-likeprotein[Medicagotruncatula]_x0001_gb|AES97533.1|SRG1-likeprotein[Medicagotruncatula]	XP_003614575	0
evgevgevgvelvLoc4921d1171t1	1-aminocyclopropane-1-carboxylateoxidase-likeprotein[Medicagotruncatula]_x0001_gb|AES80209.1|1-aminocyclopropane-1-carboxylateoxidase-likeprotein[Medicagotruncatula]	XP_003623991	0
evgevgevgvelvLoc5123t3	Monosaccharide-sensingprotein[Medicagotruncatula]_x0001_gb|AES74355.1|Monosaccharide-sensingprotein[Medicagotruncatula]	XP_003604104	0
evgevgevgvelvLoc5129t7	Peroxisomalacyl-CoAoxidase1A[Medicagotruncatula]_x0001_gb|AES90881.1|Peroxisomalacyl-CoAoxidase1A[Medicagotruncatula]	XP_003608684	0
evgevgevgvelvLoc5260t6	F-boxfamilyprotein[Medicagotruncatula]_x0001_gb|AES95111.1|F-boxfamilyprotein[Medicagotruncatula]	XP_003612153	0
evgevgevgvelvLoc5300d3202t2	Isocitratedehydrogenase-likeprotein[Medicagotruncatula]_x0001_gb|AES74397.1|Isocitratedehydrogenase-likeprotein[Medicagotruncatula]	XP_003618179	0
evgevgevgvelvLoc5476t2	PREDICTED:taxadiene5-alphahydroxylase-like[Cicerarietinum]	XP_004500365	0
evgevgevgvelvLoc5510t1	unknown[Medicagotruncatula]	AFK37128	0
evgevgevgvelvLoc5524t5	putativecytochromeP450[Trifoliumpratense]	BAE71205	0
evgevgevgvelvLoc5913t1	Presequenceprotease[Medicagotruncatula]_x0001_gb|AES83158.1|Presequenceprotease[Medicagotruncatula]	XP_003636020	0
evgevgevgvelvLoc5947t3	PREDICTED:C-terminalprocessingpeptidase,chloroplastic-like[Cicerarietinum]	XP_004495252	0
evgevgevgvelvLoc5960d2454t7	unknown[Medicagotruncatula]	ACJ85170	0
evgevgevgvelvLoc5989t24	NBS-LRRresistanceprotein[Medicagotruncatula]_x0001_gb|AES98608.1|NBS-LRRresistanceprotein[Medicagotruncatula]	XP_003615650	0
evgevgevgvelvLoc6148t3	PREDICTED:probablereceptor-likeproteinkinaseAt1g67000-like[Cicerarietinum]	XP_004498415	0
evgevgevgvelvLoc6210d1189t2	Sucrosetransportprotein[Medicagotruncatula]_x0001_gb|AES98358.1|Sucrosetransportprotein[Medicagotruncatula]_x0001_gb|AFM28288.1|SUT4-1[Medicagotruncatula]	XP_003615400	0
evgevgevgvelvLoc6396t1	PREDICTED:uncharacterizedproteinLOC101511453isoformX2[Cicerarietinum]	XP_004504004	0
evgevgevgvelvLoc6527t3	SARDNA-bindingprotein-1[Medicagotruncatula]_x0001_gb|AES94046.1|SARDNA-bindingprotein-1[Medicagotruncatula]	XP_003611088	0
evgevgevgvelvLoc6556t1	Receptor-likeproteinkinase[Medicagotruncatula]_x0001_gb|AET00825.1|Receptor-likeproteinkinase[Medicagotruncatula]	XP_003617866	0
evgevgevgvelvLoc6613d2456t2	Mitogen-activatedproteinkinasekinasekinase[Medicagotruncatula]_x0001_gb|AES71371.1|Mitogen-activatedproteinkinasekinasekinase[Medicagotruncatula]	XP_003601120	0
evgevgevgvelvLoc6690d1198t1	PREDICTED:probablereceptor-likeproteinkinaseAt1g67000-like[Cicerarietinum]	XP_004497065	0
evgevgevgvelvLoc6804t3	PREDICTED:uncharacterizedproteinAt1g04910-likeisoformX1[Cicerarietinum]_x0001_ref|XP_004507284.1|PREDICTED:uncharacterizedproteinAt1g04910-likeisoformX2[Cicerarietinum]_x0001_ref|XP_004507285.1|PREDICTED:uncharacterizedproteinAt1g04910-likeisoformX3[Cicerarietinum]	XP_004507283	0
evgevgevgvelvLoc6916t1	Lysine-specificdemethylase3B[Medicagotruncatula]_x0001_ref|XP_003636728.1|Lysine-specificdemethylase3B[Medicagotruncatula]_x0001_gb|AES62955.1|Lysine-specificdemethylase3B[Medicagotruncatula]_x0001_gb|AES83866.1|Lysine-specificdemethylase3B[Medicagotruncatula]	XP_003592704	0
evgevgevgvelvLoc6929t6	hypotheticalproteinMTR_6g081810[Medicagotruncatula]_x0001_gb|AES76569.1|hypotheticalproteinMTR_6g081810[Medicagotruncatula]	XP_003620351	0
evgevgevgvelvLoc7078d3371t3	6-phosphofructokinase[Medicagotruncatula]_x0001_gb|AES84730.1|6-phosphofructokinase[Medicagotruncatula]	XP_003637592	0
evgevgevgvelvLoc7088d3372t1	ARO1-likeprotein[Medicagotruncatula]_x0001_tpg|DAA06352.1|TPA_inf:ARO1-likeprotein2[Medicagotruncatula]_x0001_gb|AET03790.1|ARO1-likeprotein[Medicagotruncatula]	XP_003629314	0
evgevgevgvelvLoc7168t5	4-coumarate:coenzymeAligase8[Phaseolusvulgaris]	AGW47873	0
evgevgevgvelvLoc7255d3391t5	O-linkedGlcNActransferaselikeprotein[Medicagotruncatula]_x0001_gb|AES61156.1|O-linkedGlcNActransferaselikeprotein[Medicagotruncatula]	XP_003590905	0
evgevgevgvelvLoc7306t6	hypotheticalproteinPHAVU_002G305500g[Phaseolusvulgaris]_x0001_gb|ESW32245.1|hypotheticalproteinPHAVU_002G305500g[Phaseolusvulgaris]	XP_007160251	0
evgevgevgvelvLoc7671d3436t1	GTP-bindingproteinERG[Medicagotruncatula]_x0001_gb|AES94978.1|GTP-bindingproteinERG[Medicagotruncatula]	XP_003612020	0
evgevgevgvelvLoc7726d1214t1	ProteinXAP5CIRCADIANTIMEKEEPER[Medicagotruncatula]_x0001_gb|AET05404.1|ProteinXAP5CIRCADIANTIMEKEEPER[Medicagotruncatula]	XP_003630928	0
evgevgevgvelvLoc7982t1	Cc-nbs-lrrresistanceprotein[Medicagotruncatula]_x0001_gb|AES75505.1|Cc-nbs-lrrresistanceprotein[Medicagotruncatula]	XP_003619287	0
evgevgevgvelvLoc8029t2	PREDICTED:folylpolyglutamatesynthase-likeisoformX1[Cicerarietinum]	XP_004498396	0
evgevgevgvelvLoc8172d3475t4	Diseaseresistance-likeproteinGS3-1[Medicagotruncatula]_x0001_gb|AES76197.1|Diseaseresistance-likeproteinGS3-1[Medicagotruncatula]	XP_003619979	0
evgevgevgvelvLoc8382t5	F-boxprotein[Medicagotruncatula]_x0001_gb|ABD28492.1|Cyclin-likeF-box;F-boxproteininteractiondomain;Galactoseoxidase,central[Medicagotruncatula]_x0001_gb|AES64439.1|F-boxprotein[Medicagotruncatula]	XP_003594188	0
evgevgevgvelvLoc8420d3499t1	tRNApseudouridinesynthaseA[Medicagotruncatula]_x0001_gb|AET05077.1|tRNApseudouridinesynthaseA[Medicagotruncatula]	XP_003630601	0
evgevgevgvelvLoc8563t2utrorf	TMVresistanceproteinN[Medicagotruncatula]_x0001_gb|AES87254.1|TMVresistanceproteinN[Medicagotruncatula]	XP_003605057	0
evgevgevgvelvLoc8705t2	DNA-damage-repair/tolerationproteinDRT100[Medicagotruncatula]_x0001_gb|AET02194.1|DNA-damage-repair/tolerationproteinDRT100[Medicagotruncatula]	XP_003627718	0
evgevgevgvelvLoc8811t4	F-box/LRR-repeatprotein[Medicagotruncatula]_x0001_gb|AES90502.1|F-box/LRR-repeatprotein[Medicagotruncatula]	XP_003608305	0
evgevgevgvelvLoc9002t5	PREDICTED:probablecyclicnucleotide-gatedionchannel20,chloroplastic-like[Cicerarietinum]	XP_004515287	0
evgevgevgvelvLoc9017d1237t3	PREDICTED:cytochromeP45071D10-like[Cicerarietinum]	XP_004506685	0
evgevgevgvelvLoc10029t1	TranscriptionfactorX1-likeprotein[Medicagotruncatula]_x0001_gb|AES99369.1|TranscriptionfactorX1-likeprotein[Medicagotruncatula]	XP_003616411	0
evgevgevgvelvLoc10031t1	PREDICTED:uncharacterizedWDrepeat-containingproteinall2124-like[Cicerarietinum]	XP_004504147	0
evgevgevgvelvLoc10033t1	PREDICTED:alpha-N-acetylglucosaminidase-like[Cicerarietinum]	XP_004502129	0
evgevgevgvelvLoc10050d2463t1	PREDICTED:proteinSAMHD1homologisoformX1[Cicerarietinum]_x0001_ref|XP_004489290.1|PREDICTED:proteinSAMHD1homologisoformX2[Cicerarietinum]	XP_004489289	0
evgevgevgvelvLoc9136t2	FeruloylesteraseA[Medicagotruncatula]_x0001_gb|AES89798.1|FeruloylesteraseA[Medicagotruncatula]	XP_003607601	0
evgevgevgvelvLoc9246t20	Pentatricopeptiderepeat-containingprotein[Medicagotruncatula]_x0001_gb|AES97068.1|Pentatricopeptiderepeat-containingprotein[Medicagotruncatula]	XP_003614110	0
evgevgevgvelvLoc9519d3581t3	PREDICTED:uncharacterizedproteinLOC101505283isoformX1[Cicerarietinum]_x0001_ref|XP_004489930.1|PREDICTED:uncharacterizedproteinLOC101505283isoformX2[Cicerarietinum]	XP_004489929	0
evgevgevgvelvLoc9557t4	NAD-dependentdeacetylase[Medicagotruncatula]_x0001_ref|XP_003638230.1|NAD-dependentdeacetylase[Medicagotruncatula]_x0001_gb|AES72910.1|NAD-dependentdeacetylase[Medicagotruncatula]_x0001_gb|AES85368.1|NAD-dependentdeacetylase[Medicagotruncatula]	XP_003602659	0
evgevgevgvelvLoc9560t1	PREDICTED:zincfingerCCCHdomain-containingprotein41-like[Cicerarietinum]	XP_004489225	0
evgevgevgvelvLoc9571t6	PREDICTED:DNA-directedRNApolymeraseIIIsubunitRPC2-like[Cicerarietinum]	XP_004510587	0
evgevgevgvelvLoc9640d3591t1	PREDICTED:uncharacterizedproteinLOC101507565[Cicerarietinum]	XP_004512710	0
evgevgevgvelvLoc10122d1255t2	E3ubiquitin-proteinligasesynoviolin[Medicagotruncatula]_x0001_gb|AES93808.1|E3ubiquitin-proteinligasesynoviolin[Medicagotruncatula]	XP_003610850	0
evgevgevgvelvLoc10130d3635t1	Mitogen-activatedproteinkinasekinase[Medicagotruncatula]_x0001_gb|AES86332.1|Mitogen-activatedproteinkinasekinase[Medicagotruncatula]	XP_003604135	0
evgevgevgvelvLoc10153d2464t1	hypotheticalproteinMTR_8g076840[Medicagotruncatula]_x0001_gb|AET03867.1|hypotheticalproteinMTR_8g076840[Medicagotruncatula]	XP_003629391	0
evgevgevgvelvLoc10164d3639t1	PREDICTED:flavin-containingmonooxygenaseFMOGS-OX-like9-like[Cicerarietinum]	XP_004516260	0
evgevgevgvelvLoc10195t4	Lipoxygenase[Medicagotruncatula]_x0001_gb|AET01670.1|Lipoxygenase[Medicagotruncatula]	XP_003627194	0
evgevgevgvelvLoc10207t1	hypotheticalproteinMTR_7g090740[Medicagotruncatula]_x0001_gb|ABD33320.1|IMPdehydrogenase/GMPreductase,putative[Medicagotruncatula]_x0001_gb|AES81301.1|hypotheticalproteinMTR_7g090740[Medicagotruncatula]	XP_003625083	0
evgevgevgvelvLoc10210t3	UBXdomain-containingprotein[Medicagotruncatula]_x0001_ref|XP_003636613.1|UBXdomain-containingprotein[Medicagotruncatula]_x0001_gb|AES83751.1|UBXdomain-containingprotein[Medicagotruncatula]_x0001_gb|AET03452.1|UBXdomain-containingprotein[Medicagotruncatula]	XP_003628976	0
evgevgevgvelvLoc10248t1	PREDICTED:ankyrinrepeatdomain-containingprotein13C-B-likeisoformX1[Cicerarietinum]	XP_004497748	0
evgevgevgvelvLoc10263t2	Metacaspase-1[Medicagotruncatula]_x0001_gb|AES63462.1|Metacaspase-1[Medicagotruncatula]	XP_003593211	0
evgevgevgvelvLoc10306d3653t1	hypotheticalproteinMTR_5g024240[Medicagotruncatula]_x0001_gb|AES95325.1|hypotheticalproteinMTR_5g024240[Medicagotruncatula]	XP_003612367	0
evgevgevgvelvLoc10336t3	Histidinekinasecytokininreceptor[Medicagotruncatula]_x0001_gb|AES59049.1|Histidinekinasecytokininreceptor[Medicagotruncatula]	XP_003588798	0
evgevgevgvelvLoc10407t2	L-ascorbateoxidase[Medicagotruncatula]	CAA75577	0
evgevgevgvelvLoc10446t5	NBS-LRRresistanceprotein[Medicagotruncatula]_x0001_gb|AES98664.1|NBS-LRRresistanceprotein[Medicagotruncatula]	XP_003615706	0
evgevgevgvelvLoc10447d1261t1	PREDICTED:probablereceptor-likeproteinkinaseAt1g67000-like[Cicerarietinum]	XP_004498414	0
evgevgevgvelvLoc10479t9	Receptor-likeproteinkinase[Medicagotruncatula]_x0001_gb|AET01560.1|Receptor-likeproteinkinase[Medicagotruncatula]	XP_003627084	0
evgevgevgvelvLoc10510d1264t1	NAK-typeproteinkinase[Medicagotruncatula]_x0001_gb|AES94364.1|NAK-typeproteinkinase[Medicagotruncatula]	XP_003611406	0
evgevgevgvelvLoc10543t2	Beta-13-glucanase[Medicagotruncatula]_x0001_gb|AET01425.1|Beta-13-glucanase[Medicagotruncatula]	XP_003626949	0
evgevgevgvelvLoc9968t6	TranscriptionfactorPERIANTHIA[Medicagotruncatula]_x0001_gb|AES97854.1|TranscriptionfactorPERIANTHIA[Medicagotruncatula]	XP_003614896	0
evgevgevgvelvLoc10550t2	Laccase-likemulticopperoxidase[Medicagotruncatula]_x0001_gb|AES98819.1|Laccase-likemulticopperoxidase[Medicagotruncatula]	XP_003615861	0
evgevgevgvelvLoc10561d2466t1	F-box/kelch-repeatprotein[Medicagotruncatula]_x0001_gb|AES91490.1|F-box/kelch-repeatprotein[Medicagotruncatula]	XP_003609293	0
evgevgevgvelvLoc10578t1	hypotheticalproteinMTR_1g018910[Medicagotruncatula]_x0001_gb|ABD32635.1|Leucine-richrepeat,plantspecific[Medicagotruncatula]_x0001_gb|ACJ86225.1|unknown[Medicagotruncatula]_x0001_gb|AES59392.1|hypotheticalproteinMTR_1g018910[Medicagotruncatula]_x0001_gb|AFK35532.1|unknown[Medicagotruncatula]	XP_003589141	0
evgevgevgvelvLoc10710t1	Regulatorofnonsensetranscripts-likeprotein[Medicagotruncatula]_x0001_gb|AES94382.1|Regulatorofnonsensetranscripts-likeprotein[Medicagotruncatula]	XP_003611424	0
evgevgevgvelvLoc10713t1	Ropguaninenucleotideexchangefactor[Medicagotruncatula]_x0001_gb|AES79385.1|Ropguaninenucleotideexchangefactor[Medicagotruncatula]	XP_003623167	0
evgevgevgvelvLoc10760t2	CytochromeP450[Medicagotruncatula]_x0001_gb|AET00662.1|CytochromeP450[Medicagotruncatula]	XP_003617703	0
evgevgevgvelvLoc10859t2	heatshocktranscriptionfactor1[Medicagosativa]	ABJ09071	0
evgevgevgvelvLoc10869d2468t1	PREDICTED:uncharacterizedproteinLOC101505326[Cicerarietinum]	XP_004496154	0
evgevgevgvelvLoc10874t2	PREDICTED:proteinSTRUBBELIG-RECEPTORFAMILY3-like[Cicerarietinum]	XP_004507203	0
evgevgevgvelvLoc10914t2	PREDICTED:prolycopeneisomerase,chloroplastic-like[Cicerarietinum]	XP_004497623	0
evgevgevgvelvLoc10996d1272t1	Histoneacetyltransferase[Medicagotruncatula]_x0001_gb|AES73716.1|Histoneacetyltransferase[Medicagotruncatula]	XP_003603465	0
evgevgevgvelvLoc11032t2	Receptor-likeproteinkinase[Medicagotruncatula]_x0001_gb|AES68507.1|Receptor-likeproteinkinase[Medicagotruncatula]	XP_003598256	0
evgevgevgvelvLoc11048d1273t1	NBS-LRRresistance-likeprotein1O[Medicagotruncatula]_x0001_gb|AES83652.1|NBS-LRRresistance-likeprotein1O[Medicagotruncatula]	XP_003636514	0
evgevgevgvelvLoc11060d3704t1	Ganglioside-induceddifferentiation-associatedprotein[Medicagotruncatula]_x0001_gb|AES96956.1|Ganglioside-induceddifferentiation-associatedprotein[Medicagotruncatula]	XP_003613998	0
evgevgevgvelvLoc11066t10	Rpp4candidate[Medicagotruncatula]_x0001_gb|AES60167.1|Rpp4candidate[Medicagotruncatula]	XP_003589916	0
evgevgevgvelvLoc11066t7	Rpp4candidate[Medicagotruncatula]_x0001_gb|AES60167.1|Rpp4candidate[Medicagotruncatula]	XP_003589916	0
evgevgevgvelvLoc11140d3708t1	PREDICTED:ribosomematurationproteinSBDS-like[Cicerarietinum]	XP_004512947	0
evgevgevgvelvLoc11143d1276t1	Cysteinesynthase[Medicagotruncatula]_x0001_gb|AES90287.1|Cysteinesynthase[Medicagotruncatula]	XP_003608090	0
evgevgevgvelvLoc11214d2471t1	PREDICTED:uncharacterizedproteinLOC101504409[Cicerarietinum]_x0001_ref|XP_004517222.1|PREDICTED:uncharacterizedproteinLOC101495122[Cicerarietinum]	XP_004507275	0
evgevgevgvelvLoc11224d2472t1	U-boxdomain-containingprotein[Medicagotruncatula]_x0001_gb|AET02002.1|U-boxdomain-containingprotein[Medicagotruncatula]	XP_003627526	0
evgevgevgvelvLoc11232d1277t2	RecName:Full=Beta-xylosidase/alpha-L-arabinofuranosidase2;AltName:Full=Xylan1,4-beta-xylosidase/Alpha-N-arabinofuranosidase2;Short=MsXyl2;Includes:RecName:Full=Beta-xylosidase;AltName:Full=1,4-beta-D-xylanxylohydrolase;AltName:Full=Xylan1,4-beta-xylosidase;Includes:RecName:Full=Alpha-N-arabinofuranosidase;AltName:Full=Alpha-L-arabinofuranosidase;Short=Arabinosidase;Flags:Precursor_x0001_gb|ABQ452…	A5JTQ3	0
evgevgevgvelvLoc11256t2	PREDICTED:ADP-ribosylationfactorGTPase-activatingproteinAGD4-likeisoformX1[Cicerarietinum]_x0001_ref|XP_004505759.1|PREDICTED:ADP-ribosylationfactorGTPase-activatingproteinAGD4-likeisoformX2[Cicerarietinum]	XP_004505758	0
evgevgevgvelvLoc11282t2	PREDICTED:uncharacterizedproteinLOC101504581isoformX1[Cicerarietinum]_x0001_ref|XP_004514896.1|PREDICTED:uncharacterizedproteinLOC101504581isoformX2[Cicerarietinum]_x0001_ref|XP_004514897.1|PREDICTED:uncharacterizedproteinLOC101504581isoformX3[Cicerarietinum]_x0001_ref|XP_004514898.1|PREDICTED:uncharacterizedproteinLOC101504581isoformX4[Cicerarietinum]	XP_004514895	0
evgevgevgvelvLoc11328d2473t1	PREDICTED:CDK5RAP1-likeprotein-likeisoformX1[Cicerarietinum]	XP_004512088	0
evgevgevgvelvLoc11359t2	PREDICTED:E3ubiquitin-proteinligaseUPL6-like[Cicerarietinum]	XP_004486523	0
evgevgevgvelvLoc11379d2474t2	Diseaseresistance-likeprotein[Medicagotruncatula]_x0001_gb|AET03995.1|Diseaseresistance-likeprotein[Medicagotruncatula]	XP_003629519	0
evgevgevgvelvLoc11402d3722t1	Vinorinesynthase[Medicagotruncatula]_x0001_gb|AES99803.1|Vinorinesynthase[Medicagotruncatula]	XP_003616845	0
evgevgevgvelvLoc11447d1279t1	UDP-glycosyltransferase[Medicagotruncatula]_x0001_gb|AET01255.1|UDP-glycosyltransferase[Medicagotruncatula]	XP_003626779	0
evgevgevgvelvLoc11456t8	UDP-glucuronosyltransferase[Medicagotruncatula]_x0001_gb|AES74873.1|UDP-glucuronosyltransferase[Medicagotruncatula]	XP_003618655	0
evgevgevgvelvLoc11474d2476t3	PREDICTED:proteinHIRA-likeisoformX1[Cicerarietinum]_x0001_ref|XP_004506156.1|PREDICTED:proteinHIRA-likeisoformX2[Cicerarietinum]	XP_004506155	0
evgevgevgvelvLoc11509d3729t1	hypotheticalproteinMTR_4g101070[Medicagotruncatula]_x0001_gb|AES90923.1|hypotheticalproteinMTR_4g101070[Medicagotruncatula]	XP_003608726	0
evgevgevgvelvLoc11514t1	Telomericrepeat-bindingfactor[Medicagotruncatula]_x0001_gb|AES73151.1|Telomericrepeat-bindingfactor[Medicagotruncatula]	XP_003602900	0
evgevgevgvelvLoc11538t3	Transcriptionfactor[Medicagotruncatula]_x0001_gb|AES94009.1|Transcriptionfactor[Medicagotruncatula]	XP_003611051	0
evgevgevgvelvLoc11555d3734t4	Tir-nbs-lrrresistanceprotein[Medicagotruncatula]_x0001_gb|AES86742.1|Tir-nbs-lrrresistanceprotein[Medicagotruncatula]	XP_003604545	0
evgevgevgvelvLoc11560t3	hypotheticalproteinMTR_7g058500[Medicagotruncatula]_x0001_gb|AES79150.1|hypotheticalproteinMTR_7g058500[Medicagotruncatula]	XP_003622932	0
evgevgevgvelvLoc11564t8	(+)-delta-cadinenesynthase[Medicagotruncatula]_x0001_gb|AES78918.1|(+)-delta-cadinenesynthase[Medicagotruncatula]	XP_003622700	0
evgevgevgvelvLoc11592d2478t4	Speckle-typePOZprotein[Medicagotruncatula]_x0001_gb|AET00020.1|Speckle-typePOZprotein[Medicagotruncatula]	XP_003617061	0
evgevgevgvelvLoc11609d1283t1	CytochromecoxidaseassemblyproteinCOX15-likeprotein[Medicagotruncatula]_x0001_gb|AET00868.1|CytochromecoxidaseassemblyproteinCOX15-likeprotein[Medicagotruncatula]	XP_003617909	0
evgevgevgvelvLoc11615t1	Alpha-mannosidase-likeprotein[Medicagotruncatula]_x0001_gb|AES74599.1|Alpha-mannosidase-likeprotein[Medicagotruncatula]	XP_003618381	0
evgevgevgvelvLoc11618t1	AP2-likeethylene-responsivetranscriptionfactorBBM[Medicagotruncatula]_x0001_gb|AES95988.1|AP2-likeethylene-responsivetranscriptionfactorBBM[Medicagotruncatula]	XP_003613030	0
evgevgevgvelvLoc11644t2	PREDICTED:pantothenatekinase2-like[Cicerarietinum]	XP_004509755	0
evgevgevgvelvLoc11681t4	Cc-nbsresistanceprotein[Medicagotruncatula]_x0001_gb|AES70479.1|Cc-nbsresistanceprotein[Medicagotruncatula]	XP_003600228	0
evgevgevgvelvLoc11699d3742t2	IMPdehydrogenase/GMPreductase,putative[Medicagotruncatula]	ABD33348	0
evgevgevgvelvLoc11704t2	PREDICTED:probableLRRreceptor-likeserine/threonine-proteinkinaseAt1g74360-like[Cicerarietinum]	XP_004499515	0
evgevgevgvelvLoc11740t3	Cc-nbs-lrrresistanceprotein[Medicagotruncatula]_x0001_gb|AES69141.1|Cc-nbs-lrrresistanceprotein[Medicagotruncatula]	XP_003598890	0
evgevgevgvelvLoc11743d3745t1	Lysinehistidinetransporter-likeprotein[Medicagotruncatula]_x0001_gb|AES95240.1|Lysinehistidinetransporter-likeprotein[Medicagotruncatula]	XP_003612282	0
evgevgevgvelvLoc11756t6	PREDICTED:G-typelectinS-receptor-likeserine/threonine-proteinkinaseAt1g11300-like[Cicerarietinum]	XP_004514287	0
evgevgevgvelvLoc11759d1288t1	hypotheticalproteinMTR_4g116470[Medicagotruncatula]_x0001_gb|AES91707.1|hypotheticalproteinMTR_4g116470[Medicagotruncatula]	XP_003609510	0
evgevgevgvelvLoc11817t7	unknown[Medicagotruncatula]	AFK41339	0
evgevgevgvelvLoc11871t2	PREDICTED:embryogenesis-associatedproteinEMB8-like[Cicerarietinum]	XP_004506339	0
evgevgevgvelvLoc11921d3759t1	PREDICTED:DEAD-boxATP-dependentRNAhelicase38-like[Cicerarietinum]	XP_004506252	0
evgevgevgvelvLoc11952d3763t1	Flavonolsynthase/flavanone3-hydroxylase[Medicagotruncatula]_x0001_gb|AES91665.1|Flavonolsynthase/flavanone3-hydroxylase[Medicagotruncatula]	XP_003609468	0
evgevgevgvelvLoc11958d3765t1	PREDICTED:uncharacterizedproteinLOC101507338[Cicerarietinum]	XP_004489062	0
evgevgevgvelvLoc11979d1292t1	PREDICTED:proteinFAR1-RELATEDSEQUENCE9-likeisoformX1[Cicerarietinum]	XP_004491653	0
evgevgevgvelvLoc12010d2483t3	Acyltransferase-likeprotein[Medicagotruncatula]_x0001_gb|AES80654.1|Acyltransferase-likeprotein[Medicagotruncatula]	XP_003624436	0
evgevgevgvelvLoc12066d2487t2	Anthocyanidin3-O-glucosyltransferase[Medicagotruncatula]_x0001_gb|AES66918.1|Anthocyanidin3-O-glucosyltransferase[Medicagotruncatula]	XP_003596667	0
evgevgevgvelvLoc12078t4	PREDICTED:uncharacterizedproteinLOC101503968[Cicerarietinum]	XP_004504142	0
evgevgevgvelvLoc12125d3778t1	PREDICTED:GPItransamidasecomponentPIG-T-like[Cicerarietinum]	XP_004510269	0
evgevgevgvelvLoc12132d3779t1	Indole-3-aceticacid-amidosynthetaseGH3.3[Medicagotruncatula]_x0001_gb|AES94611.1|Indole-3-aceticacid-amidosynthetaseGH3.3[Medicagotruncatula]	XP_003611653	0
evgevgevgvelvLoc12132d3780t2	Indole-3-aceticacid-amidosynthetaseGH3.3[Medicagotruncatula]_x0001_gb|AES94611.1|Indole-3-aceticacid-amidosynthetaseGH3.3[Medicagotruncatula]	XP_003611653	0
evgevgevgvelvLoc12148d1296t2	unknown[Medicagotruncatula]	AFK42560	0
evgevgevgvelvLoc12196t3	UNC93-likeprotein[Medicagotruncatula]_x0001_gb|AES81721.1|UNC93-likeprotein[Medicagotruncatula]	XP_003625503	0
evgevgevgvelvLoc12226t2	PREDICTED:probablesugarphosphate/phosphatetranslocatorAt3g14410-like[Cicerarietinum]	XP_004488702	0
evgevgevgvelvLoc12234t1	Xylemserineproteinase[Medicagotruncatula]_x0001_gb|AES80027.1|Xylemserineproteinase[Medicagotruncatula]	XP_003623809	0
evgevgevgvelvLoc12239t8	PREDICTED:putativediseaseresistanceproteinRGA1-like[Cicerarietinum]	XP_004489083	0
evgevgevgvelvLoc12298d3797t1	unknown[Medicagotruncatula]	AFK39561	0
evgevgevgvelvLoc12321d1299t1	unknown[Medicagotruncatula]	AFK43034	0
evgevgevgvelvLoc12332t2	Kinesin-likeprotein[Medicagotruncatula]_x0001_gb|AES98257.1|Kinesin-likeprotein[Medicagotruncatula]	XP_003615299	0
evgevgevgvelvLoc12374t10	3-hydroxy-3-methylglutarylcoenzymeAreductase[Medicagotruncatula]_x0001_gb|ABY20975.1|3-hydroxy-3-methylglutarylcoenzymeAreductase4[Medicagotruncatula]_x0001_gb|AET00349.1|3-hydroxy-3-methylglutarylcoenzymeAreductase[Medicagotruncatula]	XP_003617390	0
evgevgevgvelvLoc12374t2	3-hydroxy-3-methylglutarylcoenzymeAreductase[Medicagotruncatula]_x0001_gb|AES95526.1|3-hydroxy-3-methylglutarylcoenzymeAreductase[Medicagotruncatula]	XP_003612568	0
evgevgevgvelvLoc12519t7	NBS-LRRresistance-likeprotein4T[Medicagotruncatula]_x0001_gb|AET02116.1|NBS-LRRresistance-likeprotein4T[Medicagotruncatula]	XP_003627640	0
evgevgevgvelvLoc12553t4	NBS-containingresistance-likeprotein[Medicagotruncatula]_x0001_gb|AET01632.1|NBS-containingresistance-likeprotein[Medicagotruncatula]	XP_003627156	0
evgevgevgvelvLoc12583d2489t3	Enhanceddiseasesusceptibility[Medicagotruncatula]_x0001_gb|AES89226.1|Enhanceddiseasesusceptibility[Medicagotruncatula]	XP_003607029	0
evgevgevgvelvLoc12590d2490t1	Coiled-coildomain-containingprotein[Medicagotruncatula]_x0001_gb|AES75633.1|Coiled-coildomain-containingprotein[Medicagotruncatula]	XP_003619415	0
evgevgevgvelvLoc12596t3	hypotheticalproteinMTR_5g043940[Medicagotruncatula]_x0001_gb|AES96990.1|hypotheticalproteinMTR_5g043940[Medicagotruncatula]	XP_003614032	0
evgevgevgvelvLoc12677t5	Pre-mRNAcleavagecomplex2proteinPcf11[Medicagotruncatula]_x0001_gb|AES81967.1|Pre-mRNAcleavagecomplex2proteinPcf11[Medicagotruncatula]	XP_003625749	0
evgevgevgvelvLoc12740t1	Myrcenesynthase[Medicagotruncatula]_x0001_gb|ABB01626.1|terpenesynthase[Medicagotruncatula]_x0001_gb|AES67304.1|Myrcenesynthase[Medicagotruncatula]	XP_003597053	0
evgevgevgvelvLoc12779t5	PREDICTED:putativeleucine-richrepeat-containingproteinDDB_G0290503-like[Cicerarietinum]	XP_004492583	0
evgevgevgvelvLoc12785t1	hypotheticalproteinMTR_7g087070[Medicagotruncatula]_x0001_gb|AES80969.1|hypotheticalproteinMTR_7g087070[Medicagotruncatula]	XP_003624751	0
evgevgevgvelvLoc12813d3838t1	Diseaseresistanceprotein[Medicagotruncatula]_x0001_gb|AES86763.1|Diseaseresistanceprotein[Medicagotruncatula]	XP_003604566	0
evgevgevgvelvLoc12858d1311t1	CDPK-relatedproteinkinase[Medicagotruncatula]_x0001_gb|AES94744.1|CDPK-relatedproteinkinase[Medicagotruncatula]	XP_003611786	0
evgevgevgvelvLoc12913t1	hypotheticalproteinMTR_7g058760[Medicagotruncatula]_x0001_gb|AES79172.1|hypotheticalproteinMTR_7g058760[Medicagotruncatula]	XP_003622954	0
evgevgevgvelvLoc12938t3	DEAD-boxATP-dependentRNAhelicase[Medicagotruncatula]_x0001_gb|AES95648.1|DEAD-boxATP-dependentRNAhelicase[Medicagotruncatula]	XP_003612690	0
evgevgevgvelvLoc13043t2	Transmembraneprotein[Medicagotruncatula]_x0001_gb|AES80433.1|Transmembraneprotein[Medicagotruncatula]	XP_003624215	0
evgevgevgvelvLoc13102d1314t3	hypotheticalproteinMTR_7g077740[Medicagotruncatula]_x0001_gb|ABD32828.1|{,related[Medicagotruncatula]_x0001_gb|AES80185.1|hypotheticalproteinMTR_7g077740[Medicagotruncatula]	XP_003623967	0
evgevgevgvelvLoc13133t1	PREDICTED:cyclicnucleotide-gatedionchannel1-like[Glycinemax]	XP_003544128	0
evgevgevgvelvLoc13147d2494t1	hypotheticalproteinMTR_2g021580[Medicagotruncatula]_x0001_gb|ABN09769.1|Rootcap;Antihaemostaticprotein[Medicagotruncatula]_x0001_gb|AES64367.1|hypotheticalproteinMTR_2g021580[Medicagotruncatula]	XP_003594116	0
evgevgevgvelvLoc13172d1316t1	Auxin-inducedprotein5NG4[Medicagotruncatula]_x0001_gb|AES72786.1|Auxin-inducedprotein5NG4[Medicagotruncatula]	XP_003602535	0
evgevgevgvelvLoc13192t1	Cysteine-richreceptor-likeproteinkinase[Medicagotruncatula]_x0001_ref|XP_003638015.1|Cysteine-richreceptor-likeproteinkinase[Medicagotruncatula]_x0001_gb|AES85105.1|Cysteine-richreceptor-likeproteinkinase[Medicagotruncatula]_x0001_gb|AES85153.1|Cysteine-richreceptor-likeproteinkinase[Medicagotruncatula]	XP_003637967	0
evgevgevgvelvLoc13246t3	Tir-nbs-lrrresistanceprotein[Medicagotruncatula]_x0001_gb|AES86733.1|Tir-nbs-lrrresistanceprotein[Medicagotruncatula]	XP_003604536	0
evgevgevgvelvLoc13335d2498t2	ABC-typetransportsysteminvolvedinresistancetoorganicsolventsperiplasmiccomponent[Medicagotruncatula]_x0001_gb|AET00103.1|ABC-typetransportsysteminvolvedinresistancetoorganicsolventsperiplasmiccomponent[Medicagotruncatula]	XP_003617144	0
evgevgevgvelvLoc13354d3887t1	R3Hdomain-containingprotein[Medicagotruncatula]_x0001_gb|AES62026.1|R3Hdomain-containingprotein[Medicagotruncatula]	XP_003591775	0
evgevgevgvelvLoc13449t1	hypotheticalproteinMTR_4g122580[Medicagotruncatula]_x0001_gb|AES91996.1|hypotheticalproteinMTR_4g122580[Medicagotruncatula]	XP_003609799	0
evgevgevgvelvLoc13501t3	hypotheticalproteinMTR_1g092650[Medicagotruncatula]_x0001_gb|AES62004.1|hypotheticalproteinMTR_1g092650[Medicagotruncatula]	XP_003591753	0
evgevgevgvelvLoc13608t1	hypotheticalproteinMTR_3g030950[Medicagotruncatula]_x0001_gb|AES69514.1|hypotheticalproteinMTR_3g030950[Medicagotruncatula]	XP_003599263	0
evgevgevgvelvLoc13630t2	GDSLesterase/lipase[Medicagotruncatula]_x0001_gb|AES82002.1|GDSLesterase/lipase[Medicagotruncatula]	XP_003625784	0
evgevgevgvelvLoc13664t6	PREDICTED:UPF0061proteinazo1574-like[Cicerarietinum]	XP_004497400	0
evgevgevgvelvLoc13674t4	PREDICTED:probablereceptor-likeproteinkinaseAt1g67000-like[Cicerarietinum]	XP_004498416	0
evgevgevgvelvLoc13709d3924t1	D-3-phosphoglyceratedehydrogenase[Medicagotruncatula]_x0001_gb|AES68324.1|D-3-phosphoglyceratedehydrogenase[Medicagotruncatula]	XP_003598073	0
evgevgevgvelvLoc13710t1	DEAD-boxATP-dependentRNAhelicase[Medicagotruncatula]_x0001_gb|AES90920.1|DEAD-boxATP-dependentRNAhelicase[Medicagotruncatula]	XP_003608723	0
evgevgevgvelvLoc13747t1	Kinase-likeprotein[Medicagotruncatula]_x0001_gb|AES99172.1|Kinase-likeprotein[Medicagotruncatula]	XP_003616214	0
evgevgevgvelvLoc13759d3927t1	PREDICTED:tyrosyl-DNAphosphodiesterase1-likeisoformX1[Cicerarietinum]	XP_004492226	0
evgevgevgvelvLoc13803t2	NBSresistanceprotein[Medicagotruncatula]_x0001_gb|AET01321.1|NBSresistanceprotein[Medicagotruncatula]	XP_003626845	0
evgevgevgvelvLoc13866t2	Methyladenineglycosylaseprotein-likeprotein[Medicagotruncatula]_x0001_gb|AES92518.1|Methyladenineglycosylaseprotein-likeprotein[Medicagotruncatula]	XP_003610321	0
evgevgevgvelvLoc13921t6	FlapendonucleaseGEN-likeprotein[Medicagotruncatula]_x0001_gb|ABN08248.1|Helix-hairpin-helixmotif,class2[Medicagotruncatula]_x0001_gb|AES80065.1|FlapendonucleaseGEN-likeprotein[Medicagotruncatula]	XP_003623847	0
evgevgevgvelvLoc13963t7	NBSresistanceprotein[Medicagotruncatula]_x0001_gb|AES87142.1|NBSresistanceprotein[Medicagotruncatula]	XP_003604945	0
evgevgevgvelvLoc13983d3942t1	RINGfingerandWDrepeatdomain-containingprotein[Medicagotruncatula]_x0001_gb|AES81915.1|RINGfingerandWDrepeatdomain-containingprotein[Medicagotruncatula]	XP_003625697	0
evgevgevgvelvLoc13987d1328t1	Membraneprotein,putative[Medicagotruncatula]_x0001_gb|AES95620.1|Membraneprotein,putative[Medicagotruncatula]	XP_003612662	0
evgevgevgvelvLoc13996t12	DiseaseresistanceproteinRGA2[Medicagotruncatula]_x0001_gb|AES99125.1|DiseaseresistanceproteinRGA2[Medicagotruncatula]	XP_003616167	0
evgevgevgvelvLoc13996t6	DiseaseresistanceproteinRGA2[Medicagotruncatula]_x0001_gb|AES99125.1|DiseaseresistanceproteinRGA2[Medicagotruncatula]	XP_003616167	0
evgevgevgvelvLoc14212d1333t1	PREDICTED:proteinROOTINITIATIONDEFECTIVE3-like[Glycinemax]	XP_006585817	0
evgevgevgvelvLoc14305t3	PREDICTED:zincfingerMYNDdomain-containingprotein15-like[Glycinemax]	XP_006594430	0
evgevgevgvelvLoc14307t1	PREDICTED:uncharacterizedproteinAt4g15970-like[Cicerarietinum]	XP_004498201	0
evgevgevgvelvLoc14358d2504t1	PREDICTED:probablereceptor-likeproteinkinaseAt5g39030-like[Cicerarietinum]	XP_004498440	0
evgevgevgvelvLoc14390t2	GTP-bindingproteinhflX[Medicagotruncatula]_x0001_ref|XP_003638272.1|GTP-bindingproteinhflX[Medicagotruncatula]_x0001_gb|AES59578.1|GTP-bindingproteinhflX[Medicagotruncatula]_x0001_gb|AES85410.1|GTP-bindingproteinhflX[Medicagotruncatula]	XP_003589327	0
evgevgevgvelvLoc14449t4	Cc-nbs-lrrresistanceprotein[Medicagotruncatula]_x0001_gb|AES69013.1|Cc-nbs-lrrresistanceprotein[Medicagotruncatula]	XP_003598762	0
evgevgevgvelvLoc14463d2506t2	hypotheticalproteinMTR_5g044720[Medicagotruncatula]_x0001_gb|AES97056.1|hypotheticalproteinMTR_5g044720[Medicagotruncatula]	XP_003614098	0
evgevgevgvelvLoc14532t4	hypotheticalproteinMTR_4g077590[Medicagotruncatula]_x0001_gb|AES89595.1|hypotheticalproteinMTR_4g077590[Medicagotruncatula]	XP_003607398	0
evgevgevgvelvLoc14585t5	PREDICTED:probableLRRreceptor-likeserine/threonine-proteinkinaseAt5g59680-likeisoformX1[Cicerarietinum]	XP_004513345	0
evgevgevgvelvLoc14624d2508t1	PREDICTED:galactoside2-alpha-L-fucosyltransferase-like[Cicerarietinum]	XP_004500010	0
evgevgevgvelvLoc14650t1	ConservedoligomericGolgicomplexsubunit[Medicagotruncatula]_x0001_gb|AES74409.1|ConservedoligomericGolgicomplexsubunit[Medicagotruncatula]	XP_003618191	0
evgevgevgvelvLoc14702t1	PREDICTED:uncharacterizedproteinLOC101507286isoformX2[Cicerarietinum]	XP_004497432	0
evgevgevgvelvLoc14757t1	Histonedeacetylase[Medicagotruncatula]_x0001_gb|AES88434.1|Histonedeacetylase[Medicagotruncatula]	XP_003606237	0
evgevgevgvelvLoc14852t2	hypotheticalproteinMTR_024s0023[Medicagotruncatula]_x0001_gb|AES83184.1|hypotheticalproteinMTR_024s0023[Medicagotruncatula]	XP_003636046	0
evgevgevgvelvLoc15037d2511t2	hypotheticalproteinMTR_5g083980[Medicagotruncatula]_x0001_gb|AES99718.1|hypotheticalproteinMTR_5g083980[Medicagotruncatula]	XP_003616760	0
evgevgevgvelvLoc15094t2	PREDICTED:kelchrepeat-containingproteinAt3g27220-likeisoformX1[Cicerarietinum]	XP_004510579	0
evgevgevgvelvLoc15204t1	PREDICTED:pentatricopeptiderepeat-containingproteinAt5g39710-likeisoformX1[Cicerarietinum]_x0001_ref|XP_004495619.1|PREDICTED:pentatricopeptiderepeat-containingproteinAt5g39710-likeisoformX2[Cicerarietinum]	XP_004495618	0
evgevgevgvelvLoc15220d1350t1	PREDICTED:3-isopropylmalatedehydratase-like[Cicerarietinum]	XP_004495258	0
evgevgevgvelvLoc15245t2	PREDICTED:wall-associatedreceptorkinase5-like[Cicerarietinum]	XP_004498444	0
evgevgevgvelvLoc15286d4032t1	hypotheticalproteinMtrDRAFT_AC147481g41v2[Medicagotruncatula]	ABN04848	0
evgevgevgvelvLoc15367d4038t1	PREDICTED:probablebeta-1,4-xylosyltransferaseIRX10L-like[Cicerarietinum]	XP_004503820	0
evgevgevgvelvLoc15455t4	PREDICTED:G-typelectinS-receptor-likeserine/threonine-proteinkinaseB120-likeisoformX1[Cicerarietinum]	XP_004498487	0
evgevgevgvelvLoc15584t1	AnnotationwasaddedtoscaffoldsinNovember2011~Long-chain-fatty-acid-CoAligase[Medicagotruncatula]_x0001_gb|AES59833.1|AnnotationwasaddedtoscaffoldsinNovember2011~Long-chain-fatty-acid-CoAligase[Medicagotruncatula]	XP_003589582	0
evgevgevgvelvLoc15614t1	PREDICTED:tRNApseudouridine(38/39)synthase-likeisoformX1[Cicerarietinum]	XP_004496407	0
evgevgevgvelvLoc15626d2516t2	PREDICTED:uridine-cytidinekinaseC-likeisoformX1[Cicerarietinum]_x0001_ref|XP_004490310.1|PREDICTED:uridine-cytidinekinaseC-likeisoformX2[Cicerarietinum]_x0001_ref|XP_004490311.1|PREDICTED:uridine-cytidinekinaseC-likeisoformX3[Cicerarietinum]	XP_004490309	0
evgevgevgvelvLoc15879d4080t1	PREDICTED:lowaffinitysulfatetransporter3-like[Cicerarietinum]	XP_004500603	0
evgevgevgvelvLoc15952t2	hypotheticalproteinMTR_3g084020[Medicagotruncatula]_x0001_gb|AES71906.1|hypotheticalproteinMTR_3g084020[Medicagotruncatula]	XP_003601655	0
evgevgevgvelvLoc15964d4087t1	PREDICTED:uncharacterizedproteinLOC101504500[Cicerarietinum]	XP_004499735	0
evgevgevgvelvLoc16018t2	WD40repeat-containingproteinSMU1[Medicagotruncatula]_x0001_gb|AES70363.1|WD40repeat-containingproteinSMU1[Medicagotruncatula]	XP_003600112	0
evgevgevgvelvLoc16048t3	PREDICTED:cholinetransporter-likeprotein2-like[Cicerarietinum]	XP_004514344	0
evgevgevgvelvLoc16350t3	Calcium-bindingmitochondrialcarrierprotein[Medicagotruncatula]_x0001_gb|AES82764.1|Calcium-bindingmitochondrialcarrierprotein[Medicagotruncatula]	XP_003626546	0
evgevgevgvelvLoc16473d4119t1	Trimethylguanosinesynthase[Medicagotruncatula]_x0001_gb|AES59425.1|Trimethylguanosinesynthase[Medicagotruncatula]	XP_003589174	0
evgevgevgvelvLoc16632d2523t1	Lysine-specificdemethylase5C[Medicagotruncatula]_x0001_gb|AES58731.1|Lysine-specificdemethylase5C[Medicagotruncatula]	XP_003588480	0
evgevgevgvelvLoc16786d1367t1	hypotheticalproteinMTR_4g111960[Medicagotruncatula]_x0001_gb|AES91297.1|hypotheticalproteinMTR_4g111960[Medicagotruncatula]	XP_003609100	0
evgevgevgvelvLoc16932d4167t1	hypotheticalproteinMTR_3g114010[Medicagotruncatula]_x0001_gb|AES74020.1|hypotheticalproteinMTR_3g114010[Medicagotruncatula]	XP_003603769	0
evgevgevgvelvLoc17184t9	Diseaseresistanceprotein[Medicagotruncatula]_x0001_gb|AES86763.1|Diseaseresistanceprotein[Medicagotruncatula]	XP_003604566	0
evgevgevgvelvLoc17199d2526t1	Randomslugprotein[Medicagotruncatula]_x0001_gb|AES62653.1|Randomslugprotein[Medicagotruncatula]	XP_003592402	0
evgevgevgvelvLoc17678t3	F-box/LRR-repeatprotein[Medicagotruncatula]_x0001_gb|AES62838.1|F-box/LRR-repeatprotein[Medicagotruncatula]_x0001_gb|AFK42736.1|unknown[Medicagotruncatula]	XP_003592587	0
evgevgevgvelvLoc17792d4234t1	PhosphatidylinositolN-acetylglucosaminyltransferaseGPI3subunit[Medicagotruncatula]_x0001_gb|AES79437.1|PhosphatidylinositolN-acetylglucosaminyltransferaseGPI3subunit[Medicagotruncatula]	XP_003623219	0
evgevgevgvelvLoc17894d1384t2	hypotheticalproteinMTR_042s0018[Medicagotruncatula]_x0001_gb|AES83613.1|hypotheticalproteinMTR_042s0018[Medicagotruncatula]	XP_003636475	0
evgevgevgvelvLoc17938t1	hypotheticalproteinVITISV_033739[Vitisvinifera]	CAN81839	0
evgevgevgvelvLoc17955t3	Heatshockprotein[Medicagotruncatula]_x0001_gb|AES64869.1|Heatshockprotein[Medicagotruncatula]	XP_003594618	0
evgevgevgvelvLoc17955t4	Heatshockprotein[Medicagotruncatula]_x0001_gb|AES64869.1|Heatshockprotein[Medicagotruncatula]	XP_003594618	0
evgevgevgvelvLoc18012d4259t1	hypotheticalproteinMTR_2g035830[Medicagotruncatula]_x0001_gb|AES65138.1|hypotheticalproteinMTR_2g035830[Medicagotruncatula]	XP_003594887	0
evgevgevgvelvLoc18111d4268t1	hypotheticalproteinMTR_4g043230[Medicagotruncatula]_x0001_gb|AES88019.1|hypotheticalproteinMTR_4g043230[Medicagotruncatula]	XP_003605822	0
evgevgevgvelvLoc18319t3	hypotheticalproteinMTR_7g032660[Medicagotruncatula]_x0001_gb|ABD32254.1|hypotheticalproteinMtrDRAFT_AC149040g7v2[Medicagotruncatula]_x0001_gb|ADN32809.1|sieveelementocclusione[Medicagotruncatula]_x0001_gb|AES78512.1|hypotheticalproteinMTR_7g032660[Medicagotruncatula]	XP_003622294	0
evgevgevgvelvLoc18339d2529t1	CytochromeP450[Medicagotruncatula]_x0001_gb|AES81423.1|CytochromeP450[Medicagotruncatula]	XP_003625205	0
evgevgevgvelvLoc18621t2	TargetingproteinforXklp2containingproteinexpressed[Medicagotruncatula]_x0001_gb|AES77632.1|TargetingproteinforXklp2containingproteinexpressed[Medicagotruncatula]	XP_003621414	0
evgevgevgvelvLoc18935d4341t1	DNApolymerasedeltasmallsubunit[Medicagotruncatula]_x0001_gb|AES81478.1|DNApolymerasedeltasmallsubunit[Medicagotruncatula]	XP_003625260	0
evgevgevgvelvLoc19103d4356t1	Pectinesterase[Medicagotruncatula]_x0001_gb|AES92131.1|Pectinesterase[Medicagotruncatula]	XP_003609934	0
evgevgevgvelvLoc19153t1	ZincfingerproteinVAR3[Medicagotruncatula]_x0001_gb|AES84819.1|ZincfingerproteinVAR3[Medicagotruncatula]	XP_003637681	0
evgevgevgvelvLoc19210d2532t1	PREDICTED:proteinSRG1-like[Cicerarietinum]	XP_004488237	0
evgevgevgvelvLoc19233d4368t1	Cellulosesynthase,partial[Medicagotruncatula]_x0001_gb|AES85415.1|Cellulosesynthase,partial[Medicagotruncatula]	XP_003638277	0
evgevgevgvelvLoc19238d1396t1	unknown[Medicagotruncatula]	ACJ84362	0
evgevgevgvelvLoc19463d2535t2	NBS-LRRtypediseaseresistanceprotein[Medicagotruncatula]_x0001_gb|AES80277.1|NBS-LRRtypediseaseresistanceprotein[Medicagotruncatula]	XP_003624059	0
evgevgevgvelvLoc19522t2	NBSresistanceprotein[Medicagotruncatula]_x0001_gb|AES95938.1|NBSresistanceprotein[Medicagotruncatula]	XP_003612980	0
evgevgevgvelvLoc19966d1403t1	sieveelementocclusionbyforisomes4[Medicagotruncatula]	ADN32805	0
evgevgevgvelvLoc19987t2	Diseaseresistance-likeproteinGS3-1[Medicagotruncatula]_x0001_gb|AES76449.1|Diseaseresistance-likeproteinGS3-1[Medicagotruncatula]	XP_003620231	0
evgevgevgvelvLoc20021d2536t1	Neurochondrin[Medicagotruncatula]_x0001_gb|AES73582.1|Neurochondrin[Medicagotruncatula]	XP_003603331	0
evgevgevgvelvLoc20177d4457t1	Cc-nbs-lrrresistanceprotein[Medicagotruncatula]_x0001_gb|AET00453.1|Cc-nbs-lrrresistanceprotein[Medicagotruncatula]	XP_003617494	0
evgevgevgvelvLoc20284t2	PREDICTED:putativenucleaseHARBI1-likeisoformX1[Cicerarietinum]	XP_004493699	0
evgevgevgvelvLoc20531t3	PREDICTED:phenolicglucosidemalonyltransferase1-like[Cicerarietinum]	XP_004507303	0
evgevgevgvelvLoc20874t1	hypotheticalproteinMTR_3g104000[Medicagotruncatula]_x0001_gb|AES73362.1|hypotheticalproteinMTR_3g104000[Medicagotruncatula]	XP_003603111	0
evgevgevgvelvLoc21310t1	hypotheticalproteinMTR_126s0001,partial[Medicagotruncatula]_x0001_gb|AES85428.1|hypotheticalproteinMTR_126s0001,partial[Medicagotruncatula]	XP_003638290	0
evgevgevgvelvLoc21397t3	Stress-inducedreceptor-likekinase[Medicagotruncatula]_x0001_gb|AET01542.1|Stress-inducedreceptor-likekinase[Medicagotruncatula]	XP_003627066	0
evgevgevgvelvLoc21527t1	GDSLesterase/lipase[Medicagotruncatula]_x0001_gb|AES74514.1|GDSLesterase/lipase[Medicagotruncatula]	XP_003618296	0
evgevgevgvelvLoc22102t1	PREDICTED:cytochromeP45071D9-like[Cicerarietinum]	XP_004506715	0
evgevgevgvelvLoc22304d4643t1	PREDICTED:BTB/POZdomain-containingproteinAt3g19850-like[Cicerarietinum]	XP_004513597	0
evgevgevgvelvLoc22326d4647t1	O-glucosyltransferaserumi[Medicagotruncatula]_x0001_gb|AES80124.1|O-glucosyltransferaserumi[Medicagotruncatula]	XP_003623906	0
evgevgevgvelvLoc22404d1425t1	NBS-LRRprotein[Cicerarietinum]	AHG28997	0
evgevgevgvelvLoc22424d1428t1	MLO-likeprotein[Medicagotruncatula]_x0001_gb|AES74107.1|MLO-likeprotein[Medicagotruncatula]	XP_003603856	0
evgevgevgvelvLoc22427d4654t1	Callosesynthase[Medicagotruncatula]_x0001_gb|AES72859.1|Callosesynthase[Medicagotruncatula]	XP_003602608	0
evgevgevgvelvLoc22529d4664t1	Peptidechainreleasefactor[Medicagotruncatula]_x0001_gb|AES80427.1|Peptidechainreleasefactor[Medicagotruncatula]	XP_003624209	0
evgevgevgvelvLoc22711t2	PREDICTED:MORCfamilyCW-typezincfingerprotein3-like[Cicerarietinum]	XP_004512434	0
evgevgevgvelvLoc23334t2	O-glucosyltransferase[Medicagotruncatula]_x0001_gb|AES71956.1|O-glucosyltransferase[Medicagotruncatula]	XP_003601705	0
evgevgevgvelvLoc23497t2	Aldose1-epimerase-likeprotein[Medicagotruncatula]_x0001_gb|AES91241.1|Aldose1-epimerase-likeprotein[Medicagotruncatula]	XP_003609044	0
evgevgevgvelvLoc24019t1	ABCtransporter[Medicagotruncatula]_x0001_gb|AES84585.1|ABCtransporter[Medicagotruncatula]	XP_003637447	0
evgevgevgvelvLoc24564t1	ATPsynthasegammachain[Medicagotruncatula]_x0001_gb|AES70365.1|ATPsynthasegammachain[Medicagotruncatula]	XP_003600114	0
evgevgevgvelvLoc26638t5	Heatshockprotein[Medicagotruncatula]_x0001_gb|AES65503.1|Heatshockprotein[Medicagotruncatula]	XP_003595252	0
evgevgevgvelvLoc28589d5309t1	hypotheticalproteinMTR_1g007490[Medicagotruncatula]_x0001_gb|AES58712.1|hypotheticalproteinMTR_1g007490[Medicagotruncatula]	XP_003588461	0
evgevgevgvelvLoc28952t1	InducerofCBFexpression[Medicagotruncatula]_x0001_gb|ABD32550.2|Helix-loop-helixDNA-binding[Medicagotruncatula]_x0001_gb|AES80707.1|InducerofCBFexpression[Medicagotruncatula]	XP_003624489	0
evgevgevgvelvLoc30266d1500t1	PREDICTED:uncharacterizedproteinYtfP-likeisoformX1[Cicerarietinum]	XP_004489368	0
evgevgevgvelvLoc30472t1	Proteinphosphatase2C[Medicagotruncatula]_x0001_gb|AES79290.1|Proteinphosphatase2C[Medicagotruncatula]	XP_003623072	0
evgevgevgvelvLoc33684t1	ProteinCHUP1[Medicagotruncatula]_x0001_gb|AES62092.1|ProteinCHUP1[Medicagotruncatula]	XP_003591841	0
evgevgevgvelvLoc110t18	PREDICTED:uncharacterizedproteinLOC101489677isoformX1[Cicerarietinum]_x0001_ref|XP_004509188.1|PREDICTED:uncharacterizedproteinLOC101489677isoformX2[Cicerarietinum]	XP_004509187	0
evgevgevgvelvLoc110t23	PREDICTED:uncharacterizedproteinLOC101489677isoformX1[Cicerarietinum]_x0001_ref|XP_004509188.1|PREDICTED:uncharacterizedproteinLOC101489677isoformX2[Cicerarietinum]	XP_004509187	0
evgevgevgvelvLoc117d7320t2	putativemitogen-activatedproteinkinase1[Medicagosativa]	CAE00640	0
evgevgevgvelvLoc26t32	Heatshockprotein[Medicagotruncatula]_x0001_gb|AES65513.1|Heatshockprotein[Medicagotruncatula]	XP_003595262	0
evgevgevgvelvLoc38t4	hypotheticalproteinMTR_1g050510[Medicagotruncatula]_x0001_gb|AES60496.1|hypotheticalproteinMTR_1g050510[Medicagotruncatula]	XP_003590245	0
evgevgevgvelvLoc137t46	PREDICTED:proliferation-associatedprotein2G4-likeisoformX2[Cicerarietinum]	XP_004489059	0
evgevgevgvelvLoc137t47	hypotheticalproteinMTR_3g070230[Medicagotruncatula]_x0001_gb|AES71117.1|hypotheticalproteinMTR_3g070230[Medicagotruncatula]	XP_003600866	0
evgevgevgvelvLoc192t18	Lipoxygenase[Medicagotruncatula]_x0001_gb|AET01657.1|Lipoxygenase[Medicagotruncatula]	XP_003627181	0
evgevgevgvelvLoc210t12	ABCsuperfamilyATPbindingcassettetransporterABCprotein[Medicagotruncatula]_x0001_gb|AES99041.1|ABCsuperfamilyATPbindingcassettetransporterABCprotein[Medicagotruncatula]	XP_003616083	0
evgevgevgvelvLoc221t14	FAR1-relatedprotein[Medicagotruncatula]_x0001_gb|AET01090.1|FAR1-relatedprotein[Medicagotruncatula]	XP_003618131	0
evgevgevgvelvLoc263d1556t1	Callosesynthase[Medicagotruncatula]_x0001_gb|AES89655.1|Callosesynthase[Medicagotruncatula]	XP_003607458	0
evgevgevgvelvLoc270d7379t6	Bromodomainadjacenttozincfingerdomainprotein2B[Medicagotruncatula]_x0001_gb|AES93760.1|Bromodomainadjacenttozincfingerdomainprotein2B[Medicagotruncatula]	XP_003610802	0
evgevgevgvelvLoc289t5	PREDICTED:potassiumtransporter5-like[Cicerarietinum]	XP_004508966	0
evgevgevgvelvLoc318d7394t2	Pumilio-likeprotein[Medicagotruncatula]_x0001_gb|ABD33134.1|NucleicacidbindingNABP[Medicagotruncatula]_x0001_gb|AES67647.1|Pumilio-likeprotein[Medicagotruncatula]	XP_003597396	0
evgevgevgvelvLoc333t3	Peroxisomalfattyacidbeta-oxidationmultifunctionalprotein[Medicagotruncatula]_x0001_gb|AES76822.1|Peroxisomalfattyacidbeta-oxidationmultifunctionalprotein[Medicagotruncatula]	XP_003620604	0
evgevgevgvelvLoc343t3	PREDICTED:LRRreceptor-likeserine/threonine-proteinkinaseGSO1-like[Cicerarietinum]	XP_004513677	0
evgevgevgvelvLoc394t14	PREDICTED:probablediseaseresistanceproteinAt4g27220-likeisoformX1[Glycinemax]_x0001_ref|XP_006594695.1|PREDICTED:probablediseaseresistanceproteinAt4g27220-likeisoformX2[Glycinemax]	XP_006594694	0
evgevgevgvelvLoc394t9	PREDICTED:probablediseaseresistanceproteinAt4g27220-likeisoformX1[Glycinemax]_x0001_ref|XP_006594695.1|PREDICTED:probablediseaseresistanceproteinAt4g27220-likeisoformX2[Glycinemax]	XP_006594694	0
evgevgevgvelvLoc463d1558t1	Kinesinlightchain[Medicagotruncatula]_x0001_gb|AES71529.1|Kinesinlightchain[Medicagotruncatula]	XP_003601278	0
evgevgevgvelvLoc465t50utrorf	MtN19protein[Medicagotruncatula]_x0001_gb|AES64800.1|MtN19protein[Medicagotruncatula]	XP_003594549	0
evgevgevgvelvLoc481t4	hypotheticalproteinMTR_2g036320[Medicagotruncatula]_x0001_gb|AES65178.1|hypotheticalproteinMTR_2g036320[Medicagotruncatula]	XP_003594927	0
evgevgevgvelvLoc483d7441t1	unknown[Medicagotruncatula]	ACJ85569	0
evgevgevgvelvLoc524d7453t7	unknown[Medicagotruncatula]	AFK36534	0
evgevgevgvelvLoc1003t1	WRKYtranscriptionfactorWRKY100630[Medicagotruncatula]	ACD40316	0
evgevgevgvelvLoc1017t4	GTPaseactivator-likeproteinofRab-likesmallGTPases[Medicagotruncatula]_x0001_gb|AES72567.1|GTPaseactivator-likeproteinofRab-likesmallGTPases[Medicagotruncatula]	XP_003602316	0
evgevgevgvelvLoc1025d7602t3	PREDICTED:uncharacterizedproteinLOC101489214isoformX1[Cicerarietinum]_x0001_ref|XP_004504772.1|PREDICTED:uncharacterizedproteinLOC101489214isoformX2[Cicerarietinum]_x0001_ref|XP_004504773.1|PREDICTED:uncharacterizedproteinLOC101489214isoformX3[Cicerarietinum]	XP_004504771	0
evgevgevgvelvLoc1034t17	unknown[Medicagotruncatula]	ACJ85557	0
evgevgevgvelvLoc1146t9	Receptor-likeproteinkinase[Medicagotruncatula]_x0001_gb|AES75305.1|Receptor-likeproteinkinase[Medicagotruncatula]	XP_003619087	0
evgevgevgvelvLoc1147d7628t2	Monoglyceridelipase[Medicagotruncatula]_x0001_gb|AES97596.1|Monoglyceridelipase[Medicagotruncatula]	XP_003614638	0
evgevgevgvelvLoc538t9	LRRreceptor-likeserine/threonine-proteinkinaseHSL2[Medicagotruncatula]_x0001_gb|AES69563.1|LRRreceptor-likeserine/threonine-proteinkinaseHSL2[Medicagotruncatula]	XP_003599312	0
evgevgevgvelvLoc567t3	putativecopperion-bindinglaccase[Pisumsativum]	ABC59623	0
evgevgevgvelvLoc603t33	Diseaseresistanceprotein[Medicagotruncatula]_x0001_gb|AET04036.1|Diseaseresistanceprotein[Medicagotruncatula]	XP_003629560	0
evgevgevgvelvLoc634t24	PREDICTED:S-adenosylmethioninedecarboxylaseproenzyme-likeisoformX1[Cicerarietinum]_x0001_ref|XP_004491771.1|PREDICTED:S-adenosylmethioninedecarboxylaseproenzyme-likeisoformX2[Cicerarietinum]	XP_004491770	0
evgevgevgvelvLoc667d7507t1	PREDICTED:heatshockcognate70kDaprotein2-like[Cicerarietinum]	XP_004492118	0
evgevgevgvelvLoc677d7511t1	RNA-bindingprotein[Medicagotruncatula]_x0001_gb|AES82815.1|RNA-bindingprotein[Medicagotruncatula]	XP_003626597	0
evgevgevgvelvLoc763t6	unknown[Medicagotruncatula]	AFK46482	0
evgevgevgvelvLoc818d7542t4	Flotillin-likeprotein[Medicagotruncatula]_x0001_gb|AES73588.1|Flotillin-likeprotein[Medicagotruncatula]	XP_003603337	0
evgevgevgvelvLoc833t3	Argininosuccinatesynthase[Medicagotruncatula]_x0001_gb|AES96898.1|Argininosuccinatesynthase[Medicagotruncatula]	XP_003613940	0
evgevgevgvelvLoc858t22	Aldehydeoxidase[Medicagotruncatula]_x0001_gb|AET00010.1|Aldehydeoxidase[Medicagotruncatula]	XP_003617051	0
evgevgevgvelvLoc910t13	N-hydroxythioamideS-beta-glucosyltransferase[Medicagotruncatula]_x0001_gb|AES96309.1|N-hydroxythioamideS-beta-glucosyltransferase[Medicagotruncatula]	XP_003613351	0
evgevgevgvelvLoc917t2	K(+)/H(+)antiporter[Medicagotruncatula]_x0001_gb|ABD32190.1|Sodium/hydrogenexchanger[Medicagotruncatula]_x0001_gb|AES81713.1|K(+)/H(+)antiporter[Medicagotruncatula]	XP_003625495	0
evgevgevgvelvLoc1167t62	putativemonosaccharide-H+symporter[Medicagotruncatula]	CAD31121	0
evgevgevgvelvLoc1245d7648t2	hypotheticalproteinMTR_5g045160[Medicagotruncatula]_x0001_gb|AES97085.1|hypotheticalproteinMTR_5g045160[Medicagotruncatula]	XP_003614127	0
evgevgevgvelvLoc1313t1	PREDICTED:uncharacterizedproteinLOC101509424[Cicerarietinum]	XP_004504570	0
evgevgevgvelvLoc1324t3	PREDICTED:ATP-dependentClpproteaseATP-bindingsubunitClpX-likeisoformX1[Cicerarietinum]	XP_004502651	0
evgevgevgvelvLoc1344d7663t1	putativenodulemembraneprotein[Medicagosativa]	AAL57201	0
evgevgevgvelvLoc1365t3	Syntaxinfamilyprotein[Medicagotruncatula]_x0001_gb|AES92325.1|Syntaxinfamilyprotein[Medicagotruncatula]	XP_003610128	0
evgevgevgvelvLoc1403d7673t1	Earlynodulin[Medicagotruncatula]_x0001_gb|AES59827.1|Earlynodulin[Medicagotruncatula]	XP_003589576	0
evgevgevgvelvLoc1424t2	4-hydroxyphenylpyruvatedioxygenase[Medicagotruncatula]_x0001_gb|AET00343.1|4-hydroxyphenylpyruvatedioxygenase[Medicagotruncatula]	XP_003617384	0
evgevgevgvelvLoc1425t25	PREDICTED:lysosomalbetaglucosidase-like[Cicerarietinum]	XP_004489688	0
evgevgevgvelvLoc1444t1	PREDICTED:uncharacterizedproteinLOC101500706isoformX2[Cicerarietinum]	XP_004490669	0
evgevgevgvelvLoc1480t7	hypotheticalproteinMTR_2g006520[Medicagotruncatula]_x0001_gb|AES63246.1|hypotheticalproteinMTR_2g006520[Medicagotruncatula]	XP_003592995	0
evgevgevgvelvLoc1493d1574t2	Zincfingerprotein[Medicagotruncatula]_x0001_gb|AES59415.1|Zincfingerprotein[Medicagotruncatula]	XP_003589164	0
evgevgevgvelvLoc1530t38	TranscriptionalrepressorNF-X1[Medicagotruncatula]_x0001_gb|AES87436.1|TranscriptionalrepressorNF-X1[Medicagotruncatula]	XP_003605239	0
evgevgevgvelvLoc1547t25	PREDICTED:uncharacterizedproteinLOC101504816isoformX1[Cicerarietinum]	XP_004500366	0
evgevgevgvelvLoc1613t2	hypotheticalproteinMTR_3g060660[Medicagotruncatula]_x0001_gb|AES70639.1|hypotheticalproteinMTR_3g060660[Medicagotruncatula]	XP_003600388	0
evgevgevgvelvLoc1651d7720t5	UTP-glucose1phosphateuridylyltransferase[Medicagotruncatula]_x0001_gb|AES99138.1|UTP-glucose1phosphateuridylyltransferase[Medicagotruncatula]	XP_003616180	0
evgevgevgvelvLoc1739t5	PREDICTED:structuralmaintenanceofchromosomesprotein5-likeisoformX1[Cicerarietinum]_x0001_ref|XP_004499936.1|PREDICTED:structuralmaintenanceofchromosomesprotein5-likeisoformX2[Cicerarietinum]	XP_004499935	0
evgevgevgvelvLoc1792d7748t3	hypotheticalproteinPHAVU_005G129700g[Phaseolusvulgaris]_x0001_gb|ESW22129.1|hypotheticalproteinPHAVU_005G129700g[Phaseolusvulgaris]	XP_007150135	0
evgevgevgvelvLoc1801t1	putativemonosaccharide-H+symporter[Medicagotruncatula]	CAD31121	0
evgevgevgvelvLoc1831d7757t4	PREDICTED:putativecelldivisioncycleATPase-like[Cicerarietinum]	XP_004515406	0
evgevgevgvelvLoc1855t11	DiseaseresistanceproteinRGA2[Medicagotruncatula]_x0001_gb|AES99125.1|DiseaseresistanceproteinRGA2[Medicagotruncatula]	XP_003616167	0
evgevgevgvelvLoc1872t5	Cc-nbs-lrrresistanceprotein[Medicagotruncatula]_x0001_gb|AES69141.1|Cc-nbs-lrrresistanceprotein[Medicagotruncatula]	XP_003598890	0
evgevgevgvelvLoc1967t12	Ubiquitin[Medicagotruncatula]_x0001_gb|AES85823.1|Ubiquitin[Medicagotruncatula]	XP_003638685	0
evgevgevgvelvLoc1997d1577t1	PREDICTED:diseaseresistanceproteinRPM1-like[Cicerarietinum]	XP_004515441	0
evgevgevgvelvLoc2047t10	Reticulineoxidase[Medicagotruncatula]_x0001_gb|AES85251.1|Reticulineoxidase[Medicagotruncatula]	XP_003638113	0
evgevgevgvelvLoc2047t9	Reticulineoxidase-likeprotein[Medicagotruncatula]_x0001_gb|AES85255.1|Reticulineoxidase-likeprotein[Medicagotruncatula]	XP_003638117	0
evgevgevgvelvLoc2050d7800t1	1-aminocyclopropane-1-carboxylateoxidase-likeprotein[Medicagotruncatula]_x0001_gb|AES66409.1|1-aminocyclopropane-1-carboxylateoxidase-likeprotein[Medicagotruncatula]	XP_003596158	0
evgevgevgvelvLoc2056d7804t1utrorf	hypotheticalproteinMTR_7g117320[Medicagotruncatula]_x0001_gb|AES82787.1|hypotheticalproteinMTR_7g117320[Medicagotruncatula]	XP_003626569	0
evgevgevgvelvLoc2103t1	Stress-induced-phosphoprotein[Medicagotruncatula]_x0001_gb|AES94218.1|Stress-induced-phosphoprotein[Medicagotruncatula]	XP_003611260	0
evgevgevgvelvLoc2164t1	hypotheticalproteinMTR_3g091280[Medicagotruncatula]_x0001_gb|AES72479.1|hypotheticalproteinMTR_3g091280[Medicagotruncatula]	XP_003602228	0
evgevgevgvelvLoc2173t5	Cysteine-richreceptor-likeproteinkinase[Medicagotruncatula]_x0001_gb|AES93612.1|Cysteine-richreceptor-likeproteinkinase[Medicagotruncatula]	XP_003610654	0
evgevgevgvelvLoc2262t12	PREDICTED:uncharacterizedproteinLOC101501999[Cicerarietinum]	XP_004495453	0
evgevgevgvelvLoc2286d1582t3	PREDICTED:conservedoligomericGolgicomplexsubunit7-like[Cicerarietinum]	XP_004506344	0
evgevgevgvelvLoc2370d7862t1	PREDICTED:probablephosphoribosylformylglycinamidinesynthase,chloroplastic/mitochondrial-like[Cicerarietinum]	XP_004503568	0
evgevgevgvelvLoc2389t1	unknown[Medicagotruncatula]	AFK33386	0
evgevgevgvelvLoc2393t6	PREDICTED:dedicatorofcytokinesisprotein6-like[Cicerarietinum]	XP_004511179	0
evgevgevgvelvLoc2431d7872t2	PREDICTED:smallGproteinsignalingmodulator1-likeisoformX3[Glycinemax]	XP_006595074	0
evgevgevgvelvLoc2479d1583t1	Leucine-richrepeatreceptor-likeproteinkinase[Medicagotruncatula]_x0001_gb|AES72427.1|Leucine-richrepeatreceptor-likeproteinkinase[Medicagotruncatula]	XP_003602176	0
evgevgevgvelvLoc2553t16	PREDICTED:probablereceptor-likeproteinkinaseAt1g67000-like[Cicerarietinum]	XP_004498416	0
evgevgevgvelvLoc2565t10	beta-glucosidaseG3[Medicagotruncatula]	ABW76288	0
evgevgevgvelvLoc2607d7907t1	hypotheticalproteinMTR_4g114900[Medicagotruncatula]_x0001_gb|AES91566.1|hypotheticalproteinMTR_4g114900[Medicagotruncatula]	XP_003609369	0
evgevgevgvelvLoc2695t2	PREDICTED:alpha-dioxygenase1-like[Cicerarietinum]	XP_004489319	0
evgevgevgvelvLoc2747t45	ABCtransporterBfamilymember[Medicagotruncatula]_x0001_gb|AES92078.1|ABCtransporterBfamilymember[Medicagotruncatula]	XP_003609881	0
evgevgevgvelvLoc2776t1	unknown[Medicagotruncatula]_x0001_gb|AFK47019.1|unknown[Medicagotruncatula]	ACJ84706	0
evgevgevgvelvLoc2875d1589t1	U-boxdomain-containingprotein[Medicagotruncatula]_x0001_gb|ABN08829.1|Armadillo[Medicagotruncatula]_x0001_gb|AES80058.1|U-boxdomain-containingprotein[Medicagotruncatula]	XP_003623840	0
evgevgevgvelvLoc2938t3	Asparticproteinase[Medicagotruncatula]_x0001_gb|AES65685.1|Asparticproteinase[Medicagotruncatula]	XP_003595434	0
evgevgevgvelvLoc3053t4	PREDICTED:putativeamidaseC869.01-like[Cicerarietinum]	XP_004505809	0
evgevgevgvelvLoc3072t1	PREDICTED:xaa-Prodipeptidase-like[Cicerarietinum]	XP_004503532	0
evgevgevgvelvLoc3106t10	Cytokinin-O-glucosyltransferase[Medicagotruncatula]_x0001_gb|ACT34896.1|GT1[Medicagotruncatula]_x0001_gb|AES79652.1|Cytokinin-O-glucosyltransferase[Medicagotruncatula]	XP_003623434	0
evgevgevgvelvLoc3106t8	Cytokinin-O-glucosyltransferase[Medicagotruncatula]_x0001_gb|ACT34896.1|GT1[Medicagotruncatula]_x0001_gb|AES79652.1|Cytokinin-O-glucosyltransferase[Medicagotruncatula]	XP_003623434	0
evgevgevgvelvLoc3108d8004t1	Membralin[Medicagotruncatula]_x0001_gb|AES63270.1|Membralin[Medicagotruncatula]	XP_003593019	0
evgevgevgvelvLoc3207t5	Alpha,alpha-trehalose-phosphatesynthase[Medicagotruncatula]_x0001_gb|AET05453.1|Alpha,alpha-trehalose-phosphatesynthase[Medicagotruncatula]	XP_003630977	0
evgevgevgvelvLoc3314t7	hypotheticalproteinMTR_3g060700[Medicagotruncatula]_x0001_gb|AES70645.1|hypotheticalproteinMTR_3g060700[Medicagotruncatula]	XP_003600394	0
evgevgevgvelvLoc3315t10	PREDICTED:TMVresistanceproteinN-like[Cicerarietinum]	XP_004489475	0
evgevgevgvelvLoc3315t14	PREDICTED:TMVresistanceproteinN-like[Cicerarietinum]	XP_004489475	0
evgevgevgvelvLoc3393t34	PREDICTED:diseaseresistanceproteinRPM1-like[Cicerarietinum]	XP_004499780	0
evgevgevgvelvLoc3426d2608t8	PREDICTED:probablediseaseresistanceproteinAt4g27220-likeisoformX2[Glycinemax]	XP_006592961	0
evgevgevgvelvLoc3479t2	PREDICTED:MLO-likeprotein11-like[Cicerarietinum]	XP_004487692	0
evgevgevgvelvLoc3505t7	Rhoguaninenucleotideexchangefactor[Medicagotruncatula]_x0001_gb|AES89239.1|Rhoguaninenucleotideexchangefactor[Medicagotruncatula]	XP_003607042	0
evgevgevgvelvLoc3589d2609t11	gag-polpolyprotein[Phaseolusvulgaris]	AAR13298	0
evgevgevgvelvLoc3614t3	hypotheticalproteinMTR_1g023310[Medicagotruncatula]_x0001_gb|AES59607.1|hypotheticalproteinMTR_1g023310[Medicagotruncatula]	XP_003589356	0
evgevgevgvelvLoc3660d2611t7	Cysteine-richreceptor-likeproteinkinase[Medicagotruncatula]_x0001_gb|AES70849.1|Cysteine-richreceptor-likeproteinkinase[Medicagotruncatula]	XP_003600598	0
evgevgevgvelvLoc3845d8113t1	hypotheticalproteinMTR_8g044120[Medicagotruncatula]_x0001_gb|AET02612.1|hypotheticalproteinMTR_8g044120[Medicagotruncatula]	XP_003628136	0
evgevgevgvelvLoc3864t2	MitochondrialchaperoneBCS1[Medicagotruncatula]_x0001_gb|AES64795.1|MitochondrialchaperoneBCS1[Medicagotruncatula]	XP_003594544	0
evgevgevgvelvLoc3866d1601t2	PREDICTED:probableproteinphosphatase2C52-like[Glycinemax]	XP_003543347	0
evgevgevgvelvLoc3878t6	NBS-containingresistance-likeprotein[Medicagotruncatula]_x0001_gb|AET01724.1|NBS-containingresistance-likeprotein[Medicagotruncatula]	XP_003627248	0
evgevgevgvelvLoc3946d2614t1	PREDICTED:AP-1complexsubunitmu-1-like[Cicerarietinum]	XP_004509658	0
evgevgevgvelvLoc3984t13	hypotheticalproteinMTR_4g132160[Medicagotruncatula]_x0001_gb|AES92635.1|hypotheticalproteinMTR_4g132160[Medicagotruncatula]	XP_003610438	0
evgevgevgvelvLoc3990d8135t2	Hepatocytegrowthfactor-regulatedtyrosinekinasesubstrate[Medicagotruncatula]_x0001_gb|AES93788.1|Hepatocytegrowthfactor-regulatedtyrosinekinasesubstrate[Medicagotruncatula]	XP_003610830	0
evgevgevgvelvLoc4013t2	PREDICTED:wall-associatedreceptorkinase5-like[Cicerarietinum]	XP_004498444	0
evgevgevgvelvLoc4047t1	hypotheticalproteinMTR_1g007840[Medicagotruncatula]_x0001_gb|AES58745.1|hypotheticalproteinMTR_1g007840[Medicagotruncatula]	XP_003588494	0
evgevgevgvelvLoc4174d8163t1	Myosin-likeprotein[Medicagotruncatula]_x0001_gb|AES66739.1|Myosin-likeprotein[Medicagotruncatula]	XP_003596488	0
evgevgevgvelvLoc4177t4	Ornithinedecarboxylase[Medicagotruncatula]_x0001_gb|AES74096.1|Ornithinedecarboxylase[Medicagotruncatula]	XP_003603845	0
evgevgevgvelvLoc4196t7	Isoflavonoidglucosyltransferase[Medicagotruncatula]_x0001_gb|AES85296.1|Isoflavonoidglucosyltransferase[Medicagotruncatula]	XP_003638158	0
evgevgevgvelvLoc4223d8173t3	PREDICTED:uncharacterizedproteinLOC101497853[Cicerarietinum]	XP_004497264	0
evgevgevgvelvLoc4256t12	hypotheticalproteinMTR_3g020820[Medicagotruncatula]_x0001_gb|AES69028.1|hypotheticalproteinMTR_3g020820[Medicagotruncatula]	XP_003598777	0
evgevgevgvelvLoc4344t4	PREDICTED:cytochromeP450714C2-like[Glycinemax]	XP_003552903	0
evgevgevgvelvLoc4361d8197t1	GMC-typeoxidoreductase,putative[Medicagotruncatula]_x0001_gb|AET03490.1|GMC-typeoxidoreductase,putative[Medicagotruncatula]	XP_003629014	0
evgevgevgvelvLoc4653d1612t1	Arogenatedehydratase/prephenatedehydratase[Medicagotruncatula]_x0001_gb|AES88454.1|Arogenatedehydratase/prephenatedehydratase[Medicagotruncatula]	XP_003606257	0
evgevgevgvelvLoc4674t2	CytochromeP450[Medicagotruncatula]_x0001_gb|AET00663.1|CytochromeP450[Medicagotruncatula]	XP_003617704	0
evgevgevgvelvLoc4714t6	Tir-nbs-lrrresistanceprotein[Medicagotruncatula]_x0001_gb|AES86742.1|Tir-nbs-lrrresistanceprotein[Medicagotruncatula]	XP_003604545	0
evgevgevgvelvLoc4754t1	Regulatorofchromosomecondensation/beta-lactamase-inhibitorproteinII[Medicagotruncatula]	ABN06170	0
evgevgevgvelvLoc4799t8	PREDICTED:enolase-like[Cicerarietinum]	XP_004514974	0
evgevgevgvelvLoc4900t7	hypotheticalproteinPHAVU_010G091100g[Phaseolusvulgaris]_x0001_gb|ESW06963.1|hypotheticalproteinPHAVU_010G091100g[Phaseolusvulgaris]	XP_007134969	0
evgevgevgvelvLoc4920d2617t8	Choline/ethanolaminekinase[Medicagotruncatula]_x0001_gb|AES68668.1|Choline/ethanolaminekinase[Medicagotruncatula]	XP_003598417	0
evgevgevgvelvLoc5176t13	PREDICTED:TMVresistanceproteinN-likeisoformX1[Cicerarietinum]	XP_004489473	0
evgevgevgvelvLoc5225t2	Kinase-likeprotein[Medicagotruncatula]_x0001_gb|AES95483.1|Kinase-likeprotein[Medicagotruncatula]	XP_003612525	0
evgevgevgvelvLoc5244d8307t4	PREDICTED:uncharacterizedproteinLOC101488791[Cicerarietinum]	XP_004485938	0
evgevgevgvelvLoc5259t8	Pre-mRNA-processing-splicingfactor[Medicagotruncatula]_x0001_gb|AES68165.1|Pre-mRNA-processing-splicingfactor[Medicagotruncatula]	XP_003597914	0
evgevgevgvelvLoc5275t6	PREDICTED:probableLRRreceptor-likeserine/threonine-proteinkinaseAt1g56140-likeisoformX1[Cicerarietinum]	XP_004516049	0
evgevgevgvelvLoc5300t31	Receptor-likeproteinkinase[Medicagotruncatula]_x0001_gb|AES67889.1|Receptor-likeproteinkinase[Medicagotruncatula]	XP_003597638	0
evgevgevgvelvLoc5300t35	Receptor-likeproteinkinase[Medicagotruncatula]_x0001_gb|AES67889.1|Receptor-likeproteinkinase[Medicagotruncatula]	XP_003597638	0
evgevgevgvelvLoc5344t2	Anthranilatephosphoribosyltransferase[Medicagotruncatula]_x0001_gb|AES71496.1|Anthranilatephosphoribosyltransferase[Medicagotruncatula]_x0001_gb|AFK40968.1|unknown[Medicagotruncatula]	XP_003601245	0
evgevgevgvelvLoc5364t10	hypotheticalproteinMTR_4g019360[Medicagotruncatula]_x0001_gb|AES87038.1|hypotheticalproteinMTR_4g019360[Medicagotruncatula]	XP_003604841	0
evgevgevgvelvLoc5384t10	PREDICTED:G-typelectinS-receptor-likeserine/threonine-proteinkinaseAt4g27290-likeisoformX1[Cicerarietinum]	XP_004498418	0
evgevgevgvelvLoc5420t19	NBS-LRRtypediseaseresistanceprotein[Medicagotruncatula]_x0001_gb|AES69677.1|NBS-LRRtypediseaseresistanceprotein[Medicagotruncatula]	XP_003599426	0
evgevgevgvelvLoc5529t1	Glucan1,3-beta-glucosidase[Medicagotruncatula]_x0001_gb|AES68499.1|Glucan1,3-beta-glucosidase[Medicagotruncatula]	XP_003598248	0
evgevgevgvelvLoc5590t1	PREDICTED:asparticproteinaseoryzasin-1-like[Cicerarietinum]	XP_004508063	0
evgevgevgvelvLoc5736d8385t2	NBSresistanceprotein-likeprotein[Medicagotruncatula]_x0001_gb|AES87063.1|NBSresistanceprotein-likeprotein[Medicagotruncatula]	XP_003604866	0
evgevgevgvelvLoc5790t2	PREDICTED:uncharacterizedproteinLOC101492288isoformX3[Cicerarietinum]	XP_004514065	0
evgevgevgvelvLoc5975d8414t1	unknown[Medicagotruncatula]	AFK38588	0
evgevgevgvelvLoc6055t12	Serine/threonineproteinkinase[Medicagotruncatula]_x0001_gb|AET02805.1|Serine/threonineproteinkinase[Medicagotruncatula]	XP_003628329	0
evgevgevgvelvLoc6059d1620t3	auxinconjugatehydrolase[Medicagotruncatula]	ABF55222	0
evgevgevgvelvLoc6180d8432t4	Heatshock70kDaprotein4L[Medicagotruncatula]_x0001_gb|AES70315.1|Heatshock70kDaprotein4L[Medicagotruncatula]	XP_003600064	0
evgevgevgvelvLoc6183d8433t2	PREDICTED:alpha-L-arabinofuranosidase1-likeisoformX2[Cicerarietinum]	XP_004489629	0
evgevgevgvelvLoc6204t6	Peroxidase[Medicagotruncatula]_x0001_gb|AES87617.1|Peroxidase[Medicagotruncatula]	XP_003605420	0
evgevgevgvelvLoc6293t16	DiseaseresistanceproteinRPP8[Medicagotruncatula]_x0001_gb|AES95649.1|DiseaseresistanceproteinRPP8[Medicagotruncatula]	XP_003612691	0
evgevgevgvelvLoc6336t12	GRASfamilytranscriptionfactor[Medicagotruncatula]_x0001_gb|AES67628.1|GRASfamilytranscriptionfactor[Medicagotruncatula]	XP_003597377	0
evgevgevgvelvLoc6478t4	PREDICTED:uncharacterizedproteinLOC101494266[Cicerarietinum]	XP_004495604	0
evgevgevgvelvLoc6532t1	DeacetylvindolineO-acetyltransferase[Medicagotruncatula]_x0001_gb|AES63357.1|DeacetylvindolineO-acetyltransferase[Medicagotruncatula]	XP_003593106	0
evgevgevgvelvLoc6560t11	Tir-nbs-lrrresistanceprotein[Medicagotruncatula]_x0001_ref|XP_003620640.1|Tir-nbs-lrrresistanceprotein[Medicagotruncatula]_x0001_gb|AES76805.1|Tir-nbs-lrrresistanceprotein[Medicagotruncatula]_x0001_gb|AES76858.1|Tir-nbs-lrrresistanceprotein[Medicagotruncatula]	XP_003620587	0
evgevgevgvelvLoc6572t4	Isoflavonoidmalonyltransferase[Medicagotruncatula]_x0001_gb|AES90397.1|Isoflavonoidmalonyltransferase[Medicagotruncatula]	XP_003608200	0
evgevgevgvelvLoc6765t1	PREDICTED:uncharacterizedproteinLOC101490606[Cicerarietinum]	XP_004498933	0
evgevgevgvelvLoc6772d2622t20	Cysteine-richreceptor-likeproteinkinase[Medicagotruncatula]_x0001_gb|AET01446.1|Cysteine-richreceptor-likeproteinkinase[Medicagotruncatula]	XP_003626970	0
evgevgevgvelvLoc6915t6	4-coumarate-coaligase[Medicagotruncatula]_x0001_gb|AES60983.1|4-coumarate-coaligase[Medicagotruncatula]	XP_003590732	0
evgevgevgvelvLoc6977t21	Diseaseresistance-likeprotein[Medicagotruncatula]_x0001_gb|AES76172.1|Diseaseresistance-likeprotein[Medicagotruncatula]	XP_003619954	0
evgevgevgvelvLoc7045t1	Serine/threonineproteinkinase[Medicagotruncatula]_x0001_gb|AES97088.1|Serine/threonineproteinkinase[Medicagotruncatula]	XP_003614130	0
evgevgevgvelvLoc7299t18	NBSresistanceprotein[Medicagotruncatula]_x0001_gb|AES68666.1|NBSresistanceprotein[Medicagotruncatula]	XP_003598415	0
evgevgevgvelvLoc7359t4	1-aminocyclopropane-1-carboxylateoxidase-likeprotein[Medicagotruncatula]_x0001_gb|AET02506.1|1-aminocyclopropane-1-carboxylateoxidase-likeprotein[Medicagotruncatula]	XP_003628030	0
evgevgevgvelvLoc7456t7	PREDICTED:G-typelectinS-receptor-likeserine/threonine-proteinkinaseB120-likeisoformX1[Cicerarietinum]	XP_004498487	0
evgevgevgvelvLoc7585t22	KinaseR-likeprotein[Medicagotruncatula]_x0001_gb|AES80584.1|KinaseR-likeprotein[Medicagotruncatula]	XP_003624366	0
evgevgevgvelvLoc7753t4utrorf	Adipocyteplasmamembrane-associatedprotein[Medicagotruncatula]_x0001_gb|AES65567.1|Adipocyteplasmamembrane-associatedprotein[Medicagotruncatula]	XP_003595316	0
evgevgevgvelvLoc7926t2	Vacuolarproteinsorting-associatedprotein[Medicagotruncatula]_x0001_gb|AES63301.1|Vacuolarproteinsorting-associatedprotein[Medicagotruncatula]	XP_003593050	0
evgevgevgvelvLoc8072t1	DNAmethyltransferase1-associatedprotein[Medicagotruncatula]_x0001_gb|AES61617.1|DNAmethyltransferase1-associatedprotein[Medicagotruncatula]	XP_003591366	0
evgevgevgvelvLoc8194d8689t1	PREDICTED:LRRreceptor-likeserine/threonine-proteinkinaseGSO2-likeisoformX1[Glycinemax]_x0001_ref|XP_006599524.1|PREDICTED:LRRreceptor-likeserine/threonine-proteinkinaseGSO2-likeisoformX2[Glycinemax]	XP_006599523	0
evgevgevgvelvLoc8250t1	Aspartylaminopeptidase[Medicagotruncatula]_x0001_gb|AES72327.1|Aspartylaminopeptidase[Medicagotruncatula]	XP_003602076	0
evgevgevgvelvLoc8313t5	KTELmotif-containingprotein[Medicagotruncatula]_x0001_gb|AES75211.1|KTELmotif-containingprotein[Medicagotruncatula]	XP_003618993	0
evgevgevgvelvLoc8328t3	Cytokinin-O-glucosyltransferase[Medicagotruncatula]_x0001_gb|AES96682.1|Cytokinin-O-glucosyltransferase[Medicagotruncatula]	XP_003613724	0
evgevgevgvelvLoc8439d2626t2	PREDICTED:LOWQUALITYPROTEIN:wall-associatedreceptorkinase2-like[Cicerarietinum]	XP_004502549	0
evgevgevgvelvLoc8444t10	Malectin/receptor-likeproteinkinasefamilyprotein,putative[Theobromacacao]_x0001_gb|EOY03749.1|Malectin/receptor-likeproteinkinasefamilyprotein,putative[Theobromacacao]	XP_007032823	0
evgevgevgvelvLoc8444t5	Malectin/receptor-likeproteinkinasefamilyprotein,putative[Theobromacacao]_x0001_gb|EOY03749.1|Malectin/receptor-likeproteinkinasefamilyprotein,putative[Theobromacacao]	XP_007032823	0
evgevgevgvelvLoc8561d1650t4	SUT2[Medicagotruncatula]	AFM28287	0
evgevgevgvelvLoc8586t1	hypotheticalproteinMTR_2g010860[Medicagotruncatula]_x0001_gb|AES63635.1|hypotheticalproteinMTR_2g010860[Medicagotruncatula]	XP_003593384	0
evgevgevgvelvLoc8751t20	Receptor-likeproteinkinase[Medicagotruncatula]_x0001_gb|AES70166.1|Receptor-likeproteinkinase[Medicagotruncatula]	XP_003599915	0
evgevgevgvelvLoc8751t22	LRRreceptor-likeserine/threonine-proteinkinaseFLS2[Medicagotruncatula]_x0001_gb|AES70135.1|LRRreceptor-likeserine/threonine-proteinkinaseFLS2[Medicagotruncatula]	XP_003599884	0
evgevgevgvelvLoc8781t12	cytochromeP450monooxygenaseCYP72A65[Medicagotruncatula]	ABC59079	0
evgevgevgvelvLoc8781t9	RecName:Full=11-oxo-beta-amyrin30-oxidase;AltName:Full=CytochromeP45072A63_x0001_dbj|BAL45200.1|cytochromeP450monooxygenase[Medicagotruncatula]	H1A981	0
evgevgevgvelvLoc8793t37	PREDICTED:TMVresistanceproteinN-likeisoformX3[Cicerarietinum]	XP_004492464	0
evgevgevgvelvLoc9060d2629t2	PREDICTED:proteinphosphatase2C37-like[Cicerarietinum]	XP_004503174	0
evgevgevgvelvLoc9066t1	Pentatricopeptiderepeat-containingprotein[Medicagotruncatula]_x0001_gb|AES90728.1|Pentatricopeptiderepeat-containingprotein[Medicagotruncatula]	XP_003608531	0
evgevgevgvelvLoc9165t5	MultidrugresistanceproteinABCtransporterfamily[Medicagotruncatula]_x0001_gb|AES62402.1|MultidrugresistanceproteinABCtransporterfamily[Medicagotruncatula]	XP_003592151	0
evgevgevgvelvLoc9633t3	KinaseR-likeprotein[Medicagotruncatula]_x0001_gb|AES59898.1|KinaseR-likeprotein[Medicagotruncatula]	XP_003589647	0
evgevgevgvelvLoc9634t1	Tyrosine-proteinkinaseABL[Medicagotruncatula]_x0001_gb|AES97506.1|Tyrosine-proteinkinaseABL[Medicagotruncatula]	XP_003614548	0
evgevgevgvelvLoc9934t1	isoflavonoidmalonyltransferase3[Medicagotruncatula]	ABY91221	0
evgevgevgvelvLoc10146d8909t1	UDP-galactosetransporter[Medicagotruncatula]_x0001_gb|AES63086.1|UDP-galactosetransporter[Medicagotruncatula]	XP_003592835	0
evgevgevgvelvLoc10205d8916t1	PREDICTED:uncharacterizedproteinLOC101504380[Cicerarietinum]	XP_004500278	0
evgevgevgvelvLoc10214d1671t1	hypotheticalproteinMTR_3g028330[Medicagotruncatula]_x0001_gb|AES69387.1|hypotheticalproteinMTR_3g028330[Medicagotruncatula]	XP_003599136	0
evgevgevgvelvLoc10216t9	ProteinLAP2[Medicagotruncatula]_x0001_gb|ABN08772.1|Diseaseresistanceprotein[Medicagotruncatula]_x0001_gb|AES65410.1|ProteinLAP2[Medicagotruncatula]	XP_003595159	0
evgevgevgvelvLoc10269t6	PREDICTED:probableserine/threonine-proteinkinaseAt1g18390-like[Cicerarietinum]	XP_004512896	0
evgevgevgvelvLoc10277t8	Acyltransferase-likeprotein[Medicagotruncatula]_x0001_gb|AES80654.1|Acyltransferase-likeprotein[Medicagotruncatula]	XP_003624436	0
evgevgevgvelvLoc10278t2	hypotheticalproteinMTR_7g089140[Medicagotruncatula]_x0001_gb|AES81146.1|hypotheticalproteinMTR_7g089140[Medicagotruncatula]	XP_003624928	0
evgevgevgvelvLoc10290d1672t1	polyphenoloxidase[Medicagosativa]	AAP33165	0
evgevgevgvelvLoc10323t1	PREDICTED:uncharacterizedproteinLOC102660202[Glycinemax]	XP_006593300	0
evgevgevgvelvLoc10328t4	PREDICTED:D-lactatedehydrogenase[cytochrome],mitochondrial-likeisoformX1[Glycinemax]	XP_003521508	0
evgevgevgvelvLoc10353t10	Cytokinin-O-glucosyltransferase[Medicagotruncatula]_x0001_gb|AES74881.1|Cytokinin-O-glucosyltransferase[Medicagotruncatula]	XP_003618663	0
evgevgevgvelvLoc10353t14	Cytokinin-O-glucosyltransferase[Medicagotruncatula]_x0001_gb|AES74889.1|Cytokinin-O-glucosyltransferase[Medicagotruncatula]	XP_003618671	0
evgevgevgvelvLoc10353t15	Cytokinin-O-glucosyltransferase[Medicagotruncatula]_x0001_gb|AES74881.1|Cytokinin-O-glucosyltransferase[Medicagotruncatula]	XP_003618663	0
evgevgevgvelvLoc10353t8	Cytokinin-O-glucosyltransferase[Medicagotruncatula]_x0001_gb|AES74867.1|Cytokinin-O-glucosyltransferase[Medicagotruncatula]	XP_003618649	0
evgevgevgvelvLoc10358d2633t4	hypotheticalproteinMTR_1g061590[Medicagotruncatula]_x0001_gb|ABE80124.1|Proteinkinase[Medicagotruncatula]_x0001_gb|AES60642.1|hypotheticalproteinMTR_1g061590[Medicagotruncatula]	XP_003590391	0
evgevgevgvelvLoc10358t4utrorf	Uridylatekinase[Medicagotruncatula]_x0001_gb|ABE80123.2|Homeodomain-like;Uridylatekinase[Medicagotruncatula]_x0001_gb|AES60643.1|Uridylatekinase[Medicagotruncatula]	XP_003590392	0
evgevgevgvelvLoc10468d8951t1	Pyruvatekinase[Medicagotruncatula]_x0001_gb|AES94410.1|Pyruvatekinase[Medicagotruncatula]	XP_003611452	0
evgevgevgvelvLoc10482t1	Diacylglycerolkinaseeta[Medicagotruncatula]_x0001_gb|AET04853.1|Diacylglycerolkinaseeta[Medicagotruncatula]	XP_003630377	0
evgevgevgvelvLoc10497t6	Ankyrinrepeatprotein[Medicagotruncatula]_x0001_gb|AET03520.1|Ankyrinrepeatprotein[Medicagotruncatula]	XP_003629044	0
evgevgevgvelvLoc10497t8	Ankyrinrepeatprotein[Medicagotruncatula]_x0001_gb|AET03520.1|Ankyrinrepeatprotein[Medicagotruncatula]	XP_003629044	0
evgevgevgvelvLoc9943t2	Matrixmetalloproteinase-9[Medicagotruncatula]_x0001_gb|AES96374.1|Matrixmetalloproteinase-9[Medicagotruncatula]	XP_003613416	0
evgevgevgvelvLoc9955t7	Tir-nbs-lrrresistanceprotein[Medicagotruncatula]_x0001_gb|AES86742.1|Tir-nbs-lrrresistanceprotein[Medicagotruncatula]	XP_003604545	0
evgevgevgvelvLoc9991t1	PREDICTED:probableleucine-richrepeatreceptor-likeproteinkinaseAt1g35710-like[Cicerarietinum]	XP_004507279	0
evgevgevgvelvLoc10511t12	Cysteine-richreceptor-likeproteinkinase[Medicagotruncatula]_x0001_gb|AES75758.1|Cysteine-richreceptor-likeproteinkinase[Medicagotruncatula]	XP_003619540	0
evgevgevgvelvLoc10511t13	Cysteine-richreceptor-likeproteinkinase[Medicagotruncatula]_x0001_gb|AES75758.1|Cysteine-richreceptor-likeproteinkinase[Medicagotruncatula]	XP_003619540	0
evgevgevgvelvLoc10575d8963t3	Beta-ketoacyl-ACPreductase-likeprotein[Medicagotruncatula]_x0001_gb|AES90274.1|Beta-ketoacyl-ACPreductase-likeprotein[Medicagotruncatula]	XP_003608077	0
evgevgevgvelvLoc10662t1	PREDICTED:probableexocystcomplexcomponent6-likeisoformX1[Cicerarietinum]_x0001_ref|XP_004515484.1|PREDICTED:probableexocystcomplexcomponent6-likeisoformX2[Cicerarietinum]	XP_004515483	0
evgevgevgvelvLoc10691d8978t2	Vacuolarprotein-sortingmachineryprotein[Medicagotruncatula]_x0001_ref|XP_003630415.1|ClassEvacuolarprotein-sortingmachineryproteinHSE1[Medicagotruncatula]_x0001_gb|AET04887.1|Vacuolarprotein-sortingmachineryprotein[Medicagotruncatula]_x0001_gb|AET04891.1|ClassEvacuolarprotein-sortingmachineryproteinHSE1[Medicagotruncatula]	XP_003630411	0
evgevgevgvelvLoc10754t8	Lysine-specificdemethylase5A[Medicagotruncatula]_x0001_ref|XP_003636354.1|Lysine-specificdemethylase5A[Medicagotruncatula]_x0001_gb|AES61974.1|Lysine-specificdemethylase5A[Medicagotruncatula]_x0001_gb|AES83492.1|Lysine-specificdemethylase5A[Medicagotruncatula]	XP_003591723	0
evgevgevgvelvLoc10777t2	PREDICTED:F-boxproteinAt2g26850-like[Cicerarietinum]	XP_004513967	0
evgevgevgvelvLoc10780d2635t1	Receptor-likeproteinkinaselikeprotein[Medicagotruncatula]_x0001_gb|AES71330.1|Receptor-likeproteinkinaselikeprotein[Medicagotruncatula]	XP_003601079	0
evgevgevgvelvLoc10795t5	hypotheticalproteinMTR_5g028390[Medicagotruncatula]_x0001_gb|AES95699.1|hypotheticalproteinMTR_5g028390[Medicagotruncatula]	XP_003612741	0
evgevgevgvelvLoc10801d8992t4	hypotheticalproteinVITISV_043230[Vitisvinifera]	CAN64779	0
evgevgevgvelvLoc10833t3	3-hydroxy-3-methylglutarylcoenzymeAreductase[Medicagotruncatula]_x0001_ref|XP_003612564.1|3-hydroxy-3-methylglutarylcoenzymeAreductase[Medicagotruncatula]_x0001_ref|XP_003612566.1|3-hydroxy-3-methylglutarylcoenzymeAreductase[Medicagotruncatula]_x0001_ref|XP_003612567.1|3-hydroxy-3-methylglutarylcoenzymeAreductase[Medicagotruncatula]_x0001_gb|ABY20973.1|3-hydroxy-3-methylglutarylcoenzymeAreductase…	XP_003612563	0
evgevgevgvelvLoc10861t6	unknown[Medicagotruncatula]	AFK39200	0
evgevgevgvelvLoc10888t1	Two-componentresponseregulatorARR14[Medicagotruncatula]_x0001_gb|AES97433.1|Two-componentresponseregulatorARR14[Medicagotruncatula]	XP_003614475	0
evgevgevgvelvLoc10932d9011t2	PREDICTED:mannosyl-oligosaccharideglucosidaseGCS1-like[Cicerarietinum]	XP_004504454	0
evgevgevgvelvLoc10956t1	Cytokinin-O-glucosyltransferase[Medicagotruncatula]_x0001_gb|AET01056.1|Cytokinin-O-glucosyltransferase[Medicagotruncatula]	XP_003618097	0
evgevgevgvelvLoc10957t5	SCARECROW-likeprotein[Medicagotruncatula]_x0001_gb|AES88864.1|SCARECROW-likeprotein[Medicagotruncatula]	XP_003606667	0
evgevgevgvelvLoc10961d2637t3	hypotheticalproteinVITISV_013115[Vitisvinifera]	CAN73272	0
evgevgevgvelvLoc10965t10	hypotheticalproteinMTR_6g087760[Medicagotruncatula]_x0001_gb|AES76831.1|hypotheticalproteinMTR_6g087760[Medicagotruncatula]	XP_003620613	0
evgevgevgvelvLoc10987d1682t1	DEAD-boxATP-dependentRNAhelicase[Medicagotruncatula]_x0001_gb|AES82204.1|DEAD-boxATP-dependentRNAhelicase[Medicagotruncatula]	XP_003625986	0
evgevgevgvelvLoc11023t35	Diseaseresistance-likeproteinGS3-3[Medicagotruncatula]_x0001_gb|AES76274.1|Diseaseresistance-likeproteinGS3-3[Medicagotruncatula]	XP_003620056	0
evgevgevgvelvLoc11029t1	MagnesiumtransporterNIPA2[Medicagotruncatula]_x0001_gb|AES63205.1|MagnesiumtransporterNIPA2[Medicagotruncatula]	XP_003592954	0
[truncated: 117,666 more rows]
