# Supplementary material for: Transcriptome Analysis of Resistant and Susceptible Alfalfa Cultivars Infected With Root-Knot Nematode Meloidogyne incognita
Source: PLoS One. 2015 Feb 24;10(2):e0118269. doi: 10.1371/journal.pone.0118269 (PMC4339843; doi:10.1371/journal.pone.0118269)
Supplement: S3 Table — (XLSX) [file pone.0118269.s006.xlsx]

## Sheet: Lahontan DEGs
Supplementary Table S3. Differentially expressed tentative consensus sequences (TCs) found in the sensitive cv. Lahontan
Alfalfa ID, this study	Base mean	log2FoldChange	Padj	M. truncatula ID	E-value	Description	NR	E-value	Description
evgevgevgvelvLoc1097t12	544.373	-6.47939	3.82662e-38	Medtr7g055870.1	3e-164	|F-boxproteininteractiondomainprotein|LC|chr7:18983989-18982709|20130731	XP_003622885	1e-161	F-box/kelch-repeatprotein[Medicagotruncatula]_x0001_gb|AES79103.1|F-box/kelch-repeatprotein[Medicagotruncatula]
evgevgevgvelvLoc24229t1	120.298	-6.34757	2.08123e-14	Medtr7g055900.1	2e-63	|hypotheticalprotein|HC|chr7:18962082-18965703|20130731	XP_003622888	8e-61	hypotheticalproteinMTR_7g055900[Medicagotruncatula]_x0001_gb|AES79106.1|hypotheticalproteinMTR_7g055900[Medicagotruncatula]
evgevgevgvelvLoc51362t1	29.8497	-6.03411	3.6615e-15	Medtr7g110100.1	1e-34	|replicationfactor-Acarboxy-terminaldomainprotein|HC|chr7:45127464-45130150|20130731	XP_003626023	9e-32	ReplicationfactorAprotein[Medicagotruncatula]_x0001_gb|AES82241.1|ReplicationfactorAprotein[Medicagotruncatula]
evgevgevgvelvLoc19782d10604t4	30.1971	-5.78099	5.84747e-13	Medtr7g050860.1	3e-67	|tyrosyl-DNAphosphodiesterase|HC|chr7:17758152-17770806|20130731	XP_003622687	1e-64	Tyrosyl-DNAphosphodiesterase[Medicagotruncatula]_x0001_gb|AES78905.1|Tyrosyl-DNAphosphodiesterase[Medicagotruncatula]
evgevgevgvelvLoc10494t26utrorf	42.4241	-5.67451	1.97485e-15	Medtr4g120840.1	1e-36	|hypotheticalprotein|HC|chr4:50046505-50047138|20130731	AHC08670	3e-47	putativetransposase[Medicagotruncatula]
evgevgevgvelvLoc1097t10	275.551	-5.12414	6.44286e-23	Medtr5g017720.1	3e-54	|hypotheticalprotein|LC|chr5:6530921-6532308|20130731	XP_003613986	2e-130	FAR1-relatedprotein[Medicagotruncatula]_x0001_gb|AES96944.1|FAR1-relatedprotein[Medicagotruncatula]
evgevgevgvelvLoc54684d4130t1	30.2784	-4.80276	1.2402e-11	Medtr5g073340.1	1e-140	|F-box/RNI/FBD-likedomainprotein|LC|chr5:31235957-31234202|20130731	XP_003615873	3e-173	F-box/LRR-repeatprotein[Medicagotruncatula]_x0001_gb|AES98831.1|F-box/LRR-repeatprotein[Medicagotruncatula]
evgevgevgvelvLoc21982t2	185.805	-4.75801	2.85985e-32	Medtr8g468400.1	0	|DNAligaseI,ATP-dependentprotein|HC|chr8:24777313-24770189|20130731	XP_004489612	0	PREDICTED:DNAligase1-like[Cicerarietinum]
evgevgevgvelvLoc39095d72912t1	17.7826	-4.63878	3.78521e-09	Medtr1g052470.1	6e-19	|transcriptionfactorbHLH122-likeprotein|HC|chr1:21321554-21325547|20130731	XP_006597244	2e-13	PREDICTED:transcriptionfactorbHLH122-likeisoformX2[Glycinemax]
evgevgevgvelvLoc366684ct1	34.1284	-4.46685	7.60762e-10	Medtr4g050930.1	3e-12	|F-box/RNIsuperfamilyprotein|HC|chr4:36591608-36584820|20130731	XP_004504894	2e-12	PREDICTED:FBD-associatedF-boxproteinAt1g60410-like[Cicerarietinum]
evgevgevgvelvLoc11143t1	19.0663	-4.43375	1.11565e-07	Medtr8g096960.1	2e-54	|stressresponsiveA/Bbarreldomainprotein|HC|chr8:40708186-40711770|20130731	XP_003525407	1e-47	PREDICTED:uncharacterizedproteinLOC100801905isoformX1[Glycinemax]_x0001_ref|XP_006580600.1|PREDICTED:uncharacterizedproteinLOC100801905isoformX2[Glycinemax]_x0001_ref|XP_006580601.1|PREDICTED:uncharacterizedproteinLOC100801905isoformX3[Glycinemax]_x0001_ref|XP_006580602.1|
evgevgevgvelvLoc16721t5	29.5565	-4.27584	1.27803e-12	Medtr1g021965.1	3e-18	|hypotheticalprotein|LC|chr1:6715727-6716811|20130731	AAR13298	2e-124	gag-polpolyprotein[Phaseolusvulgaris]
evgevgevgvelvLoc28405t1	32.7478	-4.24226	1.53164e-07	Medtr5g074090.1	4e-134	|transmembraneprotein,putative|LC|chr5:31465127-31464230|20130731	XP_003615930	9e-120	hypotheticalproteinMTR_5g074150[Medicagotruncatula]_x0001_gb|AES98888.1|hypotheticalproteinMTR_5g074150[Medicagotruncatula]
evgevgevgvelvLoc19989d75476t1	59.6524	-4.04584	3.65636e-08	Medtr3g022600.1	7e-62	|LRRandNB-ARCdomaindiseaseresistanceprotein|LC|chr3:6737109-6733309|20130731	XP_003598861	4e-59	NBS-LRRdiseaseresistance-likeprotein[Medicagotruncatula]_x0001_gb|AES69112.1|NBS-LRRdiseaseresistance-likeprotein[Medicagotruncatula]
evgevgevgvelvLoc5148t2	89.8698	-3.91837	2.61026e-05	Medtr5g074740.1	1e-50	|peroxidasefamilyprotein|HC|chr5:31762597-31760267|20130731	XP_003615979	6e-48	Peroxidase[Medicagotruncatula]_x0001_gb|AES98937.1|Peroxidase[Medicagotruncatula]
evgevgevgvelvLoc101937ct1	268.241	-3.87344	6.23892e-44	Medtr8g007125.1	0	|patatin-likephospholipase|LC|chr8:1280575-1275958|20130731	XP_004515339	6e-150	PREDICTED:patatin-17-like[Cicerarietinum]
evgevgevgvelvLoc12903d49370t1	491.847	-3.84666	2.78615e-06	Medtr7g065160.1	6e-52	|Lipidtransferprotein|HC|chr7:23755721-23754468|20130731	XP_003623161	2e-49	Proteaseinhibitor/seedstorage/LTPfamilyprotein[Medicagotruncatula]_x0001_gb|AES79379.1|Proteaseinhibitor/seedstorage/LTPfamilyprotein[Medicagotruncatula]
evgevgevgvelvLoc21438t1	49.7309	-3.79439	0.000262288	Medtr6g044830.1	2e-73	|wallassociatedkinase-likeprotein|LC|chr6:15523578-15519734|20130731	XP_003619220	6e-71	Wall-associatedreceptorkinase-likeprotein[Medicagotruncatula]_x0001_gb|AES75438.1|Wall-associatedreceptorkinase-likeprotein[Medicagotruncatula]
evgevgevgvelvLoc24128t4	51.3493	-3.73774	9.28397e-06	Medtr2g046820.1	8e-171	|UDP-glucoseflavonoid3-O-glucosyltransferase|HC|chr2:20583402-20581965|20130731	XP_004488213	7e-146	PREDICTED:putativeUDP-glucoseflavonoid3-O-glucosyltransferase3-like[Cicerarietinum]
evgevgevgvelvLoc28779t2	10.5198	-3.65023	0.000149882	Medtr7g056290.1	4e-56	|F-boxproteininteractiondomainprotein|LC|chr7:19778662-19779930|20130731	XP_003601050	2e-39	F-box/kelch-repeatprotein[Medicagotruncatula]_x0001_gb|AES71301.1|F-box/kelch-repeatprotein[Medicagotruncatula]
evgevgevgvelvLoc25269d51491t1	24.8619	-3.64811	4.62512e-05	Medtr6g083010.1	9e-86	|wall-associatedreceptorkinasegalacturonan-bindingprotein|LC|chr6:31012211-31014135|20130731	XP_004512901	6e-68	PREDICTED:probableserine/threonine-proteinkinaseAt1g18390-likeisoformX3[Cicerarietinum]
evgevgevgvelvLoc21042d2185t1	5.65162	-3.64725	0.000575628	Medtr3g056635.1	1e-78	|NB-ARCdomaindiseaseresistanceprotein|LC|chr3:22658203-22656027|20130731	XP_003600233	3e-65	NBS-containingresistance-likeprotein[Medicagotruncatula]_x0001_gb|AES70484.1|NBS-containingresistance-likeprotein[Medicagotruncatula]
evgevgevgvelvLoc17944t3	33.4824	-3.63724	0.000567126	Medtr7g451380.1	2e-101	|heatshockcognate70kDaprotein|HC|chr7:17269291-17266891|20130731	XP_003622013	6e-97	Heatshockprotein[Medicagotruncatula]_x0001_gb|AES78231.1|Heatshockprotein[Medicagotruncatula]
evgevgevgvelvLoc1954d39564t1	52.787	-3.62511	0.00049849	Medtr7g015800.2	4e-35	|tyrosinekinasefamilyprotein|LC|chr7:4927048-4929722|20130731	AFK37899	4e-32	unknown[Medicagotruncatula]
evgevgevgvelvLoc265890ct1	11.8716	-3.60567	0.000226142	Medtr5g031590.1	3e-10	|transmembraneprotein,putative|LC|chr5:13553608-13553922|20130731	XP_003613007	2e-07	hypotheticalproteinMTR_5g031590[Medicagotruncatula]_x0001_gb|AES95965.1|hypotheticalproteinMTR_5g031590[Medicagotruncatula]
evgevgevgvelvLoc19890d37993t1	20.3132	-3.56647	0.00136264	Medtr8g038765.1	3e-49	|DUF3883domainprotein|HC|chr8:14386935-14384937|20130731	XP_004504350	3e-08	PREDICTED:uncharacterizedproteinLOC101515132[Cicerarietinum]
evgevgevgvelvLoc10549t1	686.599	-3.5497	1.18627e-19	Medtr2g074990.1	0	|LRRreceptor-likekinase|HC|chr2:31377041-31370508|20130731	XP_004488997	0	PREDICTED:probableleucine-richrepeatreceptor-likeserine/threonine-proteinkinaseAt3g14840-likeisoformX3[Cicerarietinum]
evgevgevgvelvLoc59055t2	11.8911	-3.49409	0.000573153	Medtr3g456030.1	1e-115	|LRRandNB-ARCdomaindiseaseresistanceprotein|LC|chr3:22104178-22107184|20130731	XP_003600228	9e-110	Cc-nbsresistanceprotein[Medicagotruncatula]_x0001_gb|AES70479.1|Cc-nbsresistanceprotein[Medicagotruncatula]
evgevgevgvelvLoc52920t1	9.10346	-3.42573	0.0023644	Medtr0181s0040.1	1e-27	|hypotheticalprotein|LC|scaffold0181:13819-12960|20130731	ABD32575	2e-50	H+-transportingtwo-sectorATPase,alpha/betasubunit,centralregion,related[Medicagotruncatula]
evgevgevgvelvLoc11884d220t1	5.87508	-3.41964	0.00219734	Medtr8g463110.1	1e-44	|hypotheticalprotein|LC|chr8:22184459-22187717|20130731	XP_003615551	7e-18	hypotheticalproteinMTR_5g069440[Medicagotruncatula]_x0001_gb|AES98509.1|hypotheticalproteinMTR_5g069440[Medicagotruncatula]
evgevgevgvelvLoc16786t7	238.054	-3.40899	2.82537e-06	Medtr6g092750.2	4e-118	|hypotheticalprotein|HC|chr6:34931147-34929573|20130731	XP_003620944	4e-116	hypotheticalproteinMTR_6g092750[Medicagotruncatula]_x0001_gb|AES77162.1|hypotheticalproteinMTR_6g092750[Medicagotruncatula]
evgevgevgvelvLoc18607d2052t1	11.594	-3.36827	0.00173319	Medtr1g036830.1	4e-16	|hypotheticalprotein|LC|chr1:13560070-13558800|20130731	XP_004296004	8e-31	PREDICTED:putativeribonucleaseHproteinAt1g65750-like[Fragariavescasubsp.vesca]
evgevgevgvelvLoc66659t1	29.1968	-3.32303	1.66143e-10	Medtr6g023665.1	3e-31	|UDP-glucosyltransferasefamilyprotein|HC|chr6:8295805-8293989|20130731	XP_003618858	2e-28	UDP-glucuronosyltransferase1-6[Medicagotruncatula]_x0001_gb|AES75076.1|UDP-glucuronosyltransferase1-6[Medicagotruncatula]
evgevgevgvelvLoc12789t11	37.1329	-3.30862	3.05577e-05	Medtr6g082260.1	9e-94	|DUF2431domainprotein|HC|chr6:30709133-30707666|20130731	XP_003620386	3e-91	hypotheticalproteinMTR_6g082260[Medicagotruncatula]_x0001_gb|AES76604.1|hypotheticalproteinMTR_6g082260[Medicagotruncatula]
evgevgevgvelvLoc23581d12702t1	23.5456	-3.28179	0.000416848	Medtr6g086280.1	3e-49	|multiproteinbridgingfactor1b-likeprotein|HC|chr6:32390058-32393143|20130731	XP_003620516	5e-45	Ethylene-responsivetransciptionalcoactivator-likeprotein[Medicagotruncatula]_x0001_gb|AES76734.1|Ethylene-responsivetransciptionalcoactivator-likeprotein[Medicagotruncatula]
evgevgevgvelvLoc23732d81224t1	35.8695	-3.2426	0.000528615	Medtr5g060350.1	4e-125	|MAPkinasekinasekinase-likeprotein|HC|chr5:25000000-24991373|20130731	CAE00640	3e-123	putativemitogen-activatedproteinkinase1[Medicagosativa]
evgevgevgvelvLoc17005d54264t1	366.325	-3.23172	0.00145121	Medtr0340s0030.1	1e-14	|ICE-likeprotease(caspase)p20domainprotein|HC|scaffold0340:7919-6288|20130731	XP_006288211	2e-09	hypotheticalproteinCARUB_v10001449mg[Capsellarubella]_x0001_gb|EOA21109.1|hypotheticalproteinCARUB_v10001449mg[Capsellarubella]
evgevgevgvelvLoc30801t1	57.7314	-3.2167	6.72478e-05	Medtr3g467270.1	3e-75	|salicylicacidcarboxylmethyltransferase|HC|chr3:27737694-27735781|20130731	NP_001237122	1e-84	salicylicacidmethyltransferase-likeprotein[Glycinemax]_x0001_gb|ACF33514.1|salicylicacidmethyltransferase-likeprotein[Glycinemax]
evgevgevgvelvLoc16161t1	44.6365	-3.21131	0.00176731	Medtr4g021095.1	4e-126	|diseaseresistanceprotein(TIR-NBS-LRRclass),putative|LC|chr4:6810219-6817384|20130731	XP_003604857	4e-123	NBS-LRRresistanceprotein[Medicagotruncatula]_x0001_gb|AES87054.1|NBS-LRRresistanceprotein[Medicagotruncatula]
evgevgevgvelvLoc30301d1501t1	28.854	-3.20302	0.00618978	Medtr8g037280.1	2e-29	|hypotheticalprotein|HC|chr8:13854559-13855960|20130731	XP_003628018	1e-64	hypotheticalproteinMTR_8g041480[Medicagotruncatula]_x0001_gb|AET02494.1|hypotheticalproteinMTR_8g041480[Medicagotruncatula]
evgevgevgvelvLoc14976t1	27.0942	-3.19717	7.54982e-08	Medtr8g069610.1	5e-152	|carboxyl-terminalpeptidase|LC|chr8:29252996-29255703|20130731	XP_004489793	1e-145	PREDICTED:uncharacterizedproteinLOC101510432[Cicerarietinum]
evgevgevgvelvLoc66496t1	5.58995	-3.19288	0.00642793	Medtr4g091910.1	9e-93	|helixloophelixDNA-bindingdomainprotein|LC|chr4:36467844-36466552|20130731	XP_004504967	4e-48	PREDICTED:transcriptionfactorDYSFUNCTIONALTAPETUM1-like[Cicerarietinum]
evgevgevgvelvLoc66347t1	53.6172	-3.16248	4.812e-05	Medtr1g078060.1	3e-33	|generaltranscriptionfactor-likezincfingerprotein,putative|HC|chr1:34913043-34912582|20130731	XP_006580833	8e-48	PREDICTED:uncharacterizedproteinLOC102667811[Glycinemax]
evgevgevgvelvLoc31131t1	35.0148	-3.15827	0.000636276	Medtr7g026630.1	0	|exocystsubunitexo70familyprotein|HC|chr7:8839615-8842109|20130731	XP_003622050	0	ExocystcomplexcomponentEXO70[Medicagotruncatula]_x0001_gb|AES78268.1|ExocystcomplexcomponentEXO70[Medicagotruncatula]
evgevgevgvelvLoc25334t1	115.139	-3.09891	0.00130705	Medtr7g081150.1	5e-17	|transmembraneprotein,putative|HC|chr7:30948964-30942216|20130731	XP_004492881	3e-46	PREDICTED:uncharacterizedproteinLOC101494553[Cicerarietinum]
evgevgevgvelvLoc20084t3	30.1947	-3.07641	0.000583289	Medtr5g040960.1	6e-122	|ribonucleaseT2familyprotein|HC|chr5:18005673-18007398|20130731	XP_003613791	2e-119	RibonucleaseT2[Medicagotruncatula]_x0001_gb|AES96749.1|RibonucleaseT2[Medicagotruncatula]_x0001_gb|AFK48654.1|unknown[Medicagotruncatula]
evgevgevgvelvLoc52396t1	7.69077	-3.05242	0.0121474	Medtr8g018480.1	2e-69	|diseaseresistanceprotein(TIR-NBS-LRRclass)|LC|chr8:6314051-6306486|20130731	XP_003627179	5e-67	NBSresistanceprotein[Medicagotruncatula]_x0001_gb|AET01655.1|NBSresistanceprotein[Medicagotruncatula]
evgevgevgvelvLoc57955t1	18.7593	-3.03734	0.0135771	Medtr1g047950.1	6e-96	|polygalacturonaseinhibitor|HC|chr1:18138276-18139184|20130731	XP_003636903	2e-93	Polygalacturonaseinhibitingprotein[Medicagotruncatula]_x0001_gb|AES84041.1|Polygalacturonaseinhibitingprotein[Medicagotruncatula]
evgevgevgvelvLoc53070t1	6.65837	-3.03299	0.00492218	Medtr2g060030.1	1e-19	|RNArecognitionmotif,a.k.a.RRM,RBDprotein|LC|chr2:24731568-24734132|20130731	XP_003595733	4e-17	hypotheticalproteinMTR_2g060030[Medicagotruncatula]_x0001_gb|AES65984.1|hypotheticalproteinMTR_2g060030[Medicagotruncatula]
evgevgevgvelvLoc29247d34434t1	10.1354	-3.00403	0.0110537	Medtr6g477870.1	2e-70	|RNArecognitionmotif,a.k.a.RRM,RBDprotein|HC|chr6:28646362-28643393|20130731	XP_004515251	7e-54	PREDICTED:glycine-richRNA-bindingprotein4,mitochondrial-like[Cicerarietinum]
evgevgevgvelvLoc14490d49720t2	150.663	-2.99844	0.000631514	Medtr3g011630.1	2e-107	|tyrosinekinasefamilyprotein|HC|chr3:2926629-2923472|20130731	XP_004516537	3e-99	PREDICTED:proline-richreceptor-likeproteinkinasePERK8-like[Cicerarietinum]
evgevgevgvelvLoc28614d11503t1	40.0581	-2.98941	0.00608448	Medtr4g015030.1	0	|diseaseresistanceprotein(TIR-NBS-LRRclass)|HC|chr4:4332186-4338889|20130731	XP_003604611	0	TIR-NBS-LRRRCT1-likeresistanceprotein[Medicagotruncatula]_x0001_gb|AES86808.1|TIR-NBS-LRRRCT1-likeresistanceprotein[Medicagotruncatula]
evgevgevgvelvLoc13431d37600t1	242.228	-2.9724	0.00604215	Medtr1g028720.1	0	|NB-ARCdomaindiseaseresistanceprotein|LC|chr1:9767710-9765197|20130731	XP_003608258	0	Diseaseresistanceprotein[Medicagotruncatula]_x0001_gb|AES90455.1|Diseaseresistanceprotein[Medicagotruncatula]
evgevgevgvelvLoc17807t4	106.567	-2.95029	0.000299521	Medtr3g048910.1	0	|LRRreceptor-likekinasefamilyprotein|LC|chr3:18164347-18166716|20130731	XP_003599915	0	Receptor-likeproteinkinase[Medicagotruncatula]_x0001_gb|AES70166.1|Receptor-likeproteinkinase[Medicagotruncatula]
evgevgevgvelvLoc13662d26942t1	474.73	-2.949	0.00490444	Medtr5g092630.1	4e-151	|toll/interleukin-likereceptor-protein|LC|chr5:40458560-40456777|20130731	XP_003617531	2e-148	Putativedisease-resistanceproteinSR1[Medicagotruncatula]_x0001_gb|AET00490.1|Putativedisease-resistanceproteinSR1[Medicagotruncatula]
evgevgevgvelvLoc28959t1	54.2391	-2.94846	0.00535208	Medtr8g080050.1	0	|multidrugresistanceproteinABCtransporterfamilyprotein|HC|chr8:34379065-34385478|20130731	XP_003532715	0	PREDICTED:ABCtransporterCfamilymember3-like[Glycinemax]
evgevgevgvelvLoc12950d2930t3	39.5472	-2.91051	4.23826e-05	Medtr1g061970.1	7e-76	|DEAD-boxATP-dependentRNAhelicase-likeprotein|HC|chr1:27069344-27076281|20130731	XP_004506252	8e-75	PREDICTED:DEAD-boxATP-dependentRNAhelicase38-like[Cicerarietinum]
evgevgevgvelvLoc37686t1	18.943	-2.90792	0.000208114	Medtr1g112720.1	8e-83	|transmembraneprotein,putative|HC|chr1:51019377-51018723|20130731	XP_003624921	3e-79	hypotheticalproteinMTR_7g089060[Medicagotruncatula]_x0001_gb|ABN09169.1|hypotheticalproteinMtrDRAFT_AC183371g21v1[Medicagotruncatula]_x0001_gb|AES81139.1|hypotheticalproteinMTR_7g089060[Medicagotruncatula]
evgevgevgvelvLoc28666t1	13.3663	-2.88846	0.00114616	Medtr4g133570.1	6e-90	|CAZyfamilyGT8glycosyltransferase|HC|chr4:55871619-55869434|20130731	XP_003610561	1e-87	GlycosyltransferaseCAZyfamilyGT8[Medicagotruncatula]_x0001_gb|AES92758.1|GlycosyltransferaseCAZyfamilyGT8[Medicagotruncatula]
evgevgevgvelvLoc167009ct1	494.343	-2.8822	7.42537e-05	Medtr1g072570.1	4e-98	|glutathioneperoxidase|HC|chr1:32218472-32216703|20130731	XP_003590681	3e-94	Glutathioneperoxidase[Medicagotruncatula]_x0001_gb|AES60932.1|Glutathioneperoxidase[Medicagotruncatula]
evgevgevgvelvLoc15317t2	94.7304	-2.86627	0.000831964	Medtr7g015700.1	7e-57	|NoduleCysteine-Rich(NCR)secretedpeptide|HC|chr7:4878445-4879195|20130731
evgevgevgvelvLoc65522t1	4.80979	-2.86622	0.0209764	Medtr4g061550.1	2e-51	|tyrosinekinasedomainprotein|LC|chr4:22764680-22766995|20130731	XP_003606540	1e-48	Proteinkinase-likeprotein[Medicagotruncatula]_x0001_gb|AES88737.1|Proteinkinase-likeprotein[Medicagotruncatula]
evgevgevgvelvLoc3539d30256t1	242.645	-2.84023	0.00155498	Medtr3g101260.1	4e-71	|plastocyanin-likedomainprotein|HC|chr3:46587432-46588034|20130731	XP_003602997	2e-77	hypotheticalproteinMTR_3g101260[Medicagotruncatula]_x0001_gb|AES73248.1|hypotheticalproteinMTR_3g101260[Medicagotruncatula]
evgevgevgvelvLoc5236t6	170.056	-2.83591	0.00156154	Medtr2g030825.1	7e-148	|lateembryogenesisabundant(LEA)-likeprotein|LC|chr2:11653982-11656243|20130731	XP_003594116	3e-139	hypotheticalproteinMTR_2g021580[Medicagotruncatula]_x0001_gb|ABN09769.1|Rootcap;Antihaemostaticprotein[Medicagotruncatula]_x0001_gb|AES64367.1|hypotheticalproteinMTR_2g021580[Medicagotruncatula]
evgevgevgvelvLoc26715d1283t1	31.2085	-2.83246	0.000267798	Medtr7g071940.1	7e-91	|NBS-LRRtypediseaseresistanceprotein|HC|chr7:26709086-26705250|20130731	XP_003623515	2e-88	NBSresistanceprotein[Medicagotruncatula]_x0001_gb|AES79733.1|NBSresistanceprotein[Medicagotruncatula]
evgevgevgvelvLoc9353d40293t3	542.551	-2.81689	6.43453e-07	Medtr3g067280.1	1e-39	|albuminI|HC|chr3:29927479-29926556|20130731	XP_003600743	7e-37	Albumin[Medicagotruncatula]_x0001_gb|AES70994.1|Albumin[Medicagotruncatula]_x0001_gb|AFK37683.1|unknown[Medicagotruncatula]
evgevgevgvelvLoc32386d22043t1	5.42309	-2.81344	0.0198486	Medtr7g028590.4	2e-50	|WRKYtranscriptionfactor-likeprotein|HC|chr7:9773115-9777049|20130731	AFK45721	1e-47	unknown[Medicagotruncatula]
evgevgevgvelvLoc29096t1	378.267	-2.8105	0.0020569	Medtr7g108900.1	0	|pectinesterase/pectinesteraseinhibitor|HC|chr7:44490095-44487897|20130731	XP_006604725	0	PREDICTED:probablepectinesterase/pectinesteraseinhibitor7-like[Glycinemax]
evgevgevgvelvLoc4283t1	25.302	-2.79374	0.00182118	Medtr8g070690.1	1e-171	|hypotheticalprotein|LC|chr8:29854562-29853609|20130731	XP_003628970	5e-169	hypotheticalproteinMTR_8g070690[Medicagotruncatula]_x0001_gb|AET03446.1|hypotheticalproteinMTR_8g070690[Medicagotruncatula]
evgevgevgvelvLoc3751t5	127.841	-2.79105	3.16076e-05	Medtr3g452730.1	0	|receptor-likeprotein|LC|chr3:19333230-19335572|20130731	XP_003599915	0	Receptor-likeproteinkinase[Medicagotruncatula]_x0001_gb|AES70166.1|Receptor-likeproteinkinase[Medicagotruncatula]
evgevgevgvelvLoc19592d2940t1	428.101	-2.78808	2.62622e-06	Medtr2g084815.2	2e-44	|histonedeacetylase2a,putative|HC|chr2:35979101-35982483|20130731	AFK45592	5e-42	unknown[Medicagotruncatula]
evgevgevgvelvLoc33874t1	8.38716	-2.78667	0.0132934	Medtr8g016120.3	7e-65	|adeninenucleotidealphahydrolase-likedomainkinase|HC|chr8:5378718-5382440|20130731	XP_003638642	3e-62	Serine/threonineproteinphosphatase2A55kDaregulatorysubunitBbetaisoform,partial[Medicagotruncatula]_x0001_gb|AES85780.1|Serine/threonineproteinphosphatase2A55kDaregulatorysubunitBbetaisoform,partial[Medicagotruncatula]
evgevgevgvelvLoc5287d1088t1	61.1799	-2.78131	4.36091e-09	Medtr4g105540.1	0	|cysteine-richreceptor-kinase-likeprotein|HC|chr4:43817790-43815105|20130731	XP_004508879	4e-178	PREDICTED:cysteine-richreceptor-likeproteinkinase42-like[Cicerarietinum]
evgevgevgvelvLoc25235t1	13.5187	-2.78098	0.0123613	Medtr8g076880.1	1e-95	|Sec14p-likephosphatidylinositoltransferfamilyprotein|HC|chr8:32618566-32613769|20130731	XP_003629395	3e-93	Phosphatidylinositoltransfer-likeproteinII[Medicagotruncatula]_x0001_gb|AET03871.1|Phosphatidylinositoltransfer-likeproteinII[Medicagotruncatula]
evgevgevgvelvLoc6172d10802t1	16.1872	-2.78065	0.00607656	Medtr6g084270.1	6e-38	|hypotheticalprotein|HC|chr6:31503099-31503636|20130731	XP_003620466	2e-35	hypotheticalproteinMTR_6g084250[Medicagotruncatula]_x0001_ref|XP_003620467.1|hypotheticalproteinMTR_6g084260[Medicagotruncatula]_x0001_ref|XP_003620468.1|hypotheticalproteinMTR_6g084270[Medicagotruncatula]_x0001_gb|AES76684.1|hypotheticalproteinMTR_6g084250[Medicagotruncat
evgevgevgvelvLoc6954d26374t2	24.2709	-2.76077	6.24367e-05	Medtr1g050472.1	3e-142	|ribonucleoside-diphosphatereductasesmallchain|HC|chr1:19456521-19458475|20130731	AFK39938	3e-139	unknown[Medicagotruncatula]
evgevgevgvelvLoc16555d920t1	24.4707	-2.73727	0.00793722	Medtr7g068550.1	1e-149	|GDSL-likelipase/acylhydrolase|HC|chr7:25111201-25108352|20130731	ACJ85300	1e-146	unknown[Medicagotruncatula]
evgevgevgvelvLoc32011t2	116.627	-2.71579	0.0129742	Medtr8g037700.1	0	|malectin/receptor-likekinasefamilyprotein|HC|chr8:13975899-13972819|20130731	XP_003627741	0	Kinase-likeprotein[Medicagotruncatula]_x0001_gb|AET02217.1|Kinase-likeprotein[Medicagotruncatula]
evgevgevgvelvLoc17933t3	41.1439	-2.71012	0.00127501	Medtr7g105720.1	6e-22	|hypotheticalprotein|LC|chr7:42885505-42883613|20130731	ABD32321	6e-57	RibonucleaseH[Medicagotruncatula]
evgevgevgvelvLoc17611d45467t1	230.389	-2.69336	1.10262e-11	Medtr7g025130.2	1e-114	|cysteine/histidine-richC1domainprotein|HC|chr7:8321856-8323227|20130731	XP_003621929	4e-112	hypotheticalproteinMTR_7g025130[Medicagotruncatula]_x0001_gb|ABN09130.1|DC1;C1-like[Medicagotruncatula]_x0001_gb|AES78147.1|hypotheticalproteinMTR_7g025130[Medicagotruncatula]
evgevgevgvelvLoc37613t5	26.7606	-2.69111	0.00412827	Medtr4g033315.1	5e-110	|proton-dependentoligopeptidetransportfamilyprotein|HC|chr4:11683442-11686977|20130731	XP_004516135	1e-96	PREDICTED:probablepeptide/nitratetransporterAt1g22540-like[Cicerarietinum]
evgevgevgvelvLoc31915d2774t1	12.9222	-2.67716	0.0052308	Medtr5g096630.1	4e-76	|F-boxproteininteractiondomainprotein|LC|chr5:42261414-42262661|20130731	XP_004505384	2e-92	PREDICTED:F-box/kelch-repeatproteinAt3g06240-like[Cicerarietinum]
evgevgevgvelvLoc43110d719t1	31.0528	-2.67638	0.00803671	Medtr8g040690.1	5e-139	|DUF617familyprotein|HC|chr8:15153725-15154819|20130731	XP_003627973	2e-136	hypotheticalproteinMTR_8g040690[Medicagotruncatula]_x0001_gb|AET02449.1|hypotheticalproteinMTR_8g040690[Medicagotruncatula]
evgevgevgvelvLoc18173t1	82.7169	-2.67588	5.35926e-05	Medtr2g030835.1	0	|rootcap/lateembryogenesisrelated|HC|chr2:11663347-11664765|20130731	XP_003594116	9e-178	hypotheticalproteinMTR_2g021580[Medicagotruncatula]_x0001_gb|ABN09769.1|Rootcap;Antihaemostaticprotein[Medicagotruncatula]_x0001_gb|AES64367.1|hypotheticalproteinMTR_2g021580[Medicagotruncatula]
evgevgevgvelvLoc12813d3838t1	108.081	-2.67138	0.0120707	Medtr4g014570.1	0	|diseaseresistanceprotein(TIR-NBS-LRRclass)|HC|chr4:4130085-4120596|20130731	XP_003604566	0	Diseaseresistanceprotein[Medicagotruncatula]_x0001_gb|AES86763.1|Diseaseresistanceprotein[Medicagotruncatula]
evgevgevgvelvLoc10610d74861t1	884.645	-2.64049	0.00274201	Medtr7g102770.1	3e-98	|pollenOleeIfamilyallergens|HC|chr7:41639427-41638409|20130731	XP_003625737	1e-95	Pistil-specificextensin-likeprotein[Medicagotruncatula]_x0001_gb|AES81955.1|Pistil-specificextensin-likeprotein[Medicagotruncatula]
evgevgevgvelvLoc1097d1708t12	407.184	-2.62775	4.60522e-07	Medtr5g097010.1	4e-49	|glucose-1-phosphateadenylyltransferasefamilyprotein|HC|chr5:42463029-42466972|20130731	XP_003617925	1e-46	Glucose-1-phosphateadenylyltransferase[Medicagotruncatula]_x0001_gb|AET00884.1|Glucose-1-phosphateadenylyltransferase[Medicagotruncatula]
evgevgevgvelvLoc36652t1	30.2984	-2.62552	0.00873924	Medtr4g021023.1	2e-111	|diseaseresistanceprotein(TIR-NBS-LRRclass),putative|LC|chr4:6746712-6755354|20130731	XP_003604866	5e-99	NBSresistanceprotein-likeprotein[Medicagotruncatula]_x0001_gb|AES87063.1|NBSresistanceprotein-likeprotein[Medicagotruncatula]
evgevgevgvelvLoc38695t1	19.2974	-2.60067	0.0180192	Medtr1g078190.1	9e-84	|NB-ARCdomaindiseaseresistanceprotein|LC|chr1:34988681-34991509|20130731	XP_003617560	3e-75	NBS-containingresistance-likeprotein[Medicagotruncatula]_x0001_gb|AET00519.1|NBS-containingresistance-likeprotein[Medicagotruncatula]
evgevgevgvelvLoc16389t4	374.773	-2.5699	7.49186e-05	Medtr4g029200.1	0	|classIIIperoxidase|LC|chr4:10084664-10082646|20130731	XP_004514553	4e-124	PREDICTED:cationicperoxidase1-like[Cicerarietinum]
evgevgevgvelvLoc30865t3	26.7149	-2.55179	0.00381782	Medtr2g038500.1	5e-52	|hypotheticalprotein|HC|chr2:16780277-16780855|20130731	XP_003595123	3e-49	hypotheticalproteinMTR_2g038500[Medicagotruncatula]_x0001_gb|AES65374.1|hypotheticalproteinMTR_2g038500[Medicagotruncatula]
evgevgevgvelvLoc36573d6230t1	21.9673	-2.54933	0.00127501	Medtr6g082870.1	9e-114	|receptor-likekinase|LC|chr6:30958441-30961513|20130731	XP_004512901	5e-81	PREDICTED:probableserine/threonine-proteinkinaseAt1g18390-likeisoformX3[Cicerarietinum]
evgevgevgvelvLoc6159d32811t1	38.9695	-2.54764	0.0012335	Medtr2g020090.1	2e-47	|hypotheticalprotein|HC|chr2:6661981-6659686|20130731	XP_003597012	4e-67	TdcA1-ORF2protein[Medicagotruncatula]_x0001_gb|AES67263.1|TdcA1-ORF2protein[Medicagotruncatula]
evgevgevgvelvLoc13438t1	1656.48	-2.54563	0.0020961	Medtr2g098060.1	1e-132	|transmembraneprotein,putative|LC|chr2:41901649-41899473|20130731	XP_003597437	5e-130	hypotheticalproteinMTR_2g098060[Medicagotruncatula]_x0001_gb|AES67688.1|hypotheticalproteinMTR_2g098060[Medicagotruncatula]
evgevgevgvelvLoc13586t13	111.889	-2.54139	2.5245e-07	Medtr0277s0020.3	0	|diseaseresistanceprotein(TIR-NBS-LRRclass)|LC|scaffold0277:14030-8135|20130731	XP_003620334	3e-176	Sucrosesynthase[Medicagotruncatula]_x0001_gb|AES76552.1|Sucrosesynthase[Medicagotruncatula]
evgevgevgvelvLoc35392t3	160.628	-2.52942	1.63984e-05	Medtr7g026030.1	0	|heatshockcognate70kDaprotein|HC|chr7:8610855-8608845|20130731	XP_003622001	0	Heatshockprotein[Medicagotruncatula]_x0001_gb|AES78219.1|Heatshockprotein[Medicagotruncatula]
evgevgevgvelvLoc6956t8utrorf	47.1277	-2.5272	0.00353503	Medtr0029s0140.1	1e-57	|hypotheticalprotein|LC|scaffold0029:55021-52690|20130731	XP_003597012	4e-88	TdcA1-ORF2protein[Medicagotruncatula]_x0001_gb|AES67263.1|TdcA1-ORF2protein[Medicagotruncatula]
evgevgevgvelvLoc11257t4	1415.55	-2.52249	0.0231044	Medtr6g072310.1	0	|diseaseresistanceprotein(TIR-NBS-LRRclass)|LC|chr6:26752279-26757982|20130731	XP_003619953	0	Resistanceprotein[Medicagotruncatula]_x0001_gb|AES76171.1|Resistanceprotein[Medicagotruncatula]
evgevgevgvelvLoc36512d648t1	5.98391	-2.50323	0.0232354	Medtr4g081290.1	2e-54	|diseaseresistanceprotein(TIR-NBS-LRRclass)|LC|chr4:31501245-31504886|20130731	XP_003607694	1e-51	NBS-LRRresistance-likeprotein4F[Medicagotruncatula]_x0001_gb|AES89891.1|NBS-LRRresistance-likeprotein4F[Medicagotruncatula]
evgevgevgvelvLoc166946ct1	187.97	-2.48158	0.0151561	Medtr4g091850.1	0	|G-typelectinS-receptor-likeSerine/Threonine-kinase|HC|chr4:36432757-36436681|20130731	XP_003608283	0	Serine/threonineproteinkinase[Medicagotruncatula]_x0001_gb|AES90480.1|Serine/threonineproteinkinase[Medicagotruncatula]
evgevgevgvelvLoc1859t120	286.102	-2.4737	0.00127501	Medtr4g009470.1	0	|hypotheticalprotein|LC|chr4:1888730-1887303|20130731	XP_003604322	0	hypotheticalproteinMTR_4g009470[Medicagotruncatula]_x0001_gb|AES86519.1|hypotheticalproteinMTR_4g009470[Medicagotruncatula]
evgevgevgvelvLoc987t29	387.682	-2.47189	0.00996035	Medtr7g081750.1	0	|subtilisin-likeserineprotease|HC|chr7:31194415-31204034|20130731	XP_003624324	0	Subtilisin-likeserineprotease[Medicagotruncatula]_x0001_gb|AES80542.1|Subtilisin-likeserineprotease[Medicagotruncatula]
evgevgevgvelvLoc1012t9	275.038	-2.46086	0.000179112	Medtr2g450060.1	0	|replicationfactor-Acarboxy-terminaldomainprotein|LC|chr2:22081675-22078797|20130731	XP_003636004	0	ReplicationproteinA1-likeprotein[Medicagotruncatula]_x0001_gb|AES83142.1|ReplicationproteinA1-likeprotein[Medicagotruncatula]
evgevgevgvelvLoc34871d34985t1	44.633	-2.45191	0.0102159	Medtr7g068070.1	0	|DUF247domainprotein|HC|chr7:24864764-24862815|20130731	XP_003623276	0	hypotheticalproteinMTR_7g068070[Medicagotruncatula]_x0001_gb|AES79494.1|hypotheticalproteinMTR_7g068070[Medicagotruncatula]
evgevgevgvelvLoc37172d12326t1	11.8104	-2.44773	0.00653438	Medtr2g030380.2	1e-66	|LRRreceptor-likekinasefamilyprotein|HC|chr2:11419486-11424669|20130731	XP_003594540	6e-64	hypotheticalproteinMTR_2g030380[Medicagotruncatula]_x0001_gb|AES64791.1|hypotheticalproteinMTR_2g030380[Medicagotruncatula]
evgevgevgvelvLoc13686t1	59.9992	-2.44489	0.000960644	Medtr4g033265.1	0	|lateembryogenesisabundantprotein(LEA)familyprotein|HC|chr4:11644827-11646813|20130731	XP_004516134	0	PREDICTED:uncharacterizedproteinLOC101512941[Cicerarietinum]
evgevgevgvelvLoc6685t7	102.049	-2.42946	0.000454455	Medtr3g048740.1	0	|LRRreceptor-likekinase|LC|chr3:18102624-18105056|20130731	XP_003599902	0	LRRreceptor-likeserine/threonine-proteinkinaseFLS2[Medicagotruncatula]_x0001_gb|AES70153.1|LRRreceptor-likeserine/threonine-proteinkinaseFLS2[Medicagotruncatula]
evgevgevgvelvLoc7972d1150t1	239.68	-2.42737	0.0162507	Medtr3g010780.1	0	|pectinesterase/pectinesteraseinhibitor|HC|chr3:2582559-2577246|20130731	XP_003598363	0	Pectinesterase[Medicagotruncatula]_x0001_gb|AES68614.1|Pectinesterase[Medicagotruncatula]
evgevgevgvelvLoc10113d4498t1	126.264	-2.42345	1.26611e-07	Medtr7g034345.2	2e-31	|uroporphyrinogen-IIIC-methyltransferase|HC|chr7:12836672-12834368|20130731	XP_003599025	2e-49	Sirohemesynthase[Medicagotruncatula]_x0001_gb|AES69276.1|Sirohemesynthase[Medicagotruncatula]
evgevgevgvelvLoc2399d45910t3	1599.34	-2.4222	0.0119798	Medtr5g031310.1	0	|cinnamylalcoholdehydrogenase-likeprotein|HC|chr5:13427387-13425357|20130731	XP_003612984	0	Cinnamylalcoholdehydrogenase[Medicagotruncatula]_x0001_gb|AES95942.1|Cinnamylalcoholdehydrogenase[Medicagotruncatula]
evgevgevgvelvLoc13365d1974t1	140.331	-2.41923	0.0184002	Medtr2g437600.1	2e-178	|hypotheticalprotein|HC|chr2:14789893-14791388|20130731	XP_004488252	3e-122	PREDICTED:uncharacterizedproteinLOC101496468[Cicerarietinum]
evgevgevgvelvLoc13057d49407t1	589.191	-2.414	0.00564677	Medtr4g029190.1	1e-179	|classIIIperoxidase|LC|chr4:10076443-10074033|20130731	XP_004514553	3e-121	PREDICTED:cationicperoxidase1-like[Cicerarietinum]
evgevgevgvelvLoc5243t5	270.146	-2.40922	2.01195e-06	Medtr1g054575.1	2e-42	|F-boxproteininteractiondomainprotein|LC|chr1:23681445-23684172|20130731	XP_007210228	2e-41	hypotheticalproteinPRUPE_ppa015539mg[Prunuspersica]_x0001_gb|EMJ11427.1|hypotheticalproteinPRUPE_ppa015539mg[Prunuspersica]
evgevgevgvelvLoc29910t2	95.1228	-2.40103	0.00109867	Medtr2g069283.1	1e-56	|Nodule-specificGlycineRichPeptide|HC|chr2:28768931-28768022|20130731	AAC01958	3e-58	nodulespecificprotein[Medicagosativa]
evgevgevgvelvLoc15814d2012t1	18.9037	-2.39889	0.0039823	Medtr8g068160.1	1e-144	|rhamnogalacturonatelyaseB-likeprotein|HC|chr8:28415254-28408214|20130731	XP_003628880	5e-142	Rhamnogalacturonatelyase[Medicagotruncatula]_x0001_gb|AET03356.1|Rhamnogalacturonatelyase[Medicagotruncatula]
evgevgevgvelvLoc38096t1	23.0395	-2.39645	0.0143657	Medtr5g061290.1	3e-138	|seveninabsentiafamilyprotein|HC|chr5:25467713-25470261|20130731	XP_003614921	1e-135	Ubiquitin[Medicagotruncatula]_x0001_gb|AES97879.1|Ubiquitin[Medicagotruncatula]
evgevgevgvelvLoc26396t1	136.96	-2.39594	0.00510653	Medtr4g016610.1	0	|diseaseresistanceprotein(TIR-NBS-LRRclass),putative|LC|chr4:5091321-5086107|20130731	XP_004517252	0	PREDICTED:TMVresistanceproteinN-like[Cicerarietinum]
evgevgevgvelvLoc329930ct1	156.868	-2.37854	0.000150884	Medtr7g092810.2	1e-09	|tubulin-bindingcofactorCdomainprotein|HC|chr7:36822281-36832151|20130731	XP_003625224	8e-07	TBCCdomain-containingprotein[Medicagotruncatula]_x0001_gb|ABN08645.1|TubulinbindingcofactorC[Medicagotruncatula]_x0001_gb|AES81442.1|TBCCdomain-containingprotein[Medicagotruncatula]
evgevgevgvelvLoc70574t1	12.1122	-2.35773	0.00566457	Medtr3g103130.1	3e-09	|Copia-likepolyprotein/retrotransposon,putative|LC|chr3:47534418-47533559|20130731	CAN77122	3e-81	hypotheticalproteinVITISV_013624[Vitisvinifera]
evgevgevgvelvLoc16370t1	732.582	-2.34776	0.0188083	Medtr4g074960.1	0	|endo-1,4-beta-glucanase|HC|chr4:28582814-28579137|20130731	XP_003607242	0	Glycosylhydrolasefamily[Medicagotruncatula]_x0001_gb|AES89439.1|Glycosylhydrolasefamily[Medicagotruncatula]
evgevgevgvelvLoc23931d27618t3	45.0382	-2.34723	6.17808e-05	Medtr1g015010.1	8e-25	|G-proteincoupledreceptor,putative|HC|chr1:3672178-3665624|20130731	XP_003588902	4e-22	Latrophilinreceptor-likeproteinA[Medicagotruncatula]_x0001_gb|AES59153.1|Latrophilinreceptor-likeproteinA[Medicagotruncatula]
evgevgevgvelvLoc4196t1	68.766	-2.32434	0.0191334	Medtr1g115135.1	3e-119	|calcium-bindingEFhand-likeprotein|HC|chr1:51811601-51819424|20130731	XP_003555827	1e-117	PREDICTED:calumenin-B-like[Glycinemax]
evgevgevgvelvLoc23826d41032t2	84.7873	-2.30474	0.0195019	Medtr8g075550.1	7e-160	|pathogenesis-relatedthaumatinfamilyprotein|HC|chr8:31946277-31943948|20130731	XP_003629301	3e-157	Thaumatin-likeprotein[Medicagotruncatula]_x0001_gb|AET03777.1|Thaumatin-likeprotein[Medicagotruncatula]
evgevgevgvelvLoc6090d16342t1	8.24459	-2.30121	0.0182622	Medtr4g118355.1	2e-116	|pyruvateorthophosphatedikinase|HC|chr4:49034963-49037054|20130731	XP_003609538	8e-115	Pyruvateorthophosphatedikinase[Medicagotruncatula]_x0001_gb|AES91735.1|Pyruvateorthophosphatedikinase[Medicagotruncatula]
evgevgevgvelvLoc38995t3	13.261	-2.29386	0.0133177	Medtr6g471290.1	9e-62	|FBD,F-boxandLRRprotein,putative|LC|chr6:25561056-25570692|20130731	XP_003624817	1e-54	FBD-associatedF-boxprotein[Medicagotruncatula]_x0001_gb|AES81035.1|FBD-associatedF-boxprotein[Medicagotruncatula]
evgevgevgvelvLoc276454ct1	40.0651	-2.28813	0.00935059	Medtr8g031550.5	1e-32	|potassiumeffluxantiporter|HC|chr8:11840866-11850298|20130731	XP_003623890	3e-55	Glutathione-regulatedpotassium-effluxsystemprotein[Medicagotruncatula]_x0001_gb|AES80108.1|Glutathione-regulatedpotassium-effluxsystemprotein[Medicagotruncatula]
evgevgevgvelvLoc36517t1	59.0694	-2.2817	0.011998	Medtr7g081805.1	5e-103	|AP2-domainDNA-bindingprotein|HC|chr7:31410601-31411585|20130731	AFK42966	2e-100	unknown[Medicagotruncatula]
evgevgevgvelvLoc4495t11	112.724	-2.28049	0.000371215	Medtr6g084320.1	0	|ABCtransporter-likefamily-protein|HC|chr6:31528709-31522681|20130731	XP_003620472	0	MultidrugresistanceproteinABCtransporterfamily[Medicagotruncatula]_x0001_gb|AES76690.1|MultidrugresistanceproteinABCtransporterfamily[Medicagotruncatula]
evgevgevgvelvLoc36972t1	32.0326	-2.26925	0.0111042	Medtr0044s0300.1	3e-133	|F-boxproteininteractiondomainprotein|LC|scaffold0044:88246-89424|20130731	XP_003635813	2e-129	F-box/kelch-repeatprotein[Medicagotruncatula]_x0001_gb|AES82951.1|F-box/kelch-repeatprotein[Medicagotruncatula]
evgevgevgvelvLoc4953t7	913.451	-2.2573	0.011411	Medtr1g080820.1	1e-77	|Chitinase/Hevein/PR-4/Wheatwin2|HC|chr1:35953845-35952385|20130731	AFK42642	9e-75	unknown[Medicagotruncatula]
evgevgevgvelvLoc13043t4	115.436	-2.25357	0.00652527	Medtr4g033295.1	2e-103	|transcriptionfactor|HC|chr4:11668601-11664851|20130731	AFK46844	5e-101	unknown[Medicagotruncatula]
evgevgevgvelvLoc110689ct1	874.645	-2.23869	0.0105544	Medtr2g437770.1	0	|peroxidasefamilyprotein|HC|chr2:14910384-14912626|20130731	XP_004488224	8e-173	PREDICTED:peroxidase7-like[Cicerarietinum]
evgevgevgvelvLoc4940t14	129.087	-2.2342	0.000506778	Medtr5g074760.1	0	|peroxidasefamilyprotein|HC|chr5:31768935-31766993|20130731	XP_003615981	0	Peroxidase[Medicagotruncatula]_x0001_gb|AES98939.1|Peroxidase[Medicagotruncatula]
evgevgevgvelvLoc50352t1	92.3885	-2.22529	0.000446619	Medtr2g100460.1	7e-21	|anaphase-promotingcomplexsubunitcdc20-likeprotein|LC|chr2:43171758-43169529|20130731	XP_003597639	2e-24	Celldivisioncycleprotein-likeprotein[Medicagotruncatula]_x0001_gb|AES67890.1|Celldivisioncycleprotein-likeprotein[Medicagotruncatula]
evgevgevgvelvLoc23653t9	224.47	-2.22252	0.0128115	Medtr1g046130.1	3e-71	|hypotheticalprotein|LC|chr1:17368801-17370737|20130731	ABO80476	2e-87	RNA-directedDNApolymerase,related[Medicagotruncatula]
evgevgevgvelvLoc12986t1	228.211	-2.21846	0.000263507	Medtr0428s0010.1	1e-84	|UDP-glucosyltransferasefamilyprotein|HC|scaffold0428:234-1799|20130731	XP_003620578	4e-82	UDP-glucosyltransferase[Medicagotruncatula]_x0001_ref|XP_003637893.1|UDP-glucosyltransferase[Medicagotruncatula]_x0001_gb|AES76796.1|UDP-glucosyltransferase[Medicagotruncatula]_x0001_gb|AES85031.1|UDP-glucosyltransferase[Medicagotruncatula]
evgevgevgvelvLoc13289t2	1377	-2.21522	1.97608e-10	Medtr4g036550.1	0	|nucleardivisionRFT1-likeprotein|HC|chr4:13184308-13195590|20130731	XP_004514510	0	PREDICTED:proteinRFT1homologisoformX1[Cicerarietinum]_x0001_ref|XP_004514511.1|PREDICTED:proteinRFT1homologisoformX2[Cicerarietinum]
evgevgevgvelvLoc26774t2	25.5122	-2.20514	0.000448298	Medtr4g128150.1	1e-53	|corehistoneH2A/H2B/H3/H4|LC|chr4:53328594-53330943|20130731	tpg|DAA40122.1|	4e-52	TPA:histoneH4.3[Zeamays]
evgevgevgvelvLoc19123t4	37.5276	-2.19059	0.00176017	Medtr6g072250.1	2e-63	|diseaseresistanceprotein(TIR-NBS-LRRclass)|LC|chr6:26728792-26732864|20130731	XP_003620057	7e-64	Diseaseresistance-likeproteinGS3-1[Medicagotruncatula]_x0001_gb|AES76275.1|Diseaseresistance-likeproteinGS3-1[Medicagotruncatula]
evgevgevgvelvLoc21916d18815t1	11.847	-2.18552	0.0230114	Medtr2g017550.1	6e-68	|hypotheticalprotein|HC|chr2:5379880-5380724|20130731	ABD32189	2e-81	Polynucleotidyltransferase,RibonucleaseHfold[Medicagotruncatula]
evgevgevgvelvLoc20215t1	84.3894	-2.18499	0.0171254	Medtr1g018090.1	9e-105	|helixloophelixDNA-bindingdomainprotein|LC|chr1:5273706-5271864|20130731	XP_003589071	1e-99	TranscriptionfactorbHLH85[Medicagotruncatula]_x0001_ref|XP_003589093.1|TranscriptionfactorbHLH85[Medicagotruncatula]_x0001_gb|AES59322.1|TranscriptionfactorbHLH85[Medicagotruncatula]_x0001_gb|AES59344.1|TranscriptionfactorbHLH85[Medicagotruncatula]
evgevgevgvelvLoc22680t2	100.28	-2.18306	0.0210326	Medtr7g444860.1	3e-160	|squamosapromoter-binding-likeprotein|HC|chr7:15016587-15012335|20130731	XP_004513942	6e-134	PREDICTED:squamosapromoter-binding-likeprotein7-like[Cicerarietinum]
evgevgevgvelvLoc16073d17850t1	63.7729	-2.18067	0.0126125	Medtr6g045097.1	6e-43	|Kunitztypetrypsininhibitor/Alpha-fucosidase|HC|chr6:15985432-15984600|20130731	XP_003619219	5e-40	Kunitz-typeserineproteaseinhibitorDrTI[Medicagotruncatula]_x0001_gb|AES75437.1|Kunitz-typeserineproteaseinhibitorDrTI[Medicagotruncatula]
evgevgevgvelvLoc18465t3	415.987	-2.18027	0.000233084	Medtr7g029275.1	1e-179	|cytochromeP450familyprotein|HC|chr7:10335207-10337443|20130731	XP_004513634	6e-147	PREDICTED:cytochromeP45094A1-like[Cicerarietinum]
evgevgevgvelvLoc32765t2	6.98235	-2.18002	0.0174793	Medtr5g086810.1	4e-94	|receptor-likeprotein|LC|chr5:37534810-37531745|20130731	XP_003617015	1e-91	Receptor-likeproteinkinase[Medicagotruncatula]_x0001_gb|AES99973.1|Receptor-likeproteinkinase[Medicagotruncatula]
evgevgevgvelvLoc66506t1	9.22063	-2.17866	0.0208707	Medtr4g085760.1	8e-128	|replicationfactor-Acarboxy-terminaldomainprotein|LC|chr4:33538359-33540924|20130731	XP_003607944	3e-125	ReplicationproteinA70kDaDNA-bindingsubunit[Medicagotruncatula]_x0001_gb|AES90141.1|ReplicationproteinA70kDaDNA-bindingsubunit[Medicagotruncatula]
evgevgevgvelvLoc15586t8	21.3226	-2.17595	0.0171254	Medtr6g015750.1	0	|diseaseresistanceprotein(TIR-NBS-LRRclass)|HC|chr6:5429361-5434775|20130731	AHG29005	0	NBS-LRRprotein[Cicerarietinum]
evgevgevgvelvLoc8151t7	187.189	-2.17425	0.00803722	Medtr3g056585.1	0	|LRRandNB-ARCdomaindiseaseresistanceprotein|LC|chr3:22616366-22612832|20130731	AHB64357	0	NBS-LRRprotein[Cicerarietinum]
evgevgevgvelvLoc128123ct1	442.961	-2.17414	0.0132412	Medtr4g076255.1	6e-176	|glucanendo-1,3-beta-glucosidase|HC|chr4:29217666-29218827|20130731	NP_001266064	1e-165	glucanendo-1,3-beta-glucosidase-likeprecursor[Cicerarietinum]_x0001_emb|CAA10167.1|glucanendo-1,3-beta-d-glucosidase[Cicerarietinum]
evgevgevgvelvLoc1348t6	221.791	-2.16185	7.61336e-06	Medtr3g026650.1	0	|GDP-fucoseproteinO-fucosyltransferase|HC|chr3:8177037-8180968|20130731	XP_003599015	0	Growthregulatorlikeprotein[Medicagotruncatula]_x0001_gb|AES69266.1|Growthregulatorlikeprotein[Medicagotruncatula]
evgevgevgvelvLoc27196t1	56.9598	-2.16177	1.2098e-09	Medtr6g024130.1	1e-22	|hypotheticalprotein|LC|chr6:8569246-8572864|20130731	XP_003613889	1e-78	Phytoenedesaturase[Medicagotruncatula]_x0001_gb|AES96847.1|Phytoenedesaturase[Medicagotruncatula]
evgevgevgvelvLoc30219d28075t1	56.0803	-2.13596	0.00634056	Medtr5g087320.1	3e-98	|receptor-likeprotein|LC|chr5:37825611-37822549|20130731	XP_003617044	1e-95	Receptor-likeproteinkinase[Medicagotruncatula]_x0001_gb|AET00003.1|Receptor-likeproteinkinase[Medicagotruncatula]
evgevgevgvelvLoc24175d5895t1	54.1463	-2.13173	0.0148379	Medtr2g021340.1	2e-127	|endo-1,3;1,4-beta-D-glucanase-likeprotein|HC|chr2:7262649-7259519|20130731	XP_003594098	7e-124	Carboxymethylenebutenolidase-likeprotein[Medicagotruncatula]_x0001_gb|AES64349.1|Carboxymethylenebutenolidase-likeprotein[Medicagotruncatula]
evgevgevgvelvLoc41654t3	50.5872	-2.1317	0.018343	Medtr6g087600.1	5e-76	|hypotheticalprotein|HC|chr6:32951425-32950593|20130731	XP_003620601	2e-73	hypotheticalproteinMTR_6g087600[Medicagotruncatula]_x0001_gb|AES76819.1|hypotheticalproteinMTR_6g087600[Medicagotruncatula]
evgevgevgvelvLoc32139t1	28.1221	-2.12883	0.00160197	Medtr5g048020.1	1e-33	|hypotheticalprotein|LC|chr5:21017280-21016626|20130731	XP_003622970	4e-92	Pantothenatesynthetase[Medicagotruncatula]_x0001_gb|AES79188.1|Pantothenatesynthetase[Medicagotruncatula]
evgevgevgvelvLoc18403ct1	13.7561	-2.12779	0.0218471	Medtr7g075870.2	5e-112	|MADS-boxtranscriptionfactor|HC|chr7:28500972-28481582|20130731	XP_003623807	4e-108	MADS-boxtranscriptionfactor[Medicagotruncatula]_x0001_gb|AES80025.1|MADS-boxtranscriptionfactor[Medicagotruncatula]_x0001_gb|AFK43010.1|unknown[Medicagotruncatula]
evgevgevgvelvLoc7487d10951t1	93.9115	-2.10461	6.52001e-06	Medtr7g067750.1	0	|DUF247domainprotein|HC|chr7:24756104-24754455|20130731	XP_003623251	0	hypotheticalproteinMTR_7g067750[Medicagotruncatula]_x0001_gb|AES79469.1|hypotheticalproteinMTR_7g067750[Medicagotruncatula]
evgevgevgvelvLoc39045d22527t1	16.7615	-2.09351	0.0192206	Medtr5g040940.1	1e-122	|ribonucleaseT2familyprotein|HC|chr5:17998340-18000220|20130731	XP_003613789	5e-120	RibonucleaseT2[Medicagotruncatula]_x0001_gb|AES96747.1|RibonucleaseT2[Medicagotruncatula]
evgevgevgvelvLoc23793t2	84.2236	-2.08731	0.00571676	Medtr1g054340.1	0	|tyrosinekinasefamilyprotein|HC|chr1:23406738-23410210|20130731	XP_003553436	2e-175	PREDICTED:probableproteinkinaseAt2g41970-like[Glycinemax]
evgevgevgvelvLoc21744t4	306.311	-2.07194	9.55726e-06	Medtr4g036325.1	8e-12	|hypotheticalprotein|LC|chr4:13081348-13082899|20130731	NP_001042787	9e-116	Os01g0290300[OryzasativaJaponicaGroup]_x0001_dbj|BAF04701.2|Os01g0290300[OryzasativaJaponicaGroup]
evgevgevgvelvLoc7293t2	200.021	-2.07026	0.00222037	Medtr3g463980.1	5e-47	|hypotheticalprotein|LC|chr3:25690863-25686451|20130731	AFK48128	1e-78	unknown[Medicagotruncatula]
evgevgevgvelvLoc42645t1	78.02	-2.06878	0.00368411	Medtr6g086270.1	2e-93	|DNAmismatchrepairproteinmsh6|HC|chr6:32387897-32378956|20130731	XP_003620513	9e-91	DNAmismatchrepairproteinMsh6-2[Medicagotruncatula]_x0001_gb|AES76731.1|DNAmismatchrepairproteinMsh6-2[Medicagotruncatula]
evgevgevgvelvLoc167t1	351.305	-2.06678	0.00488487	Medtr1g047960.1	1e-159	|polygalacturonaseinhibitorprotein|HC|chr1:18141143-18142117|20130731	AEZ54449	3e-157	polygalacturonase-inhibitingprotein3,partial[Medicagosativasubsp.xvaria]
evgevgevgvelvLoc23156d49316t1	164.683	-2.05915	9.83226e-09	Medtr1g033950.1	3e-19	|hypotheticalprotein|HC|chr1:12278621-12277505|20130731	XP_003629143	3e-43	hypotheticalproteinMTR_8g073780[Medicagotruncatula]_x0001_gb|AET03619.1|hypotheticalproteinMTR_8g073780[Medicagotruncatula]
evgevgevgvelvLoc32058t1	118.295	-2.05286	0.00855761	Medtr7g068150.1	4e-176	|tyrosinekinase|LC|chr7:24897762-24893038|20130731	XP_003623282	2e-170	Cysteine-richreceptor-likeproteinkinase[Medicagotruncatula]_x0001_gb|AES79500.1|Cysteine-richreceptor-likeproteinkinase[Medicagotruncatula]
evgevgevgvelvLoc9004t6	24.5543	-2.03463	0.0163211	Medtr4g015060.1	2e-126	|diseaseresistanceprotein(TIR-NBS-LRRclass)|HC|chr4:4356331-4364912|20130731	XP_003604614	6e-124	TIR-NBS-LRRRCT1-likeresistanceprotein[Medicagotruncatula]_x0001_gb|AES86811.1|TIR-NBS-LRRRCT1-likeresistanceprotein[Medicagotruncatula]
evgevgevgvelvLoc19638t1	20.0907	-2.02788	0.00857118	Medtr4g097090.1	6e-119	|spermidinehydroxycinnamoyltransferase|HC|chr4:39997121-39995412|20130731	XP_003608529	2e-116	HydroxycinnamoylCoAshikimate/quinatehydroxycinnamoyltransferase-likeprotein[Medicagotruncatula]_x0001_gb|AES90726.1|HydroxycinnamoylCoAshikimate/quinatehydroxycinnamoyltransferase-likeprotein[Medicagotruncatula]
evgevgevgvelvLoc17186t30	30.0086	-2.02627	0.00324199	Medtr5g063740.1	0	|receptor-likeprotein|HC|chr5:26439980-26436879|20130731	XP_003615102	0	Receptor-likekinase-likeprotein[Medicagotruncatula]_x0001_gb|AES98060.1|Receptor-likekinase-likeprotein[Medicagotruncatula]
evgevgevgvelvLoc11147d48909t2	118.269	-2.02554	0.0208954	Medtr3g064270.1	7e-35	|zincfingerCCCHdomainprotein|LC|chr3:28918653-28912043|20130731	XP_003600614	4e-32	ZincfingerCCCHdomain-containingprotein[Medicagotruncatula]_x0001_gb|AES70865.1|ZincfingerCCCHdomain-containingprotein[Medicagotruncatula]
evgevgevgvelvLoc853t16	1600.31	-1.99614	0.00239407	Medtr0078s0010.1	0	|UDP-glucosyltransferasefamilyprotein|HC|scaffold0078:2001-3419|20130731	XP_003622636	0	Hydroquinoneglucosyltransferase[Medicagotruncatula]_x0001_gb|AES78854.1|Hydroquinoneglucosyltransferase[Medicagotruncatula]
evgevgevgvelvLoc1472d20t1	202.924	-1.99572	0.0192919	Medtr4g063240.1	2e-45	|corehistoneH2A/H2B/H3/H4|HC|chr4:23416247-23415420|20130731	XP_003606631	1e-42	HistoneH2B[Medicagotruncatula]_x0001_gb|AES88828.1|HistoneH2B[Medicagotruncatula]
evgevgevgvelvLoc16568t10	127.358	-1.99092	0.0173416	Medtr6g478030.1	0	|sucrosesynthase|LC|chr6:28792237-28799904|20130731	XP_003620334	0	Sucrosesynthase[Medicagotruncatula]_x0001_gb|AES76552.1|Sucrosesynthase[Medicagotruncatula]
evgevgevgvelvLoc10389t1	197.853	-1.97539	1.02665e-11	Medtr2g065550.1	0	|nodulinMtN21/EamA-liketransporterfamilyprotein|LC|chr2:27493949-27488956|20130731	XP_003596047	0	hypotheticalproteinMTR_2g065550[Medicagotruncatula]_x0001_gb|AES66298.1|hypotheticalproteinMTR_2g065550[Medicagotruncatula]
evgevgevgvelvLoc837d36495t1	1022.55	-1.96854	0.000518848	Medtr3g117090.2	0	|Sec14p-likephosphatidylinositoltransferfamilyprotein|HC|chr3:54770685-54775926|20130731	XP_003603966	0	Sec14cytosolicfactor[Medicagotruncatula]_x0001_gb|AES74217.1|Sec14cytosolicfactor[Medicagotruncatula]
evgevgevgvelvLoc731d18t16	831.05	-1.94927	1.50489e-05	Medtr7g050980.1	0	|pectinesterase/pectinesteraseinhibitor|HC|chr7:17820159-17822765|20130731	XP_003622699	0	Pectinesterase[Medicagotruncatula]_x0001_gb|ABD33414.1|Pectinesterase;Pectinesteraseinhibitor[Medicagotruncatula]_x0001_gb|AES78917.1|Pectinesterase[Medicagotruncatula]
evgevgevgvelvLoc50710d44058t1	16.7964	-1.94666	0.0131914	Medtr1g062340.1	5e-47	|allergenPruprotein,putative|HC|chr1:27208237-27207364|20130731	XP_003535208	2e-41	PREDICTED:thaumatin-likeprotein1a-like[Glycinemax]
evgevgevgvelvLoc3557t9	27.4474	-1.93297	0.0203635	Medtr1g096260.1	2e-47	|LRRreceptor-likekinasefamilyprotein|HC|chr1:43335936-43333160|20130731	XP_004496359	3e-37	PREDICTED:leucine-richrepeatreceptor-liketyrosine-proteinkinaseAt2g41820-like[Cicerarietinum]
evgevgevgvelvLoc11345t1	15.8685	-1.93182	0.0201826	Medtr4g025550.1	7e-104	|plantinvertase/pectinmethylesteraseinhibitor|HC|chr4:8674494-8675306|20130731	XP_004516616	4e-92	PREDICTED:21kDaprotein-like[Cicerarietinum]
evgevgevgvelvLoc4307t9	1089.64	-1.9287	0.000986925	Medtr0184s0040.1	0	|UDP-glucosyltransferasefamilyprotein|HC|scaffold0184:16476-14885|20130731	XP_003622642	0	Hydroquinoneglucosyltransferase[Medicagotruncatula]_x0001_gb|AES78860.1|Hydroquinoneglucosyltransferase[Medicagotruncatula]
evgevgevgvelvLoc4296t12utrorf	1091.48	-1.92792	0.00109602	Medtr7g104905.1	1e-21	|transmembraneprotein,putative|HC|chr7:42534738-42532884|20130731	XP_003624854	7e-17	hypotheticalproteinMTR_7g088320[Medicagotruncatula]_x0001_gb|AES81072.1|hypotheticalproteinMTR_7g088320[Medicagotruncatula]
evgevgevgvelvLoc24707d502t1	117.279	-1.92104	0.000378892	Medtr2g084630.1	3e-07	|DNA/RNAhelicase|HC|chr2:35865804-35875314|20130731	XP_001777562	3e-06	predictedprotein[Physcomitrellapatens]_x0001_gb|EDQ57605.1|predictedprotein[Physcomitrellapatens]
evgevgevgvelvLoc27792d55448t1	75.7825	-1.91431	0.00994323	Medtr2g086200.2	2e-18	|hypotheticalprotein|HC|chr2:36246191-36250282|20130731	AFK39307	2e-27	unknown[Medicagotruncatula]
evgevgevgvelvLoc4006t14	24.8217	-1.91403	0.0245287	Medtr4g119820.1	1e-134	|heavy-metal-associateddomainprotein|HC|chr4:49653239-49654929|20130731	XP_003609666	2e-132	hypotheticalproteinMTR_4g119820[Medicagotruncatula]_x0001_gb|AES91863.1|hypotheticalproteinMTR_4g119820[Medicagotruncatula]
evgevgevgvelvLoc12668t13	30.0244	-1.91065	0.013253	Medtr8g052420.1	0	|cysteine-richRLK(receptor-likekinase)protein|LC|chr8:19504888-19499824|20130731	XP_003628329	0	Serine/threonineproteinkinase[Medicagotruncatula]_x0001_gb|AET02805.1|Serine/threonineproteinkinase[Medicagotruncatula]
evgevgevgvelvLoc678d15t2	38.267	-1.90755	0.00701471	Medtr5g085370.1	6e-07	|DUF4283domainprotein|HC|chr5:36904830-36906628|20130731
evgevgevgvelvLoc35617t1	40.5804	-1.89005	0.00371695	Medtr8g087320.1	1e-51	|hypotheticalprotein|HC|chr8:36091955-36093548|20130731	XP_003629828	5e-49	hypotheticalproteinMTR_8g087320[Medicagotruncatula]_x0001_gb|AET04304.1|hypotheticalproteinMTR_8g087320[Medicagotruncatula]
evgevgevgvelvLoc14853t1	55.9231	-1.88703	0.00543123	Medtr7g034135.1	1e-38	|transmembraneprotein,putative|HC|chr7:12669895-12668408|20130731	XP_004513592	2e-19	PREDICTED:uncharacterizedproteinLOC101488505[Cicerarietinum]
evgevgevgvelvLoc8933t3	68.4685	-1.88459	0.000481242	Medtr2g096610.1	2e-63	|corehistoneH2A/H2B/H3/H4|HC|chr2:41257422-41258284|20130731	XP_003597346	8e-61	HistoneH2A[Medicagotruncatula]_x0001_sp|Q2HU68.1|H2A1_MEDTRRecName:Full=ProbablehistoneH2A.1_x0001_gb|ABD32277.1|HistoneH2A;Histone-fold[Medicagotruncatula]_x0001_gb|AES67597.1|HistoneH2A[Medicagotruncatula]_x0001_gb|AFK47235.1|unknown[Medicagotruncatula]
evgevgevgvelvLoc34077t4	139.536	-1.88067	0.000670038	Medtr7g080570.1	7e-79	|calciumlipid-binding-likeprotein,putative|LC|chr7:30665925-30667074|20130731	XP_003624223	4e-100	Plantsynaptotagmin[Medicagotruncatula]_x0001_gb|AES80441.1|Plantsynaptotagmin[Medicagotruncatula]
evgevgevgvelvLoc18374d37901t2	38.5751	-1.87527	0.019246	Medtr3g006280.1	1e-165	|diseaseresistanceprotein(TIR-NBS-LRRclass)|LC|chr3:612952-621261|20130731	XP_003620238	4e-135	Diseaseresistanceprotein[Medicagotruncatula]_x0001_gb|AES76456.1|Diseaseresistanceprotein[Medicagotruncatula]
evgevgevgvelvLoc15467d42656t2	419.518	-1.86805	0.000299521	Medtr7g084750.1	5e-169	|xyloglucanendotransglucosylase/hydrolasefamilyprotein|HC|chr7:32708057-32710264|20130731	XP_003624546	2e-166	Xyloglucanendotransglucosylase/hydrolase[Medicagotruncatula]_x0001_gb|ABD33176.1|Glycosidehydrolase,family16;Xyloglucanendo-transglycosylase,C-terminal[Medicagotruncatula]_x0001_gb|AES80764.1|Xyloglucanendotransglucosylase/hydrolase[Medicagotruncatula]
evgevgevgvelvLoc27928t4	38.5878	-1.86263	0.019276	Medtr3g030980.1	2e-134	|LRRandNB-ARCdomaindiseaseresistanceprotein|LC|chr3:9849109-9853391|20130731	XP_003599266	5e-132	Cc-nbs-lrrresistanceprotein[Medicagotruncatula]_x0001_gb|AES69517.1|Cc-nbs-lrrresistanceprotein[Medicagotruncatula]
evgevgevgvelvLoc1513t57	19.51	-1.86216	0.019276	Medtr2g076610.1	4e-65	|epidermis-specificsecretedEP1-likeglycoprotein|HC|chr2:32071276-32072476|20130731	XP_004489029	2e-68	PREDICTED:epidermis-specificsecretedglycoproteinEP1-like[Cicerarietinum]
evgevgevgvelvLoc36028d643t1	57.6251	-1.85695	0.00127501	Medtr8g098470.1	5e-77	|cofilin/actin-depolymerizingfactor-likeprotein|HC|chr8:40865909-40864687|20130731	XP_007160047	6e-76	hypotheticalproteinPHAVU_002G288100g,partial[Phaseolusvulgaris]_x0001_gb|ESW32041.1|hypotheticalproteinPHAVU_002G288100g,partial[Phaseolusvulgaris]
evgevgevgvelvLoc28807t1	36.9813	-1.83922	8.39925e-05	Medtr3g064260.1	0	|zincfingerCCCHdomainprotein|LC|chr3:28905898-28897678|20130731	XP_003600613	6e-180	ZincfingerCCCHdomain-containingprotein[Medicagotruncatula]_x0001_gb|AES70864.1|ZincfingerCCCHdomain-containingprotein[Medicagotruncatula]
evgevgevgvelvLoc37321d46647t1	71.2848	-1.82819	8.16347e-05	Medtr8g072680.3	2e-27	|DNA-directedRNApolymeraseIIIprotein|HC|chr8:30735986-30740276|20130731	XP_003629059	1e-24	DNA-directedRNApolymeraseIIIsubunitRPC8[Medicagotruncatula]_x0001_gb|AET03535.1|DNA-directedRNApolymeraseIIIsubunitRPC8[Medicagotruncatula]
evgevgevgvelvLoc32657t2	24.0116	-1.82737	0.0132412	Medtr0562s0020.1	2e-57	|macrophagemigrationinhibitionfactor-likeprotein|HC|scaffold0562:6932-8955|20130731	XP_003604502	1e-54	Macrophagemigrationinhibitoryfactor-likeprotein[Medicagotruncatula]_x0001_gb|AES86699.1|Macrophagemigrationinhibitoryfactor-likeprotein[Medicagotruncatula]
evgevgevgvelvLoc23405t4	126.161	-1.82622	2.67358e-07	Medtr6g082810.1	0	|tyrosinekinasefamilyprotein|HC|chr6:30935450-30932297|20130731	XP_003530033	0	PREDICTED:probableLRRreceptor-likeserine/threonine-proteinkinaseAt1g07560-likeisoformX1[Glycinemax]_x0001_ref|XP_006583430.1|PREDICTED:probableLRRreceptor-likeserine/threonine-proteinkinaseAt1g07560-likeisoformX2[Glycinemax]
evgevgevgvelvLoc25180d1439t1	69.8931	-1.81558	0.0116855	Medtr2g083300.1	2e-81	|hypotheticalprotein|HC|chr2:34971962-34969399|20130731	XP_003596661	6e-79	hypotheticalproteinMTR_2g083300[Medicagotruncatula]_x0001_gb|AES66912.1|hypotheticalproteinMTR_2g083300[Medicagotruncatula]
evgevgevgvelvLoc20643t1	92.2343	-1.80466	0.0174266	Medtr1g055255.1	0	|calcium-dependentkinase|HC|chr1:24422244-24417898|20130731	XP_004497629	0	PREDICTED:calcium-dependentproteinkinase1-like[Cicerarietinum]
evgevgevgvelvLoc3046d30074t5	164.642	-1.80411	0.0222079	Medtr3g009150.1	1e-105	|bacterialtriggerfactorprotein|HC|chr3:1809099-1813565|20130731	XP_003598262	8e-99	Triggerfactor[Medicagotruncatula]_x0001_gb|AES68513.1|Triggerfactor[Medicagotruncatula]
evgevgevgvelvLoc74418t1	60.5671	-1.7916	0.00726386	Medtr8g075980.1	7e-34	|DefensinMtDef4.5|HC|chr8:32139398-32138604|20130731	XP_003629332	5e-31	Defensin[Medicagotruncatula]_x0001_gb|AET03808.1|Defensin[Medicagotruncatula]
evgevgevgvelvLoc14649t6	202.846	-1.78529	0.020441	Medtr4g014240.1	0	|diseaseresistanceprotein(TIR-NBS-LRRclass)|LC|chr4:3961105-3966518|20130731	XP_003604536	0	Tir-nbs-lrrresistanceprotein[Medicagotruncatula]_x0001_gb|AES86733.1|Tir-nbs-lrrresistanceprotein[Medicagotruncatula]
evgevgevgvelvLoc16851d33514t1	177.965	-1.78363	1.72223e-10	Medtr4g023950.1	3e-111	|DUF1442familyprotein|HC|chr4:8171319-8172599|20130731	XP_003599753	1e-108	hypotheticalproteinMTR_3g044600[Medicagotruncatula]_x0001_ref|XP_003605104.1|hypotheticalproteinMTR_4g023950[Medicagotruncatula]_x0001_gb|AES70004.1|hypotheticalproteinMTR_3g044600[Medicagotruncatula]_x0001_gb|AES87301.1|hypotheticalproteinMTR_4g023950[Medicagotruncatula]
evgevgevgvelvLoc7908t15	146.492	-1.77557	0.00140706	Medtr3g010590.1	1e-173	|F-boxproteininteractiondomainprotein|LC|chr3:2491125-2496268|20130731	XP_003598348	6e-171	F-box/kelch-repeatprotein[Medicagotruncatula]_x0001_gb|AES68599.1|F-box/kelch-repeatprotein[Medicagotruncatula]
evgevgevgvelvLoc23079t1	51.9677	-1.76139	0.011605	Medtr7g109590.1	2e-157	|transmembraneprotein,putative|HC|chr7:44842921-44841944|20130731	XP_003625976	7e-155	hypotheticalproteinMTR_7g109590[Medicagotruncatula]_x0001_gb|AES82194.1|hypotheticalproteinMTR_7g109590[Medicagotruncatula]
evgevgevgvelvLoc3881t6	277.82	-1.74992	0.00444479	Medtr8g020630.1	6e-89	|germinfamily3protein|HC|chr8:7270320-7271524|20130731	XP_003627277	2e-86	Germin-likeprotein[Medicagotruncatula]_x0001_gb|AET01753.1|Germin-likeprotein[Medicagotruncatula]
evgevgevgvelvLoc160825ct1	397.748	-1.73138	0.0143657	Medtr6g043460.1	0	|peroxidasefamilyprotein|HC|chr6:15052185-15049777|20130731	NP_001239731	1e-125	uncharacterizedproteinLOC100795412precursor[Glycinemax]_x0001_gb|ACU19453.1|unknown[Glycinemax]
evgevgevgvelvLoc5855d47359t1	1133.56	-1.7223	1.97485e-15	Medtr8g036920.1	0	|DNA-damage-repair/tolerationDRT100-likeprotein|HC|chr8:13451828-13453471|20130731	XP_003627718	0	DNA-damage-repair/tolerationproteinDRT100[Medicagotruncatula]_x0001_gb|AET02194.1|DNA-damage-repair/tolerationproteinDRT100[Medicagotruncatula]
evgevgevgvelvLoc16300t7	69.8494	-1.71061	0.00151107	Medtr4g013350.1	2e-95	|diseaseresistanceresponseprotein|HC|chr4:3781527-3780521|20130731	AFK45947	2e-90	unknown[Medicagotruncatula]
evgevgevgvelvLoc68055t1	27.3569	-1.69811	0.00257034	Medtr1g015073.1	2e-36	|transmembraneprotein,putative|LC|chr1:3700291-3700941|20130731	XP_003628018	3e-53	hypotheticalproteinMTR_8g041480[Medicagotruncatula]_x0001_gb|AET02494.1|hypotheticalproteinMTR_8g041480[Medicagotruncatula]
evgevgevgvelvLoc8967t17	420.128	-1.69703	1.06124e-05	Medtr7g082510.1	0	|receptor-likekinase|HC|chr7:31621530-31617815|20130731	XP_003624371	0	KinaseR-likeprotein[Medicagotruncatula]_x0001_gb|AES80589.1|KinaseR-likeprotein[Medicagotruncatula]
evgevgevgvelvLoc9500t13	816.564	-1.69665	4.14842e-05	Medtr3g071470.1	9e-85	|pollenOleeIfamilyallergens|HC|chr3:32064085-32063196|20130731	XP_003600960	2e-82	hypotheticalproteinMTR_3g071470[Medicagotruncatula]_x0001_gb|AES71211.1|hypotheticalproteinMTR_3g071470[Medicagotruncatula]
evgevgevgvelvLoc1876t20	543.225	-1.69358	0.0128115	Medtr7g112615.1	7e-119	|epoxidehydrolase|HC|chr7:46322470-46324662|20130731	XP_003626202	2e-116	Epoxidehydrolase[Medicagotruncatula]_x0001_gb|AES82420.1|Epoxidehydrolase[Medicagotruncatula]
evgevgevgvelvLoc22525d38170t1	2262.22	-1.68687	4.85833e-06	Medtr8g038170.1	0	|annexinD8|HC|chr8:14143898-14151200|20130731	XP_003627775	3e-180	AnnexinD4[Medicagotruncatula]_x0001_gb|AET02251.1|AnnexinD4[Medicagotruncatula]
evgevgevgvelvLoc17877t9	82.4014	-1.6845	0.00871748	Medtr5g464720.1	1e-79	|hypotheticalprotein|LC|chr5:26871754-26873204|20130731	XP_006582584	1e-126	PREDICTED:uncharacterizedproteinLOC100804404[Glycinemax]
evgevgevgvelvLoc32456t2	44.5607	-1.68346	0.000230531	Medtr1g063950.1	1e-66	|SAUR-likeauxin-responsivefamilyprotein|HC|chr1:28118659-28119030|20130731	XP_003590461	5e-64	Auxin-inducedprotein6B[Medicagotruncatula]_x0001_gb|AES60712.1|Auxin-inducedprotein6B[Medicagotruncatula]
evgevgevgvelvLoc37010t4	32.4964	-1.6734	0.0211006	Medtr4g088810.1	0	|linoleate13S-lipoxygenase2-1,relatedprotein|HC|chr4:35415156-35409075|20130731	XP_003528455	0	PREDICTED:linoleate13S-lipoxygenase3-1,chloroplastic-like[Glycinemax]
evgevgevgvelvLoc29339t1	38.7662	-1.66716	0.0224878	Medtr8g080860.1	2e-72	|phosphatidylinositol-4-phosphate5-kinase|LC|chr8:34916953-34915979|20130731	XP_003630407	2e-57	DNA-directedRNApolymerase[Medicagotruncatula]_x0001_gb|AET04883.1|DNA-directedRNApolymerase[Medicagotruncatula]
evgevgevgvelvLoc13314d67240t1	298.327	-1.66463	6.52001e-06	Medtr1g028970.1	2e-122	|glycolipidtransferprotein(GLTP)familyprotein|HC|chr1:9876764-9881208|20130731	XP_004498387	1e-102	PREDICTED:pleckstrinhomologydomain-containingfamilyAmember8-like[Cicerarietinum]
evgevgevgvelvLoc4629t7	35.9977	-1.6555	0.00511897	Medtr5g062370.1	4e-79	|glycosidehydrolasefamily3amine-terminaldomainprotein|HC|chr5:25913155-25904566|20130731	XP_003615008	1e-73	Xylan14-beta-xylosidase[Medicagotruncatula]_x0001_gb|AES97966.1|Xylan14-beta-xylosidase[Medicagotruncatula]
evgevgevgvelvLoc10636d40365t2	92.6527	-1.65387	0.0159957	Medtr6g088610.1	8e-167	|receptor-likekinase|HC|chr6:32900583-32904958|20130731	XP_003620684	4e-164	Somaticembryogenesisreceptorkinase[Medicagotruncatula]_x0001_gb|AES76902.1|Somaticembryogenesisreceptorkinase[Medicagotruncatula]
evgevgevgvelvLoc1267d84486t1	1554.16	-1.64997	0.00037191	Medtr3g467750.1	3e-51	|Leginsulin/Albumin-1|HC|chr3:29969521-29970301|20130731	XP_003600742	1e-48	Albumin[Medicagotruncatula]_x0001_gb|AES70993.1|Albumin[Medicagotruncatula]_x0001_gb|AFK46336.1|unknown[Medicagotruncatula]
evgevgevgvelvLoc31883t3	49.1975	-1.64903	8.7357e-08	Medtr3g065570.1	8e-86	|linkerhistoneH1andh5familyprotein|HC|chr3:29633659-29632095|20130731	XP_003600727	2e-83	HMG-Y-relatedproteinA[Medicagotruncatula]_x0001_gb|AES70978.1|HMG-Y-relatedproteinA[Medicagotruncatula]
evgevgevgvelvLoc33536d34880t1	68.667	-1.64382	6.57772e-05	Medtr3g109610.1	0	|carotenoidcleavagedioxygenase|HC|chr3:51268479-51271917|20130731	XP_003603610	0	DioxygenaseRAMOSUS1[Medicagotruncatula]_x0001_gb|AES73861.1|DioxygenaseRAMOSUS1[Medicagotruncatula]
evgevgevgvelvLoc5019t6	943.352	-1.64138	0.0135068	Medtr2g076590.1	0	|epidermis-specificsecretedEP1-likeglycoprotein|HC|chr2:32063871-32065553|20130731	AFK45514	0	unknown[Medicagotruncatula]
evgevgevgvelvLoc36891d54221t1	41.2353	-1.63552	0.00299379	Medtr8g080570.1	6e-130	|rubberelongationfactorprotein|HC|chr8:34649876-34652021|20130731	XP_004504442	2e-93	PREDICTED:REF/SRPP-likeproteinAt1g67360-like[Cicerarietinum]
evgevgevgvelvLoc3661t19	198.353	-1.63483	0.0239127	Medtr1g027640.1	0	|wall-associatedreceptorkinase-likeprotein|LC|chr1:9203571-9199322|20130731	XP_004498444	0	PREDICTED:wall-associatedreceptorkinase5-like[Cicerarietinum]
evgevgevgvelvLoc35786d2978t1	65.5864	-1.62691	0.00150691	Medtr7g060420.1	0	|transducin/WD-likerepeat-protein|HC|chr7:21831049-21825202|20130731	XP_003623038	0	WDrepeat-containingprotein[Medicagotruncatula]_x0001_ref|XP_003636573.1|WDrepeat-containingprotein[Medicagotruncatula]_x0001_gb|AES79256.1|WDrepeat-containingprotein[Medicagotruncatula]_x0001_gb|AES83711.1|WDrepeat-containingprotein[Medicagotruncatula]
evgevgevgvelvLoc538t99utrorf	29.8688	-1.60964	0.0246578	Medtr7g112150.1	2e-48	|importinsubunitalpha|LC|chr7:46122552-46126774|20130731	XP_003626278	1e-43	Importinsubunitalpha-1a[Medicagotruncatula]_x0001_gb|AES82496.1|Importinsubunitalpha-1a[Medicagotruncatula]
evgevgevgvelvLoc3363t5	1637.89	-1.60636	0.00511897	Medtr7g009710.1	2e-157	|2-aminoethanethioldioxygenase-likeprotein|HC|chr7:2199067-2203609|20130731	XP_003621141	5e-151	2-aminoethanethioldioxygenase[Medicagotruncatula]_x0001_gb|AES77359.1|2-aminoethanethioldioxygenase[Medicagotruncatula]
evgevgevgvelvLoc67d2749t1	1199.34	-1.59996	0.00389027	Medtr4g059400.1	7e-90	|60SribosomalL12-likeprotein|HC|chr4:21782971-21784026|20130731	XP_003606385	2e-87	60SribosomalproteinL12[Medicagotruncatula]_x0001_gb|ACJ84120.1|unknown[Medicagotruncatula]_x0001_gb|ACJ85955.1|unknown[Medicagotruncatula]_x0001_gb|AES88582.1|60SribosomalproteinL12[Medicagotruncatula]_x0001_gb|AFK45063.1|unknown[Medicagotruncatula]
evgevgevgvelvLoc13913t3	145.013	-1.59929	0.00143976	Medtr7g066760.1	2e-96	|3-oxo-5-alpha-steroid4-dehydrogenase|HC|chr7:24346408-24345279|20130731	AAT76665	1e-82	5-alpha-reductase[Pisumsativum]
evgevgevgvelvLoc805d3422t3utrorf	1825.93	-1.59542	0.000398598	Medtr3g088565.1	0	|1-aminocyclopropane-1-carboxylateoxidase|HC|chr3:40295219-40297253|20130731	NP_001266092	2e-171	1-aminocyclopropane-1-carboxylateoxidase5-like[Cicerarietinum]_x0001_emb|CAD70622.1|1-aminocyclopropane-1-carboxylicacidoxidase[Cicerarietinum]
evgevgevgvelvLoc14859d6923t1	222.783	-1.59257	0.0136591	Medtr0287s0050.1	1e-46	|complex1protein,LYRfamilyprotein|HC|scaffold0287:10572-10291|20130731	XP_003621395	6e-38	LYRmotif-containingprotein4B[Medicagotruncatula]_x0001_gb|AES77613.1|LYRmotif-containingprotein4B[Medicagotruncatula]
evgevgevgvelvLoc19046t1	46.2347	-1.5883	0.00167883	Medtr1g109350.1	0	|B-boxzincfingerprotein,putative|HC|chr1:49451225-49447606|20130731	XP_003638437	0	CONSTANS-likezincfingerprotein[Medicagotruncatula]_x0001_gb|AES85575.1|CONSTANS-likezincfingerprotein[Medicagotruncatula]
evgevgevgvelvLoc2733d2947t1	925.59	-1.58504	0.00771408	Medtr7g065680.1	8e-113	|glutathioneS-transferase,amine-terminaldomainprotein|HC|chr7:23848890-23851165|20130731	XP_003623204	3e-110	hypotheticalproteinMTR_7g065680[Medicagotruncatula]_x0001_gb|AES79422.1|hypotheticalproteinMTR_7g065680[Medicagotruncatula]
evgevgevgvelvLoc71674t1	24.3056	-1.58178	0.00774563	Medtr4g016850.1	3e-51	|leucine-richreceptor-likekinasefamilyprotein,putative|LC|chr4:5192596-5198387|20130731	XP_003636910	8e-49	Receptor-likeproteinkinase[Medicagotruncatula]_x0001_gb|AES84048.1|Receptor-likeproteinkinase[Medicagotruncatula]
evgevgevgvelvLoc40489t2	54.831	-1.56272	0.0071018	Medtr0045s0070.1	0	|cytochromeP450family90protein|HC|scaffold0045:30625-36273|20130731	XP_004499923	0	PREDICTED:ent-kaurenoicacidoxidase2-like,partial[Cicerarietinum]
evgevgevgvelvLoc23370t1	46.8651	-1.55598	2.77922e-05	Medtr6g034550.1	2e-87	|HSP90co-chaperone|HC|chr6:14154746-14158094|20130731	XP_003619026	5e-85	RipeningregulatedproteinDDTFR8[Medicagotruncatula]_x0001_gb|AES75244.1|RipeningregulatedproteinDDTFR8[Medicagotruncatula]
evgevgevgvelvLoc20300d18564t1	59.3018	-1.55186	0.018313	Medtr8g099880.1	1e-166	|basichelixloophelixproteinBHLH8|HC|chr8:40310788-40313947|20130731	XP_003630566	5e-164	BHLHtranscriptionfactor[Medicagotruncatula]_x0001_gb|AET05042.1|BHLHtranscriptionfactor[Medicagotruncatula]
evgevgevgvelvLoc12649t5	290.07	-1.5457	0.00329982	Medtr7g034395.1	8e-110	|zinc-bindingdehydrogenasefamilyoxidoreductase|HC|chr7:12874877-12878478|20130731	XP_003636314	2e-161	Quinoneoxidoreductase-likeprotein[Medicagotruncatula]_x0001_gb|AES83452.1|Quinoneoxidoreductase-likeprotein[Medicagotruncatula]
evgevgevgvelvLoc8661t3	148.046	-1.52414	0.00291149	Medtr1g028970.3	2e-93	|glycolipidtransferprotein(GLTP)familyprotein|HC|chr1:9876764-9881121|20130731	XP_004498387	2e-75	PREDICTED:pleckstrinhomologydomain-containingfamilyAmember8-like[Cicerarietinum]
evgevgevgvelvLoc32421t2	59.1848	-1.52275	0.0018413	Medtr6g027590.1	0	|DNAreplicationfactorCcomplexsubunit3|HC|chr6:9558620-9564430|20130731	XP_004497659	0	PREDICTED:replicationfactorCsubunit3-like[Cicerarietinum]
evgevgevgvelvLoc32553t1	60.8325	-1.52123	0.0243138	Medtr2g091155.1	0	|transmembraneprotein,putative|HC|chr2:39288531-39290450|20130731	XP_006592862	0	PREDICTED:uncharacterizedproteinLOC100782255[Glycinemax]
evgevgevgvelvLoc17278t2	28.6568	-1.52031	0.00876311	Medtr1g114690.4	2e-108	|GRAMdomainprotein/ABA-responsive-likeprotein|HC|chr1:51771622-51773375|20130731	XP_003592749	2e-96	GEM-likeprotein[Medicagotruncatula]_x0001_gb|AES63000.1|GEM-likeprotein[Medicagotruncatula]
evgevgevgvelvLoc1230t2	298.739	-1.511	0.00668257	Medtr7g032640.1	0	|alpha/beta-hydrolasesuperfamilyprotein|HC|chr7:11465263-11462321|20130731	XP_003622292	0	Abhydrolasedomain-containingproteinFAM108C1[Medicagotruncatula]_x0001_gb|ABD32255.2|Esterase/lipase/thioesterase[Medicagotruncatula]_x0001_gb|AES78510.1|Abhydrolasedomain-containingproteinFAM108C1[Medicagotruncatula]
evgevgevgvelvLoc13183d49442t1	342.367	-1.49931	4.27781e-05	Medtr2g101650.1	0	|peptide/nitratetransporterplant|HC|chr2:43733310-43736447|20130731	XP_003597729	0	hypotheticalproteinMTR_2g101650[Medicagotruncatula]_x0001_gb|ABD32292.2|TGF-betareceptor,typeI/IIextracellularregion[Medicagotruncatula]_x0001_gb|AES67980.1|hypotheticalproteinMTR_2g101650[Medicagotruncatula]
evgevgevgvelvLoc11324t6	92.1193	-1.49596	0.000237539	Medtr1g077860.1	6e-46	|hypotheticalprotein|LC|chr1:34801352-34800042|20130731	XP_003604780	1e-109	TdcA1-ORF1-ORF2protein[Medicagotruncatula]_x0001_gb|AES86977.1|TdcA1-ORF1-ORF2protein[Medicagotruncatula]
evgevgevgvelvLoc1146t45utrorf	3562.16	-1.47418	0.00810263	Medtr3g069190.1	0	|2-nitropropanedioxygenase-likeprotein|HC|chr3:30980910-30985195|20130731	XP_003600771	0	2-nitropropanedioxygenase-likeprotein[Medicagotruncatula]_x0001_gb|AES71022.1|2-nitropropanedioxygenase-likeprotein[Medicagotruncatula]
evgevgevgvelvLoc2644t6	70.4216	-1.46598	0.0203353	Medtr4g094815.1	8e-77	|caffeoyl-CoA3-O-methyltransferase|HC|chr4:39053260-39056533|20130731	ACJ84250	3e-74	unknown[Medicagotruncatula]
evgevgevgvelvLoc16459d1790t2	129.288	-1.45436	0.0211387	Medtr5g083110.1	2e-128	|glutaredoxin(GRX)familyprotein|HC|chr5:35860788-35859606|20130731	XP_003616680	7e-126	hypotheticalproteinMTR_5g083110[Medicagotruncatula]_x0001_gb|AES99638.1|hypotheticalproteinMTR_5g083110[Medicagotruncatula]
evgevgevgvelvLoc27630t1	43.0029	-1.45408	0.0110383	Medtr1g032300.1	1e-139	|translocationproteinTolB|HC|chr1:11460527-11458554|20130731	XP_003637684	5e-137	ProteintolB[Medicagotruncatula]_x0001_gb|AES84822.1|ProteintolB[Medicagotruncatula]
evgevgevgvelvLoc26692d1532t2	101.498	-1.45401	0.0208954	Medtr2g034970.1	3e-11	|hypotheticalprotein|LC|chr2:13434324-13433801|20130731	XP_003594817	2e-08	hypotheticalproteinMTR_2g034970[Medicagotruncatula]_x0001_gb|AES65068.1|hypotheticalproteinMTR_2g034970[Medicagotruncatula]
evgevgevgvelvLoc18737d10482t1	78.4881	-1.4465	0.00912791	Medtr7g091780.1	0	|cyclin-likeprotein|HC|chr7:36324239-36317023|20130731	XP_004493504	0	PREDICTED:uncharacterizedproteinLOC101511203isoformX1[Cicerarietinum]
evgevgevgvelvLoc16496d19531t1	147.82	-1.43891	0.0242211	Medtr6g045607.1	3e-07	|telomererecombinationdomainprotein|HC|chr6:16508805-16511304|20130731	XP_003590257	1e-07	hypotheticalproteinMTR_1g050680[Medicagotruncatula]_x0001_gb|AES60508.1|hypotheticalproteinMTR_1g050680[Medicagotruncatula]
evgevgevgvelvLoc32988t3	30.1925	-1.43775	0.023443	Medtr7g023310.1	2e-145	|F-box/RNI/FBD-likedomainprotein|LC|chr7:7631602-7633260|20130731	XP_004505454	8e-89	PREDICTED:putativeF-box/FBD/LRR-repeatproteinAt1g66290-likeisoformX1[Cicerarietinum]_x0001_ref|XP_004505455.1|PREDICTED:putativeF-box/FBD/LRR-repeatproteinAt1g66290-likeisoformX2[Cicerarietinum]
evgevgevgvelvLoc2307d29765t2	2620.66	-1.43083	0.0195943	Medtr8g045555.1	1e-80	|pathogenesis-relatedproteinbetVIfamilyprotein|HC|chr8:17814331-17812773|20130731	XP_003628206	1e-77	MLP-likeprotein[Medicagotruncatula]_x0001_gb|AET02682.1|MLP-likeprotein[Medicagotruncatula]
evgevgevgvelvLoc16214t2	148.862	-1.42883	0.0171254	Medtr4g020090.1	3e-121	|uracilphosphoribosyltransferase|HC|chr4:6435858-6444452|20130731	XP_004506634	4e-114	PREDICTED:uracilphosphoribosyltransferase-like[Cicerarietinum]
evgevgevgvelvLoc1270d33394t1	10503.5	-1.41985	3.4142e-07	Medtr2g101370.1	1e-132	|majorintrinsicprotein(MIP)familytransporter|HC|chr2:43584848-43585844|20130731	XP_003597702	4e-130	Aquaporin[Medicagotruncatula]_x0001_gb|AES67953.1|Aquaporin[Medicagotruncatula]
evgevgevgvelvLoc37846d14794t1	63.5386	-1.41525	0.00954115	Medtr7g056817.1	7e-21	|albuminI|LC|chr7:20471653-20472623|20130731	AFK34629	9e-18	unknown[Medicagotruncatula]
evgevgevgvelvLoc224388cd912t1	122.123	-1.41344	0.00200864	Medtr7g068140.1	9e-60	|hypotheticalprotein|HC|chr7:24887199-24889010|20130731	XP_003623284	4e-70	hypotheticalproteinMTR_7g068180[Medicagotruncatula]_x0001_gb|AES79502.1|hypotheticalproteinMTR_7g068180[Medicagotruncatula]
evgevgevgvelvLoc41168t1	43.5767	-1.39905	0.00129065	Medtr5g058860.1	0	|GRASfamilytranscriptionfactor|HC|chr5:24257848-24256328|20130731	XP_003614758	0	Nodulationsignalingpathway[Medicagotruncatula]_x0001_gb|AES97716.1|Nodulationsignalingpathway[Medicagotruncatula]
evgevgevgvelvLoc2767d55853t1	1139.22	-1.39826	3.17023e-05	Medtr2g090245.1	2e-154	|epoxidehydrolase-likeprotein|HC|chr2:38348854-38351491|20130731	AFK34033	8e-143	unknown[Medicagotruncatula]
evgevgevgvelvLoc24300d75744t2	132.254	-1.39432	0.00308602	Medtr0161s0050.1	0	|long-chainacyl-CoAsynthetase|HC|scaffold0161:23112-24983|20130731	XP_003616108	0	2-succinylbenzoate-CoAligase[Medicagotruncatula]_x0001_gb|AES99066.1|2-succinylbenzoate-CoAligase[Medicagotruncatula]
evgevgevgvelvLoc6066d25341t5	192.757	-1.39406	0.00679976	Medtr4g065060.1	7e-31	|hypotheticalprotein|HC|chr4:24421888-24419822|20130731	XP_003629536	7e-14	hypotheticalproteinMTR_8g078670[Medicagotruncatula]_x0001_gb|AET04012.1|hypotheticalproteinMTR_8g078670[Medicagotruncatula]
evgevgevgvelvLoc6267d25721t4	1660.82	-1.39199	0.00358744	Medtr4g111840.1	6e-83	|transmembraneprotein,putative|HC|chr4:46221730-46220887|20130731	XP_003609088	2e-80	hypotheticalproteinMTR_4g111840[Medicagotruncatula]_x0001_ref|XP_003609128.1|hypotheticalproteinMTR_4g112270[Medicagotruncatula]_x0001_gb|AES91285.1|hypotheticalproteinMTR_4g111840[Medicagotruncatula]_x0001_gb|AES91325.1|hypotheticalproteinMTR_4g112270[Medicagotruncatula]
evgevgevgvelvLoc1486d58685t5	352.2	-1.37777	0.0119648	Medtr2g017960.1	1e-09	|fasciclindomainprotein|HC|chr2:5268762-5270188|20130731	AFK33714	5e-11	unknown[Lotusjaponicus]
evgevgevgvelvLoc36372t3	101.074	-1.37693	0.00598278	Medtr5g064550.1	1e-136	|RmlC-typecupin|HC|chr5:27113708-27111981|20130731	XP_003615158	4e-134	2-aminoethanethioldioxygenase[Medicagotruncatula]_x0001_gb|AES98116.1|2-aminoethanethioldioxygenase[Medicagotruncatula]
evgevgevgvelvLoc4934t49	77.8941	-1.36962	0.0194695	Medtr3g032200.1	0	|LRRandNB-ARCdomaindiseaseresistanceprotein,putative|LC|chr3:10126122-10130750|20130731	XP_003599363	0	NBS-LRRtypediseaseresistanceprotein[Medicagotruncatula]_x0001_gb|AES69614.1|NBS-LRRtypediseaseresistanceprotein[Medicagotruncatula]
evgevgevgvelvLoc238t24	567.127	-1.36897	0.0105898	Medtr2g035480.1	1e-174	|Mo-molybdopterincofactorsulfurase|HC|chr2:15090768-15095115|20130731	XP_003594861	4e-172	MOSCdomain-containingprotein[Medicagotruncatula]_x0001_gb|AES65112.1|MOSCdomain-containingprotein[Medicagotruncatula]
evgevgevgvelvLoc16773d56365t1	4844.74	-1.36418	5.86109e-09	Medtr4g133110.1	1e-30	|hypotheticalprotein|HC|chr4:55694514-55695397|20130731	XP_003610522	3e-28	hypotheticalproteinMTR_4g133110[Medicagotruncatula]_x0001_gb|AES92719.1|hypotheticalproteinMTR_4g133110[Medicagotruncatula]
evgevgevgvelvLoc35644t1	36.0721	-1.36274	0.00110817	Medtr7g097000.1	3e-63	|leguminA2|HC|chr7:38951662-38949710|20130731	CAA83677	5e-60	leguminA[Viciasativa]
evgevgevgvelvLoc24455d483t1	42.7215	-1.35725	0.0205967	Medtr1g076830.1	0	|FAD-bindingberberinefamilyprotein|HC|chr1:34296146-34297881|20130731	XP_003622343	0	Reticulineoxidase[Medicagotruncatula]_x0001_gb|AES78561.1|Reticulineoxidase[Medicagotruncatula]
evgevgevgvelvLoc26610d1282t1	74.5971	-1.34583	3.19061e-06	Medtr5g063730.1	0	|myosinheavychain-likeprotein|HC|chr5:26431551-26422943|20130731	XP_003615101	0	Synaptonemalcomplexprotein[Medicagotruncatula]_x0001_gb|AES98059.1|Synaptonemalcomplexprotein[Medicagotruncatula]
evgevgevgvelvLoc35368t1	48.6123	-1.34188	7.83921e-05	Medtr5g090630.1	8e-35	|UDP-glucoseflavonoid3-O-glucosyltransferase|HC|chr5:39464963-39462805|20130731	XP_003617350	5e-32	UDP-glucoseglucosyltransferase[Medicagotruncatula]_x0001_gb|AET00309.1|UDP-glucoseglucosyltransferase[Medicagotruncatula]
evgevgevgvelvLoc2250t8	43.8839	-1.3035	0.0106327	Medtr6g007360.2	2e-130	|hypotheticalprotein|HC|chr6:1575721-1572672|20130731	XP_003618301	8e-128	hypotheticalproteinMTR_6g007360[Medicagotruncatula]_x0001_gb|AES74519.1|hypotheticalproteinMTR_6g007360[Medicagotruncatula]
evgevgevgvelvLoc10393t1	100.564	-1.28358	0.0211859	Medtr7g084250.2	2e-64	|tyrosinekinasefamilyprotein|HC|chr7:32511683-32507940|20130731	XP_003597233	0	Receptor-likeproteinkinaseANXUR2[Medicagotruncatula]_x0001_gb|AES67484.1|Receptor-likeproteinkinaseANXUR2[Medicagotruncatula]
evgevgevgvelvLoc15797t2	262.522	-1.26399	0.00358744	Medtr1g068970.1	0	|short-chaindehydrogenaseTIC32|HC|chr1:29520210-29516805|20130731	XP_003637512	0	Retinoldehydrogenase[Medicagotruncatula]_x0001_gb|AES84650.1|Retinoldehydrogenase[Medicagotruncatula]
evgevgevgvelvLoc30667t2	155.633	-1.25409	0.000197794	Medtr7g052240.1	6e-40	|hypotheticalprotein|HC|chr7:18353837-18354404|20130731	XP_003622782	4e-37	hypotheticalproteinMTR_7g052240[Medicagotruncatula]_x0001_gb|AES79000.1|hypotheticalproteinMTR_7g052240[Medicagotruncatula]
evgevgevgvelvLoc1643t11	243.658	-1.23752	0.000133344	Medtr4g133060.1	4e-127	|RhoGDP-dissociationinhibitor-likeprotein|HC|chr4:55671024-55668354|20130731	XP_003610517	1e-124	RHOproteinGDPdissociationinhibitor[Medicagotruncatula]_x0001_gb|AES92714.1|RHOproteinGDPdissociationinhibitor[Medicagotruncatula]
evgevgevgvelvLoc1509t2	282.061	-1.23472	1.76754e-05	Medtr2g007960.1	0	|auxin-induced5NG4-likeprotein|HC|chr2:1215762-1213087|20130731	XP_003593114	0	Auxin-inducedprotein5NG4[Medicagotruncatula]_x0001_gb|AES63365.1|Auxin-inducedprotein5NG4[Medicagotruncatula]
evgevgevgvelvLoc19937d41364t1	139.15	-1.22647	0.0124145	Medtr7g029455.1	2e-119	|DNAreplicationcomplexGINSprotein|HC|chr7:10546916-10551710|20130731	AFK39012	7e-117	unknown[Medicagotruncatula]
evgevgevgvelvLoc12954t3	419.155	-1.2233	0.01853	Medtr5g035480.1	0	|NB-ARCdomaindiseaseresistanceprotein|HC|chr5:15428004-15431904|20130731	XP_003613342	0	Nbs-lrrresistanceprotein[Medicagotruncatula]_x0001_gb|AES96300.1|Nbs-lrrresistanceprotein[Medicagotruncatula]
evgevgevgvelvLoc171050ct1	494.424	-1.2216	0.0198717	Medtr4g098035.1	4e-94	|basichelixloophelix(bHLH)DNA-bindingfamilyprotein|HC|chr4:40483197-40480627|20130731	XP_003608609	2e-91	TranscriptionfactorbHLH25[Medicagotruncatula]_x0001_gb|AES90806.1|TranscriptionfactorbHLH25[Medicagotruncatula]
evgevgevgvelvLoc26996d522t1	94.4198	-1.21397	0.000617352	Medtr7g034590.3	2e-86	|DHBPsynthaseRibB-likealpha/betadomainprotein,putative|HC|chr7:13106077-13103918|20130731	XP_004514618	1e-148	PREDICTED:yrdCdomain-containingprotein,mitochondrial-like[Cicerarietinum]
evgevgevgvelvLoc33820t5	129.939	-1.20955	1.12889e-07	Medtr8g023860.1	0	|NACtranscriptionfactor-likeprotein|LC|chr8:8704958-8707169|20130731	XP_003637326	0	NACdomainprotein[Medicagotruncatula]_x0001_gb|AES84464.1|NACdomainprotein[Medicagotruncatula]
evgevgevgvelvLoc38852t1	187.638	-1.2094	0.00105549	Medtr5g094125.1	3e-22	|hypotheticalprotein|LC|chr5:41108962-41109767|20130731	XP_003624183	1e-108	SwarmingmotilityproteinybiA[Medicagotruncatula]_x0001_gb|AES80401.1|SwarmingmotilityproteinybiA[Medicagotruncatula]
evgevgevgvelvLoc3745d32572t3	135.405	-1.20402	0.00881344	Medtr3g041560.2	0	|leucine-richreceptor-likekinasefamilyprotein|LC|chr3:14897229-14894266|20130731	XP_003599915	0	Receptor-likeproteinkinase[Medicagotruncatula]_x0001_gb|AES70166.1|Receptor-likeproteinkinase[Medicagotruncatula]
evgevgevgvelvLoc13147t1	835.295	-1.19893	0.0187546	Medtr4g097440.1	8e-94	|bZIPtranscriptionfactor|HC|chr4:40151539-40152438|20130731	XP_003608557	3e-91	Ocselement-bindingfactor[Medicagotruncatula]_x0001_gb|AES90754.1|Ocselement-bindingfactor[Medicagotruncatula]
evgevgevgvelvLoc4599t2	177.862	-1.19787	0.0170693	Medtr2g030845.1	3e-114	|lateembryogenesisabundant(LEA)-likeprotein|LC|chr2:11667751-11669978|20130731	XP_004486477	2e-105	PREDICTED:uncharacterizedproteinLOC101503553[Cicerarietinum]
evgevgevgvelvLoc155794ct1	301.859	-1.19616	0.00127501	Medtr2g022960.1	2e-57	|hypotheticalprotein|HC|chr2:7997018-7997755|20130731	XP_004486119	2e-45	PREDICTED:uncharacterizedproteinLOC101488548[Cicerarietinum]
evgevgevgvelvLoc4776t1	3639.4	-1.19444	9.80967e-06	Medtr7g013660.1	8e-58	|copperchaperone|HC|chr7:3949006-3946807|20130731	ACJ84810	5e-55	unknown[Medicagotruncatula]_x0001_gb|AFK47931.1|unknown[Medicagotruncatula]
evgevgevgvelvLoc632t6	90.8135	-1.19337	0.0215993	Medtr8g080860.2	6e-102	|phosphatidylinositol-4-phosphate5-kinase|LC|chr8:34917044-34915979|20130731	XP_003630407	2e-63	DNA-directedRNApolymerase[Medicagotruncatula]_x0001_gb|AET04883.1|DNA-directedRNApolymerase[Medicagotruncatula]
evgevgevgvelvLoc1076t3	2222.51	-1.18708	0.0135771	Medtr8g013680.1	2e-133	|majorintrinsicprotein(MIP)familytransporter|HC|chr8:4191032-4187967|20130731	XP_003626979	6e-131	AquaporinTIP2-1[Medicagotruncatula]_x0001_gb|AET01455.1|AquaporinTIP2-1[Medicagotruncatula]
evgevgevgvelvLoc3398t21	66.3023	-1.18651	0.00190631	Medtr6g471270.2	2e-175	|diseaseresistanceprotein(TIR-NBS-LRRclass)|LC|chr6:25546529-25549623|20130731	XP_003619902	2e-162	Diseaseresistanceprotein[Medicagotruncatula]_x0001_gb|AES76120.1|Diseaseresistanceprotein[Medicagotruncatula]
evgevgevgvelvLoc26877d520t1	167.237	-1.18542	0.00128883	Medtr5g058530.1	7e-124	|zincfinger,C3HC4type(RINGfinger)protein|HC|chr5:24201689-24200390|20130731	XP_003614744	3e-121	RINGfingerprotein[Medicagotruncatula]_x0001_gb|AES97702.1|RINGfingerprotein[Medicagotruncatula]
evgevgevgvelvLoc12349t8	571.11	-1.18525	0.000707347	Medtr5g044710.1	0	|ureidepermease-likeprotein|HC|chr5:19620378-19623960|20130731	XP_003614096	0	Ureidepermease[Medicagotruncatula]_x0001_gb|AES97054.1|Ureidepermease[Medicagotruncatula]
evgevgevgvelvLoc10177d35142t1	1176.62	-1.18447	0.000286855	Medtr6g012740.1	3e-65	|pre-rRNA-processingproteinTSR2|LC|chr6:3942873-3943439|20130731	XP_003618535	1e-62	hypotheticalproteinMTR_6g012740[Medicagotruncatula]_x0001_gb|AES74753.1|hypotheticalproteinMTR_6g012740[Medicagotruncatula]
evgevgevgvelvLoc105794ct1	489.946	-1.18427	0.00076262	Medtr2g044180.1	0	|acetate/butyrate-CoAligaseAAE7,peroxisomalprotein|HC|chr2:19206704-19214205|20130731	XP_003609738	0	2-succinylbenzoate-CoAligase[Medicagotruncatula]_x0001_gb|AES91935.1|2-succinylbenzoate-CoAligase[Medicagotruncatula]
evgevgevgvelvLoc21128t21	394.85	-1.17116	0.000280426	Medtr8g022270.1	0	|ABCtransporterBfamily-likeprotein|HC|chr8:7869135-7861470|20130731	XP_003627370	0	ABCtransporterBfamilymember[Medicagotruncatula]_x0001_gb|AET01846.1|ABCtransporterBfamilymember[Medicagotruncatula]
evgevgevgvelvLoc12651t5	2360.98	-1.17094	0.0212386	Medtr2g084280.1	8e-165	|transcriptionfactor|HC|chr2:35473507-35475350|20130731	AFK46884	2e-159	unknown[Medicagotruncatula]
evgevgevgvelvLoc840d57642t1	1816.45	-1.16814	0.000314395	Medtr3g051310.1	0	|acyl-peptidehydrolase-likeprotein|HC|chr3:20266574-20274672|20130731	XP_003600065	0	Acyl-peptidehydrolase-likeprotein[Medicagotruncatula]_x0001_gb|AES70316.1|Acyl-peptidehydrolase-likeprotein[Medicagotruncatula]
evgevgevgvelvLoc1007t1	170.622	-1.16809	1.02942e-09	Medtr1g009180.1	3e-162	|nucleotide-diphospho-sugartransferase-likeprotein|HC|chr1:1203658-1205237|20130731	XP_003588614	1e-159	Exostosin-1a[Medicagotruncatula]_x0001_gb|AES58865.1|Exostosin-1a[Medicagotruncatula]
evgevgevgvelvLoc4177t4	334.529	-1.1655	0.000204697	Medtr3g114870.1	0	|lysine/ornithinedecarboxylase|HC|chr3:53637652-53635908|20130731	XP_003603845	0	Ornithinedecarboxylase[Medicagotruncatula]_x0001_gb|AES74096.1|Ornithinedecarboxylase[Medicagotruncatula]
evgevgevgvelvLoc265t563	179.586	-1.16477	0.0025608	Medtr5g060880.1	3e-152	|hypotheticalprotein|HC|chr5:25323771-25321968|20130731	XP_003614891	1e-149	hypotheticalproteinMTR_5g060880[Medicagotruncatula]_x0001_gb|AES97849.1|hypotheticalproteinMTR_5g060880[Medicagotruncatula]
evgevgevgvelvLoc18982t2	51.0621	-1.16184	0.00346263	Medtr3g116920.1	1e-152	|DUF241domainprotein|HC|chr3:54688814-54687788|20130731	XP_003603947	5e-150	hypotheticalproteinMTR_3g116920[Medicagotruncatula]_x0001_gb|AES74198.1|hypotheticalproteinMTR_3g116920[Medicagotruncatula]
evgevgevgvelvLoc9789t4	671.721	-1.15449	0.0106668	Medtr4g081010.2	1e-173	|polyubiquitin3|HC|chr4:31289098-31286525|20130731	AAB36545	5e-171	ubiquitin-likeprotein[Phaseolusvulgaris]
evgevgevgvelvLoc15873d1889t9	499.787	-1.15286	0.00989383	Medtr4g052460.1	3e-105	|F-boxplant-likeprotein|HC|chr4:18994185-18992755|20130731	XP_004506202	4e-81	PREDICTED:F-boxproteinAt2g27310-like[Cicerarietinum]
evgevgevgvelvLoc5174t4	233.659	-1.14752	0.0239127	Medtr1g046800.1	6e-135	|diseaseresistance-responsive,dirigentdomainprotein|HC|chr1:17659586-17658421|20130731	AFK36631	4e-128	unknown[Medicagotruncatula]
evgevgevgvelvLoc12286d49211t2	1246.33	-1.14293	7.10385e-05	Medtr1g006490.1	3e-114	|majorintrinsicprotein(MIP)familytransporter|HC|chr1:44430-46280|20130731	AFK39772	3e-111	unknown[Medicagotruncatula]
evgevgevgvelvLoc2992t6	726.628	-1.14244	3.58681e-05	Medtr3g067430.1	1e-43	|albuminI|LC|chr3:30050282-30049149|20130731	AFK48072	1e-40	unknown[Medicagotruncatula]
evgevgevgvelvLoc108t8	980.194	-1.13887	9.95033e-06	Medtr8g064630.1	1e-144	|carbonicanhydrasefamilyprotein|HC|chr8:27134062-27125562|20130731	XP_007153732	3e-120	hypotheticalproteinPHAVU_003G060400g[Phaseolusvulgaris]_x0001_gb|ESW25726.1|hypotheticalproteinPHAVU_003G060400g[Phaseolusvulgaris]
evgevgevgvelvLoc12394t8	839.402	-1.1362	0.00127501	Medtr8g033250.1	1e-117	|MADS-boxtranscriptionfactor|HC|chr8:12791078-12804475|20130731	ACJ86138	2e-114	unknown[Medicagotruncatula]
evgevgevgvelvLoc15127t3	254.043	-1.13182	0.00492218	Medtr3g053330.1	0	|WRKY1btranscriptionfactor|LC|chr3:21191206-21195085|20130731	XP_004513896	5e-135	PREDICTED:probableWRKYtranscriptionfactor31-like[Cicerarietinum]
evgevgevgvelvLoc2639t54	215.882	-1.12855	0.0150456	Medtr6g078380.1	0	|glycosidehydrolasefamily1protein|HC|chr6:29420595-29426323|20130731	XP_003620196	0	Beta-glucosidaseD2[Medicagotruncatula]_x0001_gb|AES76414.1|Beta-glucosidaseD2[Medicagotruncatula]
evgevgevgvelvLoc17456d1662t2	277.6	-1.12299	0.000267798	Medtr5g075330.3	1e-80	|traffickingproteinparticlecomplexsubunit-likeprotein|HC|chr5:32007458-32004338|20130731	XP_003616027	1e-77	Traffickingproteinparticlecomplexsubunit[Medicagotruncatula]_x0001_gb|AES98985.1|Traffickingproteinparticlecomplexsubunit[Medicagotruncatula]
evgevgevgvelvLoc20745t2	117.35	-1.11835	0.00653438	Medtr2g437080.1	0	|mTERFprotein|LC|chr2:14501679-14504689|20130731	XP_004516712	1e-151	PREDICTED:uncharacterizedproteinLOC101499055isoformX1[Cicerarietinum]_x0001_ref|XP_004516713.1|PREDICTED:uncharacterizedproteinLOC101499055isoformX2[Cicerarietinum]
evgevgevgvelvLoc18971d20065t1	1645.38	-1.10209	1.10262e-11	Medtr5g063670.1	0	|annexinD8|HC|chr5:26391646-26389005|20130731	XP_003615096	9e-180	Annexin[Medicagotruncatula]_x0001_gb|AES98054.1|Annexin[Medicagotruncatula]_x0001_gb|AFK41639.1|unknown[Medicagotruncatula]
evgevgevgvelvLoc18803t2	1211.01	-1.10065	0.0039823	Medtr7g084760.1	3e-174	|xyloglucanendotransglucosylase/hydrolasefamilyprotein|HC|chr7:32713966-32715520|20130731	XP_003624548	1e-171	Xyloglucanendotransglucosylase[Medicagotruncatula]_x0001_gb|ABD33177.1|Glycosidehydrolase,family16;Xyloglucanendo-transglycosylase,C-terminal[Medicagotruncatula]_x0001_gb|ACJ85438.1|unknown[Medicagotruncatula]_x0001_gb|AES80766.1|Xyloglucanendotransglucosylase[Medicagotrun
evgevgevgvelvLoc20248t1	99.548	-1.09685	0.0171254	Medtr0590s0020.1	2e-62	|sucrosesynthase|HC|scaffold0590:7798-5019|20130731	XP_003620010	3e-08	BTB/POZdomain-containingprotein[Medicagotruncatula]_x0001_ref|XP_003620028.1|BTB/POZdomain-containingprotein[Medicagotruncatula]_x0001_gb|AES76228.1|BTB/POZdomain-containingprotein[Medicagotruncatula]_x0001_gb|AES76246.1|BTB/POZdomain-containingprotein[Medicagotruncatula]
evgevgevgvelvLoc8280t2	176.947	-1.09218	0.0192206	Medtr1g046500.1	2e-138	|diseaseresistance-responsive,dirigentdomainprotein|HC|chr1:17527009-17528152|20130731	AFK36631	6e-136	unknown[Medicagotruncatula]
evgevgevgvelvLoc126203ct1	292.024	-1.08822	0.0237507	Medtr5g075320.1	3e-145	|expansinA10|HC|chr5:32001178-31998955|20130731	XP_003616026	1e-142	Expansin[Medicagotruncatula]_x0001_gb|AES98984.1|Expansin[Medicagotruncatula]
evgevgevgvelvLoc275688ct1	154.447	-1.08659	0.00440686	Medtr8g092020.1	9e-122	|RABGTPase-likeproteinA1D|HC|chr8:38407885-38409949|20130731	XP_003630119	3e-119	Ras-relatedproteinRab7[Medicagotruncatula]_x0001_gb|AET04595.1|Ras-relatedproteinRab7[Medicagotruncatula]
evgevgevgvelvLoc11226t5	1317.19	-1.08548	0.0057799	Medtr6g084190.2	0	|plant/T32G24-2protein|HC|chr6:31455049-31464014|20130731	XP_003620460	0	hypotheticalproteinMTR_6g084190[Medicagotruncatula]_x0001_gb|AES76678.1|hypotheticalproteinMTR_6g084190[Medicagotruncatula]
evgevgevgvelvLoc19167d4362t1	82.6385	-1.08247	0.0102159	Medtr8g005880.1	8e-49	|hypotheticalprotein|HC|chr8:380725-381438|20130731	XP_003595944	5e-46	hypotheticalproteinMTR_2g063870[Medicagotruncatula]_x0001_ref|XP_003626688.1|hypotheticalproteinMTR_8g005880[Medicagotruncatula]_x0001_gb|AES66195.1|hypotheticalproteinMTR_2g063870[Medicagotruncatula]_x0001_gb|AET01164.1|hypotheticalproteinMTR_8g005880[Medicagotruncatula]
evgevgevgvelvLoc12218t1	871.044	-1.08109	0.00584466	Medtr2g088990.1	9e-115	|plastocyanin-likedomainprotein|HC|chr2:37537716-37538597|20130731	XP_003597041	3e-112	Bluecopperprotein[Medicagotruncatula]_x0001_gb|AES67292.1|Bluecopperprotein[Medicagotruncatula]
evgevgevgvelvLoc215450ct1	96.9397	-1.0781	0.00419759	Medtr1g060430.1	6e-61	|peptidoglycan-bindingLysMdomainprotein|HC|chr1:26302785-26303503|20130731	XP_004516192	2e-50	PREDICTED:uncharacterizedproteinLOC101513042[Cicerarietinum]
evgevgevgvelvLoc10066t19	983.494	-1.07788	0.00731348	Medtr8g033220.1	1e-120	|MADS-boxtranscriptionfactor|HC|chr8:12771708-12781114|20130731	AFK35913	4e-117	unknown[Medicagotruncatula]
evgevgevgvelvLoc1714t151	675.056	-1.05987	0.000494311	Medtr5g072810.1	0	|UDP-glucosyltransferasefamilyprotein|HC|chr5:30987372-30989859|20130731	XP_003615826	0	Indole-3-acetatebeta-glucosyltransferase[Medicagotruncatula]_x0001_gb|AES98784.1|Indole-3-acetatebeta-glucosyltransferase[Medicagotruncatula]
evgevgevgvelvLoc4414d38085t9	164.702	-1.05915	0.000126344	Medtr5g090670.1	0	|UDP-glucoseflavonoid3-O-glucosyltransferase|HC|chr5:39475353-39477382|20130731	XP_003617354	0	Anthocyanidin3-O-glucosyltransferase[Medicagotruncatula]_x0001_gb|AET00313.1|Anthocyanidin3-O-glucosyltransferase[Medicagotruncatula]
evgevgevgvelvLoc2475d3705t1	1822.6	-1.05763	1.67908e-05	Medtr4g075150.2	0	|serinecarboxypeptidase-likeprotein|HC|chr4:28686132-28692783|20130731	XP_003607259	0	Serinecarboxypeptidase-likeprotein[Medicagotruncatula]_x0001_gb|AES89456.1|Serinecarboxypeptidase-likeprotein[Medicagotruncatula]
evgevgevgvelvLoc130626ct1	126.439	-1.03777	0.00945843	Medtr1g111640.1	6e-116	|ovatetranscriptionalrepressor|HC|chr1:50463921-50463114|20130731	NP_001235247	3e-93	uncharacterizedproteinLOC100527123[Glycinemax]_x0001_gb|ACU16170.1|unknown[Glycinemax]
evgevgevgvelvLoc6283t10	214.32	-1.03543	0.00115452	Medtr0069s0050.1	7e-12	|hypotheticalprotein|LC|scaffold0069:29727-32559|20130731	XP_004488260	0	PREDICTED:uncharacterizedproteinLOC101500695[Cicerarietinum]
evgevgevgvelvLoc956t3	191.29	-1.02679	0.00177251	Medtr4g063280.1	2e-68	|histoneH2A6|HC|chr4:23448360-23447582|20130731	XP_003606634	7e-66	HistoneH2A[Medicagotruncatula]_x0001_gb|AES88831.1|HistoneH2A[Medicagotruncatula]
evgevgevgvelvLoc13169d35516t3	766.554	-1.01442	0.00834354	Medtr5g084680.1	0	|IQ-domainprotein|HC|chr5:36533162-36537115|20130731	XP_003616826	0	IQdomain-containingprotein[Medicagotruncatula]_x0001_gb|AES99784.1|IQdomain-containingprotein[Medicagotruncatula]
evgevgevgvelvLoc15953d26832t1	113.112	-1.00778	0.0171254	Medtr8g102890.1	3e-71	|hypotheticalprotein|HC|chr8:43337060-43339889|20130731	XP_003630748	1e-68	hypotheticalproteinMTR_8g102890[Medicagotruncatula]_x0001_gb|AET05224.1|hypotheticalproteinMTR_8g102890[Medicagotruncatula]
evgevgevgvelvLoc45366d738t1	83.5584	-1.00744	0.0209764	Medtr7g068160.1	0	|DUF247domainprotein|LC|chr7:24898748-24900403|20130731	XP_003623283	0	hypotheticalproteinMTR_7g068160[Medicagotruncatula]_x0001_gb|AES79501.1|hypotheticalproteinMTR_7g068160[Medicagotruncatula]
evgevgevgvelvLoc13503t1	1227.71	-1.0004	0.00566457	Medtr8g080450.1	8e-13	|DUF3883domainprotein|HC|chr8:34591148-34587490|20130731	XP_003608104	6e-24	hypotheticalproteinMTR_4g087660[Medicagotruncatula]_x0001_gb|AES90301.1|hypotheticalproteinMTR_4g087660[Medicagotruncatula]
evgevgevgvelvLoc32626d45723t1	114.063	1.00725	1.21693e-05	Medtr6g087000.1	2e-75	|cyclicnucleotide-bindingdomainprotein|HC|chr6:33537341-33528353|20130731	XP_003620565	8e-73	Proteinphosphatase2Candcyclicnucleotide-binding/kinasedomain-containingprotein[Medicagotruncatula]_x0001_gb|AES76783.1|Proteinphosphatase2Candcyclicnucleotide-binding/kinasedomain-containingprotein[Medicagotruncatula]
evgevgevgvelvLoc21472t3	99.0867	1.00824	5.01557e-05	Medtr6g087260.1	0	|diseaseresistanceprotein(TIR-NBS-LRRclass)|LC|chr6:33307567-33303323|20130731	XP_003620587	0	Tir-nbs-lrrresistanceprotein[Medicagotruncatula]_x0001_ref|XP_003620640.1|Tir-nbs-lrrresistanceprotein[Medicagotruncatula]_x0001_gb|AES76805.1|Tir-nbs-lrrresistanceprotein[Medicagotruncatula]_x0001_gb|AES76858.1|Tir-nbs-lrrresistanceprotein[Medicagotruncatula]
evgevgevgvelvLoc252t3	140.706	1.00845	0.0195963	Medtr8g020360.1	0	|diseaseresistanceprotein(TIR-NBS-LRRclass),putative|LC|chr8:7028401-7033619|20130731	XP_003627255	0	NBSresistanceprotein[Medicagotruncatula]_x0001_gb|AET01731.1|NBSresistanceprotein[Medicagotruncatula]
evgevgevgvelvLoc656d47464t2	2841.41	1.00927	0.0135981	Medtr5g097900.1	8e-48	|aldo/ketoreductasefamilyoxidoreductase|HC|chr5:42875621-42874291|20130731	CAA57783	4e-46	chalconereductase[Medicagosativa]
evgevgevgvelvLoc2861t9	214.856	1.01487	0.000684022	Medtr1g015910.1	1e-61	|fructanexohydrolase|HC|chr1:4120237-4116016|20130731	XP_003588973	7e-59	Beta-fructofuranosidase,insolubleisoenzymeCWINV1[Medicagotruncatula]_x0001_gb|AES59224.1|Beta-fructofuranosidase,insolubleisoenzymeCWINV1[Medicagotruncatula]
evgevgevgvelvLoc12514t9	166.374	1.01932	0.00127501	Medtr1g028960.1	4e-120	|glycolipidtransferprotein(GLTP)familyprotein|HC|chr1:9871192-9873518|20130731	XP_004498387	1e-105	PREDICTED:pleckstrinhomologydomain-containingfamilyAmember8-like[Cicerarietinum]
evgevgevgvelvLoc240t8	172.809	1.02422	0.0108096	Medtr8g020290.1	0	|diseaseresistanceprotein(TIR-NBS-LRRclass),putative|HC|chr8:7078898-7072571|20130731	XP_003627247	0	NBS-containingresistance-likeprotein[Medicagotruncatula]_x0001_gb|AET01723.1|NBS-containingresistance-likeprotein[Medicagotruncatula]
evgevgevgvelvLoc13128t5	136.491	1.02611	0.0115882	Medtr5g027910.1	0	|diseaseresistanceprotein(CC-NBS-LRRclass)familyprotein|HC|chr5:11649406-11653208|20130731	XP_003612696	0	Nbs-lrrresistanceprotein[Medicagotruncatula]_x0001_gb|AES95654.1|Nbs-lrrresistanceprotein[Medicagotruncatula]
evgevgevgvelvLoc9596d16873t1	97.0447	1.03048	0.0121166	Medtr3g011370.1	0	|NB-ARCdomaindiseaseresistanceprotein|HC|chr3:2796747-2800589|20130731	XP_003598414	0	NBS-containingresistance-likeprotein[Medicagotruncatula]_x0001_gb|AES68665.1|NBS-containingresistance-likeprotein[Medicagotruncatula]
evgevgevgvelvLoc12117t3	196.254	1.0322	0.000233084	Medtr6g027630.1	0	|cationicaminoacidtransporter2,vacuolarprotein|HC|chr6:9620111-9612139|20130731	XP_004489656	0	PREDICTED:cationicaminoacidtransporter2,vacuolar-like[Cicerarietinum]
evgevgevgvelvLoc2764t3	65.7592	1.04222	0.0076883	Medtr7g021685.1	5e-17	|aldo/ketoreductasefamilyoxidoreductase|LC|chr7:6923429-6923820|20130731	ABN08783	1e-09	Aldo/ketoreductase[Medicagotruncatula]
evgevgevgvelvLoc21424t1	141.405	1.04324	0.0195405	Medtr3g051650.1	7e-157	|transmembraneprotein,putative|LC|chr3:20436866-20438281|20130731	XP_006601626	1e-160	PREDICTED:uncharacterizedproteinLOC102660799[Glycinemax]_x0001_ref|XP_006603515.1|PREDICTED:uncharacterizedproteinLOC102669101[Glycinemax]
evgevgevgvelvLoc7287d67601t2	237.201	1.04337	0.0093422	Medtr3g010520.1	2e-144	|F-boxproteininteractiondomainprotein|LC|chr3:2475808-2476906|20130731	XP_003598343	7e-142	F-box/kelch-repeatprotein[Medicagotruncatula]_x0001_gb|AES68594.1|F-box/kelch-repeatprotein[Medicagotruncatula]
evgevgevgvelvLoc3828t5	449.77	1.04345	0.00607661	Medtr5g035760.1	5e-175	|DUF1262familyprotein|HC|chr5:15550371-15551866|20130731	XP_003613367	2e-172	hypotheticalproteinMTR_5g035760[Medicagotruncatula]_x0001_gb|AES96325.1|hypotheticalproteinMTR_5g035760[Medicagotruncatula]
evgevgevgvelvLoc12010t3	283.323	1.04505	0.00493754	Medtr5g055310.1	0	|wall-associatedkinasefamilyprotein|HC|chr5:22781073-22784451|20130731	XP_003614548	0	Tyrosine-proteinkinaseABL[Medicagotruncatula]_x0001_gb|AES97506.1|Tyrosine-proteinkinaseABL[Medicagotruncatula]
evgevgevgvelvLoc118d44384t6	318.698	1.05046	0.00219734	Medtr5g013660.1	1e-140	|F-boxprotein|LC|chr5:4381920-4383246|20130731	XP_003611411	5e-138	F-boxprotein[Medicagotruncatula]_x0001_gb|AES94369.1|F-boxprotein[Medicagotruncatula]
evgevgevgvelvLoc15739d3426t1	220.014	1.06164	0.0202239	Medtr7g105890.1	0	|Myb/SANT-likeDNA-bindingdomainprotein|HC|chr7:42997850-42999610|20130731	XP_003610151	8e-133	hypotheticalproteinMTR_4g128540[Medicagotruncatula]_x0001_gb|AES92348.1|hypotheticalproteinMTR_4g128540[Medicagotruncatula]
evgevgevgvelvLoc347850ct1	50.2862	1.0742	0.00874396	Medtr5g066650.1	4e-114	|localizationandRNApolIIpromoterFmp27domainprotein|HC|chr5:28137001-28113373|20130731	XP_003615330	9e-111	Aberrantpollentransmission[Medicagotruncatula]_x0001_gb|AES98288.1|Aberrantpollentransmission[Medicagotruncatula]
evgevgevgvelvLoc15317d1632t2	216.764	1.07587	0.0105669	Medtr6g049050.1	0	|F-boxprotein|HC|chr6:17774212-17775602|20130731	XP_004515125	2e-133	PREDICTED:SKP1-interactingpartner15-like[Cicerarietinum]
evgevgevgvelvLoc24610t1	53.4966	1.08428	0.000791102	Medtr3g112330.1	1e-34	|hypotheticalprotein|LC|chr3:52613713-52612002|20130731	XP_003604036	4e-69	Myb-liketranscriptionfactor[Medicagotruncatula]_x0001_gb|AES74287.1|Myb-liketranscriptionfactor[Medicagotruncatula]
evgevgevgvelvLoc22143t3	514.005	1.08659	0.0141323	Medtr7g101060.1	1e-12	|hypotheticalprotein|LC|chr7:40773377-40770444|20130731	XP_003625613	8e-10	Threoninesynthase[Medicagotruncatula]_x0001_gb|AES81831.1|Threoninesynthase[Medicagotruncatula]
evgevgevgvelvLoc18387t2	457.264	1.09299	0.00522269	Medtr7g014950.1	4e-06	|U-boxkinasefamilyprotein|HC|chr7:4489812-4487721|20130731
evgevgevgvelvLoc26638t5	65.2834	1.09384	0.0162728	Medtr2g040160.1	0	|animalHSPA9nucleotide-bindingdomainprotein|LC|chr2:17616530-17622587|20130731	XP_003595252	0	Heatshockprotein[Medicagotruncatula]_x0001_gb|AES65503.1|Heatshockprotein[Medicagotruncatula]
evgevgevgvelvLoc13601t7	226.456	1.09625	3.22514e-05	Medtr7g034090.1	1e-117	|F-box/RNI/FBD-likedomainprotein|HC|chr7:12634735-12638236|20130731	XP_003603394	2e-68	F-box/FBD/LRR-repeatprotein[Medicagotruncatula]_x0001_gb|AES73645.1|F-box/FBD/LRR-repeatprotein[Medicagotruncatula]
evgevgevgvelvLoc1350d1475t3	144.127	1.09626	0.021666	Medtr3g053200.1	0	|diseaseresistanceprotein(CC-NBS-LRRclass)familyprotein|HC|chr3:21121992-21126814|20130731	XP_004513876	0	PREDICTED:probablediseaseresistanceproteinAt4g27220-like[Cicerarietinum]
evgevgevgvelvLoc13303d42331t1	607.642	1.0981	0.0174051	Medtr3g049150.1	0	|spermidinehydroxycinnamoyltransferase|HC|chr3:18318210-18316696|20130731	XP_003599928	0	AnthranilateN-benzoyltransferaseprotein[Medicagotruncatula]_x0001_ref|XP_003599933.1|AnthranilateN-benzoyltransferaseprotein[Medicagotruncatula]_x0001_gb|AES70179.1|AnthranilateN-benzoyltransferaseprotein[Medicagotruncatula]_x0001_gb|AES70184.1|AnthranilateN-benzoyltransfe
evgevgevgvelvLoc19044t7	995.034	1.10309	4.36766e-08	Medtr1g110710.1	3e-172	|zincfingerprotein,putative|HC|chr1:49955434-49951484|20130731	XP_004497087	4e-94	PREDICTED:zincfingerproteinJAGGED-like[Cicerarietinum]
evgevgevgvelvLoc20217t1	100.598	1.10382	0.0151319	Medtr3g023270.1	7e-154	|cytochromeCbiogenesisproteinccsA|HC|chr3:7033133-7034359|20130731	XP_003598910	3e-151	F-box/LRR-repeatprotein[Medicagotruncatula]_x0001_gb|AES69161.1|F-box/LRR-repeatprotein[Medicagotruncatula]
evgevgevgvelvLoc4905t7	625.604	1.10912	0.0147418	Medtr1g026910.1	0	|sulfiteexporterTauE/SafEfamilyprotein|HC|chr1:8844393-8839537|20130731	XP_004498484	0	PREDICTED:uncharacterizedproteinLOC101508758isoformX2[Cicerarietinum]
evgevgevgvelvLoc157t77	182.087	1.11337	0.00256349	Medtr0425s0020.1	0	|LRRandNB-ARCdomaindiseaseresistanceprotein|LC|scaffold0425:6387-10157|20130731	XP_003598861	0	NBS-LRRdiseaseresistance-likeprotein[Medicagotruncatula]_x0001_gb|AES69112.1|NBS-LRRdiseaseresistance-likeprotein[Medicagotruncatula]
evgevgevgvelvLoc30171t1	114.842	1.11595	6.42934e-06	Medtr4g023260.1	0	|diseaseresistanceprotein(TIR-NBS-LRRclass),putative|LC|chr4:7840233-7834686|20130731	XP_003605049	0	NBS-containingresistance-likeprotein[Medicagotruncatula]_x0001_gb|AES87246.1|NBS-containingresistance-likeprotein[Medicagotruncatula]
evgevgevgvelvLoc14733t1	300.489	1.12746	0.015833	Medtr4g115500.1	0	|splicingfactor3Bsubunit-likeprotein|HC|chr4:47719322-47713420|20130731	XP_003609420	0	Splicingfactor3Bsubunit[Medicagotruncatula]_x0001_gb|AES91617.1|Splicingfactor3Bsubunit[Medicagotruncatula]
evgevgevgvelvLoc6293t16	345.988	1.13312	0.00555696	Medtr5g027860.1	0	|diseaseresistanceprotein(CC-NBS-LRRclass)familyprotein|HC|chr5:11621128-11624878|20130731	XP_003612691	0	DiseaseresistanceproteinRPP8[Medicagotruncatula]_x0001_gb|AES95649.1|DiseaseresistanceproteinRPP8[Medicagotruncatula]
evgevgevgvelvLoc5497d85004t7	408.963	1.13524	0.0150751	Medtr1g027830.1	0	|stress-inducedreceptor-likekinase|LC|chr1:9306621-9319054|20130731	XP_004498487	0	PREDICTED:G-typelectinS-receptor-likeserine/threonine-proteinkinaseB120-likeisoformX1[Cicerarietinum]
evgevgevgvelvLoc16591d2351t3	561.157	1.13564	0.000146193	Medtr3g063030.1	8e-76	|bis(5-adenosyl)-triphosphatase-likeprotein|HC|chr3:28522385-28523917|20130731	XP_004500406	1e-69	PREDICTED:bis(5'-adenosyl)-triphosphatase-like[Cicerarietinum]
evgevgevgvelvLoc20505t2	119.241	1.13614	0.00713369	Medtr6g072100.1	3e-122	|GNATfamilyacetyltransferase|HC|chr6:26710199-26706231|20130731	XP_003619933	1e-119	N-acetyltransferase[Medicagotruncatula]_x0001_gb|AES76151.1|N-acetyltransferase[Medicagotruncatula]
evgevgevgvelvLoc22013t6	43.836	1.14831	0.00228524	Medtr0110s0060.1	2e-171	|pentatricopeptide(PPR)repeatprotein|HC|scaffold0110:45179-40986|20130731	XP_003637827	1e-155	Pentatricopeptiderepeat-containingprotein[Medicagotruncatula]_x0001_gb|AES84965.1|Pentatricopeptiderepeat-containingprotein[Medicagotruncatula]
evgevgevgvelvLoc2286d18403t1	690.087	1.15115	0.00189527	Medtr2g029815.1	0	|peroxidasefamilyprotein|HC|chr2:11144936-11146485|20130731	XP_003594494	0	Peroxidase[Medicagotruncatula]_x0001_gb|AES64745.1|Peroxidase[Medicagotruncatula]
evgevgevgvelvLoc1758d10144t7	256.232	1.15315	0.0143657	Medtr2g035470.1	8e-170	|Mo-molybdopterincofactorsulfurase|HC|chr2:15096715-15100323|20130731	XP_003594858	7e-167	Molybdenumcofactorsulfurase[Medicagotruncatula]_x0001_gb|AES65109.1|Molybdenumcofactorsulfurase[Medicagotruncatula]
evgevgevgvelvLoc17250t6	235.772	1.15512	0.000192416	Medtr7g025210.1	1e-21	|hypotheticalprotein|LC|chr7:8362195-8363693|20130731	XP_004516249	9e-42	PREDICTED:52kDarepressoroftheinhibitoroftheproteinkinase-like,partial[Cicerarietinum]
evgevgevgvelvLoc10079t5	280.429	1.15541	0.011605	Medtr8g442410.1	0	|GRASfamilytranscriptionfactor|HC|chr8:16023753-16022101|20130731	XP_003636660	0	DELLAproteinGAI[Medicagotruncatula]_x0001_gb|AES83798.1|DELLAproteinGAI[Medicagotruncatula]
evgevgevgvelvLoc13318t3	86.9358	1.16894	0.00947712	Medtr6g027910.1	7e-47	|F-boxproteininteractiondomainprotein|LC|chr6:9826436-9825303|20130731	XP_004486107	3e-45	PREDICTED:F-box/kelch-repeatproteinAt3g23880-like[Cicerarietinum]
evgevgevgvelvLoc18878t3	106.341	1.18561	0.0191334	Medtr8g446950.1	0	|NB-ARCdomaindiseaseresistanceprotein|LC|chr8:18386998-18391964|20130731	XP_003598762	0	Cc-nbs-lrrresistanceprotein[Medicagotruncatula]_x0001_gb|AES69013.1|Cc-nbs-lrrresistanceprotein[Medicagotruncatula]
evgevgevgvelvLoc2868t1	278.845	1.19064	0.0141478	Medtr7g077340.1	2e-47	|Bowmanbirktrypsininhibitor|HC|chr7:29207054-29206470|20130731	CAA56253	7e-50	serineproteinaseinhibitor[Medicagosativa]
evgevgevgvelvLoc1907t8	1071.09	1.19282	0.0171254	Medtr1g111870.1	7e-06	|hypotheticalprotein|LC|chr1:50588903-50589990|20130731
evgevgevgvelvLoc10795t4	261.19	1.19784	0.00221827	Medtr7g018780.2	0	|LRRandNB-ARCdomaindiseaseresistanceprotein|LC|chr7:6186100-6179378|20130731	XP_006592961	6e-168	PREDICTED:probablediseaseresistanceproteinAt4g27220-likeisoformX2[Glycinemax]
evgevgevgvelvLoc1644t23	404.683	1.20246	0.0195963	Medtr3g056320.2	0	|LRRandNB-ARCdomaindiseaseresistanceprotein|LC|chr3:22443863-22440316|20130731	XP_003600277	0	NBS-containingresistance-likeprotein[Medicagotruncatula]_x0001_gb|AES70528.1|NBS-containingresistance-likeprotein[Medicagotruncatula]
evgevgevgvelvLoc1056t4	1504.53	1.20488	2.86048e-07	Medtr3g008840.1	4e-96	|plantinvertase/pectinmethylesteraseinhibitor|HC|chr3:1675741-1674780|20130731	XP_003598239	1e-93	21kDaprotein[Medicagotruncatula]_x0001_gb|AES68490.1|21kDaprotein[Medicagotruncatula]_x0001_gb|AFK36590.1|unknown[Medicagotruncatula]
evgevgevgvelvLoc18817d27158t1	92.7173	1.2056	0.000139969	Medtr5g089100.1	0	|hypotheticalprotein|HC|chr5:38724245-38725508|20130731	XP_003617212	0	hypotheticalproteinMTR_5g089100[Medicagotruncatula]_x0001_gb|AET00171.1|hypotheticalproteinMTR_5g089100[Medicagotruncatula]
evgevgevgvelvLoc11090d17090t1	1204.24	1.21371	0.00571676	Medtr3g031490.1	0	|Serine/Threoninekinase,plant-typeprotein|HC|chr3:26738983-26736617|20130731	XP_004501806	0	PREDICTED:putativereceptorproteinkinaseZmPK1-like[Cicerarietinum]
evgevgevgvelvLoc13855t1	46.6534	1.21619	0.0209363	Medtr0667s0010.1	2e-129	|F-boxproteininteractiondomainprotein|LC|scaffold0667:5481-1406|20130731	XP_003594230	7e-127	F-boxprotein[Medicagotruncatula]_x0001_gb|AES64481.1|F-boxprotein[Medicagotruncatula]
evgevgevgvelvLoc8597t18	110.307	1.21811	0.0196579	Medtr7g078770.1	0	|diseaseresistanceprotein(TIR-NBS-LRRclass),putative|LC|chr7:29821467-29816990|20130731	XP_003624057	0	TMVresistanceproteinN[Medicagotruncatula]_x0001_gb|AES80275.1|TMVresistanceproteinN[Medicagotruncatula]
evgevgevgvelvLoc2839t7	461.736	1.21881	0.0102737	Medtr7g016700.1	1e-84	|chalconeandstilbenesynthasefamilyprotein|HC|chr7:5283754-5285399|20130731	1JWX	5e-82	ChainA,ChalconeSynthase--F215sMutant
evgevgevgvelvLoc3192t16	481.943	1.2205	0.0082242	Medtr1g031460.1	0	|receptor-likekinase|HC|chr1:10989946-10993485|20130731	XP_003589640	0	KinaseR-likeprotein[Medicagotruncatula]_x0001_gb|AES59891.1|KinaseR-likeprotein[Medicagotruncatula]
evgevgevgvelvLoc6489t39	345.093	1.22443	0.0192503	Medtr4g020640.2	0	|diseaseresistanceprotein(TIR-NBS-LRRclass)|LC|chr4:6628182-6619163|20130731	XP_003604861	0	Nbs-lrrresistanceprotein[Medicagotruncatula]_x0001_gb|AES87058.1|Nbs-lrrresistanceprotein[Medicagotruncatula]
evgevgevgvelvLoc5856t8	40.8244	1.22683	0.0164557	Medtr6g018360.1	3e-130	|F-boxprotein|LC|chr6:7027741-7024525|20130731	XP_003618742	1e-127	F-boxprotein[Medicagotruncatula]_x0001_gb|AES74960.1|F-boxprotein[Medicagotruncatula]
evgevgevgvelvLoc19559d7067t1	148.668	1.23104	0.00419759	Medtr2g019020.2	0	|multidrugresistanceproteinABCtransporterfamilyprotein|HC|chr2:6113473-6098667|20130731	XP_003542944	0	PREDICTED:ABCtransporterCfamilymember2-like[Glycinemax]
evgevgevgvelvLoc12054t2	56.4399	1.23312	0.024668	Medtr8g432490.1	6e-99	|BON1-associated-likeprotein|HC|chr8:12287423-12288431|20130731	XP_003600658	1e-87	hypotheticalproteinMTR_3g064780[Medicagotruncatula]_x0001_gb|AES70909.1|hypotheticalproteinMTR_3g064780[Medicagotruncatula]
evgevgevgvelvLoc3679d304t1	304.412	1.23332	3.75542e-08	Medtr2g022180.1	6e-154	|TVP38/TMEM64familymembraneslr0305-likeprotein|HC|chr2:7614462-7621452|20130731	AFK46984	2e-149	unknown[Medicagotruncatula]
evgevgevgvelvLoc1081t58	296.328	1.24308	0.00652527	Medtr4g020590.1	0	|diseaseresistanceprotein(TIR-NBS-LRRclass),putative|LC|chr4:6594472-6586360|20130731	XP_003604857	0	NBS-LRRresistanceprotein[Medicagotruncatula]_x0001_gb|AES87054.1|NBS-LRRresistanceprotein[Medicagotruncatula]
evgevgevgvelvLoc17562t3	363.04	1.24309	0.000282641	Medtr2g081620.1	0	|serinecarboxypeptidase-likeprotein|HC|chr2:34253526-34259301|20130731	XP_003595892	0	SerinecarboxypeptidaseII-2[Medicagotruncatula]_x0001_gb|AES66143.1|SerinecarboxypeptidaseII-2[Medicagotruncatula]
evgevgevgvelvLoc20940d49194t1	39.9402	1.24414	0.0135587	Medtr5g056720.1	2e-58	|cytochromeP450familyprotein|HC|chr5:23342701-23347011|20130731	XP_004514899	3e-61	PREDICTED:geraniol8-hydroxylase-like[Cicerarietinum]
evgevgevgvelvLoc278t11	22962.1	1.24452	0.00565203	Medtr2g029910.1	0	|peroxidasefamilyprotein|HC|chr2:11192617-11190342|20130731	XP_003594502	0	Peroxidase[Medicagotruncatula]_x0001_gb|AES64753.1|Peroxidase[Medicagotruncatula]
evgevgevgvelvLoc7734t8	69.7906	1.2464	0.0143657	Medtr3g088970.1	2e-168	|argininosuccinatesynthase|HC|chr3:33990059-33993943|20130731	XP_003602086	9e-166	Argininosuccinatesynthase[Medicagotruncatula]_x0001_gb|AES72337.1|Argininosuccinatesynthase[Medicagotruncatula]
evgevgevgvelvLoc27455t8	473.126	1.25998	1.29922e-08	Medtr3g036050.1	0	|LRRandNB-ARCdomaindiseaseresistanceprotein|LC|chr3:13396023-13399622|20130731	XP_003599603	0	Resistanceprotein[Medicagotruncatula]_x0001_gb|AES69854.1|Resistanceprotein[Medicagotruncatula]
evgevgevgvelvLoc2476t6	171.081	1.2603	0.00148015	Medtr3g051240.1	0	|purpleacidphosphatasesuperfamilyprotein|HC|chr3:20221087-20217748|20130731	XP_003600057	0	Purpleacidphosphatase[Medicagotruncatula]_x0001_gb|AES70308.1|Purpleacidphosphatase[Medicagotruncatula]
evgevgevgvelvLoc4252d63803t2	132.673	1.26449	0.000685929	Medtr6g471080.1	2e-96	|lateembryogenesisabundantprotein|HC|chr6:25434262-25435412|20130731	XP_003619854	5e-74	Harpininducingprotein[Medicagotruncatula]_x0001_ref|XP_003619892.1|Harpininducingprotein[Medicagotruncatula]_x0001_gb|AES76072.1|Harpininducingprotein[Medicagotruncatula]_x0001_gb|AES76110.1|Harpininducingprotein[Medicagotruncatula]
evgevgevgvelvLoc5736d8385t2	334.576	1.26677	2.70155e-07	Medtr4g020700.1	0	|diseaseresistanceprotein(TIR-NBS-LRRclass)|LC|chr4:6645774-6655619|20130731	XP_003604866	0	NBSresistanceprotein-likeprotein[Medicagotruncatula]_x0001_gb|AES87063.1|NBSresistanceprotein-likeprotein[Medicagotruncatula]
evgevgevgvelvLoc43118d86521t1	30.0296	1.27973	0.0118898	Medtr2g061450.1	9e-56	|transcriptionterminationfactorfamilyprotein|HC|chr2:26047796-26046155|20130731	XP_004488436	9e-52	PREDICTED:uncharacterizedproteinLOC101513737[Cicerarietinum]
evgevgevgvelvLoc2028t14	108.608	1.29439	0.00163374	Medtr2g089975.1	0	|diseaseresistanceprotein(CC-NBS-LRRclass)familyprotein|LC|chr2:38061396-38047850|20130731	XP_003636525	0	Cc-nbs-lrrresistanceprotein[Medicagotruncatula]_x0001_gb|AES83663.1|Cc-nbs-lrrresistanceprotein[Medicagotruncatula]
evgevgevgvelvLoc5001t26	381.473	1.30829	0.00693799	Medtr8g014700.1	0	|LRRreceptor-likekinaseplant-likeprotein,putative|LC|chr8:4687718-4694250|20130731	XP_003627063	0	Kinase-likeprotein[Medicagotruncatula]_x0001_gb|AET01539.1|Kinase-likeprotein[Medicagotruncatula]
evgevgevgvelvLoc22643t4	133.484	1.31277	2.27327e-05	Medtr7g101190.1	1e-40	|majorintrinsicprotein(MIP)familytransporter|HC|chr7:40836017-40834269|20130731	XP_003625627	5e-38	AquaporinPIP2-1[Medicagotruncatula]_x0001_gb|ABD32807.1|Majorintrinsicprotein[Medicagotruncatula]_x0001_gb|AES81845.1|AquaporinPIP2-1[Medicagotruncatula]
evgevgevgvelvLoc16547t2	130.074	1.31403	0.00642969	Medtr5g043620.1	0	|1-acyl-sn-glycerol-3-phosphateacyltransferase|HC|chr5:19169197-19165620|20130731	XP_003614002	3e-178	1-acyl-sn-glycerol-3-phosphateacyltransferase[Medicagotruncatula]_x0001_gb|AES96960.1|1-acyl-sn-glycerol-3-phosphateacyltransferase[Medicagotruncatula]
evgevgevgvelvLoc11023t35	380.032	1.32568	7.00961e-06	Medtr6g074810.1	0	|diseaseresistanceprotein(TIR-NBS-LRRclass)|LC|chr6:27677963-27674098|20130731	XP_003620056	0	Diseaseresistance-likeproteinGS3-3[Medicagotruncatula]_x0001_gb|AES76274.1|Diseaseresistance-likeproteinGS3-3[Medicagotruncatula]
evgevgevgvelvLoc3398t173	273.08	1.33046	0.00390275	Medtr7g056510.1	0	|G-typelectinS-receptor-likeSerine/Threonine-kinase|HC|chr7:20065822-20061911|20130731	XP_004514287	0	PREDICTED:G-typelectinS-receptor-likeserine/threonine-proteinkinaseAt1g11300-like[Cicerarietinum]
evgevgevgvelvLoc14108t1	133.297	1.33709	0.00620553	Medtr7g088500.1	2e-40	|E3ubiquitinproteinligaseRIE1-likeprotein|HC|chr7:34479004-34482328|20130731	XP_004493307	2e-41	PREDICTED:E3ubiquitin-proteinligaseAt4g11680-like[Cicerarietinum]
evgevgevgvelvLoc3634t12	37.8676	1.33719	0.0129619	Medtr3g032960.1	0	|LRRandNB-ARCdomaindiseaseresistanceprotein|LC|chr3:10434947-10429930|20130731	XP_003599413	0	NBS-LRRtypediseaseresistanceprotein[Medicagotruncatula]_x0001_gb|AES69664.1|NBS-LRRtypediseaseresistanceprotein[Medicagotruncatula]
evgevgevgvelvLoc16359t1	433.317	1.33771	0.00325215	Medtr7g013850.1	0	|anthocyanin5-aromaticacyltransferase|LC|chr7:4094681-4096416|20130731	ABY91221	0	isoflavonoidmalonyltransferase3[Medicagotruncatula]
evgevgevgvelvLoc29547t3	100.532	1.37439	5.01557e-05	Medtr5g057715.1	1e-51	|hypotheticalprotein|LC|chr5:23834152-23832736|20130731	XP_003590563	5e-35	hypotheticalproteinMTR_1g071170[Medicagotruncatula]_x0001_gb|AES60814.1|hypotheticalproteinMTR_1g071170[Medicagotruncatula]
evgevgevgvelvLoc14708d75148t1	816.506	1.37942	0.0165157	Medtr4g064020.1	3e-58	|corehistoneH2A/H2B/H3/H4|HC|chr4:23885563-23886484|20130731	XP_003606627	2e-55	HistoneH2B[Medicagotruncatula]_x0001_ref|XP_003606629.1|HistoneH2B[Medicagotruncatula]_x0001_gb|AES88824.1|HistoneH2B[Medicagotruncatula]_x0001_gb|AES88826.1|HistoneH2B[Medicagotruncatula]_x0001_gb|AFK35656.1|unknown[Medicagotruncatula]
evgevgevgvelvLoc11885d71405t2	636.519	1.38329	0.00693799	Medtr1g078490.1	0	|diseaseresistanceprotein(CC-NBS-LRRclass)familyprotein|LC|chr1:35156813-35161093|20130731	XP_003624016	0	DiseaseresistanceproteinRGA2[Medicagotruncatula]_x0001_gb|ABN08495.1|Diseaseresistanceprotein[Medicagotruncatula]_x0001_gb|AES80234.1|DiseaseresistanceproteinRGA2[Medicagotruncatula]
evgevgevgvelvLoc42969d716t1	18.2605	1.38394	0.0189666	Medtr6g488300.1	2e-119	|diseaseresistanceprotein(TIR-NBS-LRRclass)|LC|chr6:33265990-33259390|20130731	XP_003620584	2e-117	Tir-nbs-lrrresistanceprotein[Medicagotruncatula]_x0001_gb|AES76802.1|Tir-nbs-lrrresistanceprotein[Medicagotruncatula]
evgevgevgvelvLoc11709d2464t1	573.612	1.39217	0.0111042	Medtr2g070200.1	2e-123	|glutathioneS-transferase,amine-terminaldomainprotein|HC|chr2:29541815-29540260|20130731	ABG90381	9e-97	glutathioneS-transferase[Caraganakorshinskii]
evgevgevgvelvLoc92172ct1	51.78	1.3985	0.0138753	Medtr6g072515.1	3e-52	|hypotheticalprotein|HC|chr6:26852904-26853960|20130731	XP_003628022	8e-46	hypotheticalproteinMTR_8g041530[Medicagotruncatula]_x0001_gb|AET02498.1|hypotheticalproteinMTR_8g041530[Medicagotruncatula]
evgevgevgvelvLoc15355d9520t2	46.8838	1.40635	0.0020961	Medtr6g061850.1	2e-85	|17.6kDaclassIheatshockprotein|HC|chr6:24014831-24014010|20130731	XP_003619696	6e-83	18.2kDaclassIheatshockprotein[Medicagotruncatula]_x0001_gb|AES75914.1|18.2kDaclassIheatshockprotein[Medicagotruncatula]
evgevgevgvelvLoc5829d27958t1	58.1843	1.41503	0.000123871	Medtr7g062940.1	7e-143	|L-typelectin-domainreceptorkinaseIV.2-likeprotein|HC|chr7:22894463-22892457|20130731	XP_004492166	2e-134	PREDICTED:L-typelectin-domaincontainingreceptorkinaseIV.1-like[Cicerarietinum]
evgevgevgvelvLoc15393t5	117.061	1.41758	0.00185165	Medtr5g011280.1	0	|subtilisin-likeserineprotease|HC|chr5:3217506-3215230|20130731	XP_003611192	0	Subtilisin-likeserineprotease[Medicagotruncatula]_x0001_gb|AES94150.1|Subtilisin-likeserineprotease[Medicagotruncatula]
evgevgevgvelvLoc14057t1	75.9397	1.41811	0.0135981	Medtr6g066340.1	1e-33	|hypotheticalprotein|HC|chr6:24695354-24696670|20130731	XP_003615119	1e-75	ZincfingerMYM-typeprotein[Medicagotruncatula]_x0001_gb|AES98077.1|ZincfingerMYM-typeprotein[Medicagotruncatula]
evgevgevgvelvLoc10668t2	121.991	1.43508	0.0039387	Medtr0129s0070.1	2e-104	|F-boxproteininteractiondomainprotein|LC|scaffold0129:18149-16938|20130731	XP_003637832	4e-101	F-boxprotein[Medicagotruncatula]_x0001_gb|AES84970.1|F-boxprotein[Medicagotruncatula]
evgevgevgvelvLoc1821t1	127.99	1.44995	0.00071082	Medtr2g081520.1	0	|S-locuslectinkinasefamilyprotein|HC|chr2:34216049-34220111|20130731	XP_003596527	0	Cysteine-richreceptor-likeproteinkinase[Medicagotruncatula]_x0001_gb|AES66778.1|Cysteine-richreceptor-likeproteinkinase[Medicagotruncatula]
evgevgevgvelvLoc124396ct1	93.4026	1.45716	0.0121784	Medtr7g025250.1	0	|diseaseresistanceprotein(TIR-NBS-LRRclass)|LC|chr7:8374668-8369811|20130731	XP_003621940	0	TMVresistanceproteinN[Medicagotruncatula]_x0001_gb|AES78158.1|TMVresistanceproteinN[Medicagotruncatula]
evgevgevgvelvLoc29430t1	26.026	1.46333	0.0191857	Medtr1g038820.1	5e-61	|amine-terminaldomaincyclin|HC|chr1:14363372-14359165|20130731	XP_003589751	3e-58	Cyclin-J18-likeprotein[Medicagotruncatula]_x0001_gb|AES60002.1|Cyclin-J18-likeprotein[Medicagotruncatula]
evgevgevgvelvLoc7210t2	451.432	1.46544	0.0089675	Medtr1g029000.1	3e-166	|transmembraneprotein,putative|HC|chr1:9887989-9893526|20130731	ACJ85010	5e-162	unknown[Medicagotruncatula]
evgevgevgvelvLoc817t9utrorf	240.224	1.46835	0.0150751	Medtr4g055800.1	8e-71	|hypotheticalprotein|LC|chr4:20360859-20361911|20130731	XP_003606295	5e-59	hypotheticalproteinMTR_4g055800[Medicagotruncatula]_x0001_gb|AES88492.1|hypotheticalproteinMTR_4g055800[Medicagotruncatula]
evgevgevgvelvLoc12815d42241t1	291.538	1.47415	2.04359e-08	Medtr2g089470.1	0	|PIF1-likehelicase|LC|chr2:37822429-37825668|20130731	XP_003593180	0	ATP-dependentDNAhelicasePIF1[Medicagotruncatula]_x0001_gb|AES63431.1|ATP-dependentDNAhelicasePIF1[Medicagotruncatula]
evgevgevgvelvLoc13426t6	91.807	1.48734	0.000158009	Medtr4g019360.1	0	|NB-ARCdomaindiseaseresistanceprotein|LC|chr4:5987721-5992735|20130731	XP_003604841	0	hypotheticalproteinMTR_4g019360[Medicagotruncatula]_x0001_gb|AES87038.1|hypotheticalproteinMTR_4g019360[Medicagotruncatula]
evgevgevgvelvLoc20674t3	129.905	1.48831	0.0103528	Medtr5g073810.1	0	|transmembraneprotein,putative|LC|chr5:31378588-31380120|20130731	XP_003615906	0	hypotheticalproteinMTR_5g073810[Medicagotruncatula]_x0001_gb|AES98864.1|hypotheticalproteinMTR_5g073810[Medicagotruncatula]
evgevgevgvelvLoc25375d2426t1	25.8126	1.48898	0.0147418	Medtr3g017620.1	5e-110	|NB-ARCdomaindiseaseresistanceprotein|LC|chr3:5051049-5052879|20130731	XP_003598634	2e-107	Diseaseresistanceprotein,partial[Medicagotruncatula]_x0001_gb|AES68885.1|Diseaseresistanceprotein,partial[Medicagotruncatula]
evgevgevgvelvLoc13745t4	103.768	1.50063	0.000275968	Medtr1g070970.1	0	|DUF506familyprotein|HC|chr1:31419980-31418091|20130731	XP_003590545	0	hypotheticalproteinMTR_1g070970[Medicagotruncatula]_x0001_gb|AES60796.1|hypotheticalproteinMTR_1g070970[Medicagotruncatula]
evgevgevgvelvLoc387d47524t6	118.274	1.51174	0.00599736	Medtr3g015260.2	0	|diseaseresistanceprotein(CC-NBS-LRRclass)familyprotein|LC|chr3:4387762-4391753|20130731	XP_003598545	0	Cc-nbs-lrrresistanceprotein[Medicagotruncatula]_x0001_ref|XP_003636230.1|Cc-nbs-lrrresistanceprotein[Medicagotruncatula]_x0001_gb|AES68796.1|Cc-nbs-lrrresistanceprotein[Medicagotruncatula]_x0001_gb|AES83368.1|Cc-nbs-lrrresistanceprotein[Medicagotruncatula]
evgevgevgvelvLoc666t8	95.828	1.52259	0.0150751	Medtr5g094540.1	8e-116	|cytochromeP450family71protein|HC|chr5:41323569-41325528|20130731	XP_003617703	4e-113	CytochromeP450[Medicagotruncatula]_x0001_gb|AET00662.1|CytochromeP450[Medicagotruncatula]
evgevgevgvelvLoc12325t3	164.182	1.52568	0.00173694	Medtr8g466240.1	0	|UDP-glucosyltransferasefamilyprotein|HC|chr8:23629250-23627460|20130731	XP_004509983	1e-170	PREDICTED:UDP-glycosyltransferase89B1-like[Cicerarietinum]
evgevgevgvelvLoc17141t1	554.555	1.53927	2.04359e-08	Medtr2g082010.1	0	|terpenesynthasefamily,metal-bindingdomainprotein|LC|chr2:34462924-34459560|20130731	XP_003596560	0	Alpha-humulene/(-)-(E)-beta-caryophyllenesynthase[Medicagotruncatula]_x0001_gb|ABN09072.1|Terpenesynthase-like;Terpenoidsynthase[Medicagotruncatula]_x0001_gb|AES66811.1|Alpha-humulene/(-)-(E)-beta-caryophyllenesynthase[Medicagotruncatula]
evgevgevgvelvLoc19054d31557t2	184.087	1.54422	0.00510019	Medtr3g011300.1	0	|NBS-LRRtypediseaseresistanceprotein|HC|chr3:2768553-2771883|20130731	XP_003598410	0	NBS-containingresistance-likeprotein[Medicagotruncatula]_x0001_ref|XP_003638209.1|NBS-containingresistance-likeprotein[Medicagotruncatula]_x0001_gb|AES68661.1|NBS-containingresistance-likeprotein[Medicagotruncatula]_x0001_gb|AES85347.1|NBS-containingresistance-likeprotein[
evgevgevgvelvLoc1432t6	67.1111	1.56079	0.0166616	Medtr3g031500.1	0	|Serine/Threoninekinasefamilyprotein|HC|chr3:26735506-26733386|20130731	XP_003599313	0	Serine/threonineproteinkinaseBRI1-likeprotein[Medicagotruncatula]_x0001_gb|AES69564.1|Serine/threonineproteinkinaseBRI1-likeprotein[Medicagotruncatula]
evgevgevgvelvLoc4901d27876t1	80.5658	1.56391	0.024668	Medtr6g079220.1	0	|pentatricopeptide(PPR)repeatprotein|LC|chr6:29875611-29877102|20130731	XP_003620121	0	Pentatricopeptiderepeat-containingprotein[Medicagotruncatula]_x0001_gb|AES76339.1|Pentatricopeptiderepeat-containingprotein[Medicagotruncatula]
evgevgevgvelvLoc63489t1	197.237	1.57132	2.03531e-07	Medtr1g014420.1	8e-07	|armadillo/beta-catenin-likerepeatprotein|HC|chr1:2983258-2986358|20130731
evgevgevgvelvLoc15096t3	20.5758	1.57893	0.0150751	Medtr3g023030.1	4e-133	|LRRandNB-ARCdomaindiseaseresistanceprotein|LC|chr3:6950546-6944739|20130731	XP_003598890	2e-130	Cc-nbs-lrrresistanceprotein[Medicagotruncatula]_x0001_gb|AES69141.1|Cc-nbs-lrrresistanceprotein[Medicagotruncatula]
evgevgevgvelvLoc10772t6	247.477	1.5847	0.00873517	Medtr5g090120.1	3e-07	|DEAD-boxATP-dependentRNAhelicase-likeprotein|HC|chr5:39247084-39252313|20130731
evgevgevgvelvLoc419t3	3052.84	1.58499	0.0100593	Medtr3g035970.1	0	|glutamate-ammonialigase-likeprotein|HC|chr3:13353643-13361176|20130731	XP_003599597	0	GlutaminesynthetaseI[Medicagotruncatula]_x0001_gb|AES69848.1|GlutaminesynthetaseI[Medicagotruncatula]
evgevgevgvelvLoc29810t4	291.384	1.58701	3.75542e-08	Medtr3g435040.7	0	|LRRandNB-ARCdomaindiseaseresistanceprotein|LC|chr3:11407461-11422119|20130731	XP_004500451	0	PREDICTED:uncharacterizedproteinLOC101508676[Cicerarietinum]
evgevgevgvelvLoc34098d46452t1	91.3676	1.60074	0.00168727	Medtr4g015850.1	1e-81	|symplekintightjunctionproteincarboxy-terminalprotein|HC|chr4:4819906-4805018|20130731	XP_003638563	1e-74	LCR/BET1-likeprotein,partial[Medicagotruncatula]_x0001_gb|AES85701.1|LCR/BET1-likeprotein,partial[Medicagotruncatula]
evgevgevgvelvLoc43842t1	92.1801	1.60208	3.25961e-05	Medtr5g028610.1	0	|diseaseresistanceprotein(CC-NBS-LRRclass)familyprotein|LC|chr5:11976225-11972977|20130731	XP_003612759	0	Nbs-lrrresistanceprotein[Medicagotruncatula]_x0001_gb|AES95717.1|Nbs-lrrresistanceprotein[Medicagotruncatula]
evgevgevgvelvLoc18207t1	44.2356	1.60342	0.00584466	Medtr1g008240.1	2e-86	|NB-ARCdomaindiseaseresistanceprotein|LC|chr1:825317-829126|20130731	XP_003588529	9e-84	Cc-nbsresistanceprotein[Medicagotruncatula]_x0001_gb|AES58780.1|Cc-nbsresistanceprotein[Medicagotruncatula]
evgevgevgvelvLoc3023d798t3	155.471	1.60933	0.0218102	Medtr7g024280.1	2e-72	|enoyl-CoAhydratase/isomerasefamilyprotein|HC|chr7:7967571-7966470|20130731	XP_003621858	8e-70	hypotheticalproteinMTR_7g024280[Medicagotruncatula]_x0001_gb|AES78076.1|hypotheticalproteinMTR_7g024280[Medicagotruncatula]
evgevgevgvelvLoc13369t5	17.7105	1.62501	0.0144406	Medtr7g451470.1	2e-21	|PPRcontainingplant-likeprotein|LC|chr7:17351106-17346828|20130731	XP_003617309	2e-18	hypotheticalproteinMTR_5g090200[Medicagotruncatula]_x0001_gb|AET00268.1|hypotheticalproteinMTR_5g090200[Medicagotruncatula]
evgevgevgvelvLoc28167d34123t1	68.3476	1.62904	4.62512e-05	Medtr5g043685.1	3e-33	|carboxy-terminalregionremorin|LC|chr5:19199685-19197212|20130731	XP_003614010	2e-27	hypotheticalproteinMTR_5g043690[Medicagotruncatula]_x0001_gb|AES96968.1|hypotheticalproteinMTR_5g043690[Medicagotruncatula]
evgevgevgvelvLoc17597t4	70.4088	1.62961	0.0231314	Medtr3g027250.1	0	|LRRandNB-ARCdomaindiseaseresistanceprotein|LC|chr3:8473681-8469055|20130731	XP_003599060	0	Cc-nbsresistanceprotein[Medicagotruncatula]_x0001_gb|AES69311.1|Cc-nbsresistanceprotein[Medicagotruncatula]
evgevgevgvelvLoc17955t4	293.307	1.62995	0.0223699	Medtr2g032550.1	0	|heatshock70kDaprotein|HC|chr2:12244311-12246622|20130731	XP_003594618	0	Heatshockprotein[Medicagotruncatula]_x0001_gb|AES64869.1|Heatshockprotein[Medicagotruncatula]
evgevgevgvelvLoc6242t6	302.548	1.63327	0.00206916	Medtr0171s0010.1	0	|cytochromeP450familyprotein|LC|scaffold0171:10159-12430|20130731	XP_004497961	2e-146	PREDICTED:cytochromeP45093A3-like[Cicerarietinum]
evgevgevgvelvLoc26461d75844t1	90.5456	1.63695	0.0241892	Medtr1g061570.1	7e-69	|SAUR-likeauxin-responsivefamilyprotein|HC|chr1:26872497-26871963|20130731	XP_003590390	4e-66	Auxin-inducedprotein6B[Medicagotruncatula]_x0001_gb|ABE80127.1|AuxinresponsiveSAURprotein[Medicagotruncatula]_x0001_gb|AES60641.1|Auxin-inducedprotein6B[Medicagotruncatula]
evgevgevgvelvLoc19258t1	45.1932	1.63726	0.0133495	Medtr3g085590.1	9e-24	|nucleoporincomplexsubunit54|HC|chr3:38683674-38688680|20130731	ACJ85361	2e-21	unknown[Medicagotruncatula]
evgevgevgvelvLoc1644d31568t3	57.6461	1.64195	0.00154872	Medtr4g126970.1	0	|Serine/Threoninekinasefamilyprotein|HC|chr4:52661693-52665483|20130731	XP_003610014	0	Proteinkinase2B[Medicagotruncatula]_x0001_gb|AES92211.1|Proteinkinase2B[Medicagotruncatula]
evgevgevgvelvLoc19120t2	66.8708	1.64354	0.000735543	Medtr1g070080.1	5e-176	|2OG-Fe(II)oxygenasefamilyoxidoreductase|LC|chr1:30742311-30737607|20130731	XP_004495106	1e-127	PREDICTED:hyoscyamine6-dioxygenase-like[Cicerarietinum]
evgevgevgvelvLoc5124d53723t1	298.151	1.65196	0.0100098	Medtr4g020550.1	0	|diseaseresistanceprotein(TIR-NBS-LRRclass)|LC|chr4:6551704-6540865|20130731	XP_003604856	0	NBS-containingresistance-likeprotein[Medicagotruncatula]_x0001_gb|AES87053.1|NBS-containingresistance-likeprotein[Medicagotruncatula]
evgevgevgvelvLoc19065d1043t1	325.624	1.65784	7.92873e-08	Medtr6g085130.1	0	|hypotheticalprotein|LC|chr6:32102407-32098176|20130731	XP_006606654	8e-39	PREDICTED:mediatorofRNApolymeraseIItranscriptionsubunit25-like[Glycinemax]
evgevgevgvelvLoc11824t1	82.1598	1.66173	0.000899562	Medtr5g081530.1	5e-75	|17.6kDaclassIheatshockprotein|HC|chr5:34918670-34919471|20130731	XP_003616536	2e-72	18.2kDaclassIheatshockprotein[Medicagotruncatula]_x0001_gb|AES99494.1|18.2kDaclassIheatshockprotein[Medicagotruncatula]
evgevgevgvelvLoc15957t1	1908.75	1.67264	0.00248832	Medtr7g015340.1	2e-20	|RALF|HC|chr7:4679936-4679278|20130731
evgevgevgvelvLoc30002d1608t1	32.1849	1.67393	0.0141086	Medtr5g085400.1	0	|NB-ARCdomaindiseaseresistanceprotein|HC|chr5:36918039-36925797|20130731	XP_003616893	0	Cc-nbs-lrrresistanceprotein[Medicagotruncatula]_x0001_gb|AES99851.1|Cc-nbs-lrrresistanceprotein[Medicagotruncatula]
evgevgevgvelvLoc1939t7	595.761	1.67652	0.011351	Medtr3g009010.1	0	|glycosidehydrolasefamily5protein|HC|chr3:1744791-1738002|20130731	AFK37837	0	unknown[Medicagotruncatula]
evgevgevgvelvLoc24952d78685t1	207.436	1.67807	0.000209989	Medtr6g488240.1	4e-111	|hypotheticalprotein|LC|chr6:33245335-33247008|20130731	XP_003637878	1e-108	hypotheticalproteinMTR_104s0009[Medicagotruncatula]_x0001_gb|AES85016.1|hypotheticalproteinMTR_104s0009[Medicagotruncatula]
evgevgevgvelvLoc6649t12	88.0062	1.68207	0.00128012	Medtr6g088270.1	2e-106	|elongationfactorTsprotein|HC|chr6:33420399-33413908|20130731	XP_003620654	8e-104	ElongationfactorTs[Medicagotruncatula]_x0001_gb|AES76872.1|ElongationfactorTs[Medicagotruncatula]
evgevgevgvelvLoc23401t1	60.1129	1.69185	0.0161157	Medtr2g426020.1	0	|F-boxproteininteractiondomainprotein|LC|chr2:9292893-9291682|20130731	XP_003601558	3e-148	F-boxprotein[Medicagotruncatula]_x0001_gb|AES71809.1|F-boxprotein[Medicagotruncatula]
evgevgevgvelvLoc17273t5	70.4575	1.69412	0.0211484	Medtr7g029085.1	4e-80	|F-box/LRRprotein,putative|LC|chr7:10176194-10177174|20130731	XP_003606378	1e-46	F-box/LRR-repeatprotein[Medicagotruncatula]_x0001_gb|AES88575.1|F-box/LRR-repeatprotein[Medicagotruncatula]
evgevgevgvelvLoc8855t1	253.17	1.69781	0.0231278	Medtr6g084620.1	4e-82	|transmembraneprotein,putative|HC|chr6:31773758-31776267|20130731	AFK47588	2e-78	unknown[Medicagotruncatula]
evgevgevgvelvLoc13015d762t1	164.89	1.708	0.00027996	Medtr3g113030.1	2e-135	|MADS-boxtranscriptionfactor|HC|chr3:52800047-52803855|20130731	XP_003603721	8e-133	Apetala3-likeprotein[Medicagotruncatula]_x0001_gb|AES73972.1|Apetala3-likeprotein[Medicagotruncatula]_x0001_gb|AEW43601.1|MADS-boxtranscriptionfactorNMH7[Medicagotruncatula]
evgevgevgvelvLoc1687t18	268.425	1.71042	0.000153358	Medtr0391s0020.1	0	|LRRandNB-ARCdomaindiseaseresistanceprotein|HC|scaffold0391:7230-13590|20130731	XP_003629561	0	Cc-nbs-lrrresistanceprotein[Medicagotruncatula]_x0001_gb|AET04037.1|Cc-nbs-lrrresistanceprotein[Medicagotruncatula]
evgevgevgvelvLoc11125t4	2232.15	1.71626	0.00525639	Medtr1g111000.1	0	|alpha-glucosidase|HC|chr1:50123028-50119122|20130731	XP_003536686	0	PREDICTED:alpha-xylosidase1-like[Glycinemax]
evgevgevgvelvLoc2460d66904t1	20572.4	1.71746	0.020441	Medtr0062s0020.1	5e-80	|glycosidehydrolasefamily18protein|LC|scaffold0062:5038-6252|20130731	XP_003594916	4e-76	Narbonin[Medicagotruncatula]_x0001_ref|XP_003594918.1|Narbonin[Medicagotruncatula]_x0001_gb|AES65167.1|Narbonin[Medicagotruncatula]_x0001_gb|AES65169.1|Narbonin[Medicagotruncatula]
evgevgevgvelvLoc3847t5	618.452	1.71749	1.18627e-19	Medtr3g008410.1	7e-31	|ubiquitinfamilyprotein|LC|chr3:1526616-1525875|20130731	XP_003598201	3e-28	hypotheticalproteinMTR_3g008410[Medicagotruncatula]_x0001_gb|AES68452.1|hypotheticalproteinMTR_3g008410[Medicagotruncatula]
evgevgevgvelvLoc11165d32796t1	46.4856	1.71789	0.0143657	Medtr6g035115.1	8e-42	|cytochromeP450family71protein|LC|chr6:12439853-12438102|20130731	XP_003593442	4e-39	CytochromeP450[Medicagotruncatula]_x0001_gb|AES63693.1|CytochromeP450[Medicagotruncatula]
evgevgevgvelvLoc333t1	42.7724	1.72768	0.020045	Medtr8g016580.1	2e-105	|TIR-NBS-LRRclassdiseaseresistanceprotein|LC|chr8:5609318-5604058|20130731	XP_003636035	7e-103	Tir-nbs-lrrresistanceprotein,partial[Medicagotruncatula]_x0001_gb|AES83173.1|Tir-nbs-lrrresistanceprotein,partial[Medicagotruncatula]
evgevgevgvelvLoc9917t3	125.69	1.74285	0.00028373	Medtr6g011380.2	6e-38	|SPFH/band7/PHBdomainmembrane-associatedfamilyprotein|HC|chr6:3200936-3205637|20130731	XP_004236188	2e-37	PREDICTED:hypersensitive-inducedresponseprotein1-likeisoform1[Solanumlycopersicum]
evgevgevgvelvLoc239816ct1	147.163	1.7434	6.87271e-07	Medtr7g015710.1	0	|PLC-likephosphodiesterasesuperfamilyprotein|HC|chr7:4885127-4880583|20130731	XP_003551764	0	PREDICTED:PI-PLCXdomain-containingproteinAt5g67130-like[Glycinemax]
evgevgevgvelvLoc20196t2	45.3945	1.75027	0.000767451	Medtr3g451650.1	6e-159	|NB-ARCdomaindiseaseresistanceprotein|LC|chr3:18725798-18721269|20130731	XP_003600525	4e-140	Cc-nbs-lrrresistanceprotein[Medicagotruncatula]_x0001_gb|AES70776.1|Cc-nbs-lrrresistanceprotein[Medicagotruncatula]
evgevgevgvelvLoc24124d41883t3	1353.3	1.75057	0.00240838	Medtr3g019150.1	2e-105	|NADPH:quinoneoxidoreductase-likeprotein|HC|chr3:5343383-5345399|20130731	XP_003598676	7e-103	NADPH:quinoneoxidoreductase[Medicagotruncatula]_x0001_gb|AES68927.1|NADPH:quinoneoxidoreductase[Medicagotruncatula]
evgevgevgvelvLoc14729d36758t1	726.763	1.77647	0.0125266	Medtr1g071250.1	3e-08	|transmembraneprotein,putative|LC|chr1:31586603-31586178|20130731
evgevgevgvelvLoc756t10	720.938	1.78093	0.00218427	Medtr7g024390.1	2e-141	|heatshockcognate70kDaprotein|HC|chr7:8016048-8019129|20130731	XP_003621869	9e-139	Heatshockprotein[Medicagotruncatula]_x0001_gb|AES78087.1|Heatshockprotein[Medicagotruncatula]
evgevgevgvelvLoc7038t14	79.7124	1.78153	0.0164156	Medtr3g011280.1	0	|diseaseresistanceprotein(CC-NBS-LRRclass)familyprotein|HC|chr3:2758573-2761969|20130731	XP_003598409	0	NBS-containingresistance-likeprotein[Medicagotruncatula]_x0001_gb|AES68660.1|NBS-containingresistance-likeprotein[Medicagotruncatula]
evgevgevgvelvLoc7167t5	50.875	1.7838	0.00492218	Medtr0277s0020.1	9e-126	|diseaseresistanceprotein(TIR-NBS-LRRclass)|LC|scaffold0277:13981-6539|20130731	XP_003620334	6e-114	Sucrosesynthase[Medicagotruncatula]_x0001_gb|AES76552.1|Sucrosesynthase[Medicagotruncatula]
evgevgevgvelvLoc24660t2	52.1275	1.78815	0.0190523	Medtr3g026965.1	2e-19	|transmembraneprotein,putative|LC|chr3:8334216-8334007|20130731	XP_003599044	1e-09	hypotheticalproteinMTR_3g027050[Medicagotruncatula]_x0001_gb|AES69295.1|hypotheticalproteinMTR_3g027050[Medicagotruncatula]
evgevgevgvelvLoc13980t1	36.7268	1.79725	0.00238339	Medtr8g062130.1	1e-164	|diseaseresistanceprotein(TIR-NBS-LRRclass),putative|HC|chr8:25951919-25945564|20130731	XP_003628577	5e-162	Tir-nbs-lrrresistanceprotein[Medicagotruncatula]_x0001_gb|AET03053.1|Tir-nbs-lrrresistanceprotein[Medicagotruncatula]
evgevgevgvelvLoc56463t1	43.7359	1.80248	0.0231542	Medtr3g022790.1	7e-39	|LRRandNB-ARCdomaindiseaseresistanceprotein|LC|chr3:6837798-6841893|20130731	XP_003598872	4e-36	NBSresistanceprotein[Medicagotruncatula]_x0001_gb|AES69123.1|NBSresistanceprotein[Medicagotruncatula]
evgevgevgvelvLoc1342t35	197.789	1.80259	0.00355373	Medtr5g094520.1	0	|cytochromeP450family71protein|HC|chr5:41315493-41317550|20130731	XP_003617701	0	CytochromeP450[Medicagotruncatula]_x0001_gb|AET00660.1|CytochromeP450[Medicagotruncatula]
evgevgevgvelvLoc7673t6	140.172	1.80308	0.00354756	Medtr3g027330.1	0	|receptor-likeprotein|LC|chr3:8525327-8522316|20130731	XP_003599067	0	Receptor-likeproteinkinase[Medicagotruncatula]_x0001_gb|AES69318.1|Receptor-likeproteinkinase[Medicagotruncatula]
evgevgevgvelvLoc422705ct1	56.5538	1.804	0.0228289	Medtr5g089450.1	6e-10	|hypotheticalprotein|LC|chr5:38868448-38865890|20130731	XP_003617245	3e-06	hypotheticalproteinMTR_5g089450[Medicagotruncatula]_x0001_gb|AET00204.1|hypotheticalproteinMTR_5g089450[Medicagotruncatula]
evgevgevgvelvLoc8563t2utrorf	33.9082	1.80458	0.00611983	Medtr4g023400.2	0	|diseaseresistanceprotein(TIR-NBS-LRRclass)|LC|chr4:7891960-7882332|20130731	XP_003605057	0	TMVresistanceproteinN[Medicagotruncatula]_x0001_gb|AES87254.1|TMVresistanceproteinN[Medicagotruncatula]
evgevgevgvelvLoc24013d20359t1	22.7701	1.80653	0.0155851	Medtr8g432460.1	4e-94	|BON1-associated-likeprotein|HC|chr8:12270805-12271580|20130731	XP_003600658	2e-90	hypotheticalproteinMTR_3g064780[Medicagotruncatula]_x0001_gb|AES70909.1|hypotheticalproteinMTR_3g064780[Medicagotruncatula]
evgevgevgvelvLoc1584t5	312.678	1.8077	0.00481715	Medtr3g016080.1	3e-06	|transmembraneprotein,putative|LC|chr3:4763213-4761952|20130731
evgevgevgvelvLoc102047ct1	77.2199	1.81069	0.000682587	Medtr3g056160.1	0	|RNA-bindingdomainCCCH-typezincfingerprotein|LC|chr3:22346532-22343026|20130731	XP_003600264	0	ZincfingerCCCHdomain-containingprotein[Medicagotruncatula]_x0001_gb|AES70515.1|ZincfingerCCCHdomain-containingprotein[Medicagotruncatula]
evgevgevgvelvLoc2800t16	297.902	1.81695	0.00129325	Medtr3g009020.1	0	|glycosidehydrolasefamily5protein|HC|chr3:1751893-1747885|20130731	XP_003598253	0	Glucan1,3-beta-glucosidase[Medicagotruncatula]_x0001_gb|AES68504.1|Glucan1,3-beta-glucosidase[Medicagotruncatula]
evgevgevgvelvLoc372929ct1	58.9687	1.8198	7.07906e-05	Medtr5g031610.1	3e-82	|hsp20/alphacrystallinfamilyprotein|HC|chr5:13557717-13558427|20130731	XP_003613009	1e-79	Smallheat-shockprotein[Medicagotruncatula]_x0001_gb|AES95967.1|Smallheat-shockprotein[Medicagotruncatula]
evgevgevgvelvLoc212546ct1	18.169	1.82442	0.00733145	Medtr1g096270.1	5e-52	|LRRreceptor-likekinasefamilyprotein|HC|chr1:43341065-43337297|20130731	XP_004496359	4e-51	PREDICTED:leucine-richrepeatreceptor-liketyrosine-proteinkinaseAt2g41820-like[Cicerarietinum]
evgevgevgvelvLoc5912t11	41.2003	1.83844	4.25953e-05	Medtr3g021100.2	0	|diseaseresistanceprotein(CC-NBS-LRRclass)familyprotein|LC|chr3:6143391-6139939|20130731	XP_003598801	0	Cc-nbs-lrrresistanceprotein[Medicagotruncatula]_x0001_gb|AES69052.1|Cc-nbs-lrrresistanceprotein[Medicagotruncatula]
evgevgevgvelvLoc13270t16	95.245	1.84246	0.00583275	Medtr1g050478.1	0	|F-box/LRRprotein,putative|LC|chr1:19467056-19468711|20130731	XP_003603672	2e-158	F-box/LRR-repeatprotein[Medicagotruncatula]_x0001_gb|AES73923.1|F-box/LRR-repeatprotein[Medicagotruncatula]
evgevgevgvelvLoc2605t8	314.277	1.84671	5.26224e-11	Medtr2g039770.1	0	|diseaseresistanceprotein(TIR-NBS-LRRclass)|LC|chr2:17437701-17443829|20130731	XP_003595214	0	Tir-nbs-lrrresistanceprotein[Medicagotruncatula]_x0001_gb|AES65465.1|Tir-nbs-lrrresistanceprotein[Medicagotruncatula]
evgevgevgvelvLoc25680d1174t1	279.702	1.85901	0.0144406	Medtr3g101280.1	3e-18	|DUF572familyprotein|HC|chr3:46594322-46591914|20130731	XP_003617033	1e-16	Coiled-coildomain-containingprotein[Medicagotruncatula]_x0001_gb|AES99991.1|Coiled-coildomain-containingprotein[Medicagotruncatula]
evgevgevgvelvLoc20178t2	31.0701	1.89801	0.000122043	Medtr7g018760.1	1e-85	|BEDfingerNBS-LRRresistanceprotein,putative|LC|chr7:6176448-6175572|20130731	XP_006603602	7e-43	PREDICTED:probablediseaseresistanceproteinAt4g27220-like[Glycinemax]
evgevgevgvelvLoc109d27072t3	10225.8	1.90123	0.0111248	Medtr5g073180.1	1e-109	|hypotheticalprotein|HC|chr5:31142359-31140039|20130731	XP_003615859	1e-107	hypotheticalproteinMTR_5g073180[Medicagotruncatula]_x0001_gb|AES98817.1|hypotheticalproteinMTR_5g073180[Medicagotruncatula]
evgevgevgvelvLoc3708d34059t3	2972.51	1.90497	1.4119e-10	Medtr1g012210.1	2e-35	|ubiquitinfamilyprotein|LC|chr1:2382883-2382131|20130731	XP_003588734	7e-33	hypotheticalproteinMTR_1g012160[Medicagotruncatula]_x0001_ref|XP_003588739.1|hypotheticalproteinMTR_1g012210[Medicagotruncatula]_x0001_gb|ACJ86049.1|unknown[Medicagotruncatula]_x0001_gb|AES58985.1|hypotheticalproteinMTR_1g012160[Medicagotruncatula]_x0001_gb|AES58990.1|hypothetic
evgevgevgvelvLoc21926t2	36.2905	1.90622	0.0147348	Medtr2g069010.1	0	|2OG-Fe(II)oxygenasefamilyoxidoreductase|HC|chr2:28671263-28669485|20130731	XP_003596162	0	1-aminocyclopropane-1-carboxylateoxidase-likeprotein[Medicagotruncatula]_x0001_gb|AES66413.1|1-aminocyclopropane-1-carboxylateoxidase-likeprotein[Medicagotruncatula]
evgevgevgvelvLoc38154d12790t1	35.717	1.94378	0.00599736	Medtr8g081020.1	8e-119	|polyubiquitin3|HC|chr8:35001479-34999386|20130731	XP_005848904	3e-118	hypotheticalproteinCHLNCDRAFT_51574[Chlorellavariabilis]_x0001_gb|EFN56802.1|hypotheticalproteinCHLNCDRAFT_51574[Chlorellavariabilis]
evgevgevgvelvLoc7901t5	133.836	1.96378	0.000165827	Medtr0015s0090.1	0	|lectinreceptorkinase|HC|scaffold0015:35974-38098|20130731	XP_004497890	0	PREDICTED:probableL-typelectin-domaincontainingreceptorkinaseS.5-like[Cicerarietinum]
evgevgevgvelvLoc1753t8	230.19	1.97068	0.000986925	Medtr5g044790.1	2e-31	|FBDprotein|LC|chr5:19655043-19653542|20130731	XP_003615407	3e-80	Polynucleotidyltransferase[Medicagotruncatula]_x0001_gb|AES98365.1|Polynucleotidyltransferase[Medicagotruncatula]
evgevgevgvelvLoc26517d43951t2	64.5169	1.98259	1.55471e-05	Medtr3g464840.1	4e-168	|LRRandNB-ARCdomaindiseaseresistanceprotein,putative|LC|chr3:26147553-26137518|20130731	XP_004500260	2e-154	PREDICTED:probablediseaseresistanceproteinAt4g27220-like[Cicerarietinum]
evgevgevgvelvLoc14007d48820t1	211.297	1.98579	1.73603e-09	Medtr7g018130.1	0	|tyrosinekinasefamilyprotein|HC|chr7:5820244-5823275|20130731	XP_004491887	5e-151	PREDICTED:receptor-likeproteinkinaseANXUR2-like[Cicerarietinum]
evgevgevgvelvLoc15464d33202t1	127.882	1.98656	0.0167187	Medtr3g014000.1	3e-63	|RNA-binding(RRM/RBD/RNPmotif)familyprotein|HC|chr3:3865418-3863915|20130731	XP_003598462	2e-66	Glycine-richRNA-bindingprotein[Medicagotruncatula]_x0001_gb|AES68713.1|Glycine-richRNA-bindingprotein[Medicagotruncatula]
evgevgevgvelvLoc63771t2	41.8601	1.99161	0.00396772	Medtr6g082370.1	3e-17	|hypotheticalprotein|LC|chr6:30749611-30748847|20130731	XP_003630997	6e-70	T-complexprotein1subunitdelta[Medicagotruncatula]_x0001_gb|AET05473.1|T-complexprotein1subunitdelta[Medicagotruncatula]
evgevgevgvelvLoc23301d28828t1	155.704	1.99241	0.00906358	Medtr1g051585.1	0	|diseaseresistanceprotein(CC-NBS-LRRclass)familyprotein|HC|chr1:20473972-20489733|20130731	XP_003636214	0	Cc-nbs-lrrresistanceprotein[Medicagotruncatula]_x0001_gb|AES83352.1|Cc-nbs-lrrresistanceprotein[Medicagotruncatula]
evgevgevgvelvLoc3835t6	481.468	1.99432	0.0102933	Medtr5g028930.1	3e-104	|ankyrinrepeatprotein|LC|chr5:12094565-12090438|20130731	XP_003612785	0	Ankyrinrepeat-containingprotein[Medicagotruncatula]_x0001_gb|AES95743.1|Ankyrinrepeat-containingprotein[Medicagotruncatula]
evgevgevgvelvLoc19591t1	372.395	1.99824	0.000102404	Medtr6g465600.1	3e-128	|hypotheticalprotein|LC|chr6:23343451-23341595|20130731	XP_003608612	5e-49	hypotheticalproteinMTR_4g098240[Medicagotruncatula]_x0001_gb|AES90809.1|hypotheticalproteinMTR_4g098240[Medicagotruncatula]
evgevgevgvelvLoc28436d6436t1	15.1036	2.00103	0.0145112	Medtr3g464810.1	1e-55	|NB-ARCdomaindiseaseresistanceprotein|LC|chr3:26124009-26109136|20130731	XP_004500260	4e-52	PREDICTED:probablediseaseresistanceproteinAt4g27220-like[Cicerarietinum]
evgevgevgvelvLoc12867t4	88.3227	2.00178	0.00563044	Medtr0007s0140.2	0	|diseaseresistanceprotein(TIR-NBS-LRRclass),putative|LC|scaffold0007:65325-72860|20130731	XP_003620320	0	Resistanceprotein[Medicagotruncatula]_x0001_gb|AES76538.1|Resistanceprotein[Medicagotruncatula]
evgevgevgvelvLoc8865d28176t1	80.4333	2.01014	0.000986925	Medtr3g028040.1	0	|LRRandNB-ARCdomaindiseaseresistanceprotein|LC|chr3:8860656-8864414|20130731	XP_003599114	0	hypotheticalproteinMTR_3g028040[Medicagotruncatula]_x0001_gb|AES69365.1|hypotheticalproteinMTR_3g028040[Medicagotruncatula]
evgevgevgvelvLoc22436t5	32.306	2.01971	0.00966019	Medtr0007s0070.1	6e-71	|diseaseresistanceprotein(NBS-LRRclass)familyprotein|LC|scaffold0007:33371-34918|20130731	XP_003589199	8e-38	Diseaseresistanceprotein[Medicagotruncatula]_x0001_gb|AES59450.1|Diseaseresistanceprotein[Medicagotruncatula]
evgevgevgvelvLoc5459t12	53.5939	2.03564	0.0125307	Medtr1g037010.1	0	|NBS-LRRtypediseaseresistanceprotein|LC|chr1:13607004-13616185|20130731	XP_003636533	0	NBS/LRRresistanceprotein-likeprotein[Medicagotruncatula]_x0001_gb|AES83671.1|NBS/LRRresistanceprotein-likeprotein[Medicagotruncatula]
evgevgevgvelvLoc31214d81537t1	27.9431	2.03987	0.00692237	Medtr2g072010.1	1e-34	|PPRcontainingplant-likeprotein|HC|chr2:30162883-30164901|20130731	XP_004488659	1e-27	PREDICTED:pentatricopeptiderepeat-containingproteinAt1g53600,mitochondrial-like[Cicerarietinum]
evgevgevgvelvLoc2656t4	102.464	2.04741	5.35273e-06	Medtr6g472230.1	9e-32	|diseaseresistanceprotein(TIR-NBS-LRRclass),putative|LC|chr6:26054240-26059623|20130731	CAN66208	0	hypotheticalproteinVITISV_035070[Vitisvinifera]
evgevgevgvelvLoc6160t1	533.848	2.0603	0.00571676	Medtr6g082280.1	5e-59	|hypotheticalprotein|LC|chr6:30715710-30712592|20130731	XP_003620388	7e-58	Mitochondrialprotein,putative[Medicagotruncatula]_x0001_gb|AES76606.1|Mitochondrialprotein,putative[Medicagotruncatula]
evgevgevgvelvLoc3740t14	99.1763	2.06172	8.45893e-06	Medtr7g069160.3	0	|diseaseresistanceprotein(TIR-NBS-LRRclass)|LC|chr7:25480134-25473077|20130731	XP_004492464	0	PREDICTED:TMVresistanceproteinN-likeisoformX3[Cicerarietinum]
evgevgevgvelvLoc6356t24	172.619	2.06563	0.0150751	Medtr8g069625.1	0	|diseaseresistanceprotein(TIR-NBS-LRRclass)|LC|chr8:29274188-29270263|20130731	XP_003620056	0	Diseaseresistance-likeproteinGS3-3[Medicagotruncatula]_x0001_gb|AES76274.1|Diseaseresistance-likeproteinGS3-3[Medicagotruncatula]
evgevgevgvelvLoc35393t1	1155.27	2.09473	0.000108476	Medtr6g061240.1	3e-17	|transmembraneprotein,putative|LC|chr6:21266000-21266248|20130731	XP_003614718	4e-07	hypotheticalproteinMTR_5g058250[Medicagotruncatula]_x0001_gb|AES97676.1|hypotheticalproteinMTR_5g058250[Medicagotruncatula]
evgevgevgvelvLoc16135t1	18.8298	2.0982	0.0242343	Medtr2g012940.1	4e-75	|toll-interleukin-resistance(TIR)domainprotein|HC|chr2:3393972-3393370|20130731	XP_003593509	3e-101	TMVresistanceproteinN[Medicagotruncatula]_x0001_gb|AES63760.1|TMVresistanceproteinN[Medicagotruncatula]
evgevgevgvelvLoc131646ct1	127.704	2.11182	0.00244955	Medtr4g094090.1	0	|white-brown-complexABCtransporterfamilyprotein|HC|chr4:37297100-37301297|20130731	XP_003608439	0	ABCtransporterGfamilymember[Medicagotruncatula]_x0001_gb|AES90636.1|ABCtransporterGfamilymember[Medicagotruncatula]
evgevgevgvelvLoc11702d26378t1	66.3463	2.11454	3.3504e-09	Medtr5g430490.1	2e-43	|F-box/LRRprotein,putative|LC|chr5:12847111-12845351|20130731	XP_003604176	1e-25	F-box/LRR-repeatprotein[Medicagotruncatula]_x0001_gb|AES86373.1|F-box/LRR-repeatprotein[Medicagotruncatula]
evgevgevgvelvLoc30078t1	25.72	2.11958	0.00184483	Medtr3g085380.1	5e-108	|meioticasynapticmutantprotein|HC|chr3:38585219-38580046|20130731	XP_003601788	1e-105	HORMAdomain-containingprotein[Medicagotruncatula]_x0001_gb|AES72039.1|HORMAdomain-containingprotein[Medicagotruncatula]
evgevgevgvelvLoc28791d44188t1	32.6765	2.12755	0.0219057	Medtr7g044980.1	3e-50	|albuminI|HC|chr7:15130291-15128895|20130731	XP_003622535	1e-47	Albumin[Medicagotruncatula]_x0001_gb|AES78753.1|Albumin[Medicagotruncatula]
evgevgevgvelvLoc17332d19957t1	231.113	2.13482	0.00249553	Medtr1g057810.1	1e-156	|pfkBfamilycarbohydratekinase|LC|chr1:25431798-25428949|20130731	XP_003592350	5e-150	Fructokinase[Medicagotruncatula]_x0001_gb|AES62601.1|Fructokinase[Medicagotruncatula]
evgevgevgvelvLoc39990t1	16.2807	2.13664	0.00320319	Medtr4g006270.1	1e-116	|F-boxproteininteractiondomainprotein|LC|chr4:562129-560762|20130731	XP_003604174	2e-115	F-box/LRR-repeatprotein[Medicagotruncatula]_x0001_gb|AES86371.1|F-box/LRR-repeatprotein[Medicagotruncatula]
evgevgevgvelvLoc5586t8	215.96	2.15419	4.45934e-10	Medtr4g020700.2	0	|diseaseresistanceprotein(TIR-NBS-LRRclass)|LC|chr4:6645805-6656127|20130731	XP_003604866	0	NBSresistanceprotein-likeprotein[Medicagotruncatula]_x0001_gb|AES87063.1|NBSresistanceprotein-likeprotein[Medicagotruncatula]
evgevgevgvelvLoc8870t2	52.9367	2.15517	0.0106327	Medtr6g071400.1	3e-106	|lateembryogenesisabundantprotein|LC|chr6:26154741-26154097|20130731	XP_003619855	1e-103	Harpininducingprotein1-likeprotein[Medicagotruncatula]_x0001_ref|XP_003619891.1|Harpininducingprotein1-likeprotein[Medicagotruncatula]_x0001_gb|AES76073.1|Harpininducingprotein1-likeprotein[Medicagotruncatula]_x0001_gb|AES76109.1|Harpininducingprotein1-likeprotein[Medicago
evgevgevgvelvLoc20884t4	247.352	2.16262	0.00936068	Medtr3g056310.1	6e-170	|LRRandNB-ARCdomaindiseaseresistanceprotein|LC|chr3:22437824-22434126|20130731	XP_003600276	3e-167	Resistanceprotein[Medicagotruncatula]_x0001_gb|AES70527.1|Resistanceprotein[Medicagotruncatula]
evgevgevgvelvLoc19463d2535t2	21.2633	2.17473	0.00275755	Medtr7g078790.1	0	|LRRandNB-ARCdomaindiseaseresistanceprotein|LC|chr7:29835955-29839677|20130731	XP_003624059	0	NBS-LRRtypediseaseresistanceprotein[Medicagotruncatula]_x0001_gb|AES80277.1|NBS-LRRtypediseaseresistanceprotein[Medicagotruncatula]
evgevgevgvelvLoc26027d59555t1	38.47	2.18423	0.00023569	Medtr3g030250.1	3e-100	|F-boxproteininteractiondomainprotein|LC|chr3:9566872-9564085|20130731	XP_003599211	1e-97	F-box/kelch-repeatprotein[Medicagotruncatula]_x0001_gb|AES69462.1|F-box/kelch-repeatprotein[Medicagotruncatula]
evgevgevgvelvLoc17764d35966t1	200.816	2.19346	0.0163952	Medtr2g022700.1	0	|glucose-6-phosphate/phosphatetranslocator-likeprotein|HC|chr2:7882308-7884424|20130731	XP_004486132	0	PREDICTED:glucose-6-phosphate/phosphatetranslocator2,chloroplastic-like[Cicerarietinum]
evgevgevgvelvLoc11611d17119t2	244.677	2.20393	0.00793259	Medtr7g024030.1	0	|heatshockcognate70kDaprotein|HC|chr7:7876745-7878943|20130731	XP_003621840	0	Heatshockprotein[Medicagotruncatula]_x0001_gb|AES78058.1|Heatshockprotein[Medicagotruncatula]
evgevgevgvelvLoc21846t11	96.2157	2.21557	0.000707347	Medtr3g027200.1	4e-118	|NB-ARCdomaindiseaseresistanceprotein|LC|chr3:8455781-8451620|20130731	XP_003599057	2e-115	Cc-nbsresistanceprotein[Medicagotruncatula]_x0001_gb|AES69308.1|Cc-nbsresistanceprotein[Medicagotruncatula]
evgevgevgvelvLoc6938t5	287.762	2.22207	8.11507e-07	Medtr7g069160.4	0	|diseaseresistanceprotein(TIR-NBS-LRRclass)|LC|chr7:25480134-25473077|20130731	XP_004492462	0	PREDICTED:TMVresistanceproteinN-likeisoformX1[Cicerarietinum]
evgevgevgvelvLoc117272ct1	75.322	2.22706	0.00362056	Medtr8g040520.1	5e-170	|sulfotransferase|LC|chr8:15076193-15077556|20130731	XP_003627957	2e-167	Sulfotransferase[Medicagotruncatula]_x0001_gb|AET02433.1|Sulfotransferase[Medicagotruncatula]
evgevgevgvelvLoc7194t43	52.7341	2.23125	0.0202078	Medtr1g036750.1	6e-155	|Rpp4C4|LC|chr1:13499879-13525465|20130731	XP_003589916	7e-149	Rpp4candidate[Medicagotruncatula]_x0001_gb|AES60167.1|Rpp4candidate[Medicagotruncatula]
evgevgevgvelvLoc445d39053t5	2887.43	2.2318	3.16076e-05	Medtr4g029990.1	1e-16	|hypotheticalprotein|LC|chr4:10395901-10395572|20130731	CAN65591	0	hypotheticalproteinVITISV_042091[Vitisvinifera]
evgevgevgvelvLoc32139t3	65.6047	2.25412	0.0207018	Medtr7g096440.1	5e-74	|PIF1-likehelicase|LC|chr7:38691556-38693789|20130731	XP_003622087	7e-148	ReplicationfactorA51kDasubunit[Medicagotruncatula]_x0001_gb|AES78305.1|ReplicationfactorA51kDasubunit[Medicagotruncatula]
evgevgevgvelvLoc5729d80157t2	14.323	2.2647	0.0111248	Medtr6g465420.1	7e-106	|CBF/DREB1transcriptionfactor|HC|chr6:23247851-23246544|20130731	ABY78835	1e-110	putativeDRE-bindingproteinDREB1[Medicagosativa]
evgevgevgvelvLoc24875d49402t1	80.6903	2.27874	0.0184183	Medtr6g074875.1	1e-159	|diseaseresistanceprotein(TIR-NBS-LRRclass)|LC|chr6:27718819-27713865|20130731	XP_003620056	2e-151	Diseaseresistance-likeproteinGS3-3[Medicagotruncatula]_x0001_gb|AES76274.1|Diseaseresistance-likeproteinGS3-3[Medicagotruncatula]
evgevgevgvelvLoc19910t1	35.558	2.28913	0.000176064	Medtr4g097670.1	4e-171	|xyloglucanendotransglucosylase/hydrolasefamilyprotein|HC|chr4:40320935-40317945|20130731	AAU89381	4e-169	xyloglucanendotransglycosylasehydrolase1[Medicagotruncatula]
evgevgevgvelvLoc31904t2	360.98	2.30127	0.0160417	Medtr2g012770.1	2e-125	|diseaseresistanceprotein(TIR-NBS-LRRclass)|LC|chr2:3279450-3282736|20130731	XP_003593492	5e-123	Diseaseresistance-likeproteinGS4-5[Medicagotruncatula]_x0001_gb|AES63743.1|Diseaseresistance-likeproteinGS4-5[Medicagotruncatula]
evgevgevgvelvLoc16822d23421t1	27.613	2.30164	0.0110305	Medtr7g021630.1	1e-51	|cytochromeCbiogenesisproteinccsA|HC|chr7:6888802-6890317|20130731	XP_003621679	5e-49	F-box/LRR-repeatprotein[Medicagotruncatula]_x0001_gb|AES77897.1|F-box/LRR-repeatprotein[Medicagotruncatula]
evgevgevgvelvLoc34065d59915t1	10.4693	2.30229	0.0085463	Medtr3g032760.1	1e-71	|LRRandNB-ARCdomaindiseaseresistanceprotein|LC|chr3:10364497-10360691|20130731	XP_003599413	1e-68	NBS-LRRtypediseaseresistanceprotein[Medicagotruncatula]_x0001_gb|AES69664.1|NBS-LRRtypediseaseresistanceprotein[Medicagotruncatula]
evgevgevgvelvLoc4425t7	68.192	2.31948	0.0246578	Medtr0428s0030.1	0	|diseaseresistanceprotein(TIR-NBS-LRRclass)|LC|scaffold0428:9909-3510|20130731	XP_003620579	0	Tir-nbs-lrrresistanceprotein[Medicagotruncatula]_x0001_gb|AES76797.1|Tir-nbs-lrrresistanceprotein[Medicagotruncatula]
evgevgevgvelvLoc37515d21111t2	31.9598	2.33183	0.0243079	Medtr3g056190.1	1e-150	|NB-ARCdomaindiseaseresistanceprotein|LC|chr3:22359292-22355365|20130731	XP_003600266	4e-148	NBS-containingresistance-likeprotein[Medicagotruncatula]_x0001_gb|AES70517.1|NBS-containingresistance-likeprotein[Medicagotruncatula]
evgevgevgvelvLoc163377ct1	164.72	2.33252	0.00355373	Medtr7g062720.1	1e-26	|Copia-likepolyprotein/retrotransposon,putative|LC|chr7:22824311-22825240|20130731	ABD65140	6e-64	Zincknucklecontainingprotein[Brassicaoleracea]
evgevgevgvelvLoc618t43	782.666	2.35144	3.97358e-05	Medtr3g008960.1	0	|glycosidehydrolasefamily5protein|HC|chr3:1722274-1716738|20130731	XP_003598248	0	Glucan1,3-beta-glucosidase[Medicagotruncatula]_x0001_gb|AES68499.1|Glucan1,3-beta-glucosidase[Medicagotruncatula]
evgevgevgvelvLoc14911d1655t1	91.797	2.35758	3.38141e-05	Medtr4g076430.1	0	|glucanendo-1,3-beta-glucosidase|HC|chr4:29224498-29226536|20130731	XP_003607315	0	Glucanendo-1,3-beta-glucosidase[Medicagotruncatula]_x0001_gb|AES89512.1|Glucanendo-1,3-beta-glucosidase[Medicagotruncatula]
evgevgevgvelvLoc5498t6	40.3858	2.36269	0.000119722	Medtr6g074905.1	1e-54	|dual-specificitykinasedomainprotein|HC|chr6:27734145-27726766|20130731	XP_004515234	2e-51	PREDICTED:uncharacterizedproteinLOC101504249isoformX1[Cicerarietinum]_x0001_ref|XP_004515235.1|PREDICTED:uncharacterizedproteinLOC101504249isoformX2[Cicerarietinum]_x0001_ref|XP_004515236.1|PREDICTED:uncharacterizedproteinLOC101504249isoformX3[Cicerarietinum]_x0001_ref|XP_
evgevgevgvelvLoc476t21utrorf	157.312	2.36388	0.0106265	Medtr4g048330.1	4e-76	|hypotheticalprotein|LC|chr4:17127732-17129246|20130731	ABD32334	1e-162	Polynucleotidyltransferase,RibonucleaseHfold[Medicagotruncatula]
evgevgevgvelvLoc6677t12	146.778	2.36787	3.90522e-13	Medtr3g021380.1	0	|NBS-LRRtypediseaseresistanceprotein|LC|chr3:6260285-6256594|20130731	XP_003598818	0	Cc-nbs-lrrresistanceprotein[Medicagotruncatula]_x0001_gb|AES69069.1|Cc-nbs-lrrresistanceprotein[Medicagotruncatula]
evgevgevgvelvLoc11849t16	67.8356	2.3721	0.0174668	Medtr3g062420.1	2e-172	|LRRandNB-ARCdomaindiseaseresistanceprotein,putative|LC|chr3:28175773-28188696|20130731	XP_003600517	2e-164	NBS/LRRresistanceprotein-likeprotein[Medicagotruncatula]_x0001_gb|AES70768.1|NBS/LRRresistanceprotein-likeprotein[Medicagotruncatula]
evgevgevgvelvLoc28403d43490t1	55.9807	2.39384	0.00102258	Medtr4g078690.1	2e-06	|transmembraneprotein,putative|LC|chr4:30401825-30401131|20130731	XP_003606386	1e-53	hypotheticalproteinMTR_4g059410[Medicagotruncatula]_x0001_gb|AES88583.1|hypotheticalproteinMTR_4g059410[Medicagotruncatula]
evgevgevgvelvLoc2972d27693t7	246.792	2.39578	0.0169707	Medtr6g045307.1	7e-119	|IPPtransferase|LC|chr6:16235075-16228160|20130731	CAH66288	0	OSIGBa0161P06.5[OryzasativaIndicaGroup]
evgevgevgvelvLoc27812t1	33.6415	2.41796	7.61336e-06	Medtr3g091500.1	5e-102	|pentatricopeptide(PPR)repeatprotein|LC|chr3:41625715-41628184|20130731	XP_003602250	2e-99	Pentatricopeptiderepeat-containingprotein[Medicagotruncatula]_x0001_gb|AES72501.1|Pentatricopeptiderepeat-containingprotein[Medicagotruncatula]
evgevgevgvelvLoc6574t3	284.382	2.43282	0.00964493	Medtr3g056380.1	0	|LRRandNB-ARCdomaindiseaseresistanceprotein|LC|chr3:22469243-22464862|20130731	XP_003600282	0	Diseaseresistanceprotein[Medicagotruncatula]_x0001_gb|AES70533.1|Diseaseresistanceprotein[Medicagotruncatula]
evgevgevgvelvLoc114037ct1	108.872	2.43305	0.017513	Medtr1g054635.1	0	|fattyacyl-CoAreductase-likeprotein|HC|chr1:23771967-23767954|20130731	XP_004514155	0	PREDICTED:fattyacyl-CoAreductase2-likeisoformX1[Cicerarietinum]
evgevgevgvelvLoc3611t14	668.971	2.44715	0.0163767	Medtr7g066590.1	0	|LRRreceptor-likekinase|HC|chr7:24243931-24241034|20130731	XP_004514486	0	PREDICTED:LRRreceptor-likeserine/threonine-proteinkinaseFLS2-like[Cicerarietinum]
evgevgevgvelvLoc7172t1	107.729	2.45669	0.0170651	Medtr7g021630.3	6e-179	|cytochromeCbiogenesisproteinccsA|HC|chr7:6888548-6892415|20130731	XP_003621679	2e-176	F-box/LRR-repeatprotein[Medicagotruncatula]_x0001_gb|AES77897.1|F-box/LRR-repeatprotein[Medicagotruncatula]
evgevgevgvelvLoc17419t1	121.53	2.45972	0.000611083	Medtr1g111690.1	9e-34	|ubiquitin-bindingWIYLDdomainprotein|LC|chr1:50505629-50509515|20130731	XP_003637202	6e-31	hypotheticalproteinMTR_077s0013[Medicagotruncatula]_x0001_gb|AES84340.1|hypotheticalproteinMTR_077s0013[Medicagotruncatula]
evgevgevgvelvLoc20824t1	101.102	2.46327	0.000370306	Medtr5g057040.1	3e-97	|F-boxproteininteractiondomainprotein|LC|chr5:23755020-23750688|20130731	XP_003627132	3e-96	Coatomersubunitzeta-3[Medicagotruncatula]_x0001_gb|AET01608.1|Coatomersubunitzeta-3[Medicagotruncatula]
evgevgevgvelvLoc7967t15	121.429	2.47636	1.11575e-10	Medtr3g035940.5	0	|LRRandNB-ARCdomaindiseaseresistanceprotein|HC|chr3:13332023-13338690|20130731	XP_003599594	0	NBS-LRRtypediseaseresistanceprotein[Medicagotruncatula]_x0001_gb|AES69845.1|NBS-LRRtypediseaseresistanceprotein[Medicagotruncatula]
evgevgevgvelvLoc14465t3	345.903	2.49854	0.000421851	Medtr5g090460.1	8e-168	|nonsense-mediatedmRNAdecayprotein|LC|chr5:39399230-39400261|20130731	XP_003617332	1e-159	Glycogensynthasekinase3beta[Medicagotruncatula]_x0001_gb|AET00291.1|Glycogensynthasekinase3beta[Medicagotruncatula]
evgevgevgvelvLoc23902d33909t1	167.3	2.50652	5.05347e-07	Medtr7g018810.1	0	|LRRandNB-ARCdomaindiseaseresistanceprotein,putative|LC|chr7:6211389-6206309|20130731	XP_006592961	0	PREDICTED:probablediseaseresistanceproteinAt4g27220-likeisoformX2[Glycinemax]
evgevgevgvelvLoc24812t3	22.5784	2.50906	0.000182846	Medtr2g063777.1	0	|LRRandNB-ARCdomaindiseaseresistanceprotein|LC|chr2:26906267-26910067|20130731	XP_003599431	0	Cc-nbs-lrrresistanceprotein[Medicagotruncatula]_x0001_gb|AES69682.1|Cc-nbs-lrrresistanceprotein[Medicagotruncatula]
evgevgevgvelvLoc3507t2	240.766	2.52055	0.0132587	Medtr3g093120.1	2e-68	|SPFHdomain/band7familyprotein|LC|chr3:42570339-42574091|20130731	CAN71595	0	hypotheticalproteinVITISV_010143[Vitisvinifera]
evgevgevgvelvLoc416868ct1	19.3519	2.52134	0.0173984	Medtr7g011500.1	8e-72	|pentatricopeptide(PPR)repeatprotein|LC|chr7:3104228-3097978|20130731	XP_003621292	2e-69	Pentatricopeptiderepeat-containingprotein[Medicagotruncatula]_x0001_gb|ABN08261.1|Pentatricopeptiderepeat[Medicagotruncatula]_x0001_gb|AES77510.1|Pentatricopeptiderepeat-containingprotein[Medicagotruncatula]
evgevgevgvelvLoc27407t1	9.40655	2.52273	0.0228299	Medtr1g037150.1	1e-72	|diseaseresistanceprotein(CC-NBS-LRRclass)familyprotein,putative|LC|chr1:13667006-13678945|20130731	XP_003636525	2e-66	Cc-nbs-lrrresistanceprotein[Medicagotruncatula]_x0001_gb|AES83663.1|Cc-nbs-lrrresistanceprotein[Medicagotruncatula]
evgevgevgvelvLoc183192cd274t1	15.4888	2.53213	0.0135068	Medtr6g072760.1	5e-81	|NB-ARCdomainprotein|LC|chr6:26949382-26953340|20130731	XP_003619985	6e-82	Resistancegeneanalogprotein[Medicagotruncatula]_x0001_gb|AES76203.1|Resistancegeneanalogprotein[Medicagotruncatula]
evgevgevgvelvLoc134327ct1	82.148	2.54929	0.00833738	Medtr6g045403.1	5e-105	|Kunitztypetrypsininhibitor/Alpha-fucosidase|HC|chr6:16328382-16327699|20130731	XP_003619219	7e-98	Kunitz-typeserineproteaseinhibitorDrTI[Medicagotruncatula]_x0001_gb|AES75437.1|Kunitz-typeserineproteaseinhibitorDrTI[Medicagotruncatula]
evgevgevgvelvLoc1441t32	1680.19	2.57072	0.0106196	Medtr3g078633.1	0	|enhanceddiseasesusceptibilityprotein|HC|chr3:35444790-35448281|20130731	XP_004501967	0	PREDICTED:uncharacterizedproteinLOC101509849[Cicerarietinum]
evgevgevgvelvLoc7866d74654t1	641.392	2.57445	0.00102779	Medtr1g027290.1	3e-178	|flavonolsynthase/flavanone3-hydroxylase|HC|chr1:9029037-9031813|20130731	XP_004498445	3e-152	PREDICTED:probable2-oxoglutarate/Fe(II)-dependentdioxygenase-like[Cicerarietinum]
evgevgevgvelvLoc40280ct1	563.264	2.57918	0.00439565	Medtr3g008100.1	1e-176	|phenylcoumaranbenzylicetherreductase-likeprotein|HC|chr3:1324413-1320139|20130731	XP_003598173	4e-174	Eugenolsynthase[Medicagotruncatula]_x0001_gb|AES68424.1|Eugenolsynthase[Medicagotruncatula]
evgevgevgvelvLoc14043d42448t1	105.642	2.57948	0.00186155	Medtr8g074070.1	5e-153	|2OG-Fe(II)oxygenasefamilyoxidoreductase|HC|chr8:31331991-31326147|20130731	XP_003629169	2e-150	Flavonolsynthase/flavanone3-hydroxylase[Medicagotruncatula]_x0001_gb|AET03645.1|Flavonolsynthase/flavanone3-hydroxylase[Medicagotruncatula]
evgevgevgvelvLoc31215d20702t1	14.5147	2.58581	0.000986925	Medtr3g023740.1	4e-176	|glycosylhydrolasefamily9protein|HC|chr3:7222967-7220730|20130731	XP_003603223	2e-154	Endoglucanase[Medicagotruncatula]_x0001_gb|AES73474.1|Endoglucanase[Medicagotruncatula]
evgevgevgvelvLoc21448t1	48.6203	2.59649	0.0141909	Medtr6g088250.1	1e-100	|diseaseresistanceprotein(TIR-NBS-LRRclass),putative|LC|chr6:33403560-33394883|20130731	XP_003620652	4e-98	ElongationfactorTs[Medicagotruncatula]_x0001_gb|AES76870.1|ElongationfactorTs[Medicagotruncatula]
evgevgevgvelvLoc27716t2	24.6948	2.59733	0.000818843	Medtr5g061860.1	0	|sulfate/bicarbonate/oxalateexchangerandtransportersat-1|HC|chr5:25708741-25703147|20130731	XP_003614966	0	Sulfatetransporter-likeprotein[Medicagotruncatula]_x0001_gb|AES97924.1|Sulfatetransporter-likeprotein[Medicagotruncatula]
evgevgevgvelvLoc18051d35988t1	188.347	2.59738	0.0118953	Medtr7g083690.1	1e-173	|endonuclease/exonuclease/phosphatasefamilyprotein|LC|chr7:32221247-32217435|20130731	XP_003636833	0	CytochromeP450[Medicagotruncatula]_x0001_gb|AES83971.1|CytochromeP450[Medicagotruncatula]
evgevgevgvelvLoc7666t7	37.5117	2.60888	0.0032183	Medtr6g087320.1	1e-170	|diseaseresistanceprotein(TIR-NBS-LRRclass)|LC|chr6:33288524-33280897|20130731	XP_003620593	1e-170	Tir-nbs-lrrresistanceprotein,partial[Medicagotruncatula]_x0001_gb|AES76811.1|Tir-nbs-lrrresistanceprotein,partial[Medicagotruncatula]
evgevgevgvelvLoc25539d43828t1	60.0626	2.61304	6.64368e-05	Medtr3g011100.1	8e-102	|F-boxandassociatedinteractiondomainprotein|HC|chr3:2698683-2696484|20130731	XP_004253287	2e-100	PREDICTED:F-box/kelch-repeatproteinAt3g23880-like[Solanumlycopersicum]
evgevgevgvelvLoc12261t4	150.435	2.61501	0.0191334	Medtr4g023400.1	0	|diseaseresistanceprotein(TIR-NBS-LRRclass)|LC|chr4:7891960-7882332|20130731	XP_003605057	0	TMVresistanceproteinN[Medicagotruncatula]_x0001_gb|AES87254.1|TMVresistanceproteinN[Medicagotruncatula]
evgevgevgvelvLoc12462t1	198.896	2.61896	0.00109789	Medtr6g024185.1	6e-26	|plantinvertase/pectinmethylesteraseinhibitor|LC|chr6:8638097-8639435|20130731	ABE80156	9e-92	RibonucleaseH[Medicagotruncatula]
evgevgevgvelvLoc21806d33788t1	39.8918	2.62107	4.69999e-05	Medtr4g080330.1	6e-76	|diseaseresistanceprotein(TIR-NBS-LRRclass),putative|LC|chr4:31160315-31156449|20130731	XP_003607620	3e-73	Tir-nbs-lrrresistanceprotein[Medicagotruncatula]_x0001_gb|AES89817.1|Tir-nbs-lrrresistanceprotein[Medicagotruncatula]
evgevgevgvelvLoc26469t3	35.9117	2.63737	0.000156924	Medtr6g078930.1	1e-121	|diseaseresistanceprotein(TIR-NBS-LRRclass),putative|LC|chr6:29697761-29689102|20130731	XP_003620231	5e-119	Diseaseresistance-likeproteinGS3-1[Medicagotruncatula]_x0001_gb|AES76449.1|Diseaseresistance-likeproteinGS3-1[Medicagotruncatula]
evgevgevgvelvLoc10330d31076t1	189.831	2.64722	0.00278154	Medtr5g036290.1	3e-153	|matrixinfamilyprotein|LC|chr5:15818918-15820174|20130731	XP_003613406	1e-150	Matrixmetalloproteinase-21[Medicagotruncatula]_x0001_gb|AES96364.1|Matrixmetalloproteinase-21[Medicagotruncatula]
evgevgevgvelvLoc4868t4	92.0358	2.64803	0.0137882	Medtr7g445700.1	3e-114	|DUF4283domainprotein|LC|chr7:15486160-15484152|20130731	XP_003628610	1e-117	Coronatine-insensitive1-likeprotein[Medicagotruncatula]_x0001_gb|AET03086.1|Coronatine-insensitive1-likeprotein[Medicagotruncatula]
evgevgevgvelvLoc251299ct1	11.5622	2.64953	0.0241394	Medtr2g070520.1	1e-08	|hypotheticalprotein|LC|chr2:29716367-29714607|20130731	XP_003621690	1e-31	CytochromecbiogenesisproteinccsA[Medicagotruncatula]_x0001_gb|AES77908.1|CytochromecbiogenesisproteinccsA[Medicagotruncatula]
evgevgevgvelvLoc16177d19853t1	81.4277	2.66902	0.00696643	Medtr3g435720.1	0	|LRRandNB-ARCdomaindiseaseresistanceprotein|LC|chr3:11768604-11772545|20130731	XP_003599266	0	Cc-nbs-lrrresistanceprotein[Medicagotruncatula]_x0001_gb|AES69517.1|Cc-nbs-lrrresistanceprotein[Medicagotruncatula]
evgevgevgvelvLoc73295t1	20.6346	2.67426	0.0036239	Medtr5g013670.1	2e-22	|hypotheticalprotein|LC|chr5:4383948-4384379|20130731	XP_003611412	9e-20	hypotheticalproteinMTR_5g013670[Medicagotruncatula]_x0001_gb|AES94370.1|hypotheticalproteinMTR_5g013670[Medicagotruncatula]
evgevgevgvelvLoc638d29894t1	2293.57	2.71403	0.0171254	Medtr7g067950.1	6e-29	|hypotheticalprotein|HC|chr7:24829203-24830843|20130731	XP_003623265	2e-26	hypotheticalproteinMTR_7g067950[Medicagotruncatula]_x0001_gb|AES79483.1|hypotheticalproteinMTR_7g067950[Medicagotruncatula]
evgevgevgvelvLoc23367t2	175.318	2.71799	0.000763628	Medtr2g036600.1	0	|lysine-tRNAligase-likeprotein|HC|chr2:15835394-15843395|20130731	XP_006588836	0	PREDICTED:lysine--tRNAligase-likeisoformX1[Glycinemax]
evgevgevgvelvLoc14303d33106t1	19.0848	2.72134	0.00109789	Medtr6g088260.1	1e-87	|diseaseresistanceprotein(TIR-NBS-LRRclass)|LC|chr6:33412973-33407320|20130731	XP_003620653	3e-85	Tir-nbs-lrrresistanceprotein[Medicagotruncatula]_x0001_gb|AES76871.1|Tir-nbs-lrrresistanceprotein[Medicagotruncatula]
evgevgevgvelvLoc88084t1	21.1421	2.72337	0.00143151	Medtr3g007510.3	5e-60	|S-locuslectinkinasefamilyprotein|LC|chr3:1046379-1051233|20130731	XP_003598122	2e-56	S-locus-specificglycoproteinS6[Medicagotruncatula]_x0001_gb|AES68373.1|S-locus-specificglycoproteinS6[Medicagotruncatula]
evgevgevgvelvLoc12207t60	254.874	2.72826	0.00824021	Medtr0007s0060.1	0	|diseaseresistanceprotein(TIR-NBS-LRRclass),putative|HC|scaffold0007:29613-33181|20130731	XP_003620320	4e-171	Resistanceprotein[Medicagotruncatula]_x0001_gb|AES76538.1|Resistanceprotein[Medicagotruncatula]
evgevgevgvelvLoc3614t2	155.336	2.74255	0.00350297	Medtr3g027420.1	0	|NBS-LRRtypediseaseresistanceprotein|LC|chr3:8567848-8571959|20130731	XP_003599073	0	Cc-nbs-lrrresistanceprotein[Medicagotruncatula]_x0001_gb|AES69324.1|Cc-nbs-lrrresistanceprotein[Medicagotruncatula]
evgevgevgvelvLoc853t67	206.268	2.74471	0.0014943	Medtr6g478080.1	0	|diseaseresistanceprotein(TIR-NBS-LRRclass)|LC|chr6:28899364-28906820|20130731	XP_003589199	0	Diseaseresistanceprotein[Medicagotruncatula]_x0001_gb|AES59450.1|Diseaseresistanceprotein[Medicagotruncatula]
evgevgevgvelvLoc3663t23	88.8687	2.75056	0.00254241	Medtr3g435740.1	0	|NB-ARCdomaindiseaseresistanceprotein,putative|LC|chr3:11782826-11778460|20130731	XP_003599363	0	NBS-LRRtypediseaseresistanceprotein[Medicagotruncatula]_x0001_gb|AES69614.1|NBS-LRRtypediseaseresistanceprotein[Medicagotruncatula]
evgevgevgvelvLoc23521t1	8.66358	2.75708	0.0172982	Medtr4g035890.1	2e-24	|hypotheticalprotein|LC|chr4:12702772-12702255|20130731	XP_003629388	4e-36	CytochromeP450[Medicagotruncatula]_x0001_gb|AET03864.1|CytochromeP450[Medicagotruncatula]
evgevgevgvelvLoc7772t3	1330.32	2.75822	0.00324199	Medtr7g068350.1	3e-67	|transmembraneprotein,putative|LC|chr7:25002434-25001592|20130731	XP_003623301	7e-61	hypotheticalproteinMTR_7g068350[Medicagotruncatula]_x0001_gb|AES79519.1|hypotheticalproteinMTR_7g068350[Medicagotruncatula]
evgevgevgvelvLoc10980t2	199.264	2.79796	0.00289509	Medtr3g011390.1	0	|NBS-LRRdiseaseresistanceprotein|HC|chr3:2806572-2810124|20130731	XP_003598415	0	NBSresistanceprotein[Medicagotruncatula]_x0001_gb|AES68666.1|NBSresistanceprotein[Medicagotruncatula]
evgevgevgvelvLoc49434t1	9.36977	2.80768	0.0231314	Medtr8g086070.1	2e-16	|dicarboxylatecarrierprotein|HC|chr8:35724954-35729888|20130731	AAU11471	4e-14	mitochondrial2-oxoglutarate/malatetranslocator[Saccharumofficinarum]
evgevgevgvelvLoc138565cd112t1	113.918	2.81642	3.24834e-05	Medtr7g106800.1	1e-100	|shortchaindehydrogenase|HC|chr7:43494755-43493233|20130731	XP_004510823	3e-131	PREDICTED:(+)-neomentholdehydrogenase-like[Cicerarietinum]
evgevgevgvelvLoc32976d55963t1	5.96074	2.83398	0.0151319	Medtr7g082460.1	2e-68	|receptor-likekinase|HC|chr7:31606935-31604101|20130731	XP_003624366	8e-66	KinaseR-likeprotein[Medicagotruncatula]_x0001_gb|AES80584.1|KinaseR-likeprotein[Medicagotruncatula]
evgevgevgvelvLoc132398ct1	10.2618	2.84382	0.0139669	Medtr1g040865.1	2e-11	|hypotheticalprotein|LC|chr1:15164767-15162766|20130731	ABN09154	3e-61	RNA-directedDNApolymerase(Reversetranscriptase)[Medicagotruncatula]
evgevgevgvelvLoc23511t4	68.4783	2.86414	5.57851e-06	Medtr6g075870.1	9e-117	|diseaseresistanceprotein(TIR-NBS-LRRclass)|LC|chr6:28180946-28184059|20130731	XP_003620088	4e-114	Resistanceprotein[Medicagotruncatula]_x0001_gb|AES76306.1|Resistanceprotein[Medicagotruncatula]
evgevgevgvelvLoc193831cd319t1	75.5755	2.87089	0.0131401	Medtr2g082880.1	2e-140	|F-box/RNI/FBD-likedomainprotein|LC|chr2:34760077-34758336|20130731	XP_003596627	7e-145	F-box/LRR-repeatprotein[Medicagotruncatula]_x0001_gb|AES66878.1|F-box/LRR-repeatprotein[Medicagotruncatula]
evgevgevgvelvLoc18640t5	171.766	2.87156	0.000729651	Medtr4g027390.1	5e-106	|phosphorusstarvation-inducedprotein|HC|chr4:9466238-9462674|20130731	XP_004506478	1e-96	PREDICTED:SPXdomain-containingprotein3-like[Cicerarietinum]
evgevgevgvelvLoc13718d17489t1	6.43555	2.87517	0.0138753	Medtr3g022935.1	8e-06	|hypotheticalprotein|HC|chr3:6914425-6914688|20130731
evgevgevgvelvLoc25235d1178t1	167.995	2.87625	0.00249576	Medtr7g035425.1	1e-08	|hypotheticalprotein|LC|chr7:13568021-13569614|20130731	XP_003613704	2e-66	hypotheticalproteinMTR_5g039790[Medicagotruncatula]_x0001_gb|AES96662.1|hypotheticalproteinMTR_5g039790[Medicagotruncatula]
evgevgevgvelvLoc2837t20	506.296	2.87854	3.20744e-06	Medtr3g056200.1	0	|LRRandNB-ARCdomaindiseaseresistanceprotein|LC|chr3:22368944-22360746|20130731	XP_003600267	0	Diseaseresistanceprotein[Medicagotruncatula]_x0001_gb|AES70518.1|Diseaseresistanceprotein[Medicagotruncatula]
evgevgevgvelvLoc47706t1	11.1306	2.89746	0.000267798	Medtr3g022300.1	1e-48	|LRRandNB-ARCdomaindiseaseresistanceprotein|LC|chr3:6551744-6557109|20130731	XP_003598848	6e-46	Cc-nbs-lrrresistanceprotein[Medicagotruncatula]_x0001_gb|AES69099.1|Cc-nbs-lrrresistanceprotein[Medicagotruncatula]
evgevgevgvelvLoc9417d39484t3	155.634	2.8983	2.33213e-07	Medtr1g055425.1	5e-71	|MD-likelipidrecognitiondomainprotein/MLdomainprotein|HC|chr1:24551966-24554982|20130731	AFK41900	4e-66	unknown[Medicagotruncatula]
evgevgevgvelvLoc30460t2utrorf	39.8928	2.94074	0.000512136	Medtr3g056410.1	1e-97	|LRRandNB-ARCdomaindiseaseresistanceprotein|LC|chr3:22482388-22479456|20130731	XP_003600284	5e-95	Resistanceprotein[Medicagotruncatula]_x0001_gb|AES70535.1|Resistanceprotein[Medicagotruncatula]
evgevgevgvelvLoc15466d42655t1	509.805	2.95279	0.000310808	Medtr1g064005.1	2e-17	|hypotheticalprotein|HC|chr1:28145784-28146257|20130731	AAC67200	4e-116	putativeretroelementpolpolyprotein[Arabidopsisthaliana]
evgevgevgvelvLoc2664t7	51.3206	2.95284	0.00863327	Medtr4g014300.1	5e-125	|diseaseresistanceprotein(TIR-NBS-LRRclass),putative|LC|chr4:4005325-3998585|20130731	XP_003604542	2e-122	Resistanceprotein[Medicagotruncatula]_x0001_gb|AES86739.1|Resistanceprotein[Medicagotruncatula]
evgevgevgvelvLoc1043t29	482.495	2.95638	0.0059005	Medtr3g467360.1	0	|senescence-associatedprotein|HC|chr3:27787961-27784443|20130731	XP_004500367	1e-166	PREDICTED:uncharacterizedproteinLOC101504816isoformX2[Cicerarietinum]
evgevgevgvelvLoc134645cd552t1	6.54137	2.98681	0.00770621	Medtr1g037130.1	2e-57	|diseaseresistanceprotein(CC-NBS-LRRclass)familyprotein|LC|chr1:13644540-13658266|20130731	XP_003636525	2e-54	Cc-nbs-lrrresistanceprotein[Medicagotruncatula]_x0001_gb|AES83663.1|Cc-nbs-lrrresistanceprotein[Medicagotruncatula]
evgevgevgvelvLoc29482t1	42.4743	2.99133	0.00336072	Medtr7g407040.1	3e-12	|RAD23UVexcisionrepairfamilyprotein|HC|chr7:1064684-1059097|20130731	XP_004489115	1e-10	PREDICTED:putativeDNArepairproteinRAD23-4-like[Cicerarietinum]
evgevgevgvelvLoc39754t1	7.41908	2.99877	0.0149514	Medtr5g097200.1	2e-38	|40SribosomalS26-likeprotein|HC|chr5:42559421-42556894|20130731	EFO27996	2e-48	hypotheticalproteinLOAG_00472[Loaloa]
evgevgevgvelvLoc13566t6	27.8628	3.03643	2.23805e-09	Medtr7g018850.1	0	|LRRandNB-ARCdomaindiseaseresistanceprotein|LC|chr7:6251896-6245587|20130731	XP_006603602	6e-149	PREDICTED:probablediseaseresistanceproteinAt4g27220-like[Glycinemax]
evgevgevgvelvLoc9899d44945t1	43.3318	3.04692	0.00310326	Medtr7g026140.1	5e-169	|heatshockcognate70kDaprotein|HC|chr7:8660435-8658273|20130731	XP_003622010	2e-166	Heatshock70kDaprotein[Medicagotruncatula]_x0001_gb|AES78228.1|Heatshock70kDaprotein[Medicagotruncatula]
evgevgevgvelvLoc37589t1	10.2727	3.05279	0.00367464	Medtr0279s0020.1	3e-18	|ubiquitincarboxyl-terminalhydrolase|HC|scaffold0279:16396-12432|20130731	XP_003609104	2e-15	Ubiquitincarboxyl-terminalhydrolase[Medicagotruncatula]_x0001_gb|AES91301.1|Ubiquitincarboxyl-terminalhydrolase[Medicagotruncatula]
evgevgevgvelvLoc46184d46437t1	5.66601	3.06808	0.0112948	Medtr4g121900.1	8e-61	|outerenvelopeporeprotein|HC|chr4:50324677-50326368|20130731	XP_003609756	2e-55	hypotheticalproteinMTR_4g121900[Medicagotruncatula]_x0001_gb|AES91953.1|hypotheticalproteinMTR_4g121900[Medicagotruncatula]
evgevgevgvelvLoc27375d11057t1	435.368	3.093	0.000476389	Medtr5g078250.1	3e-77	|replicationfactor-Acarboxy-terminaldomainprotein|LC|chr5:33436158-33438920|20130731	XP_003616287	1e-74	ReplicationfactorAprotein[Medicagotruncatula]_x0001_gb|AES99245.1|ReplicationfactorAprotein[Medicagotruncatula]
evgevgevgvelvLoc18394t2	32.7333	3.09892	1.71627e-08	Medtr3g452970.1	2e-63	|LRRreceptor-likekinase|LC|chr3:19460993-19462740|20130731	XP_003599911	3e-60	Receptor-likeproteinkinaseBRI1-likeprotein[Medicagotruncatula]_x0001_gb|AES70162.1|Receptor-likeproteinkinaseBRI1-likeprotein[Medicagotruncatula]
evgevgevgvelvLoc266669ct1	7.99222	3.14911	0.00355373	Medtr3g022870.3	2e-58	|NB-ARCdomaindiseaseresistanceprotein|LC|chr3:6884164-6880103|20130731	XP_003598877	7e-56	NBS-LRRdiseaseresistance-likeprotein[Medicagotruncatula]_x0001_gb|AES69128.1|NBS-LRRdiseaseresistance-likeprotein[Medicagotruncatula]
evgevgevgvelvLoc53093d4024t1	5.68493	3.15522	0.00696643	Medtr6g088260.3	5e-54	|diseaseresistanceprotein(TIR-NBS-LRRclass)|LC|chr6:33412973-33407187|20130731	XP_003620653	2e-51	Tir-nbs-lrrresistanceprotein[Medicagotruncatula]_x0001_gb|AES76871.1|Tir-nbs-lrrresistanceprotein[Medicagotruncatula]
evgevgevgvelvLoc3260t12utrorf	270.487	3.18473	1.50462e-05	Medtr1g027310.1	1e-163	|leucoanthocyanidindioxygenase-likeprotein|HC|chr1:9037367-9048661|20130731	XP_004498445	2e-152	PREDICTED:probable2-oxoglutarate/Fe(II)-dependentdioxygenase-like[Cicerarietinum]
evgevgevgvelvLoc230645ct1	16.1443	3.18823	0.00380032	Medtr2g090750.1	4e-59	|hypotheticalprotein|LC|chr2:38905862-38908284|20130731	ABN08564	9e-107	RNA-directedDNApolymerase(Reversetranscriptase)[Medicagotruncatula]
evgevgevgvelvLoc23083ct1	37.0324	3.20714	0.00353503	Medtr4g020630.1	2e-56	|endonuclease/exonuclease/phosphatasefamilyprotein|LC|chr4:6612911-6615807|20130731	CCA66036	2e-83	hypotheticalprotein[Betavulgarissubsp.vulgaris]
evgevgevgvelvLoc116424ct1	7.32845	3.24912	0.00518119	Medtr0699s0010.1	9e-30	|60SribosomalproteinL35a-3|HC|scaffold0699:1724-643|20130731	XP_001899218	1e-38	60SribosomalproteinL35a[Brugiamalayi]_x0001_gb|EDP32026.1|60SribosomalproteinL35a,putative[Brugiamalayi]
evgevgevgvelvLoc141068ct1	24.7793	3.29126	0.00133114	Medtr3g110172.1	3e-113	|barkstorage-likeprotein|HC|chr3:51150267-51153619|20130731	XP_003636438	9e-111	5'-methylthioadenosine/S-adenosylhomocysteinenucleosidase[Medicagotruncatula]_x0001_gb|AES83576.1|5'-methylthioadenosine/S-adenosylhomocysteinenucleosidase[Medicagotruncatula]
evgevgevgvelvLoc89910t1	13.4535	3.29896	0.00285323	Medtr2g066040.1	4e-38	|GRFzincfingerprotein|LC|chr2:27657522-27657064|20130731	XP_003596087	2e-35	hypotheticalproteinMTR_2g066040[Medicagotruncatula]_x0001_gb|AES66338.1|hypotheticalproteinMTR_2g066040[Medicagotruncatula]
evgevgevgvelvLoc352929ct1	5.63866	3.33125	0.00336961	Medtr8g036215.1	5e-19	|pathogenesis-relatedthaumatinfamilyprotein|HC|chr8:13390247-13391219|20130731	XP_003113409	2e-18	hypotheticalproteinCRE_26521[Caenorhabditisremanei]_x0001_gb|EFP07321.1|hypotheticalproteinCRE_26521[Caenorhabditisremanei]
evgevgevgvelvLoc27116t2	8.09429	3.34517	0.000986925	Medtr3g022920.1	1e-70	|diseaseresistanceprotein(CC-NBS-LRRclass)familyprotein|LC|chr3:6901155-6897741|20130731	XP_003598880	6e-68	Cc-nbs-lrrresistanceprotein[Medicagotruncatula]_x0001_gb|AES69131.1|Cc-nbs-lrrresistanceprotein[Medicagotruncatula]
evgevgevgvelvLoc19298t1	8.44425	3.34688	0.00331033	Medtr1g081410.1	2e-34	|40SribosomalproteinS24-2|HC|chr1:36221581-36224014|20130731	ABR87561	3e-48	smallsubunitribosomalprotein24[Koerneriasp.RS1982]
evgevgevgvelvLoc23024t1	13.5801	3.35913	0.000774544	Medtr7g018840.1	1e-134	|LRRandNB-ARCdomaindiseaseresistanceprotein|LC|chr7:6239105-6232716|20130731	XP_006603602	1e-38	PREDICTED:probablediseaseresistanceproteinAt4g27220-like[Glycinemax]
evgevgevgvelvLoc8547t2	44.73	3.37192	0.000556157	Medtr3g467360.2	2e-50	|senescence-associatedprotein|HC|chr3:27787919-27784443|20130731	XP_004500366	2e-42	PREDICTED:uncharacterizedproteinLOC101504816isoformX1[Cicerarietinum]
evgevgevgvelvLoc32000t1	8.82138	3.37879	0.0030951	Medtr3g013635.2	1e-35	|40SribosomalproteinS19-1|HC|chr3:3697601-3703979|20130731	XP_001895225	1e-48	40SribosomalproteinS19S[Brugiamalayi]_x0001_gb|EDP35927.1|40SribosomalproteinS19S,putative[Brugiamalayi]_x0001_gb|EJW87859.1|30SribosomalproteinS19e[Wuchereriabancrofti]
evgevgevgvelvLoc15288t1	7.1118	3.3836	0.00278953	Medtr0130s0050.1	4e-23	|hypotheticalprotein|LC|scaffold0130:14066-13092|20130731	ABN08723	6e-25	Polynucleotidyltransferase,RibonucleaseHfold[Medicagotruncatula]
evgevgevgvelvLoc337519ct1	9.22426	3.40326	0.00261854	Medtr6g016175.1	6e-87	|endonuclease/exonuclease/phosphatasefamilyprotein|LC|chr6:5863870-5867677|20130731	XP_003638036	2e-80	Cysteine-richreceptor-likeproteinkinase[Medicagotruncatula]_x0001_gb|AES85174.1|Cysteine-richreceptor-likeproteinkinase[Medicagotruncatula]
evgevgevgvelvLoc29476t1	8.0218	3.40573	0.00257034	Medtr4g070600.2	2e-14	|ribosomalproteinS25|HC|chr4:26591042-26588242|20130731	ACR24971	1e-23	ribosomalproteinS25[Lepidochitonacinerea]
evgevgevgvelvLoc6805t2	578.348	3.41123	3.66562e-06	Medtr1g032950.1	0	|cytochromeP450family88protein|LC|chr1:11805170-11799270|20130731	B5BSX1	0	RecName:Full=Beta-amyrin11-oxidase;AltName:Full=CytochromeP45088D6_x0001_dbj|BAG68929.1|cytochromeP45088D6[Glycyrrhizauralensis]
evgevgevgvelvLoc22275t1	12.7365	3.4592	0.00223371	Medtr5g091135.1	4e-48	|60SribosomalproteinL18a-3|HC|chr5:39716434-39718748|20130731	XP_001896063	2e-79	60SribosomalproteinL18a[Brugiamalayi]_x0001_gb|EDP35096.1|60SribosomalproteinL18a,putative[Brugiamalayi]
evgevgevgvelvLoc70t32	2041.15	3.48373	3.05577e-05	Medtr8g013910.1	0	|elongationfactor1-alpha|HC|chr8:4298149-4296399|20130731	XP_003626999	0	Elongationfactor1-alpha[Medicagotruncatula]_x0001_gb|AET01475.1|Elongationfactor1-alpha[Medicagotruncatula]
evgevgevgvelvLoc219533ct1	74.0944	3.50148	2.79863e-06	Medtr2g007510.1	2e-42	|hypotheticalprotein|HC|chr2:1015572-1017141|20130731	XP_003597375	1e-48	hypotheticalproteinMTR_2g097430[Medicagotruncatula]_x0001_gb|AES67626.1|hypotheticalproteinMTR_2g097430[Medicagotruncatula]
evgevgevgvelvLoc26003t1	10.1757	3.50958	0.000384248	Medtr1g069160.1	1e-11	|hypotheticalprotein|LC|chr1:29740846-29740213|20130731	CBI37296	2e-58	unnamedproteinproduct[Vitisvinifera]
evgevgevgvelvLoc44024t1	7.0888	3.52102	0.00132832	Medtr2g014220.1	2e-31	|60SribosomalproteinL15-1|HC|chr2:3979686-3981210|20130731	NP_499964	7e-44	ProteinRPL-15[Caenorhabditiselegans]_x0001_sp|P91374.1|RL15_CAEELRecName:Full=60SribosomalproteinL15_x0001_emb|CCD70971.1|ProteinRPL-15[Caenorhabditiselegans]
evgevgevgvelvLoc42225t1	7.99672	3.52107	0.00143107	Medtr8g088060.1	3e-27	|ubiquitin-40SribosomalS27a-likeprotein|HC|chr8:36459811-36460782|20130731	XP_003930438	1e-27	PREDICTED:ubiquitin-40SribosomalproteinS27a-like[Saimiriboliviensisboliviensis]
evgevgevgvelvLoc132782ct1	103.672	3.54513	6.77068e-07	Medtr8g066650.1	1e-103	|F-box/RNIsuperfamilyprotein|HC|chr8:27702354-27699740|20130731	XP_004515008	5e-113	PREDICTED:F-box/FBD/LRR-repeatproteinAt1g16930-likeisoformX1[Cicerarietinum]_x0001_ref|XP_004515009.1|PREDICTED:F-box/FBD/LRR-repeatproteinAt1g16930-likeisoformX2[Cicerarietinum]_x0001_ref|XP_004515010.1|PREDICTED:F-box/FBD/LRR-repeatproteinAt1g16930-likeisoformX3[Ci
evgevgevgvelvLoc371196ct1	14.1805	3.56439	0.000555824	Medtr4g063060.1	2e-26	|60SribosomalproteinL23a-2|HC|chr4:23319050-23321520|20130731	ETN68295	2e-49	ribosomalproteinL23[Necatoramericanus]
evgevgevgvelvLoc21610t1	17.1956	3.57016	0.000512838	Medtr7g067970.1	1e-75	|DUF247domainprotein|LC|chr7:24835899-24834037|20130731	XP_003623266	4e-73	hypotheticalproteinMTR_7g067970[Medicagotruncatula]_x0001_gb|AES79484.1|hypotheticalproteinMTR_7g067970[Medicagotruncatula]
evgevgevgvelvLoc2063t1	127.025	3.59288	1.81928e-11	Medtr6g015490.1	0	|diseaseresistanceprotein(TIR-NBS-LRRclass)|LC|chr6:5162006-5155409|20130731	XP_004489498	0	PREDICTED:uncharacterizedproteinLOC101494533[Cicerarietinum]
evgevgevgvelvLoc49823t1	7.48998	3.59392	0.000817381	Medtr4g014810.1	3e-43	|GTP-bindingelongationfactorTufamilyprotein|HC|chr4:4233497-4230241|20130731	tpg|DAA05871.1|	1e-57	TPA_inf:eukaryotictranslationelongationfactor1A[Heteroderaglycines]
evgevgevgvelvLoc43745t1	10.8819	3.61216	0.000941434	Medtr7g099680.1	1e-24	|heatshockcognate70kDaprotein|HC|chr7:39987331-39984070|20130731	AHG55039	3e-46	heatshockprotein70[Meloidogyneenterolobii]
evgevgevgvelvLoc45040t1	8.1037	3.6365	0.000761836	Medtr2g061630.2	2e-46	|citratesynthase|HC|chr2:26145253-26138677|20130731	AFL48196	2e-68	citratesynthase,partial[Ditylenchusdestructor]
evgevgevgvelvLoc39485d45530t1	11.9387	3.6423	0.000250962	Medtr3g028210.1	1e-107	|anthocyanin5-aromaticacyltransferase|HC|chr3:8946148-8944365|20130731	XP_003599128	4e-105	Anthocyanin5-aromaticacyltransferase[Medicagotruncatula]_x0001_gb|ADV04047.1|malonylCoA:flavonoidmalonyltransferase5[Medicagotruncatula]_x0001_gb|AES69379.1|Anthocyanin5-aromaticacyltransferase[Medicagotruncatula]
evgevgevgvelvLoc8428d78037t11	53.4584	3.66758	2.45791e-07	Medtr6g088245.1	4e-100	|diseaseresistanceprotein(TIR-NBS-LRRclass)|LC|chr6:33391048-33386330|20130731	XP_003595214	9e-95	Tir-nbs-lrrresistanceprotein[Medicagotruncatula]_x0001_gb|AES65465.1|Tir-nbs-lrrresistanceprotein[Medicagotruncatula]
evgevgevgvelvLoc38607t1	39.6488	3.70221	0.000403086	Medtr7g111060.1	2e-38	|cathepsinB-likecysteineprotease|HC|chr7:45547798-45542808|20130731	ADK46902	2e-67	cathepsinB[Radopholussimilis]
evgevgevgvelvLoc38129t1	12.2436	3.74188	6.0969e-05	Medtr8g085740.1	5e-40	|60SribosomalproteinL32-1|HC|chr8:35544567-35546244|20130731	ERG87257	5e-57	60sribosomalproteinl32[Ascarissuum]
evgevgevgvelvLoc47656t1	7.85883	3.77541	0.00031928	Medtr4g010565.1	6e-65	|DEAD-boxATP-dependentRNAhelicase-likeprotein|HC|chr4:2449773-2458512|20130731	NP_957237	2e-81	HLA-Bassociatedtranscript1[Daniorerio]_x0001_gb|AAH55240.1|HLA-Bassociatedtranscript1[Daniorerio]_x0001_emb|CAM56334.1|HLA-Bassociatedtranscript1[Daniorerio]
evgevgevgvelvLoc11257t1	9.90978	3.8073	0.000245316	Medtr3g108280.1	4e-28	|60SacidicribosomalproteinP0-1|HC|chr3:50021185-50023906|20130731	ETN75251	1e-56	ribosomalproteinL10[Necatoramericanus]
evgevgevgvelvLoc11579d600t1	9.05629	3.8243	0.000244288	Medtr3g052720.1	9e-18	|organelletranscriptprocessingprotein,putative|HC|chr3:20868148-20864227|20130731	XP_003605652	1e-25	GDSLesterase/lipase[Medicagotruncatula]_x0001_gb|AES87849.1|GDSLesterase/lipase[Medicagotruncatula]
evgevgevgvelvLoc81196t1	21.2447	3.83343	4.25968e-05	Medtr8g068540.1	4e-41	|LRRreceptor-likekinasefamilyprotein|LC|chr8:28603243-28606770|20130731	XP_003628785	4e-26	Receptorproteinkinase-likeprotein[Medicagotruncatula]_x0001_gb|AET03261.1|Receptorproteinkinase-likeprotein[Medicagotruncatula]
evgevgevgvelvLoc36328t1	8.1341	3.8387	0.000215455	Medtr1386s0010.1	8e-27	|catalaseheme-bindingenzyme|HC|scaffold1386:305-1840|20130731	AFV39797	1e-43	catalase[Sparusaurata]
evgevgevgvelvLoc15264t1	172.564	3.85121	1.56051e-07	Medtr7g067990.1	0	|DUF247domainprotein|LC|chr7:24841726-24843519|20130731	XP_003623268	0	hypotheticalproteinMTR_7g067990[Medicagotruncatula]_x0001_gb|AES79486.1|hypotheticalproteinMTR_7g067990[Medicagotruncatula]
evgevgevgvelvLoc31170t1	11.6445	3.86837	1.88075e-05	Medtr7g108440.1	2e-15	|endonuclease/exonuclease/phosphatasefamilyprotein|LC|chr7:44159092-44161950|20130731	XP_003625892	7e-13	hypotheticalproteinMTR_7g108440[Medicagotruncatula]_x0001_gb|AES82110.1|hypotheticalproteinMTR_7g108440[Medicagotruncatula]
evgevgevgvelvLoc248041ct1	9.02483	3.88501	0.000154405	Medtr5g095050.1	1e-07	|hypotheticalprotein|HC|chr5:41548565-41546337|20130731
evgevgevgvelvLoc329454ct1	15.7655	3.90955	4.25953e-05	Medtr8g072510.1	3e-121	|ankyrinrepeatprotein|LC|chr8:30647895-30649542|20130731	XP_003629044	9e-119	Ankyrinrepeatprotein[Medicagotruncatula]_x0001_gb|AET03520.1|Ankyrinrepeatprotein[Medicagotruncatula]
evgevgevgvelvLoc32605t1	10.0316	3.97138	9.78541e-05	Medtr8g069460.1	4e-51	|60SribosomalproteinL27a-3|HC|chr8:29101416-29102234|20130731	XP_001892460	1e-68	60SribosomalproteinL27a[Brugiamalayi]_x0001_gb|EDP38710.1|60SribosomalproteinL27a,putative[Brugiamalayi]
evgevgevgvelvLoc27140d44031t1	10.2408	3.99267	7.95593e-05	Medtr1g077500.1	2e-06	|hypotheticalprotein|LC|chr1:34590035-34590310|20130731	CBI37296	2e-67	unnamedproteinproduct[Vitisvinifera]
evgevgevgvelvLoc38074t1	17.8615	4.00989	2.85563e-07	Medtr6g088250.3	4e-79	|diseaseresistanceprotein(TIR-NBS-LRRclass),putative|LC|chr6:33403560-33397535|20130731	XP_003620652	1e-76	ElongationfactorTs[Medicagotruncatula]_x0001_gb|AES76870.1|ElongationfactorTs[Medicagotruncatula]
evgevgevgvelvLoc48836t1	8.95871	4.02709	5.76826e-05	Medtr7g061155.1	5e-45	|40SribosomalproteinS23-1|HC|chr7:22119634-22118068|20130731	NP_502365	2e-49	ProteinRPS-23[Caenorhabditiselegans]_x0001_ref|XP_002633652.1|C.briggsaeCBR-RPS-23protein[Caenorhabditisbriggsae]_x0001_ref|XP_003089194.1|hypotheticalproteinCRE_18329[Caenorhabditisremanei]_x0001_ref|XP_003100735.1|CRE-RPS-23protein[Caenorhabditisremanei]_x0001_sp|Q19877.1|RS23
evgevgevgvelvLoc30579t1	9.82656	4.05611	4.66061e-05	Medtr3g088220.1	2e-13	|proteindisulfideisomerase|HC|chr3:40016736-40020768|20130731	AAA85099	5e-39	proteindisulfideisomerase[Onchocercavolvulus]
evgevgevgvelvLoc44696t1	12.59	4.11217	4.41776e-05	Medtr1g032450.1	1e-53	|40SribosomalproteinS2-4|HC|chr1:11537638-11539731|20130731	XP_003138383	6e-57	40SribosomalproteinS2[Loaloa]
evgevgevgvelvLoc36302d7475t1	8.07127	4.12437	2.50693e-05	Medtr4g059450.1	2e-18	|proteindisulfideisomerase-likeprotein|HC|chr4:21885634-21890988|20130731	ETN68975	3e-47	proteindisulfide-isomerasedomainprotein[Necatoramericanus]
evgevgevgvelvLoc46261t1	10.5346	4.17435	2.37988e-05	Medtr1g097955.1	9e-18	|carboxypeptidaseD-likeprotein|HC|chr1:44154278-44147405|20130731	ACZ98150	9e-58	zinccarboxypeptidaseprecursor[Steinernemacarpocapsae]
evgevgevgvelvLoc19501t1	176.768	4.17623	8.67103e-11	Medtr5g081480.1	6e-46	|hypotheticalprotein|LC|chr5:34898739-34895435|20130731	XP_003616533	2e-43	hypotheticalproteinMTR_5g081480[Medicagotruncatula]_x0001_gb|AES99491.1|hypotheticalproteinMTR_5g081480[Medicagotruncatula]
evgevgevgvelvLoc11017t1	547.013	4.23237	1.28732e-10	Medtr2g075680.1	5e-155	|cysteine-tRNAligase|HC|chr2:31648412-31650755|20130731	XP_003596299	2e-152	WRKYtranscriptionfactor[Medicagotruncatula]_x0001_gb|AES66550.1|WRKYtranscriptionfactor[Medicagotruncatula]
evgevgevgvelvLoc19981t2	12.4923	4.24629	1.5632e-05	Medtr2g435490.1	1e-10	|CAP,cysteine-richsecretoryprotein,antigen5|HC|chr2:13713148-13713958|20130731	AEL16453	6e-48	VAP1protein[Globoderarostochiensis]
evgevgevgvelvLoc12827d584t1	201.05	4.29288	5.04394e-16	Medtr7g026230.1	0	|actin-97|HC|chr7:8686628-8691111|20130731	AHB20148	0	actin[Meloidogyneenterolobii]
evgevgevgvelvLoc38577t1	9.37293	4.30164	6.52001e-06	Medtr1g054775.1	3e-22	|endonuclease/exonuclease/phosphatasefamilyprotein|LC|chr1:23942081-23949866|20130731	XP_003609254	4e-23	hypotheticalproteinMTR_4g113700[Medicagotruncatula]_x0001_gb|AES91451.1|hypotheticalproteinMTR_4g113700[Medicagotruncatula]
evgevgevgvelvLoc329385ct1	26.9297	4.30335	3.04658e-07	Medtr8g442690.1	4e-36	|endonuclease/exonuclease/phosphatasefamilyprotein|LC|chr8:16181165-16182691|20130731	XP_004309110	1e-60	PREDICTED:putativeribonucleaseHproteinAt1g65750-like[Fragariavescasubsp.vesca]
evgevgevgvelvLoc25306t1	14.2425	4.3066	1.01026e-05	Medtr8g024350.1	1e-14	|60Sacidicribosomalprotein|HC|chr8:8941377-8939969|20130731	XP_003145136	1e-22	acidicribosomalprotein1[Loaloa]_x0001_gb|EFO18936.1|acidicribosomalprotein1[Loaloa]
evgevgevgvelvLoc277900ct1	12.1651	4.48395	1.53244e-06	Medtr4g109130.1	1e-42	|eukaryotictranslationinitiationfactor5A4|HC|chr4:45278237-45276043|20130731	ERG86763	6e-78	eukaryotictranslationinitiationfactor5a-2[Ascarissuum]
evgevgevgvelvLoc23414t1	13.7402	4.51147	1.21227e-06	Medtr1g023590.1	2e-43	|60SribosomalproteinL13a-4|HC|chr1:7574582-7578394|20130731	ERG86236	3e-61	60sribosomalproteinl13a[Ascarissuum]
evgevgevgvelvLoc19981t1	16.2146	4.5366	2.17077e-07	Medtr4g050762.1	2e-10	|CAP,cysteine-richsecretoryprotein,antigen5|HC|chr4:18015562-18016107|20130731	AEL16453	2e-47	VAP1protein[Globoderarostochiensis]
evgevgevgvelvLoc41982t1	12.6092	4.81647	4.49699e-08	Medtr6g037050.1	1e-30	|DUF4283domainprotein|LC|chr6:13030267-13029049|20130731	XP_003592894	4e-46	hypotheticalproteinMTR_2g005460[Medicagotruncatula]_x0001_gb|ABE91952.1|Zincfinger,CCHC-type[Medicagotruncatula]_x0001_gb|AES63145.1|hypotheticalproteinMTR_2g005460[Medicagotruncatula]
evgevgevgvelvLoc25459t2	13.2226	4.82184	4.79986e-08	Medtr3g022400.1	3e-75	|diseaseresistanceprotein(CC-NBS-LRRclass)familyprotein|LC|chr3:6590310-6593729|20130731	XP_003598856	8e-73	NBSresistanceprotein[Medicagotruncatula]_x0001_gb|AES69107.1|NBSresistanceprotein[Medicagotruncatula]
evgevgevgvelvLoc284384ct1	16.79	4.84746	7.37607e-08	Medtr7g087610.1	4e-22	|EFhandcalcium-bindingfamilyprotein|HC|chr7:34113882-34112392|20130731	EYB88032	3e-64	hypotheticalproteinY032_0253g261[Ancylostomaceylanicum]
evgevgevgvelvLoc284393ct1	19.8258	4.86182	8.94502e-08	Medtr4g083230.1	3e-14	|transcriptionfactorPur-alpha-likeprotein|HC|chr4:32397162-32392678|20130731	XP_003146618	1e-42	PurAssDNAandRNA-bindingprotein[Loaloa]_x0001_gb|EFO17451.1|PurAssDNAandRNA-bindingprotein[Loaloa]
evgevgevgvelvLoc261807cd605t1	17.3877	4.86776	5.11586e-08	Medtr1g033680.1	4e-13	|DUF4283domainprotein|LC|chr1:12165843-12167828|20130731	XP_007146238	2e-11	hypotheticalproteinPHAVU_006G023800g,partial[Phaseolusvulgaris]_x0001_gb|ESW18232.1|hypotheticalproteinPHAVU_006G023800g,partial[Phaseolusvulgaris]
evgevgevgvelvLoc19923d5404t1	15.9189	4.88081	3.91815e-08	Medtr4g085540.1	4e-56	|polyadenylate-bindingprotein|HC|chr4:33416965-33423437|20130731	XP_001894673	1e-80	polyadenylate-bindingprotein1[Brugiamalayi]_x0001_gb|EDP36463.1|polyadenylate-bindingprotein1,putative[Brugiamalayi]
evgevgevgvelvLoc11438t4	145.507	4.90491	4.65453e-12	Medtr8g015830.1	3e-49	|F-box/FBD-likedomainprotein,putative|HC|chr8:5202774-5207538|20130731	XP_003638639	7e-47	Serine/threonineproteinphosphatase2A55kDaregulatorysubunitBbetaisoform[Medicagotruncatula]_x0001_gb|AES85777.1|Serine/threonineproteinphosphatase2A55kDaregulatorysubunitBbetaisoform[Medicagotruncatula]
evgevgevgvelvLoc364036ct1	20.7175	5.355	1.4119e-10	Medtr6g088465.1	7e-84	|diseaseresistanceprotein(TIR-NBS-LRRclass)|LC|chr6:33641608-33645391|20130731	XP_003620652	9e-71	ElongationfactorTs[Medicagotruncatula]_x0001_gb|AES76870.1|ElongationfactorTs[Medicagotruncatula]
evgevgevgvelvLoc37856t1	26.3736	5.36357	2.65753e-10	Medtr3g104500.1	8e-50	|ADP/ATPcarrierprotein|HC|chr3:48144297-48148846|20130731	XP_003094643	5e-92	CRE-TAG-61protein[Caenorhabditisremanei]_x0001_gb|EFO91062.1|CRE-TAG-61protein[Caenorhabditisremanei]
evgevgevgvelvLoc35539t1	25.7151	5.74969	5.34092e-13	Medtr6g015510.1	2e-85	|diseaseresistanceprotein(TIR-NBS-LRRclass)|HC|chr6:5185384-5180419|20130731	XP_004489473	1e-86	PREDICTED:TMVresistanceproteinN-likeisoformX1[Cicerarietinum]
evgevgevgvelvLoc4852t34	144.529	7.29692	7.71551e-31	Medtr2g021248.1	1e-58	|glutaminesynthetase|LC|chr2:7199063-7196975|20130731	CCA66044	4e-172	hypotheticalprotein[Betavulgarissubsp.vulgaris]

## Sheet: GO
Table S3, cont. Distribution of DEGs among GO terms (cv. Lahontan)
Down-regulated	Ontology	Description	Number in input list	Number in BG/Ref	p-value	FDR
GO:0006950	P	response to stress	36	1087	6.1e-10	2.2e-07
GO:0050896	P	response to stimulus	36	1164	3.6e-09	6.5e-07
GO:0006952	P	defense response	27	799	7.6e-08	9.1e-06
GO:0007165	P	signal transduction	17	644	0.00041	0.037
Up-regulated	Ontology	Description	Number in input list	Number in BG/Ref	p-value	FDR
GO:0006952	P	defense response	94	799	1e-61	1.9e-59
GO:0006950	P	response to stress	98	1087	8.9e-55	8.5e-53
GO:0050896	P	response to stimulus	98	1164	3e-52	1.9e-50
GO:0007165	P	signal transduction	39	644	2.5e-15	1.2e-13
GO:0023046	P	signaling process	39	719	7.2e-14	2.3e-12
GO:0023060	P	signal transmission	39	719	7.2e-14	2.3e-12
GO:0023052	P	signaling	39	751	2.7e-13	7.3e-12
GO:0050794	P	regulation of cellular process	46	1946	4e-05	0.00097
GO:0050789	P	regulation of biological process	46	1971	5.5e-05	0.0012
GO:0065007	P	biological regulation	46	1991	6.9e-05	0.0013
GO:0006412	P	translation	16	500	0.00093	0.016
