# Supplementary material for: Transcriptome Analysis of Resistant and Susceptible Alfalfa Cultivars Infected With Root-Knot Nematode Meloidogyne incognita
Source: PLoS One. 2015 Feb 24;10(2):e0118269. doi: 10.1371/journal.pone.0118269 (PMC4339843; doi:10.1371/journal.pone.0118269)
Supplement: S4 Table — (XLSX) [file pone.0118269.s007.xlsx]

## Sheet: cv. Moapa 69 DEG
Supplementary Table S4. Differentially expressed tentative consensus sequences (TCs) found in the resistant cv. Moapa 69.
Alfalga ID, this study	Base mean	log2FoldChange	FDR	M. truncatula ID	E-value	Description	NR	E-value	Description
evgevgevgvelvLoc1769d65730t1	41.863	-4.19749	9.76041e-11	Medtr5g032090.1	3e-25	|mechanosensitiveionchannel-likeprotein|HC|chr5:13770218-13777530|20130731	EPS67304	2e-23	hypotheticalproteinM569_07470,partial[Genliseaaurea]
evgevgevgvelvLoc34063t1	320.761	-3.643	2.66828e-11	Medtr6g082130.1	2e-10	|transmembraneprotein,putative|LC|chr6:30668025-30667452|20130731	XP_003620377	1e-07	hypotheticalproteinMTR_6g082130[Medicagotruncatula]_x0001_gb|AES76595.1|hypotheticalproteinMTR_6g082130[Medicagotruncatula]
evgevgevgvelvLoc12044d1293t1	26.5014	-3.62813	1.04912e-07	Medtr6g078610.1	7e-84	|NB-ARCdomainprotein|LC|chr6:29518173-29525339|20130731	XP_003620212	8e-48	Tir-nbs-lrrresistanceprotein[Medicagotruncatula]_x0001_gb|AES76430.1|Tir-nbs-lrrresistanceprotein[Medicagotruncatula]
evgevgevgvelvLoc10863d9000t1	68.3025	-3.4084	5.18382e-10	Medtr7g056277.1	0	|F-box/RNI/FBD-likedomainprotein,putative|LC|chr7:19751475-19745288|20130731	XP_003623042	2e-61	F-boxfamilyprotein[Medicagotruncatula]_x0001_ref|XP_003636577.1|F-boxfamilyprotein[Medicagotruncatula]_x0001_gb|AES79260.1|F-boxfamilyprotein[Medicagotruncatula]_x0001_gb|AES83715.1|F-boxfamilyprotein[Medicagotruncatula]
evgevgevgvelvLoc5233d38319t2	218.813	-3.3672	1.04912e-07	Medtr6g084360.1	0	|NB-ARCdomainprotein|LC|chr6:31560151-31565340|20130731	XP_003620474	0	Tir-nbs-lrrresistanceprotein[Medicagotruncatula]_x0001_gb|AES76692.1|Tir-nbs-lrrresistanceprotein[Medicagotruncatula]
evgevgevgvelvLoc25450d12918t1	86.5249	-3.16867	3.86571e-07	Medtr3g067555.1	7e-28	|albuminI|LC|chr3:30147034-30145189|20130731	AFK34629	4e-25	unknown[Medicagotruncatula]
evgevgevgvelvLoc33041t4	34.9211	-2.98751	1.66144e-06	Medtr3g023030.1	7e-165	|LRRandNB-ARCdomaindiseaseresistanceprotein|LC|chr3:6950546-6944739|20130731	XP_003598890	3e-162	Cc-nbs-lrrresistanceprotein[Medicagotruncatula]_x0001_gb|AES69141.1|Cc-nbs-lrrresistanceprotein[Medicagotruncatula]
evgevgevgvelvLoc12246t7	414.246	-2.8766	6.32622e-07	Medtr7g062720.1	4e-69	|Copia-likepolyprotein/retrotransposon,putative|LC|chr7:22824311-22825240|20130731	CAN60947	3e-107	hypotheticalproteinVITISV_015758[Vitisvinifera]
evgevgevgvelvLoc33539d22279t1	32.853	-2.86121	2.595e-05	Medtr4g080777.1	4e-174	|diseaseresistanceprotein(TIR-NBS-LRRclass),putative|LC|chr4:31243045-31248009|20130731	XP_006592478	6e-121	PREDICTED:TMVresistanceproteinN-likeisoformX1[Glycinemax]
evgevgevgvelvLoc27666d13207t1	11.0406	-2.85153	0.000256554	Medtr7g445700.1	2e-61	|DUF4283domainprotein|LC|chr7:15486160-15484152|20130731	XP_003616890	1e-55	hypotheticalproteinMTR_5g085370[Medicagotruncatula]_x0001_gb|AES99848.1|hypotheticalproteinMTR_5g085370[Medicagotruncatula]
evgevgevgvelvLoc27565d68248t1	11.1495	-2.74627	0.000579007	Medtr0098s0100.1	5e-56	|hypotheticalprotein|LC|scaffold0098:38056-35637|20130731	XP_003605547	2e-25	hypotheticalproteinMTR_4g033020,partial[Medicagotruncatula]_x0001_gb|AES87744.1|hypotheticalproteinMTR_4g033020,partial[Medicagotruncatula]
evgevgevgvelvLoc26426t1	40.1982	-2.71776	8.91874e-07	Medtr7g075000.1	8e-75	|PPRrepeatprotein|LC|chr7:28126501-28124083|20130731	XP_003623722	1e-72	Pentatricopeptiderepeat-containingprotein[Medicagotruncatula]_x0001_gb|AES79940.1|Pentatricopeptiderepeat-containingprotein[Medicagotruncatula]
evgevgevgvelvLoc5519d10729t1	31.7033	-2.67654	0.000773447	Medtr8g069610.1	2e-155	|carboxyl-terminalpeptidase|LC|chr8:29252996-29255703|20130731	XP_004489793	6e-149	PREDICTED:uncharacterizedproteinLOC101510432[Cicerarietinum]
evgevgevgvelvLoc23820d12721t1	84.3614	-2.6757	0.000684364	Medtr8g020300.1	0	|diseaseresistanceprotein(TIR-NBS-LRRclass)|LC|chr8:7070294-7066299|20130731	XP_003627248	0	NBS-containingresistance-likeprotein[Medicagotruncatula]_x0001_gb|AET01724.1|NBS-containingresistance-likeprotein[Medicagotruncatula]
evgevgevgvelvLoc13614d2500t1	34.8398	-2.66718	0.000849317	Medtr0030s0330.1	2e-33	|hypotheticalprotein|LC|scaffold0030:101070-104182|20130731	XP_007049685	5e-106	UncharacterizedproteinTCM_002794[Theobromacacao]_x0001_gb|EOX93842.1|UncharacterizedproteinTCM_002794[Theobromacacao]
evgevgevgvelvLoc114597ct1	249.09	-2.62615	0.000633273	Medtr5g034580.1	0	|RhoGTPase-likeprotein|HC|chr5:15018834-15013215|20130731	XP_003613256	0	MitochondrialRhoGTPase[Medicagotruncatula]_x0001_gb|AES96214.1|MitochondrialRhoGTPase[Medicagotruncatula]
evgevgevgvelvLoc13057d11546t2	245.679	-2.588	0.00137526	Medtr7g056633.1	2e-59	|hypotheticalprotein|LC|chr7:20255751-20255329|20130731	XP_006584454	1e-168	PREDICTED:putativenucleaseHARBI1-like[Glycinemax]
evgevgevgvelvLoc4737t4	118.388	-2.58113	0.00017909	Medtr8g075610.1	0	|shikimate/quinatehydroxycinnamoyltransferase|HC|chr8:31967387-31964879|20130731	XP_003629304	0	Hydroxycinnamoyl-CoAquinatehydroxycinnamoyltransferase[Medicagotruncatula]_x0001_gb|AET03780.1|Hydroxycinnamoyl-CoAquinatehydroxycinnamoyltransferase[Medicagotruncatula]
evgevgevgvelvLoc31708d63934t1	17.0301	-2.54939	0.00137526	Medtr0195s0020.1	3e-16	|DUF4283domainprotein|LC|scaffold0195:16315-14692|20130731	XP_003620760	9e-39	hypotheticalproteinMTR_6g090100[Medicagotruncatula]_x0001_gb|AES76978.1|hypotheticalproteinMTR_6g090100[Medicagotruncatula]
evgevgevgvelvLoc20168t6	158.695	-2.54609	5.24147e-06	Medtr8g463810.1	4e-141	|lipoxygenase|LC|chr8:22513639-22512401|20130731	XP_003601322	4e-60	Lipoxygenase[Medicagotruncatula]_x0001_gb|AES71573.1|Lipoxygenase[Medicagotruncatula]
evgevgevgvelvLoc4519t16	22.7681	-2.53295	0.00187474	Medtr6g004080.1	2e-156	|transmembraneprotein,putative|HC|chr6:114233-112049|20130731	XP_003628707	2e-131	hypotheticalproteinMTR_8g065690[Medicagotruncatula]_x0001_gb|AET03183.1|hypotheticalproteinMTR_8g065690[Medicagotruncatula]
evgevgevgvelvLoc15688d67415t1	36.6765	-2.51766	7.15624e-07	Medtr2g072820.1	3e-71	|NBS-LRRtypediseaseresistanceprotein|LC|chr2:30787668-30793362|20130731	XP_006598630	2e-32	PREDICTED:diseaseresistanceproteinAt4g27190-like[Glycinemax]
evgevgevgvelvLoc10317t5	28.1459	-2.49046	0.000318501	Medtr5g061500.1	2e-109	|PIF1-likehelicase|LC|chr5:25541950-25543545|20130731	XP_003623466	5e-132	DNArepairandrecombinationproteinPIF1[Medicagotruncatula]_x0001_gb|AES79684.1|DNArepairandrecombinationproteinPIF1[Medicagotruncatula]
evgevgevgvelvLoc23889t4	155.509	-2.48829	0.00362084	Medtr1g101950.1	5e-137	|pfkBfamilycarbohydratekinase|HC|chr1:46032930-46029121|20130731	XP_003592351	2e-134	Fructokinase[Medicagotruncatula]_x0001_gb|AES62602.1|Fructokinase[Medicagotruncatula]
evgevgevgvelvLoc21565t3	122.271	-2.48821	8.76787e-05	Medtr3g466590.1	3e-117	|hypotheticalprotein|LC|chr3:27376193-27381419|20130731	XP_003600514	2e-93	NBS/LRRresistanceprotein-likeprotein[Medicagotruncatula]_x0001_gb|AES70765.1|NBS/LRRresistanceprotein-likeprotein[Medicagotruncatula]
evgevgevgvelvLoc6785t4	127.821	-2.48048	0.00341209	Medtr7g026130.1	3e-162	|heatshock70kDaprotein|HC|chr7:8655540-8653120|20130731	XP_003622009	1e-159	Heatshockprotein[Medicagotruncatula]_x0001_gb|AES78227.1|Heatshockprotein[Medicagotruncatula]
evgevgevgvelvLoc9899d44945t1	198.206	-2.45613	0.00435974	Medtr7g026140.1	5e-169	|heatshockcognate70kDaprotein|HC|chr7:8660435-8658273|20130731	XP_003622010	2e-166	Heatshock70kDaprotein[Medicagotruncatula]_x0001_gb|AES78228.1|Heatshock70kDaprotein[Medicagotruncatula]
evgevgevgvelvLoc2552d1806t7	130.39	-2.42504	1.00969e-05	Medtr6g472300.1	3e-124	|diseaseresistanceprotein(TIR-NBS-LRRclass)|LC|chr6:26075767-26079593|20130731	XP_003619902	8e-122	Diseaseresistanceprotein[Medicagotruncatula]_x0001_gb|AES76120.1|Diseaseresistanceprotein[Medicagotruncatula]
evgevgevgvelvLoc40563d691t1	144.499	-2.3881	0.0025013	Medtr1g016340.1	0	|ubiquitin-proteinligase,putative|LC|chr1:4335726-4333106|20130731	XP_003589011	2e-178	F-box/FBD/LRR-repeatprotein[Medicagotruncatula]_x0001_gb|AES59262.1|F-box/FBD/LRR-repeatprotein[Medicagotruncatula]
evgevgevgvelvLoc13046d1195t1	102.773	-2.38671	2.61996e-07	Medtr5g089320.1	0	|calmodulin-domainkinaseCDPKprotein|HC|chr5:38811203-38807982|20130731	XP_003617233	0	Calciumdependentproteinkinase[Medicagotruncatula]_x0001_gb|AET00192.1|Calciumdependentproteinkinase[Medicagotruncatula]
evgevgevgvelvLoc8040t5	140.626	-2.37989	0.000714723	Medtr6g078770.1	7e-160	|transmembraneprotein,putative|HC|chr6:29607965-29613244|20130731	XP_003620219	3e-157	Beta-glucosidase[Medicagotruncatula]_x0001_gb|AES76437.1|Beta-glucosidase[Medicagotruncatula]
evgevgevgvelvLoc28845t4	80.4945	-2.37216	2.04243e-05	Medtr4g111770.1	1e-09	|oleosin|HC|chr4:46184394-46185411|20130731	XP_006603601	4e-15	PREDICTED:uncharacterizedthreonine-richGPI-anchoredglycoproteinPJ4664.02-like[Glycinemax]
evgevgevgvelvLoc35190d76279t1	128.248	-2.36195	0.000170366	Medtr6g045087.1	0	|glutamatereceptor3.3,putative|LC|chr6:15974375-15971349|20130731	XP_003542285	2e-175	PREDICTED:glutamatereceptor2.8-like[Glycinemax]
evgevgevgvelvLoc26511d5068t1	14.3755	-2.35607	0.0073727	Medtr6g078490.1	1e-124	|NB-ARCdomainprotein|LC|chr6:29481594-29474654|20130731	XP_003620206	2e-120	Resistanceprotein[Medicagotruncatula]_x0001_gb|AES76424.1|Resistanceprotein[Medicagotruncatula]
evgevgevgvelvLoc15625d2666t1	29.8119	-2.31061	0.0104742	Medtr6g471840.1	1e-41	|Ulp1proteasefamily,carboxy-terminaldomainprotein|LC|chr6:25819311-25816178|20130731	XP_003612315	4e-22	hypotheticalproteinMTR_5g023720[Medicagotruncatula]_x0001_gb|AES95273.1|hypotheticalproteinMTR_5g023720[Medicagotruncatula]
evgevgevgvelvLoc10924t2	48.1175	-2.29635	0.000292141	Medtr3g435040.3	3e-124	|LRRandNB-ARCdomaindiseaseresistanceprotein|LC|chr3:11407461-11422119|20130731	XP_004500451	3e-121	PREDICTED:uncharacterizedproteinLOC101508676[Cicerarietinum]
evgevgevgvelvLoc25235d1178t1	91.3668	-2.28694	0.00403276	Medtr7g035425.1	1e-08	|hypotheticalprotein|LC|chr7:13568021-13569614|20130731	XP_003613704	2e-66	hypotheticalproteinMTR_5g039790[Medicagotruncatula]_x0001_gb|AES96662.1|hypotheticalproteinMTR_5g039790[Medicagotruncatula]
evgevgevgvelvLoc17868t3	126.479	-2.28244	9.08063e-06	Medtr6g087200.1	0	|diseaseresistanceprotein(TIR-NBS-LRRclass),putative|LC|chr6:33275133-33269872|20130731	XP_003620582	0	ElongationfactorTs[Medicagotruncatula]_x0001_gb|AES76800.1|ElongationfactorTs[Medicagotruncatula]
evgevgevgvelvLoc7776d40177t1	14.258	-2.2672	0.00259105	Medtr3g052720.1	6e-54	|organelletranscriptprocessingprotein,putative|HC|chr3:20868148-20864227|20130731	XP_004500093	2e-50	PREDICTED:pentatricopeptiderepeat-containingproteinAt2g29760,chloroplastic-likeisoformX1[Cicerarietinum]_x0001_ref|XP_004500094.1|PREDICTED:pentatricopeptiderepeat-containingproteinAt2g29760,chloroplastic-likeisoformX2[Cicerarietinum]
evgevgevgvelvLoc18966d45551t3	38.1187	-2.26027	0.000292141	Medtr6g092770.1	6e-17	|hypotheticalprotein|HC|chr6:34936510-34935118|20130731	XP_003620947	2e-14	hypotheticalproteinMTR_6g092770[Medicagotruncatula]_x0001_gb|AES77165.1|hypotheticalproteinMTR_6g092770[Medicagotruncatula]
evgevgevgvelvLoc12678d56183t1	228.348	-2.26004	0.00130514	Medtr5g036290.1	2e-148	|matrixinfamilyprotein|LC|chr5:15818918-15820174|20130731	XP_003613406	1e-145	Matrixmetalloproteinase-21[Medicagotruncatula]_x0001_gb|AES96364.1|Matrixmetalloproteinase-21[Medicagotruncatula]
evgevgevgvelvLoc28791d1184t1	40.9725	-2.25676	0.000334365	Medtr4g428370.1	9e-85	|Lipidtransferprotein|HC|chr4:9786911-9785556|20130731	XP_003605309	4e-83	Non-specificlipid-transferprotein[Medicagotruncatula]_x0001_gb|AES87506.1|Non-specificlipid-transferprotein[Medicagotruncatula]
evgevgevgvelvLoc37963t1	14.0226	-2.25456	0.0112806	Medtr7g088360.1	1e-112	|DHHC-typezincfingerprotein|HC|chr7:34413843-34410234|20130731	XP_003624858	3e-108	PalmitoyltransferasePFA4[Medicagotruncatula]_x0001_gb|AES81076.1|PalmitoyltransferasePFA4[Medicagotruncatula]
evgevgevgvelvLoc21120d45683t1	18.146	-2.25433	0.0129481	Medtr7g082460.1	1e-115	|receptor-likekinase|HC|chr7:31606935-31604101|20130731	XP_003624366	4e-113	KinaseR-likeprotein[Medicagotruncatula]_x0001_gb|AES80584.1|KinaseR-likeprotein[Medicagotruncatula]
evgevgevgvelvLoc21925t3	19.6023	-2.23888	0.00917155	Medtr6g084770.1	6e-93	|cytochromeP450family71protein|HC|chr6:31889040-31891162|20130731	XP_003528941	7e-53	PREDICTED:cytochromeP450750A1-like[Glycinemax]
evgevgevgvelvLoc8304t2	36.9934	-2.22554	0.0160482	Medtr3g056270.1	7e-159	|replicationfactor-Acarboxy-terminaldomainprotein|HC|chr3:22409504-22413525|20130731	XP_003605675	7e-156	hypotheticalproteinMTR_4g036240[Medicagotruncatula]_x0001_gb|AES87872.1|hypotheticalproteinMTR_4g036240[Medicagotruncatula]
evgevgevgvelvLoc1818t19	338.852	-2.22518	2.02442e-11	Medtr6g084320.1	0	|ABCtransporter-likefamily-protein|HC|chr6:31528709-31522681|20130731	XP_003620472	0	MultidrugresistanceproteinABCtransporterfamily[Medicagotruncatula]_x0001_gb|AES76690.1|MultidrugresistanceproteinABCtransporterfamily[Medicagotruncatula]
evgevgevgvelvLoc30212t1	18.6508	-2.22349	0.0167359	Medtr8g442690.1	4e-80	|endonuclease/exonuclease/phosphatasefamilyprotein|LC|chr8:16181165-16182691|20130731	ABN05905	2e-75	reversetranscriptase,related[Medicagotruncatula]
evgevgevgvelvLoc7513t2	127.826	-2.2183	0.000846795	Medtr6g071400.1	2e-107	|lateembryogenesisabundantprotein|LC|chr6:26154741-26154097|20130731	XP_003619855	6e-105	Harpininducingprotein1-likeprotein[Medicagotruncatula]_x0001_ref|XP_003619891.1|Harpininducingprotein1-likeprotein[Medicagotruncatula]_x0001_gb|AES76073.1|Harpininducingprotein1-likeprotein[Medicagotruncatula]_x0001_gb|AES76109.1|Harpininducingprotein1-likeprotein[Medicago
evgevgevgvelvLoc14297t3	26.5422	-2.21677	0.000154125	Medtr2g072080.1	3e-179	|NBS-LRRtypediseaseresistanceprotein|LC|chr2:30221133-30226838|20130731	XP_006594694	1e-105	PREDICTED:probablediseaseresistanceproteinAt4g27220-likeisoformX1[Glycinemax]_x0001_ref|XP_006594695.1|PREDICTED:probablediseaseresistanceproteinAt4g27220-likeisoformX2[Glycinemax]
evgevgevgvelvLoc11510d45076t1	62.31	-2.19904	0.00683878	Medtr3g098650.1	1e-33	|glycosidehydrolasefamily38amine-terminaldomainprotein|HC|chr3:45068920-45061132|20130731	XP_003602752	7e-31	Lysosomalalpha-mannosidase[Medicagotruncatula]_x0001_gb|AES73003.1|Lysosomalalpha-mannosidase[Medicagotruncatula]
evgevgevgvelvLoc2401t8	413.293	-2.19205	0.00974969	Medtr3g062420.1	0	|LRRandNB-ARCdomaindiseaseresistanceprotein,putative|LC|chr3:28175773-28188696|20130731	XP_004499735	0	PREDICTED:uncharacterizedproteinLOC101504500[Cicerarietinum]
evgevgevgvelvLoc20949t1	14.4604	-2.18612	0.0140008	Medtr5g057715.1	2e-88	|hypotheticalprotein|LC|chr5:23834152-23832736|20130731	XP_003590563	6e-43	hypotheticalproteinMTR_1g071170[Medicagotruncatula]_x0001_gb|AES60814.1|hypotheticalproteinMTR_1g071170[Medicagotruncatula]
evgevgevgvelvLoc19268d54545t1	147.207	-2.18548	0.0139046	Medtr6g033560.1	9e-77	|hypotheticalprotein|LC|chr6:10908461-10910230|20130731	ABD32189	1e-176	Polynucleotidyltransferase,RibonucleaseHfold[Medicagotruncatula]
evgevgevgvelvLoc42097d64641t1	10.4931	-2.17638	0.0198383	Medtr6g033130.2	7e-99	|octicosapeptide/phox/Bem1pdomainkinasesuperfamilyprotein|HC|chr6:10447615-10453776|20130731	XP_004515999	5e-54	PREDICTED:uncharacterizedproteinLOC101501482isoformX1[Cicerarietinum]
evgevgevgvelvLoc23597d10509t1	29.8634	-2.17629	0.0174236	Medtr0064s0050.1	9e-100	|armadillorepeatonlyprotein|LC|scaffold0064:22135-21422|20130731	XP_004512138	4e-74	PREDICTED:uncharacterizedproteinLOC101503266[Cicerarietinum]
evgevgevgvelvLoc29438t1	31.7694	-2.16708	0.000591718	Medtr1g014250.2	1e-49	|folate/biopterintransporter|HC|chr1:3050787-3053635|20130731	XP_003588878	9e-47	hypotheticalproteinMTR_1g014250[Medicagotruncatula]_x0001_gb|AES59129.1|hypotheticalproteinMTR_1g014250[Medicagotruncatula]
evgevgevgvelvLoc25228t1	26.6599	-2.13949	0.0045737	Medtr7g111390.1	4e-91	|GRFzincfingerprotein|LC|chr7:45725637-45726328|20130731	XP_003626133	1e-88	hypotheticalproteinMTR_7g111390[Medicagotruncatula]_x0001_gb|AES82351.1|hypotheticalproteinMTR_7g111390[Medicagotruncatula]
evgevgevgvelvLoc78108ct1	59.0727	-2.13896	0.0012568	Medtr3g044960.1	1e-64	|hypotheticalprotein|LC|chr3:14525390-14524190|20130731	XP_003599772	4e-76	hypotheticalproteinMTR_3g044930[Medicagotruncatula]_x0001_gb|AES70023.1|hypotheticalproteinMTR_3g044930[Medicagotruncatula]
evgevgevgvelvLoc10150t1	221.433	-2.1182	0.0140008	Medtr7g064050.1	8e-32	|hypotheticalprotein|HC|chr7:23405543-23404809|20130731	XP_004514405	9e-16	PREDICTED:keratin,typeIIcytoskeletal1-like[Cicerarietinum]
evgevgevgvelvLoc20720t7	43.8076	-2.09616	3.47795e-05	Medtr3g032960.1	7e-141	|LRRandNB-ARCdomaindiseaseresistanceprotein|LC|chr3:10434947-10429930|20130731	XP_003599413	3e-138	NBS-LRRtypediseaseresistanceprotein[Medicagotruncatula]_x0001_gb|AES69664.1|NBS-LRRtypediseaseresistanceprotein[Medicagotruncatula]
evgevgevgvelvLoc110017ct1	99.9912	-2.09109	0.00270858	Medtr2g104340.1	4e-137	|F-boxproteininteractiondomainprotein|LC|chr2:44938794-44937595|20130731	XP_003597950	9e-133	F-boxprotein[Medicagotruncatula]_x0001_gb|AES68201.1|F-boxprotein[Medicagotruncatula]
evgevgevgvelvLoc10752d58717t1	51.0333	-2.07555	0.0214944	Medtr6g078580.1	6e-45	|diseaseresistanceprotein(TIR-NBS-LRRclass)|LC|chr6:29515865-29515380|20130731	XP_003620210	2e-42	Disease-resistanceprotein[Medicagotruncatula]_x0001_gb|AES76428.1|Disease-resistanceprotein[Medicagotruncatula]
evgevgevgvelvLoc9351t7	391.247	-2.06352	0.00183463	Medtr8g028780.1	0	|oxidoreductase/ferric-chelatereductase|HC|chr8:11103090-11107696|20130731	AAR15416	0	ferricreductase[Medicagotruncatula]
evgevgevgvelvLoc3557t9	10.9258	-2.04837	0.00579733	Medtr1g096260.1	2e-47	|LRRreceptor-likekinasefamilyprotein|HC|chr1:43335936-43333160|20130731	XP_004496359	3e-37	PREDICTED:leucine-richrepeatreceptor-liketyrosine-proteinkinaseAt2g41820-like[Cicerarietinum]
evgevgevgvelvLoc12163d9147t1	143.998	-2.03708	0.0182531	Medtr4g059530.1	1e-29	|telomererecombinationdomainprotein|HC|chr4:21926816-21922843|20130731	XP_003604036	1e-32	Myb-liketranscriptionfactor[Medicagotruncatula]_x0001_gb|AES74287.1|Myb-liketranscriptionfactor[Medicagotruncatula]
evgevgevgvelvLoc47527t2	33.2633	-2.03241	0.00234035	Medtr7g083950.1	4e-131	|pairedamphipathichelixprotein|LC|chr7:32348985-32347367|20130731	XP_003624493	2e-128	PairedamphipathichelixproteinSin3[Medicagotruncatula]_x0001_gb|AES80711.1|PairedamphipathichelixproteinSin3[Medicagotruncatula]
evgevgevgvelvLoc8605t6	48.4977	-2.02293	0.00574799	Medtr6g087760.1	0	|DUF4378domainprotein|HC|chr6:33025561-33028525|20130731	XP_003620613	0	hypotheticalproteinMTR_6g087760[Medicagotruncatula]_x0001_gb|AES76831.1|hypotheticalproteinMTR_6g087760[Medicagotruncatula]
evgevgevgvelvLoc8450t17	18.7769	-2.0223	0.0106104	Medtr3g056200.1	4e-96	|LRRandNB-ARCdomaindiseaseresistanceprotein|LC|chr3:22368944-22360746|20130731	XP_003600267	2e-91	Diseaseresistanceprotein[Medicagotruncatula]_x0001_gb|AES70518.1|Diseaseresistanceprotein[Medicagotruncatula]
evgevgevgvelvLoc20720t5	29.9161	-2.00803	0.00099609	Medtr3g032200.1	5e-139	|LRRandNB-ARCdomaindiseaseresistanceprotein,putative|LC|chr3:10126122-10130750|20130731	XP_003599363	2e-136	NBS-LRRtypediseaseresistanceprotein[Medicagotruncatula]_x0001_gb|AES69614.1|NBS-LRRtypediseaseresistanceprotein[Medicagotruncatula]
evgevgevgvelvLoc13632t9	209.049	-2.00727	2.32968e-09	Medtr6g038220.1	0	|UDP-glucosyltransferasefamilyprotein|HC|chr6:13686089-13689024|20130731	XP_004489724	7e-166	PREDICTED:UDP-glycosyltransferase74E2-like[Cicerarietinum]
evgevgevgvelvLoc8889d71583t3	100.857	-1.98968	0.0139046	Medtr3g025230.1	0	|flavonoidhydroxylase|HC|chr3:7659217-7664309|20130731	XP_003598945	0	Flavonoid3'-hydroxylase[Medicagotruncatula]_x0001_gb|AES69196.1|Flavonoid3'-hydroxylase[Medicagotruncatula]
evgevgevgvelvLoc24508d12816t1	18.1778	-1.98327	0.0247315	Medtr3g005530.1	1e-129	|MADS-boxtranscriptionfactor|HC|chr3:250434-244289|20130731	XP_003598035	4e-127	MADSboxprotein[Medicagotruncatula]_x0001_gb|AES68286.1|MADSboxprotein[Medicagotruncatula]
evgevgevgvelvLoc789t2	21.5149	-1.97813	0.0219267	Medtr0006s0160.1	8e-56	|Rpp4C4,putative|LC|scaffold0006:109251-114552|20130731	XP_003589916	3e-51	Rpp4candidate[Medicagotruncatula]_x0001_gb|AES60167.1|Rpp4candidate[Medicagotruncatula]
evgevgevgvelvLoc1228t3	144.654	-1.97644	0.0144924	Medtr4g114080.1	2e-82	|lactoylglutathionelyase/glyoxalaseIfamilyprotein|HC|chr4:46953523-46952496|20130731	XP_004508519	3e-80	PREDICTED:uncharacterizedproteinYwkD-like[Cicerarietinum]
evgevgevgvelvLoc11033t6	619.524	-1.95692	0.0227025	Medtr4g066210.1	0	|cyanogenicbeta-glucosidase,putative|HC|chr4:24988288-24984112|20130731	ABW76288	0	beta-glucosidaseG3[Medicagotruncatula]
evgevgevgvelvLoc4632t6	174.836	-1.95423	7.15624e-07	Medtr3g021380.1	0	|NBS-LRRtypediseaseresistanceprotein|LC|chr3:6260285-6256594|20130731	XP_003598818	0	Cc-nbs-lrrresistanceprotein[Medicagotruncatula]_x0001_gb|AES69069.1|Cc-nbs-lrrresistanceprotein[Medicagotruncatula]
evgevgevgvelvLoc36230d2397t1	20.3078	-1.9226	0.0163124	Medtr5g079450.1	8e-69	|hypotheticalprotein|LC|chr5:33959871-33957665|20130731	XP_003616370	3e-66	F-box/LRR-repeatprotein[Medicagotruncatula]_x0001_gb|AES99328.1|F-box/LRR-repeatprotein[Medicagotruncatula]
evgevgevgvelvLoc13352t2	55.0244	-1.91702	0.0208044	Medtr7g015750.1	0	|tyrosinekinasefamilyprotein|HC|chr7:4904885-4902796|20130731	XP_004491887	5e-131	PREDICTED:receptor-likeproteinkinaseANXUR2-like[Cicerarietinum]
evgevgevgvelvLoc3955d61454t2	229.286	-1.90785	0.0187589	Medtr7g086210.1	7e-86	|hypotheticalprotein|LC|chr7:33433930-33432245|20130731	XP_003624769	1e-126	hypotheticalproteinMTR_7g087270[Medicagotruncatula]_x0001_gb|AES80987.1|hypotheticalproteinMTR_7g087270[Medicagotruncatula]
evgevgevgvelvLoc7808t29	147.271	-1.88646	0.00720291	Medtr7g066620.1	0	|LRRreceptor-likekinase|HC|chr7:24260348-24253601|20130731	XP_004514486	0	PREDICTED:LRRreceptor-likeserine/threonine-proteinkinaseFLS2-like[Cicerarietinum]
evgevgevgvelvLoc15317t2	18.1639	-1.87796	0.0162358	Medtr7g015700.1	7e-57	|NoduleCysteine-Rich(NCR)secretedpeptide|HC|chr7:4878445-4879195|20130731
evgevgevgvelvLoc24300d75744t2	155.869	-1.86693	1.17957e-06	Medtr0161s0050.1	0	|long-chainacyl-CoAsynthetase|HC|scaffold0161:23112-24983|20130731	XP_003616108	0	2-succinylbenzoate-CoAligase[Medicagotruncatula]_x0001_gb|AES99066.1|2-succinylbenzoate-CoAligase[Medicagotruncatula]
evgevgevgvelvLoc20496t8	466.013	-1.84697	2.77398e-07	Medtr1g063120.1	0	|4-coumarate:CoAligase-likeprotein|HC|chr1:27765899-27770679|20130731	XP_004497538	0	PREDICTED:4-coumarate--CoAligase-like7-like[Cicerarietinum]
evgevgevgvelvLoc16358ct1	523.017	-1.83047	1.61786e-05	Medtr7g103990.1	2e-122	|albumin-2protein|LC|chr7:42046559-42045855|20130731	XP_003625763	7e-120	Albumin-2[Medicagotruncatula]_x0001_gb|AES81981.1|Albumin-2[Medicagotruncatula]
evgevgevgvelvLoc14692t10	123.967	-1.81157	2.3678e-05	Medtr0019s0100.1	0	|functionalresistanceproteinKR1,putative|LC|scaffold0019:58637-54816|20130731	XP_003620096	0	Diseaseresistance-likeprotein[Medicagotruncatula]_x0001_gb|AES76314.1|Diseaseresistance-likeprotein[Medicagotruncatula]
evgevgevgvelvLoc870d3005t14	1961.82	-1.81088	2.2338e-05	Medtr8g052030.1	1e-141	|40SribosomalS4-likeprotein|HC|chr8:19328961-19326263|20130731	XP_003611879	4e-139	40SribosomalproteinS4[Medicagotruncatula]_x0001_ref|XP_003628299.1|40SribosomalproteinS4[Medicagotruncatula]_x0001_gb|ACJ85463.1|unknown[Medicagotruncatula]_x0001_gb|AES94837.1|40SribosomalproteinS4[Medicagotruncatula]_x0001_gb|AET02775.1|40SribosomalproteinS4[Medicagotruncatula
evgevgevgvelvLoc4663d58149t3	721.903	-1.74546	0.0091215	Medtr3g009010.1	0	|glycosidehydrolasefamily5protein|HC|chr3:1744791-1738002|20130731	XP_003598252	0	Glucan1,3-beta-glucosidase[Medicagotruncatula]_x0001_gb|AES68503.1|Glucan1,3-beta-glucosidase[Medicagotruncatula]
evgevgevgvelvLoc18483d18260t1	69.854	-1.72467	3.19845e-05	Medtr6g072010.1	0	|typeIinositol-1,4,5-trisphosphate5-phosphatase|HC|chr6:26686547-26691368|20130731	XP_003619924	0	Inositol145-trisphosphate5-phosphatase[Medicagotruncatula]_x0001_gb|AES76142.1|Inositol145-trisphosphate5-phosphatase[Medicagotruncatula]
evgevgevgvelvLoc9742t1	309.495	-1.71772	0.0208123	Medtr5g094125.1	3e-24	|hypotheticalprotein|LC|chr5:41108962-41109767|20130731	ABD32589	2e-65	Cytochromecd1-nitritereductase-like,C-terminalhaemd1[Medicagotruncatula]
evgevgevgvelvLoc2259d37232t1	2416.9	-1.7045	0.00605688	Medtr6g078290.1	5e-114	|Lipidtransferprotein|HC|chr6:29387667-29389179|20130731	XP_003620188	2e-111	Miraculin[Medicagotruncatula]_x0001_gb|AES76406.1|Miraculin[Medicagotruncatula]
evgevgevgvelvLoc6055t12	85.6117	-1.69819	1.14303e-07	Medtr8g052420.1	0	|cysteine-richRLK(receptor-likekinase)protein|LC|chr8:19504888-19499824|20130731	XP_003628329	0	Serine/threonineproteinkinase[Medicagotruncatula]_x0001_gb|AET02805.1|Serine/threonineproteinkinase[Medicagotruncatula]
evgevgevgvelvLoc7912t2	105.865	-1.68816	0.0117322	Medtr2g090320.1	2e-16	|hypotheticalprotein|LC|chr2:38415173-38416903|20130731	ABN09044	1e-39	RibonucleaseH[Medicagotruncatula]
evgevgevgvelvLoc15138t5	98.9964	-1.66377	0.004871	Medtr3g056320.2	3e-38	|LRRandNB-ARCdomaindiseaseresistanceprotein|LC|chr3:22443863-22440316|20130731	XP_003600277	2e-35	NBS-containingresistance-likeprotein[Medicagotruncatula]_x0001_gb|AES70528.1|NBS-containingresistance-likeprotein[Medicagotruncatula]
evgevgevgvelvLoc27790d13227t1	38.6307	-1.65825	0.0167359	Medtr7g114970.1	3e-141	|aldo/ketoreductasefamilyoxidoreductase|HC|chr7:47470235-47466874|20130731	XP_004488050	2e-148	PREDICTED:probablealdo-ketoreductase1-likeisoformX1[Cicerarietinum]
evgevgevgvelvLoc2666t12	247.633	-1.64473	0.00252812	Medtr2g071960.1	0	|Rpp4C4|LC|chr2:30124658-30116437|20130731	XP_004492314	2e-163	PREDICTED:probablediseaseresistanceproteinAt4g27220-like[Cicerarietinum]
evgevgevgvelvLoc7976t2	31.1659	-1.62986	0.0122038	Medtr4g046673.1	3e-17	|hypotheticalprotein|LC|chr4:16453842-16455341|20130731	XP_003615289	2e-22	MPF2-like-B[Medicagotruncatula]_x0001_gb|AES98247.1|MPF2-like-B[Medicagotruncatula]
evgevgevgvelvLoc2169t45	323.882	-1.6262	0.00414242	Medtr3g062090.1	0	|NB-ARCdomaindiseaseresistanceprotein|LC|chr3:27987790-28006982|20130731	XP_004499735	0	PREDICTED:uncharacterizedproteinLOC101504500[Cicerarietinum]
evgevgevgvelvLoc14473d62709t3	156.713	-1.61151	0.0154648	Medtr6g036570.1	6e-35	|hypotheticalprotein|HC|chr6:12810114-12814879|20130731	ACJ84094	4e-32	unknown[Medicagotruncatula]_x0001_gb|AFK47734.1|unknown[Medicagotruncatula]
evgevgevgvelvLoc2033t11	212.847	-1.60865	0.00251525	Medtr6g038200.1	3e-179	|UDP-glucosyltransferasefamilyprotein|HC|chr6:13673616-13669835|20130731	XP_004489724	2e-162	PREDICTED:UDP-glycosyltransferase74E2-like[Cicerarietinum]
evgevgevgvelvLoc3247t58	128.047	-1.58048	9.29051e-05	Medtr6g471270.2	4e-153	|diseaseresistanceprotein(TIR-NBS-LRRclass)|LC|chr6:25546529-25549623|20130731	XP_003619902	1e-147	Diseaseresistanceprotein[Medicagotruncatula]_x0001_gb|AES76120.1|Diseaseresistanceprotein[Medicagotruncatula]
evgevgevgvelvLoc19496d20091t1	161.519	-1.52488	3.60611e-05	Medtr6g078380.1	0	|glycosidehydrolasefamily1protein|HC|chr6:29420595-29426323|20130731	XP_003620196	0	Beta-glucosidaseD2[Medicagotruncatula]_x0001_gb|AES76414.1|Beta-glucosidaseD2[Medicagotruncatula]
evgevgevgvelvLoc4642t1	1122.99	-1.51509	0.023498	Medtr5g017680.1	0	|patatin-likephospholipase|HC|chr5:6509714-6507109|20130731	XP_003611772	0	Patatin-likeprotein[Medicagotruncatula]_x0001_gb|AES94730.1|Patatin-likeprotein[Medicagotruncatula]
evgevgevgvelvLoc11801t1	210.657	-1.49926	0.0219267	Medtr4g035330.1	0	|cytochromeP450family81protein|HC|chr4:12156251-12151050|20130731	XP_003638310	0	CytochromeP450monooxygenase[Medicagotruncatula]_x0001_gb|AES85448.1|CytochromeP450monooxygenase[Medicagotruncatula]
evgevgevgvelvLoc14632t1	67.395	-1.48416	0.00643803	Medtr7g092250.1	0	|oligopeptidetransporterOPTfamilyprotein|HC|chr7:36538356-36534180|20130731	XP_003625173	0	OligopeptidetransporterOPTfamily[Medicagotruncatula]_x0001_gb|AES81391.1|OligopeptidetransporterOPTfamily[Medicagotruncatula]
evgevgevgvelvLoc18245t2	54.3632	-1.47892	0.0145516	Medtr2g072150.1	0	|diseaseresistanceprotein(CC-NBS-LRRclass)familyprotein|LC|chr2:30276878-30282278|20130731	XP_006594694	7e-123	PREDICTED:probablediseaseresistanceproteinAt4g27220-likeisoformX1[Glycinemax]_x0001_ref|XP_006594695.1|PREDICTED:probablediseaseresistanceproteinAt4g27220-likeisoformX2[Glycinemax]
evgevgevgvelvLoc13516t3	309.789	-1.46767	0.000562382	Medtr1g492910.1	6e-73	|corehistoneH2A/H2B/H3/H4|HC|chr1:41670194-41670930|20130731	AFK36036	2e-70	unknown[Medicagotruncatula]
evgevgevgvelvLoc12778t1	63.3896	-1.44996	0.00943064	Medtr5g032880.1	0	|1-aminocyclopropane-1-carboxylateoxidase|LC|chr5:14180328-14173939|20130731	XP_003613110	3e-169	1-aminocyclopropane-1-carboxylateoxidase[Medicagotruncatula]_x0001_gb|AES96068.1|1-aminocyclopropane-1-carboxylateoxidase[Medicagotruncatula]
evgevgevgvelvLoc21236t1	118.307	-1.44828	0.0150918	Medtr3g018740.1	2e-172	|serpin-likeprotein|HC|chr3:5155176-5156774|20130731	XP_003598643	7e-167	Serpin-ZX[Medicagotruncatula]_x0001_gb|AES68894.1|Serpin-ZX[Medicagotruncatula]
evgevgevgvelvLoc13844t12	131.921	-1.44586	0.0214944	Medtr1g050478.1	0	|F-box/LRRprotein,putative|LC|chr1:19467056-19468711|20130731	XP_003603672	3e-154	F-box/LRR-repeatprotein[Medicagotruncatula]_x0001_gb|AES73923.1|F-box/LRR-repeatprotein[Medicagotruncatula]
evgevgevgvelvLoc11696d41076t1	1043.54	-1.44191	0.0214944	Medtr2g070310.1	2e-161	|nicotianaminesynthase|HC|chr2:29575369-29576223|20130731	AFK44477	5e-155	unknown[Medicagotruncatula]
evgevgevgvelvLoc15535d9548t1	69.7475	-1.43604	0.0212962	Medtr7g056433.1	5e-72	|F-box/RNI/FBD-likedomainprotein|LC|chr7:19974926-19973580|20130731	XP_003611393	1e-44	F-box/LRR-repeatprotein[Medicagotruncatula]_x0001_gb|AES94351.1|F-box/LRR-repeatprotein[Medicagotruncatula]
evgevgevgvelvLoc1261t75	239.95	-1.42561	0.000224622	Medtr5g087390.1	0	|indole-3-acetaldehydeoxidase|HC|chr5:37865280-37857588|20130731	XP_004491149	0	PREDICTED:abscisic-aldehydeoxidase-like[Cicerarietinum]
evgevgevgvelvLoc21759t2	74.582	-1.41269	0.0091215	Medtr2g083920.1	1e-180	|DnaJheatshockamine-terminaldomainprotein|HC|chr2:35226922-35222690|20130731	XP_003596710	4e-178	ChaperoneproteindnaJ[Medicagotruncatula]_x0001_gb|ACJ84986.1|unknown[Medicagotruncatula]_x0001_gb|AES66961.1|ChaperoneproteindnaJ[Medicagotruncatula]
evgevgevgvelvLoc7130t1	120.383	-1.40746	0.0200538	Medtr1g048720.1	3e-127	|transcriptionfactorORG2-likeprotein|HC|chr1:18792728-18791151|20130731	AFK45714	2e-123	unknown[Medicagotruncatula]
evgevgevgvelvLoc9172d11970t2	170.69	-1.39953	0.0132174	Medtr5g097180.1	0	|serinecarboxypeptidase-likeprotein|HC|chr5:42547643-42549779|20130731	XP_003617939	0	Serinecarboxypeptidase-likeprotein[Medicagotruncatula]_x0001_gb|AET00898.1|Serinecarboxypeptidase-likeprotein[Medicagotruncatula]
evgevgevgvelvLoc17072t5	109.58	-1.39616	0.00949149	Medtr6g018400.1	7e-150	|F-boxSKIP23-likeprotein|LC|chr6:7048627-7045960|20130731	XP_003618745	3e-147	F-boxprotein[Medicagotruncatula]_x0001_gb|AES74963.1|F-boxprotein[Medicagotruncatula]
evgevgevgvelvLoc12932d47900t1	189.89	-1.38396	0.00881113	Medtr8g073260.1	8e-172	|ankyrinrepeatprotein|LC|chr8:31040963-31038782|20130731	XP_003629109	4e-169	Ankyrinrepeatprotein[Medicagotruncatula]_x0001_gb|AET03585.1|Ankyrinrepeatprotein[Medicagotruncatula]
evgevgevgvelvLoc9221t5	173.599	-1.36086	5.782e-06	Medtr7g051240.1	0	|FAD-dependentoxidoreductase|HC|chr7:17945735-17939463|20130731	XP_003622718	0	D-aminoaciddehydrogenasesmallsubunit[Medicagotruncatula]_x0001_gb|AES78936.1|D-aminoaciddehydrogenasesmallsubunit[Medicagotruncatula]
evgevgevgvelvLoc3469t2	1766.42	-1.35908	0.000120424	Medtr5g090250.1	2e-28	|inhibitoroftrypsinandhagemanfactor-likeprotein|HC|chr5:39307372-39306717|20130731	XP_003617314	1e-25	proteaseinhibitor[Medicagotruncatula]_x0001_gb|AET00273.1|proteaseinhibitor[Medicagotruncatula]
evgevgevgvelvLoc12894t3	68.2932	-1.35409	0.000854564	Medtr0038s0060.1	0	|functionalresistanceproteinKR1,putative|LC|scaffold0038:34557-40141|20130731	XP_003620079	0	Resistanceprotein[Medicagotruncatula]_x0001_gb|AES76297.1|Resistanceprotein[Medicagotruncatula]
evgevgevgvelvLoc6612d55827t8	284.488	-1.33622	4.61096e-05	Medtr6g071430.2	0	|diseaseresistanceprotein(TIR-NBS-LRRclass)|LC|chr6:26142624-26148549|20130731	XP_003619894	0	Diseaseresistance-likeprotein[Medicagotruncatula]_x0001_gb|AES76112.1|Diseaseresistance-likeprotein[Medicagotruncatula]
evgevgevgvelvLoc7218d2865t5	399.87	-1.26872	0.00646282	Medtr2g075770.1	0	|gamma-glutamylhydrolase|HC|chr2:31687197-31692593|20130731	XP_003596308	0	Gamma-glutamylhydrolase[Medicagotruncatula]_x0001_gb|AES66559.1|Gamma-glutamylhydrolase[Medicagotruncatula]
evgevgevgvelvLoc8598t3	97.0798	-1.26719	0.00144141	Medtr2g090105.1	9e-31	|hypotheticalprotein|HC|chr2:38177532-38176202|20130731	ABD33026	0	Cyclin-likeF-box;FAR1;Zincfinger,SWIM-type[Medicagotruncatula]
evgevgevgvelvLoc9214t14	124.512	-1.24747	0.00760068	Medtr6g036840.1	0	|LRRreceptor-likekinasefamilyprotein|LC|chr6:12929942-12933118|20130731	XP_003619090	0	CCP[Medicagotruncatula]_x0001_gb|AES75308.1|CCP[Medicagotruncatula]
evgevgevgvelvLoc13314t6utrorf	43.3183	-1.24009	0.0156554	Medtr1g046510.1	3e-119	|hydroxyethylthiazolekinasefamilyprotein|HC|chr1:17530639-17528192|20130731	XP_004497741	6e-117	PREDICTED:hydroxyethylthiazolekinase-like[Cicerarietinum]
evgevgevgvelvLoc19482t1	115.843	-1.16516	0.00817349	Medtr5g090900.1	0	|hypotheticalprotein|HC|chr5:39593976-39597804|20130731	XP_003617375	0	hypotheticalproteinMTR_5g090900[Medicagotruncatula]_x0001_gb|AET00334.1|hypotheticalproteinMTR_5g090900[Medicagotruncatula]
evgevgevgvelvLoc3547d15857t1	517.595	-1.14559	0.00435974	Medtr1g093600.1	0	|AP2/ERFandB3domaintranscriptionfactor|HC|chr1:41953202-41951396|20130731	XP_003591822	0	AP2/ERFandB3domain-containingtranscriptionrepressorTEM1[Medicagotruncatula]_x0001_gb|AES62073.1|AP2/ERFandB3domain-containingtranscriptionrepressorTEM1[Medicagotruncatula]
evgevgevgvelvLoc4428t11	173.397	-1.14296	0.00120075	Medtr2g035480.1	2e-158	|Mo-molybdopterincofactorsulfurase|HC|chr2:15090768-15095115|20130731	XP_003594861	1e-155	MOSCdomain-containingprotein[Medicagotruncatula]_x0001_gb|AES65112.1|MOSCdomain-containingprotein[Medicagotruncatula]
evgevgevgvelvLoc20126t2	129.299	-1.13594	0.00137349	Medtr5g032660.1	7e-129	|dihydrofolatereductase-likeprotein|HC|chr5:14068321-14065876|20130731	XP_003613094	3e-126	Ovariancancer-associatedgene2protein-likeprotein[Medicagotruncatula]_x0001_gb|AES96052.1|Ovariancancer-associatedgene2protein-likeprotein[Medicagotruncatula]
evgevgevgvelvLoc10230d188t3	234.957	-1.12745	0.00833127	Medtr5g086010.1	1e-177	|hypotheticalprotein|HC|chr5:37184379-37187682|20130731	XP_003616946	4e-179	hypotheticalproteinMTR_5g086010[Medicagotruncatula]_x0001_gb|AES99904.1|hypotheticalproteinMTR_5g086010[Medicagotruncatula]
evgevgevgvelvLoc15920t11	370.734	-1.0844	0.00820329	Medtr7g068350.1	7e-38	|transmembraneprotein,putative|LC|chr7:25002434-25001592|20130731	ABD33316	8e-50	hypotheticalproteinMtrDRAFT_AC158502g25v2[Medicagotruncatula]
evgevgevgvelvLoc2031d73951t3	9231.75	-1.05625	2.96257e-09	Medtr2g070870.1	0	|plantgibberellin2-oxidase|HC|chr2:29878373-29875542|20130731	Q9SQ80	2e-175	RecName:Full=Gibberellin2-beta-dioxygenase1;AltName:Full=GA2-oxidase1;AltName:Full=Gibberellin2-beta-hydroxylase1;AltName:Full=Gibberellin2-oxidase1;AltName:Full=ProteinSLENDER_x0001_gb|AAF13735.1|AF101383_1gibberellin2beta-hydroxylase[Pisumsativum]
evgevgevgvelvLoc4292d2976t1	419.93	-1.04842	0.0200538	Medtr5g038590.1	2e-11	|transmembraneprotein,putative|HC|chr5:16955018-16960478|20130731	XP_003613605	6e-09	hypotheticalproteinMTR_5g038590[Medicagotruncatula]_x0001_gb|AES96563.1|hypotheticalproteinMTR_5g038590[Medicagotruncatula]
evgevgevgvelvLoc556d57585t1	2643.41	-1.02486	0.0209656	Medtr8g046140.1	1e-102	|50SribosomalproteinL5P|HC|chr8:18049015-18045608|20130731	XP_004293968	6e-101	PREDICTED:60SribosomalproteinL11-like[Fragariavescasubsp.vesca]
evgevgevgvelvLoc27212t3	137.908	1.00187	0.0119801	Medtr3g054080.1	0	|cyclin-dependentkinase|HC|chr3:21442069-21436095|20130731	AAK97227	1e-179	CDK-activatingkinase[Medicagosativasubsp.xvaria]
evgevgevgvelvLoc15250d32955t2	228.313	1.00192	0.00050382	Medtr1g027690.1	0	|receptor-likekinase|HC|chr1:9237903-9235498|20130731	XP_004498414	0	PREDICTED:probablereceptor-likeproteinkinaseAt1g67000-like[Cicerarietinum]
evgevgevgvelvLoc29271t1	104.614	1.02853	5.29511e-05	Medtr8g023400.1	8e-154	|zincfinger,C3HC4type(RINGfinger)protein|HC|chr8:8435238-8433493|20130731	XP_003627467	3e-151	RING-H2fingerproteinATL3C[Medicagotruncatula]_x0001_gb|AET01943.1|RING-H2fingerproteinATL3C[Medicagotruncatula]
evgevgevgvelvLoc3437t1	991.294	1.05257	0.0200538	Medtr6g015780.1	8e-56	|RALF|HC|chr6:5452922-5452185|20130731	XP_004507305	1e-36	PREDICTED:uncharacterizedproteinLOC101514066[Cicerarietinum]
evgevgevgvelvLoc10945t6	544.709	1.05267	0.0132174	Medtr1g027960.1	0	|receptor-likekinase|HC|chr1:9363272-9365121|20130731	XP_003619237	0	Kinase-likeprotein[Medicagotruncatula]_x0001_gb|AES75455.1|Kinase-likeprotein[Medicagotruncatula]
evgevgevgvelvLoc19414t3	110.427	1.05295	0.012007	Medtr4g018860.1	9e-107	|PAR1protein|HC|chr4:5828279-5829710|20130731	XP_003604795	3e-104	hypotheticalproteinMTR_4g018860[Medicagotruncatula]_x0001_gb|AES86992.1|hypotheticalproteinMTR_4g018860[Medicagotruncatula]
evgevgevgvelvLoc11963t2	447.275	1.05553	0.0218711	Medtr2g030530.1	1e-148	|glycolipidtransferprotein|HC|chr2:11516969-11519281|20130731	XP_003594554	5e-146	Glycolipidtransferproteindomain-containingprotein[Medicagotruncatula]_x0001_gb|AES64805.1|Glycolipidtransferproteindomain-containingprotein[Medicagotruncatula]_x0001_gb|AFK34315.1|unknown[Medicagotruncatula]
evgevgevgvelvLoc14843d284t1	242.558	1.06074	0.0156508	Medtr5g087360.2	0	|LRRreceptor-likekinase|LC|chr5:37840680-37846604|20130731	XP_003617048	0	Receptorproteinkinase-likeprotein[Medicagotruncatula]_x0001_gb|AET00007.1|Receptorproteinkinase-likeprotein[Medicagotruncatula]
evgevgevgvelvLoc2860d82552t5	1072.01	1.11059	0.0243184	Medtr4g023040.1	0	|diseaseresistanceprotein(TIR-NBS-LRRclass),putative|HC|chr4:7755936-7751200|20130731	XP_003605028	0	NBS-containingresistance-likeprotein[Medicagotruncatula]_x0001_gb|AES87225.1|NBS-containingresistance-likeprotein[Medicagotruncatula]
evgevgevgvelvLoc33001d52492t1	90.8901	1.12393	0.000752607	Medtr7g075170.1	1e-56	|ankyrinrepeatandzincfingerprotein,putative|HC|chr7:28211196-28204129|20130731	XP_003623737	7e-54	Ankyrinrepeatandzincfingerdomain-containingprotein[Medicagotruncatula]_x0001_gb|AES79955.1|Ankyrinrepeatandzincfingerdomain-containingprotein[Medicagotruncatula]
evgevgevgvelvLoc30854t2	410.009	1.14195	0.00158771	Medtr4g016590.1	2e-26	|UPF0614C14orf102-likeprotein|HC|chr4:5074660-5083977|20130731	XP_004515233	8e-25	PREDICTED:proteinNRDE2homologisoformX3[Cicerarietinum]
evgevgevgvelvLoc246564ct1	87.5718	1.14764	0.00845073	Medtr3g058110.1	0	|cytochromeP450family71protein|LC|chr3:22987741-22985915|20130731	XP_003600339	0	CytochromeP450[Medicagotruncatula]_x0001_gb|AES70590.1|CytochromeP450[Medicagotruncatula]
evgevgevgvelvLoc47040ct1	239.398	1.15164	0.0148796	Medtr4g124855.1	1e-113	|plantinvertase/pectinmethylesteraseinhibitor|HC|chr4:51760857-51762452|20130731	AFK40997	2e-110	unknown[Medicagotruncatula]
evgevgevgvelvLoc28452t2	142.247	1.19102	0.000266528	Medtr6g088245.1	2e-47	|diseaseresistanceprotein(TIR-NBS-LRRclass)|LC|chr6:33391048-33386330|20130731	XP_003595214	5e-44	Tir-nbs-lrrresistanceprotein[Medicagotruncatula]_x0001_gb|AES65465.1|Tir-nbs-lrrresistanceprotein[Medicagotruncatula]
evgevgevgvelvLoc9343t9	234.392	1.19539	0.00251525	Medtr5g086040.3	7e-89	|LysMreceptorkinaseK1B|HC|chr5:37200474-37204679|20130731	XP_003616950	3e-86	Receptor-likeproteinkinase[Medicagotruncatula]_x0001_gb|AES99908.1|Receptor-likeproteinkinase[Medicagotruncatula]
evgevgevgvelvLoc5037t29	574.542	1.23861	2.54376e-13	Medtr6g088250.1	0	|diseaseresistanceprotein(TIR-NBS-LRRclass),putative|LC|chr6:33403560-33394883|20130731	XP_003620652	0	ElongationfactorTs[Medicagotruncatula]_x0001_gb|AES76870.1|ElongationfactorTs[Medicagotruncatula]
evgevgevgvelvLoc25064d55150t1	235.628	1.24642	1.91863e-05	Medtr1g100880.1	0	|ATP-bindingprotein,putative|HC|chr1:45292482-45295299|20130731	XP_003592260	0	hypotheticalproteinMTR_1g100880[Medicagotruncatula]_x0001_gb|AES62511.1|hypotheticalproteinMTR_1g100880[Medicagotruncatula]
evgevgevgvelvLoc7836t9	98.5916	1.25628	0.00893189	Medtr6g014150.1	0	|UDP-glucosyltransferasefamilyprotein|HC|chr6:4558717-4557116|20130731	XP_003618649	0	Cytokinin-O-glucosyltransferase[Medicagotruncatula]_x0001_gb|AES74867.1|Cytokinin-O-glucosyltransferase[Medicagotruncatula]
evgevgevgvelvLoc1134t11	523.45	1.27094	0.00184692	Medtr7g021820.1	0	|aldo/ketoreductasefamilyoxidoreductase|HC|chr7:6955284-6958197|20130731	XP_003621699	0	Aldo-ketoreductaseyakc[Medicagotruncatula]_x0001_gb|AES77917.1|Aldo-ketoreductaseyakc[Medicagotruncatula]
evgevgevgvelvLoc20679t4	170.137	1.27328	0.00239279	Medtr5g048670.1	1e-50	|replicationfactor-Aprotein1,amine-terminaldomainprotein|LC|chr5:21289896-21286770|20130731	AFK40613	5e-29	unknown[Medicagotruncatula]
evgevgevgvelvLoc339t18	1568.59	1.30709	4.61157e-05	Medtr6g043240.1	6e-25	|peroxidasefamilyprotein|HC|chr6:14950373-14945703|20130731	XP_003592513	2e-22	Peroxidase[Medicagotruncatula]_x0001_gb|AES62764.1|Peroxidase[Medicagotruncatula]
evgevgevgvelvLoc231t22	4869.64	1.30987	0.00820329	Medtr7g113030.1	2e-179	|epoxidehydrolase|HC|chr7:46524903-46522401|20130731	XP_003626244	9e-177	Epoxidehydrolase[Medicagotruncatula]_x0001_gb|ABN08021.1|Epoxidehydrolase[Medicagotruncatula]_x0001_gb|AES82462.1|Epoxidehydrolase[Medicagotruncatula]
evgevgevgvelvLoc1202d50609t3	4193.04	1.36361	0.000752607	Medtr2g022350.1	0	|extracellulardermalglycoprotein|LC|chr2:7710507-7712034|20130731	XP_007147763	6e-113	hypotheticalproteinPHAVU_006G153100g[Phaseolusvulgaris]_x0001_gb|ESW19757.1|hypotheticalproteinPHAVU_006G153100g[Phaseolusvulgaris]
evgevgevgvelvLoc19158t3	117.48	1.3642	0.0198539	Medtr8g020310.2	1e-149	|calcium-bindingEFhand-likeprotein|HC|chr8:7063441-7065673|20130731	XP_003627249	5e-147	Calumenin[Medicagotruncatula]_x0001_gb|AET01725.1|Calumenin[Medicagotruncatula]
evgevgevgvelvLoc460d79367t5	89.8613	1.39857	0.0210826	Medtr2g041180.1	0	|DUF247domainprotein|LC|chr2:18058170-18056680|20130731	XP_003594927	0	hypotheticalproteinMTR_2g036320[Medicagotruncatula]_x0001_gb|AES65178.1|hypotheticalproteinMTR_2g036320[Medicagotruncatula]
evgevgevgvelvLoc1966d79686t3	98.1299	1.42587	0.00917155	Medtr5g057040.1	9e-158	|F-boxproteininteractiondomainprotein|LC|chr5:23755020-23750688|20130731	XP_003635790	1e-156	Receptor-likekinase[Medicagotruncatula]_x0001_gb|AES82928.1|Receptor-likekinase[Medicagotruncatula]
evgevgevgvelvLoc33456d393t1	122.958	1.43279	0.000777139	Medtr3g109880.1	5e-55	|polyketidecyclase/dehydraseandlipidtransporter|HC|chr3:51406296-51405429|20130731	XP_004501142	1e-70	PREDICTED:lachrymatory-factorsynthase-like[Cicerarietinum]
evgevgevgvelvLoc2277d77512t6	602.511	1.46033	0.00208118	Medtr1g096310.1	2e-125	|caffeicacidO-methyltransferase|HC|chr1:43364174-43366117|20130731	P93324	1e-123	RecName:Full=Isoliquiritigenin2'-O-methyltransferase;Short=MsCHMT;AltName:Full=ChalconeO-methyltransferase;Short=ChOMT;AltName:Full=Licodione2'-O-methyltransferase;Short=MsLMT_x0001_pdb|1FP1|DChainD,CrystalStructureAnalysisOfChalconeO-Methyltransferase_x0001_gb|AAB48
evgevgevgvelvLoc33776d41445t1	168.638	1.48464	0.000736463	Medtr1g050500.1	4e-21	|replicationfactor-Acarboxy-terminaldomainprotein|LC|chr1:19683996-19681538|20130731	XP_003590244	2e-18	hypotheticalproteinMTR_1g050500[Medicagotruncatula]_x0001_gb|AES60495.1|hypotheticalproteinMTR_1g050500[Medicagotruncatula]
evgevgevgvelvLoc1594t25	612.839	1.48961	0.00307164	Medtr7g034345.1	1e-171	|uroporphyrinogen-IIIC-methyltransferase|HC|chr7:12836672-12833047|20130731	XP_004509171	0	PREDICTED:sirohemesynthase2-likeisoformX1[Cicerarietinum]
evgevgevgvelvLoc23563d20545t1	119.085	1.50025	0.0134081	Medtr2g096970.1	0	|kinase1B|HC|chr2:41453479-41460427|20130731	BAE71262	1e-152	putativeproteinkinaseAPK1A[Trifoliumpratense]
evgevgevgvelvLoc4252d63803t2	300.146	1.52309	3.80915e-07	Medtr6g471080.1	2e-96	|lateembryogenesisabundantprotein|HC|chr6:25434262-25435412|20130731	XP_003619854	5e-74	Harpininducingprotein[Medicagotruncatula]_x0001_ref|XP_003619892.1|Harpininducingprotein[Medicagotruncatula]_x0001_gb|AES76072.1|Harpininducingprotein[Medicagotruncatula]_x0001_gb|AES76110.1|Harpininducingprotein[Medicagotruncatula]
evgevgevgvelvLoc10972t1	490.25	1.54878	0.0247008	Medtr4g095050.1	0	|cytochromeP450familyprotein|HC|chr4:39587364-39583537|20130731	ACJ85868	0	unknown[Medicagotruncatula]_x0001_gb|AFK47557.1|unknown[Medicagotruncatula]
evgevgevgvelvLoc21973d15578t1	71.0927	1.59179	0.00133151	Medtr1g082740.1	1e-80	|C3HC4-typeRINGzincfingerprotein|HC|chr1:36824962-36827514|20130731	XP_003591092	4e-78	E3ubiquitin-proteinligaseTopors[Medicagotruncatula]_x0001_gb|AES61343.1|E3ubiquitin-proteinligaseTopors[Medicagotruncatula]
evgevgevgvelvLoc24842t3	25.0375	1.59608	0.00832849	Medtr6g015510.1	4e-144	|diseaseresistanceprotein(TIR-NBS-LRRclass)|HC|chr6:5185384-5180419|20130731	XP_004489498	6e-129	PREDICTED:uncharacterizedproteinLOC101494533[Cicerarietinum]
evgevgevgvelvLoc11741t1utrorf	31.8952	1.59917	0.00777004	Medtr2g045070.1	2e-78	|SETdomainprotein|HC|chr2:19607366-19612113|20130731	XP_003595407	5e-76	ProteinSETDOMAINGROUP[Medicagotruncatula]_x0001_gb|AES65658.1|ProteinSETDOMAINGROUP[Medicagotruncatula]
evgevgevgvelvLoc1642d23t1	7088.68	1.60088	0.0117101	Medtr8g040860.1	3e-161	|2-hydroxyisoflavanonedehydratase|HC|chr8:15234653-15233661|20130731	XP_003627985	1e-158	Hormone-sensitivelipase[Medicagotruncatula]_x0001_gb|AET02461.1|Hormone-sensitivelipase[Medicagotruncatula]
evgevgevgvelvLoc25598d49435t1	47.5868	1.60543	0.00224898	Medtr3g015383.1	1e-56	|hypotheticalprotein|LC|chr3:4442285-4444262|20130731	ABN06136	7e-167	RNA-directedDNApolymerase(Reversetranscriptase);RibonucleaseH[Medicagotruncatula]
evgevgevgvelvLoc4385t7	252.65	1.61188	0.0017358	Medtr0277s0020.3	0	|diseaseresistanceprotein(TIR-NBS-LRRclass)|LC|scaffold0277:14030-8135|20130731	XP_003620334	0	Sucrosesynthase[Medicagotruncatula]_x0001_gb|AES76552.1|Sucrosesynthase[Medicagotruncatula]
evgevgevgvelvLoc23660d9649t1	30.293	1.64924	0.0106428	Medtr2g100620.1	2e-06	|GDSL-likelipase/acylhydrolase|HC|chr2:43250706-43252626|20130731
evgevgevgvelvLoc17338t2	78.3774	1.66749	0.0178749	Medtr6g075870.1	7e-131	|diseaseresistanceprotein(TIR-NBS-LRRclass)|LC|chr6:28180946-28184059|20130731	XP_003620088	3e-128	Resistanceprotein[Medicagotruncatula]_x0001_gb|AES76306.1|Resistanceprotein[Medicagotruncatula]
evgevgevgvelvLoc12188d26432t5	48.4132	1.66822	0.000427604	Medtr5g062650.1	9e-63	|glycosidehydrolasefamily3amine-terminaldomainprotein|HC|chr5:25956197-25961615|20130731	XP_003615019	4e-60	hypotheticalproteinMTR_5g062650[Medicagotruncatula]_x0001_gb|AES97977.1|hypotheticalproteinMTR_5g062650[Medicagotruncatula]
evgevgevgvelvLoc24680t6	42.2306	1.70046	0.00720291	Medtr6g077680.1	8e-53	|DNAreplicationfactorCDT1-likeprotein|LC|chr6:29816274-29809922|20130731	XP_003620237	5e-50	hypotheticalproteinMTR_6g078990[Medicagotruncatula]_x0001_gb|AES76455.1|hypotheticalproteinMTR_6g078990[Medicagotruncatula]
evgevgevgvelvLoc100d44366t12	3594.42	1.71601	0.0206012	Medtr3g012210.1	8e-76	|hypotheticalprotein|LC|chr3:3288810-3287019|20130731	CAN65719	0	hypotheticalproteinVITISV_020846[Vitisvinifera]
evgevgevgvelvLoc25190d1855t2	29.4081	1.73846	0.00716158	Medtr6g052455.1	2e-78	|NB-ARCdomaindiseaseresistanceprotein|LC|chr6:18805589-18809021|20130731	XP_003619440	1e-63	NBS-LRRresistanceprotein[Medicagotruncatula]_x0001_gb|AES75658.1|NBS-LRRresistanceprotein[Medicagotruncatula]
evgevgevgvelvLoc19029ct1	272.554	1.77363	0.00239279	Medtr8g086070.1	1e-12	|dicarboxylatecarrierprotein|HC|chr8:35724954-35729888|20130731	XP_004504304	1e-10	PREDICTED:mitochondrialdicarboxylate/tricarboxylatetransporterDTC-like[Cicerarietinum]
evgevgevgvelvLoc2716t8	135.475	1.77506	0.00685633	Medtr6g009610.1	1e-144	|DUF247domainprotein|LC|chr6:2926608-2927861|20130731	XP_003618445	4e-142	hypotheticalproteinMTR_6g009610[Medicagotruncatula]_x0001_gb|AES74663.1|hypotheticalproteinMTR_6g009610[Medicagotruncatula]
evgevgevgvelvLoc32736d7045t1	19.1597	1.8078	0.0144924	Medtr3g031750.1	6e-100	|NB-ARCdomaindiseaseresistanceprotein|LC|chr3:26619533-26631679|20130731	XP_003599333	1e-97	Cc-nbs-lrrresistanceprotein[Medicagotruncatula]_x0001_gb|AES69584.1|Cc-nbs-lrrresistanceprotein[Medicagotruncatula]
evgevgevgvelvLoc12975t1	61.5768	1.86101	0.00241573	Medtr3g056160.1	0	|RNA-bindingdomainCCCH-typezincfingerprotein|LC|chr3:22346532-22343026|20130731	XP_003600264	0	ZincfingerCCCHdomain-containingprotein[Medicagotruncatula]_x0001_gb|AES70515.1|ZincfingerCCCHdomain-containingprotein[Medicagotruncatula]
evgevgevgvelvLoc2310t45	404.218	1.86146	0.00385861	Medtr6g072450.1	0	|diseaseresistanceprotein(TIR-NBS-LRRclass)|LC|chr6:26802265-26807927|20130731	XP_003619957	0	Resistance-geneprotein[Medicagotruncatula]_x0001_gb|AES76175.1|Resistance-geneprotein[Medicagotruncatula]
evgevgevgvelvLoc20317t1	29.1174	1.88828	0.00773341	Medtr1g046850.1	2e-70	|ARO1-likeprotein|HC|chr1:17681800-17682852|20130731	XP_007046688	2e-53	Armadillorepeatonly2[Theobromacacao]_x0001_gb|EOX90845.1|Armadillorepeatonly2[Theobromacacao]
evgevgevgvelvLoc11700t3	1295.36	1.89165	0.002614	Medtr0365s0010.1	0	|TPR1|HC|scaffold0365:1895-3772|20130731	AFK40295	0	unknown[Medicagotruncatula]
evgevgevgvelvLoc15728t2	154.299	1.90922	0.0107363	Medtr6g023380.1	4e-160	|translationelongationfactorEFprotein|LC|chr6:8158281-8159340|20130731	XP_003618821	1e-158	ElongationfactorG[Medicagotruncatula]_x0001_gb|AES75039.1|ElongationfactorG[Medicagotruncatula]
evgevgevgvelvLoc6356t23	60.2835	1.9539	0.00954053	Medtr6g074810.1	0	|diseaseresistanceprotein(TIR-NBS-LRRclass)|LC|chr6:27677963-27674098|20130731	XP_003620056	0	Diseaseresistance-likeproteinGS3-3[Medicagotruncatula]_x0001_gb|AES76274.1|Diseaseresistance-likeproteinGS3-3[Medicagotruncatula]
evgevgevgvelvLoc4127t6	84.3076	1.97288	0.0235978	Medtr4g125750.1	1e-26	|hypotheticalprotein|LC|chr4:52194101-52193206|20130731	XP_004514033	2e-22	PREDICTED:uncharacterizedproteinLOC101506602isoformX2[Cicerarietinum]
evgevgevgvelvLoc7820t2	48.8103	1.97591	0.00512944	Medtr6g072080.1	5e-94	|cysteinyl-tRNAsynthetase|HC|chr6:26712487-26716532|20130731	XP_003619931	1e-91	Cysteinyl-tRNAsynthetase[Medicagotruncatula]_x0001_gb|AES76149.1|Cysteinyl-tRNAsynthetase[Medicagotruncatula]
evgevgevgvelvLoc17933t3	88.2359	1.97897	0.0144167	Medtr7g105720.1	6e-22	|hypotheticalprotein|LC|chr7:42885505-42883613|20130731	ABD32321	6e-57	RibonucleaseH[Medicagotruncatula]
evgevgevgvelvLoc4183t12	269.665	2.01216	3.94792e-10	Medtr6g472230.1	0	|diseaseresistanceprotein(TIR-NBS-LRRclass),putative|LC|chr6:26054240-26059623|20130731	XP_003619902	0	Diseaseresistanceprotein[Medicagotruncatula]_x0001_gb|AES76120.1|Diseaseresistanceprotein[Medicagotruncatula]
evgevgevgvelvLoc35612d22594t1	48.0777	2.0174	0.0129481	Medtr1g060030.1	4e-95	|NB-ARCdomainprotein|LC|chr1:26136298-26139749|20130731	XP_003619954	6e-87	Diseaseresistance-likeprotein[Medicagotruncatula]_x0001_gb|AES76172.1|Diseaseresistance-likeprotein[Medicagotruncatula]
evgevgevgvelvLoc5246t5	133.613	2.03041	0.01551	Medtr6g072320.1	0	|diseaseresistanceprotein(TIR-NBS-LRRclass)|LC|chr6:26761798-26765665|20130731	XP_003619954	0	Diseaseresistance-likeprotein[Medicagotruncatula]_x0001_gb|AES76172.1|Diseaseresistance-likeprotein[Medicagotruncatula]
evgevgevgvelvLoc4580t1	16.6848	2.15908	0.0219709	Medtr1g105765.1	2e-73	|transmembraneprotein,putative|HC|chr1:47722495-47723773|20130731	XP_003638001	6e-71	hypotheticalproteinMTR_116s0021[Medicagotruncatula]_x0001_gb|AES85139.1|hypotheticalproteinMTR_116s0021[Medicagotruncatula]
evgevgevgvelvLoc9223t7utrorf	28.8279	2.16127	0.000804792	Medtr7g007510.1	5e-89	|PPRdomainprotein|LC|chr7:1521936-1527121|20130731	XP_003621959	6e-54	Pentatricopeptiderepeat-containingprotein[Medicagotruncatula]_x0001_gb|AES78177.1|Pentatricopeptiderepeat-containingprotein[Medicagotruncatula]
evgevgevgvelvLoc16373d26884t1	197.512	2.16842	0.0166168	Medtr5g087320.1	0	|receptor-likeprotein|LC|chr5:37825611-37822549|20130731	XP_003617044	0	Receptor-likeproteinkinase[Medicagotruncatula]_x0001_gb|AET00003.1|Receptor-likeproteinkinase[Medicagotruncatula]
evgevgevgvelvLoc18892t5utrorf	21.0224	2.18621	0.0091215	Medtr8g062850.1	3e-97	|hypotheticalprotein|LC|chr8:26291051-26295521|20130731	XP_003628634	9e-95	hypotheticalproteinMTR_8g062850[Medicagotruncatula]_x0001_gb|AET03110.1|hypotheticalproteinMTR_8g062850[Medicagotruncatula]
evgevgevgvelvLoc36033d22673t1	12.6721	2.19711	0.0121527	Medtr8g041190.1	3e-61	|LRRreceptor-likekinasefamilyprotein|LC|chr8:15495055-15492554|20130731	XP_003627987	3e-60	Receptor-likekinase,partial[Medicagotruncatula]_x0001_gb|AET02463.1|Receptor-likekinase,partial[Medicagotruncatula]
evgevgevgvelvLoc15325t2	194.777	2.20602	1.24821e-05	Medtr3g056585.1	0	|LRRandNB-ARCdomaindiseaseresistanceprotein|LC|chr3:22616366-22612832|20130731	XP_004506662	0	PREDICTED:diseaseresistanceproteinRPM1-like[Cicerarietinum]
evgevgevgvelvLoc47169d36051t1	10.572	2.26126	0.0139921	Medtr2g078070.1	5e-114	|NBS-LRRtypediseaseresistanceprotein|HC|chr2:32407930-32411469|20130731	XP_004489083	1e-60	PREDICTED:putativediseaseresistanceproteinRGA1-like[Cicerarietinum]
evgevgevgvelvLoc31844t2	43.3656	2.26719	0.0106104	Medtr6g027080.1	1e-44	|diseaseresistanceprotein(TIR-NBS-LRRclass)|LC|chr6:9167437-9166142|20130731	XP_003618935	4e-42	TIR-NBS-LRRtypediseaseresistanceprotein[Medicagotruncatula]_x0001_gb|AES75153.1|TIR-NBS-LRRtypediseaseresistanceprotein[Medicagotruncatula]
evgevgevgvelvLoc13828t2	33.3345	2.30843	0.00318868	Medtr4g115160.2	0	|nucleosomeassemblyprotein|LC|chr4:47526912-47532730|20130731	XP_003609393	8e-180	Testis-specificY-encodedprotein[Medicagotruncatula]_x0001_gb|AES91590.1|Testis-specificY-encodedprotein[Medicagotruncatula]
evgevgevgvelvLoc75460ct1	19.4242	2.36412	0.00808985	Medtr2g086740.1	4e-43	|plantintegralmembraneprotein|HC|chr2:36464677-36466663|20130731	XP_003555157	4e-66	PREDICTED:casparianstripmembraneprotein5-like[Glycinemax]
evgevgevgvelvLoc35424d10216t1	35.7526	2.42934	2.90181e-06	Medtr3g111870.1	1e-07	|cytosolicpurine5-nucleotidase|HC|chr3:52355081-52361044|20130731
evgevgevgvelvLoc29948d365t1	37.8722	2.46441	3.60611e-05	Medtr4g116010.1	6e-67	|flavonolsynthase/flavanone3-hydroxylase|HC|chr4:47959682-47957364|20130731	XP_003609468	3e-64	Flavonolsynthase/flavanone3-hydroxylase[Medicagotruncatula]_x0001_gb|AES91665.1|Flavonolsynthase/flavanone3-hydroxylase[Medicagotruncatula]
evgevgevgvelvLoc371196ct1	10.3123	2.47032	0.00110102	Medtr4g063060.1	2e-26	|60SribosomalproteinL23a-2|HC|chr4:23319050-23321520|20130731	ETN68295	2e-49	ribosomalproteinL23[Necatoramericanus]
evgevgevgvelvLoc15177d19347t1	88.378	2.49632	0.00238688	Medtr8g028785.1	4e-68	|hypotheticalprotein|LC|chr8:11109041-11107751|20130731	ABD32189	0	Polynucleotidyltransferase,RibonucleaseHfold[Medicagotruncatula]
evgevgevgvelvLoc26370t1	127.282	2.50847	0.000373566	Medtr3g028350.1	7e-09	|hypotheticalprotein|LC|chr3:8989418-8988833|20130731	XP_003628024	3e-114	hypotheticalproteinMTR_8g041550[Medicagotruncatula]_x0001_gb|AET02500.1|hypotheticalproteinMTR_8g041550[Medicagotruncatula]
evgevgevgvelvLoc137540ct1	51.9696	2.52347	0.00209804	Medtr5g096910.1	5e-161	|F-boxproteininteractiondomainprotein|LC|chr5:42410912-42412096|20130731	XP_003617917	2e-158	F-boxprotein[Medicagotruncatula]_x0001_gb|AET00876.1|F-boxprotein[Medicagotruncatula]
evgevgevgvelvLoc6421t7	288.836	2.62213	2.96257e-09	Medtr7g070940.1	0	|UDP-glucosyltransferasefamilyprotein|HC|chr7:26259279-26261446|20130731	XP_003623451	0	UDP-glucuronosyltransferase2B4[Medicagotruncatula]_x0001_gb|AES79669.1|UDP-glucuronosyltransferase2B4[Medicagotruncatula]
evgevgevgvelvLoc86433ct1	11.8659	3.03455	3.68774e-05	Medtr5g014380.1	2e-47	|hypotheticalprotein|LC|chr5:4826005-4825221|20130731	ABN08132	1e-64	Putativenon-LTRretroelementreversetranscriptase,related[Medicagotruncatula]
evgevgevgvelvLoc37856t1	12.0621	3.05911	3.60334e-05	Medtr3g104500.1	8e-50	|ADP/ATPcarrierprotein|HC|chr3:48144297-48148846|20130731	XP_003094643	5e-92	CRE-TAG-61protein[Caenorhabditisremanei]_x0001_gb|EFO91062.1|CRE-TAG-61protein[Caenorhabditisremanei]
evgevgevgvelvLoc3288t10	60.7968	3.12966	2.19086e-11	Medtr7g066260.1	9e-62	|DUF674familyprotein|LC|chr7:24122282-24120153|20130731	XP_003595901	2e-59	hypotheticalproteinMTR_2g063210[Medicagotruncatula]_x0001_gb|AES66152.1|hypotheticalproteinMTR_2g063210[Medicagotruncatula]
evgevgevgvelvLoc12827d584t1	111.369	3.17911	2.92033e-10	Medtr7g026230.1	0	|actin-97|HC|chr7:8686628-8691111|20130731	AHB20148	0	actin[Meloidogyneenterolobii]
evgevgevgvelvLoc19923d5404t1	13.8068	3.77609	3.78569e-09	Medtr4g085540.1	4e-56	|polyadenylate-bindingprotein|HC|chr4:33416965-33423437|20130731	XP_001894673	1e-80	polyadenylate-bindingprotein1[Brugiamalayi]_x0001_gb|EDP36463.1|polyadenylate-bindingprotein1,putative[Brugiamalayi]

## Sheet: GO
Table S4, cont. Distribution of DEGs among GO terms (cv. Moapa 69)
Down-regulated	Ontology	Description	Number in input list	Number in BG/Ref	p-value	FDR
GO:0006952	P	defense response	22	799	1.9e-12	2.9e-10
GO:0006950	P	response to stress	23	1087	9.8e-11	7.4e-09
GO:0050896	P	response to stimulus	23	1164	3.7e-10	1.9e-08
GO:0007165	P	signal transduction	11	644	9.2e-05	0.0035
GO:0023046	P	signaling process	11	719	0.00024	0.006
GO:0023060	P	signal transmission	11	719	0.00024	0.006
GO:0023052	P	signaling	11	751	0.00034	0.0074
Up-regulated	Ontology	Description	Number in input list	Number in BG/Ref	p-value	FDR
GO:0006952	P	defense response	15	799	2.8e-09	2.8e-07
GO:0006950	P	response to stress	16	1087	2.2e-08	1.1e-06
GO:0050896	P	response to stimulus	16	1164	5.7e-08	1.9e-06
GO:0007165	P	signal transduction	10	644	9.6e-06	0.00024
GO:0023060	P	signal transmission	10	719	2.5e-05	0.00041
GO:0023046	P	signaling process	10	719	2.5e-05	0.00041
GO:0023052	P	signaling	10	751	3.5e-05	0.00051
