# Supplementary material for: Transcriptome Analysis of Resistant and Susceptible Alfalfa Cultivars Infected With Root-Knot Nematode Meloidogyne incognita
Source: PLoS One. 2015 Feb 24;10(2):e0118269. doi: 10.1371/journal.pone.0118269 (PMC4339843; doi:10.1371/journal.pone.0118269)
Supplement: S5 Table — (XLSX) [file pone.0118269.s008.xlsx]

## Sheet: Common genes
Supplementary Table S5. Comparison of DEGs found in susceptible and resistant cultivars. Common genes.
M. truncatula ID	Lahontan, log2	Moapa, log2	Basal level Moapa\Lahontan	Description
Medtr0277s0020.3	-2.54	1.61	2.37	|diseaseresistanceprotein(TIR-NBS-LRRclass)|LC|scaffold0277:14030-8135|20130731
Medtr7g105720.1	-2.71	1.98		|hypotheticalprotein|LC|chr7:42885505-42883613|20130731
Medtr3g056585.1	-2.17	2.21		|LRRandNB-ARCdomaindiseaseresistanceprotein|LC|chr3:22616366-22612832|20130731
Medtr5g087320.1	-2.14	2.17		|receptor-likeprotein|LC|chr5:37825611-37822549|20130731
Medtr7g015700.1	-2.87	-1.88		|NoduleCysteine-Rich(NCR)secretedpeptide|HC|chr7:4878445-4879195|20130731
Medtr6g084320.1	-2.28	-2.23		|ABCtransporter-likefamily-protein|HC|chr6:31528709-31522681|20130731
Medtr1g096260.1	-1.93	-2.05		|LRRreceptor-likekinasefamilyprotein|HC|chr1:43335936-43333160|20130731
Medtr8g069610.1	-3.2	-2.68		|carboxyl-terminalpeptidase|LC|chr8:29252996-29255703|20130731
Medtr2g035480.1	-1.37	-1.14		|Mo-molybdopterincofactorsulfurase|HC|chr2:15090768-15095115|20130731
Medtr0161s0050.1	-1.39	-1.87		|long-chainacyl-CoAsynthetase|HC|scaffold0161:23112-24983|20130731
Medtr6g078380.1	-1.13	-1.52		|glycosidehydrolasefamily1protein|HC|chr6:29420595-29426323|20130731
Medtr8g052420.1	-1.91	-1.7	3.3	|cysteine-richRLK(receptor-likekinase)protein|LC|chr8:19504888-19499824|20130731
Medtr3g032200.1	-1.37	-2.01	1.9	|LRRandNB-ARCdomaindiseaseresistanceprotein,putative|LC|chr3:10126122-10130750|20130731
Medtr6g471270.2	-1.19	-1.58	1.54	|diseaseresistanceprotein(TIR-NBS-LRRclass)|LC|chr6:25546529-25549623|20130731
Medtr5g094125.1	-1.21	-1.72	-4.04	|hypotheticalprotein|LC|chr5:41108962-41109767|20130731
Medtr3g023030.1	1.58	-2.99	-3.18	|LRRandNB-ARCdomaindiseaseresistanceprotein|LC|chr3:6950546-6944739|20130731
Medtr7g445700.1	2.65	-2.85	-5.7	|DUF4283domainprotein|LC|chr7:15486160-15484152|20130731
Medtr3g052720.1	3.82	-2.27	-6.9	|organelletranscriptprocessingprotein,putative|HC|chr3:20868148-20864227|20130731
Medtr3g056320.2	1.2	-1.66		|LRRandNB-ARCdomaindiseaseresistanceprotein|LC|chr3:22443863-22440316|20130731
Medtr3g009010.1	1.68	-1.75		|glycosidehydrolasefamily5protein|HC|chr3:1744791-1738002|20130731
Medtr1g050478.1	1.84	-1.45		|F-box/LRRprotein,putative|LC|chr1:19467056-19468711|20130731
Medtr7g082460.1	2.83	-2.25		|receptor-likekinase|HC|chr7:31606935-31604101|20130731
Medtr7g026140.1	3.05	-2.46		|heatshockcognate70kDaprotein|HC|chr7:8660435-8658273|20130731
Medtr5g057715.1	1.37	-2.19	1.06	|hypotheticalprotein|LC|chr5:23834152-23832736|20130731
Medtr3g062420.1	2.37	-2.19	1.44	|LRRandNB-ARCdomaindiseaseresistanceprotein,putative|LC|chr3:28175773-28188696|20130731
Medtr3g032960.1	1.34	-2.1	2.7	|LRRandNB-ARCdomaindiseaseresistanceprotein|LC|chr3:10434947-10429930|20130731
Medtr7g062720.1	2.33	-2.88	2.83	|Copia-likepolyprotein/retrotransposon,putative|LC|chr7:22824311-22825240|20130731
Medtr6g071400.1	2.16	-2.22	2.39	|lateembryogenesisabundantprotein|LC|chr6:26154741-26154097|20130731
Medtr7g035425.1	2.88	-2.29	2.7	|hypotheticalprotein|LC|chr7:13568021-13569614|20130731
Medtr5g036290.1	2.65	-2.26	4.13	|matrixinfamilyprotein|LC|chr5:15818918-15820174|20130731
Medtr3g021380.1	2.37	-1.95	3.27	|NBS-LRRtypediseaseresistanceprotein|LC|chr3:6260285-6256594|20130731
Medtr3g056200.1	2.88	-2.02	3.66	|LRRandNB-ARCdomaindiseaseresistanceprotein|LC|chr3:22368944-22360746|20130731
Medtr7g068350.1	2.76	-1.08	2.92	|transmembraneprotein,putative|LC|chr7:25002434-25001592|20130731
Medtr8g442690.1	4.3	-2.22	3.25	|endonuclease/exonuclease/phosphatasefamilyprotein|LC|chr8:16181165-16182691|20130731
Medtr6g074810.1	1.33	1.95	2.93	|diseaseresistanceprotein(TIR-NBS-LRRclass)|LC|chr6:27677963-27674098|20130731
Medtr6g472230.1	2.05	2.01	3.29	|diseaseresistanceprotein(TIR-NBS-LRRclass),putative|LC|chr6:26054240-26059623|20130731
Medtr3g056160.1	1.81	1.86	1.83	|RNA-bindingdomainCCCH-typezincfingerprotein|LC|chr3:22346532-22343026|20130731
Medtr6g088250.1	2.6	1.24	3.73	|diseaseresistanceprotein(TIR-NBS-LRRclass),putative|LC|chr6:33403560-33394883|20130731
Medtr6g088245.1	3.67	1.19	2.74	|diseaseresistanceprotein(TIR-NBS-LRRclass)|LC|chr6:33391048-33386330|20130731
Medtr5g057040.1	2.46	1.43	-2.54	|F-boxproteininteractiondomainprotein|LC|chr5:23755020-23750688|20130731
Medtr8g086070.1	2.81	1.77	-2.24	|dicarboxylatecarrierprotein|HC|chr8:35724954-35729888|20130731
Medtr6g471080.1	1.26	1.52		|lateembryogenesisabundantprotein|HC|chr6:25434262-25435412|20130731
Medtr6g075870.1	2.86	1.67		|diseaseresistanceprotein(TIR-NBS-LRRclass)|LC|chr6:28180946-28184059|20130731
Medtr3g104500.1	5.36	3.06		|ADP/ATPcarrierprotein|HC|chr3:48144297-48148846|20130731
Medtr1g107550.1	4.45	2.79		|papainfamilycysteineprotease|HC|chr1:48881273-48878969|20130731
Medtr5g088320.1	4.76	2.97		|EFhandcalcium-bindingfamilyprotein|HC|chr5:38319949-38316704|20130731
Medtr4g063060.1	3.56	2.47		|60SribosomalproteinL23a-2|HC|chr4:23319050-23321520|20130731
Medtr2g076960.1	6.04	4.18		|generalregulatoryfactor2|HC|chr2:32198695-32203902|20130731
Medtr7g026230.1	4.29	3.18		|actin-97|HC|chr7:8686628-8691111|20130731
Medtr4g085540.1	4.88	3.78		|polyadenylate-bindingprotein|HC|chr4:33416965-33423437|20130731
Medtr6g015510.1	5.75	1.6		|diseaseresistanceprotein(TIR-NBS-LRRclass)|HC|chr6:5185384-5180419|20130731

## Sheet: R-genes
Table S5, cont. Resistance genes
M. truncatula ID	Lahontan	Moapa 69	Basal level Moapa\Lahontan	R-gene id/NR-id	blast e-value	R-gene class	Description
Medtr3g056585.1	-2.17	2.21		PRGDB00000491	3e-97	NL	|LRRandNB-ARCdomaindiseaseresistanceprotein|LC|chr3:22616366-22612832|20130731
Medtr6g074810.1	1.33	1.95	2.93	PRGDB00061464	1e-81	TNL	|diseaseresistanceprotein(TIR-NBS-LRRclass)|LC|chr6:27677963-27674098|20130731
Medtr6g075870.1	2.86	1.67		PRGDB00061464	3e-15	NL	|diseaseresistanceprotein(TIR-NBS-LRRclass)|LC|chr6:28180946-28184059|20130731
Medtr0277s0020.3	-2.54	1.61	2.37	PRGDB00061464	8e-71	TNL	|diseaseresistanceprotein(TIR-NBS-LRRclass)|LC|scaffold0277:14030-8135|20130731
Medtr6g015510.1	5.75	1.6		PRGDB00000031	2e-46	TNL	|diseaseresistanceprotein(TIR-NBS-LRRclass)|HC|chr6:5185384-5180419|20130731
Medtr6g088245.1	3.67	1.19	2.74	XP_003595214	9e-95	TNL	|diseaseresistanceprotein(TIR-NBS-LRRclass)|LC|chr6:33391048-33386330|20130731
Medtr6g471270.2	-1.19	-1.58	1.54	PRGDB00061464	2e-78	TNL	|diseaseresistanceprotein(TIR-NBS-LRRclass)|LC|chr6:25546529-25549623|20130731
Medtr3g056320.2	1.2	-1.66		PRGDB00000491	1e-100	CNL	|LRRandNB-ARCdomaindiseaseresistanceprotein|LC|chr3:22443863-22440316|20130731
Medtr3g021380.1	2.37	-1.95	3.27	PRGDB00000501	1e-159	NL	|NBS-LRRtypediseaseresistanceprotein|LC|chr3:6260285-6256594|20130731
Medtr3g032200.1	-1.37	-2.01	1.9	PRGDB00000500	1e-112	NL	|LRRandNB-ARCdomaindiseaseresistanceprotein,putative|LC|chr3:10126122-10130750|20130731
Medtr3g056200.1	2.88	-2.02	3.66	PRGDB00000491	5e-72	CNL	|LRRandNB-ARCdomaindiseaseresistanceprotein|LC|chr3:22368944-22360746|20130731
Medtr1g096260.1	-1.93	-2.05		PRGDB00000032	9e-16	RLP	|LRRreceptor-likekinasefamilyprotein|HC|chr1:43335936-43333160|20130731
Medtr3g032960.1	1.34	-2.1	2.7	PRGDB00000500	1e-41	NL	|LRRandNB-ARCdomaindiseaseresistanceprotein|LC|chr3:10434947-10429930|20130731
Medtr3g062420.1	2.37	-2.19	1.44	PRGDB00000480	3e-13	CNL	|LRRandNB-ARCdomaindiseaseresistanceprotein,putative|LC|chr3:28175773-28188696|20130731
Medtr3g023030.1	1.58	-2.99	-3.18	PRGDB00000501	8e-34	NL	|LRRandNB-ARCdomaindiseaseresistanceprotein|LC|chr3:6950546-6944739|20130731
Medtr6g088250.1	2.6	1.24	3.73	PRGDB00000039	1e-143	TNL	|diseaseresistanceprotein(TIR-NBS-LRRclass),putative|LC|chr6:33403560-33394883|20130731

## Sheet: Lahontan unique R-genes
Table S5, cont. Unique R-genes in cv. Lahontan
Alfalfa ID, this study	Base mean	log2 Fold Change	FDR	M. truncatula ID	E-value	Description	All R-genes	R-gene reference	R-gene e-value	R-gene-class	Description
evgevgevgvelvLoc25459t2	13.2226	4.82184	4.79986e-08	Medtr3g022400.1	3e-75	|diseaseresistanceprotein(CC-NBS-LRRclass)familyprotein|LC|chr3:6590310-6593729|20130731	PRGDB00167901	PRGDB00000500	2e-09	CNL	NB-ARC domain-containing disease resistance protein (best arabidopsis hit)
evgevgevgvelvLoc27116t2	8.09429	3.34517	0.000986925	Medtr3g022920.1	1e-70	|diseaseresistanceprotein(CC-NBS-LRRclass)familyprotein|LC|chr3:6901155-6897741|20130731	PRGDB00167899	PRGDB00000501	2e-27	CNL	LRR and NB-ARC domains-containing disease resistance protein (best arabidopsis hit)
evgevgevgvelvLoc24875d49402t1	80.6903	2.27874	0.0184183	Medtr6g074875.1	1e-159	|diseaseresistanceprotein(TIR-NBS-LRRclass)|LC|chr6:27718819-27713865|20130731	PRGDB00169332	PRGDB00061464	3e-61	CNL	Disease resistance protein (TIR-NBS-LRR class) family (best arabidopsis hit)
evgevgevgvelvLoc20884t4	247.352	2.16262	0.00936068	Medtr3g056310.1	6e-170	|LRRandNB-ARCdomaindiseaseresistanceprotein|LC|chr3:22437824-22434126|20130731	PRGDB00167995	PRGDB00000491	5e-19	CNL	NB-ARC domain-containing disease resistance protein (best arabidopsis hit)
evgevgevgvelvLoc23301d28828t1	155.704	1.99241	0.00906358	Medtr1g051585.1	0	|diseaseresistanceprotein(CC-NBS-LRRclass)familyprotein|HC|chr1:20473972-20489733|20130731	PRGDB00167309	PRGDB00061471	2e-45	CNL	NB-ARC domain-containing disease resistance protein (best arabidopsis hit)
evgevgevgvelvLoc20196t2	45.3945	1.75027	0.000767451	Medtr3g451650.1	6e-159	|NB-ARCdomaindiseaseresistanceprotein|LC|chr3:18725798-18721269|20130731	PRGDB00168009	PRGDB00061471	2e-40	CNL	LRR and NB-ARC domains-containing disease resistance protein (best arabidopsis hit)
evgevgevgvelvLoc1687t18	268.425	1.71042	0.000153358	Medtr0391s0020.1	0	|LRRandNB-ARCdomaindiseaseresistanceprotein|HC|scaffold0391:7230-13590|20130731	PRGDB00170026	PRGDB00061459	1e-31	CNL	Disease resistance protein (CC-NBS-LRR class) family (best arabidopsis hit)
evgevgevgvelvLoc30002d1608t1	32.1849	1.67393	0.0141086	Medtr5g085400.1	0	|NB-ARCdomaindiseaseresistanceprotein|HC|chr5:36918039-36925797|20130731	PRGDB00168892	PRGDB00061471	9e-11	CNL	NB-ARC domain-containing disease resistance protein (best arabidopsis hit)
evgevgevgvelvLoc29810t4	291.384	1.58701	3.75542e-08	Medtr3g435040.7	0	|LRRandNB-ARCdomaindiseaseresistanceprotein|LC|chr3:11407461-11422119|20130731	PRGDB00168007	PRGDB00061471	3e-13	CNL	LRR and NB-ARC domains-containing disease resistance protein (best arabidopsis hit)
evgevgevgvelvLoc30171t1	114.842	1.11595	6.42934e-06	Medtr4g023260.1	0	|diseaseresistanceprotein(TIR-NBS-LRRclass),putative|LC|chr4:7840233-7834686|20130731	PRGDB00195228	PRGDB00061464	1e-144	CNL
evgevgevgvelvLoc1350d1475t3	144.127	1.09626	0.021666	Medtr3g053200.1	0	|diseaseresistanceprotein(CC-NBS-LRRclass)familyprotein|HC|chr3:21121992-21126814|20130731	PRGDB00167984	PRGDB00061471	1e-27	CNL	NB-ARC domain-containing disease resistance protein (best arabidopsis hit)
evgevgevgvelvLoc12954t3	419.155	-1.2233	0.01853	Medtr5g035480.1	0	|NB-ARCdomaindiseaseresistanceprotein|HC|chr5:15428004-15431904|20130731	PRGDB00155521	PRGDB00000048	0	CNL	NB-ARC domain-containing disease resistance protein (best arabidopsis hit)
evgevgevgvelvLoc36512d648t1	5.98391	-2.50323	0.0232354	Medtr4g081290.1	2e-54	|diseaseresistanceprotein(TIR-NBS-LRRclass)|LC|chr4:31501245-31504886|20130731	PRGDB00168286	PRGDB00050963	1e-11	CNL	disease resistance protein (TIR-NBS-LRR class), putative (best arabidopsis hit)
evgevgevgvelvLoc266669ct1	7.99222	3.14911	0.00355373	Medtr3g022870.3	2e-58	|NB-ARCdomaindiseaseresistanceprotein|LC|chr3:6884164-6880103|20130731	PRGDB00167898	PRGDB00000500	2e-16	NL	NB-ARC domain-containing disease resistance protein (best arabidopsis hit)
evgevgevgvelvLoc13566t6	27.8628	3.03643	2.23805e-09	Medtr7g018850.1	0	|LRRandNB-ARCdomaindiseaseresistanceprotein|LC|chr7:6251896-6245587|20130731	PRGDB00162246	PRGDB00000497	2e-31	NL	NB-ARC domain-containing disease resistance protein (best arabidopsis hit)
evgevgevgvelvLoc30460t2utrorf	39.8928	2.94074	0.000512136	Medtr3g056410.1	1e-97	|LRRandNB-ARCdomaindiseaseresistanceprotein|LC|chr3:22482388-22479456|20130731	PRGDB00168002	PRGDB00000491	7e-46	NL	NB-ARC domain-containing disease resistance protein (best arabidopsis hit)
evgevgevgvelvLoc47706t1	11.1306	2.89746	0.000267798	Medtr3g022300.1	1e-48	|LRRandNB-ARCdomaindiseaseresistanceprotein|LC|chr3:6551744-6557109|20130731	PRGDB00192216	PRGDB00000500	5e-17	NL	Medicago truncatula Cc-nbs-lrr resistance protein (MTR_3g022300) mRNA, complete cds
evgevgevgvelvLoc10980t2	199.264	2.79796	0.00289509	Medtr3g011390.1	0	|NBS-LRRdiseaseresistanceprotein|HC|chr3:2806572-2810124|20130731	PRGDB00167834	PRGDB00000491	1e-124	NL	NB-ARC domain-containing disease resistance protein (best arabidopsis hit)
evgevgevgvelvLoc3663t23	88.8687	2.75056	0.00254241	Medtr3g435740.1	0	|NB-ARCdomaindiseaseresistanceprotein,putative|LC|chr3:11782826-11778460|20130731	PRGDB00167941	PRGDB00000500	4e-63	NL	NB-ARC domain-containing disease resistance protein (best arabidopsis hit)
evgevgevgvelvLoc3614t2	155.336	2.74255	0.00350297	Medtr3g027420.1	0	|NBS-LRRtypediseaseresistanceprotein|LC|chr3:8567848-8571959|20130731	PRGDB00167910	PRGDB00000500	5e-92	NL	NB-ARC domain-containing disease resistance protein (best arabidopsis hit)
evgevgevgvelvLoc16177d19853t1	81.4277	2.66902	0.00696643	Medtr3g435720.1	0	|LRRandNB-ARCdomaindiseaseresistanceprotein|LC|chr3:11768604-11772545|20130731	PRGDB00167905	PRGDB00000500	1e-132	NL	NB-ARC domain-containing disease resistance protein (best arabidopsis hit)
evgevgevgvelvLoc27407t1	9.40655	2.52273	0.0228299	Medtr1g037150.1	1e-72	|diseaseresistanceprotein(CC-NBS-LRRclass)familyprotein,putative|LC|chr1:13667006-13678945|20130731	PRGDB00167311	PRGDB00061471	9e-14	NL	NB-ARC domain-containing disease resistance protein (best arabidopsis hit)
evgevgevgvelvLoc24812t3	22.5784	2.50906	0.000182846	Medtr2g063777.1	0	|LRRandNB-ARCdomaindiseaseresistanceprotein|LC|chr2:26906267-26910067|20130731	PRGDB00167946	PRGDB00000500	5e-61	NL	NB-ARC domain-containing disease resistance protein (best arabidopsis hit)
evgevgevgvelvLoc23902d33909t1	167.3	2.50652	5.05347e-07	Medtr7g018810.1	0	|LRRandNB-ARCdomaindiseaseresistanceprotein,putative|LC|chr7:6211389-6206309|20130731	PRGDB00162246	PRGDB00000497	3e-51	NL	NB-ARC domain-containing disease resistance protein (best arabidopsis hit)
evgevgevgvelvLoc7967t15	121.429	2.47636	1.11575e-10	Medtr3g035940.5	0	|LRRandNB-ARCdomaindiseaseresistanceprotein|HC|chr3:13332023-13338690|20130731	PRGDB00167956	PRGDB00000500	0	NL	NB-ARC domain-containing disease resistance protein (best arabidopsis hit)
evgevgevgvelvLoc6574t3	284.382	2.43282	0.00964493	Medtr3g056380.1	0	|LRRandNB-ARCdomaindiseaseresistanceprotein|LC|chr3:22469243-22464862|20130731	PRGDB00192285	PRGDB00000491	5e-56	NL	Medicago truncatula Disease resistance protein (MTR_3g056380) mRNA, complete cds
evgevgevgvelvLoc37515d21111t2	31.9598	2.33183	0.0243079	Medtr3g056190.1	1e-150	|NB-ARCdomaindiseaseresistanceprotein|LC|chr3:22359292-22355365|20130731	PRGDB00167994	PRGDB00061457	4e-47	NL	NB-ARC domain-containing disease resistance protein (best arabidopsis hit)
evgevgevgvelvLoc34065d59915t1	10.4693	2.30229	0.0085463	Medtr3g032760.1	1e-71	|LRRandNB-ARCdomaindiseaseresistanceprotein|LC|chr3:10364497-10360691|20130731	PRGDB00167941	PRGDB00000501	5e-17	NL	NB-ARC domain-containing disease resistance protein (best arabidopsis hit)
evgevgevgvelvLoc7194t43	52.7341	2.23125	0.0202078	Medtr1g036750.1	6e-155	|Rpp4C4|LC|chr1:13499879-13525465|20130731	PRGDB00167278	PRGDB00061471	1e-22	NL	NB-ARC domain-containing disease resistance protein (best arabidopsis hit)
evgevgevgvelvLoc21846t11	96.2157	2.21557	0.000707347	Medtr3g027200.1	4e-118	|NB-ARCdomaindiseaseresistanceprotein|LC|chr3:8455781-8451620|20130731	PRGDB00167913	PRGDB00000041	5e-40	NL	NB-ARC domain-containing disease resistance protein (best arabidopsis hit)
evgevgevgvelvLoc19463d2535t2	21.2633	2.17473	0.00275755	Medtr7g078790.1	0	|LRRandNB-ARCdomaindiseaseresistanceprotein|LC|chr7:29835955-29839677|20130731	PRGDB00169601	PRGDB00000041	4e-88	NL	LRR and NB-ARC domains-containing disease resistance protein (best arabidopsis hit)
evgevgevgvelvLoc5459t12	53.5939	2.03564	0.0125307	Medtr1g037010.1	0	|NBS-LRRtypediseaseresistanceprotein|LC|chr1:13607004-13616185|20130731	PRGDB00167278	PRGDB00061471	7e-23	NL	NB-ARC domain-containing disease resistance protein (best arabidopsis hit)
evgevgevgvelvLoc8865d28176t1	80.4333	2.01014	0.000986925	Medtr3g028040.1	0	|LRRandNB-ARCdomaindiseaseresistanceprotein|LC|chr3:8860656-8864414|20130731	PRGDB00167907	PRGDB00000501	2e-90	NL	LRR and NB-ARC domains-containing disease resistance protein (best arabidopsis hit)
evgevgevgvelvLoc28436d6436t1	15.1036	2.00103	0.0145112	Medtr3g464810.1	1e-55	|NB-ARCdomaindiseaseresistanceprotein|LC|chr3:26124009-26109136|20130731	PRGDB00167972	PRGDB00000480	1e-08	NL	NB-ARC domain-containing disease resistance protein (best arabidopsis hit)
evgevgevgvelvLoc26517d43951t2	64.5169	1.98259	1.55471e-05	Medtr3g464840.1	4e-168	|LRRandNB-ARCdomaindiseaseresistanceprotein,putative|LC|chr3:26147553-26137518|20130731	PRGDB00167972	PRGDB00000480	6e-14	NL	NB-ARC domain-containing disease resistance protein (best arabidopsis hit)
evgevgevgvelvLoc5912t11	41.2003	1.83844	4.25953e-05	Medtr3g021100.2	0	|diseaseresistanceprotein(CC-NBS-LRRclass)familyprotein|LC|chr3:6143391-6139939|20130731	PRGDB00167875	PRGDB00000501	5e-74	NL	NB-ARC domain-containing disease resistance protein (best arabidopsis hit)
evgevgevgvelvLoc56463t1	43.7359	1.80248	0.0231542	Medtr3g022790.1	7e-39	|LRRandNB-ARCdomaindiseaseresistanceprotein|LC|chr3:6837798-6841893|20130731	PRGDB00167896	PRGDB00000041	1e-08	NL	LRR and NB-ARC domains-containing disease resistance protein (best arabidopsis hit)
evgevgevgvelvLoc7038t14	79.7124	1.78153	0.0164156	Medtr3g011280.1	0	|diseaseresistanceprotein(CC-NBS-LRRclass)familyprotein|HC|chr3:2758573-2761969|20130731	PRGDB00167419	PRGDB00000491	7e-73	NL	NB-ARC domain-containing disease resistance protein (best arabidopsis hit)
evgevgevgvelvLoc17597t4	70.4088	1.62961	0.0231314	Medtr3g027250.1	0	|LRRandNB-ARCdomaindiseaseresistanceprotein|LC|chr3:8473681-8469055|20130731	PRGDB00167912	PRGDB00000041	1e-113	NL	NB-ARC domain-containing disease resistance protein (best arabidopsis hit)
evgevgevgvelvLoc18207t1	44.2356	1.60342	0.00584466	Medtr1g008240.1	2e-86	|NB-ARCdomaindiseaseresistanceprotein|LC|chr1:825317-829126|20130731	PRGDB00167438	PRGDB00000041	2e-37	NL	NB-ARC domain-containing disease resistance protein (best arabidopsis hit)
evgevgevgvelvLoc43842t1	92.1801	1.60208	3.25961e-05	Medtr5g028610.1	0	|diseaseresistanceprotein(CC-NBS-LRRclass)familyprotein|LC|chr5:11976225-11972977|20130731	PRGDB00168532	PRGDB00000048	8e-19	NL	NB-ARC domain-containing disease resistance protein (best arabidopsis hit)
evgevgevgvelvLoc19054d31557t2	184.087	1.54422	0.00510019	Medtr3g011300.1	0	|NBS-LRRtypediseaseresistanceprotein|HC|chr3:2768553-2771883|20130731	PRGDB00192162	PRGDB00000491	1e-128	NL	Medicago truncatula NBS-containing resistance-like protein (MTR_3g011300) mRNA, complete cds
evgevgevgvelvLoc387d47524t6	118.274	1.51174	0.00599736	Medtr3g015260.2	0	|diseaseresistanceprotein(CC-NBS-LRRclass)familyprotein|LC|chr3:4387762-4391753|20130731	PRGDB00167849	PRGDB00000501	0	NL	NB-ARC domain-containing disease resistance protein (best arabidopsis hit)
evgevgevgvelvLoc25375d2426t1	25.8126	1.48898	0.0147418	Medtr3g017620.1	5e-110	|NB-ARCdomaindiseaseresistanceprotein|LC|chr3:5051049-5052879|20130731	PRGDB00186495	PRGDB00000500	6e-20	NL	Medicago truncatula Disease resistance protein (MTR_3g017620) mRNA, partial cds.
evgevgevgvelvLoc13426t6	91.807	1.48734	0.000158009	Medtr4g019360.1	0	|NB-ARCdomaindiseaseresistanceprotein|LC|chr4:5987721-5992735|20130731	PRGDB00192484	PRGDB00000500	1e-107	NL	Medicago truncatula hypothetical protein (MTR_4g019360) mRNA, complete cds
evgevgevgvelvLoc11885d71405t2	636.519	1.38329	0.00693799	Medtr1g078490.1	0	|diseaseresistanceprotein(CC-NBS-LRRclass)familyprotein|LC|chr1:35156813-35161093|20130731	PRGDB00169592	PRGDB00000048	1e-103	NL	NB-ARC domain-containing disease resistance protein (best arabidopsis hit)
evgevgevgvelvLoc27455t8	473.126	1.25998	1.29922e-08	Medtr3g036050.1	0	|LRRandNB-ARCdomaindiseaseresistanceprotein|LC|chr3:13396023-13399622|20130731	PRGDB00167962	PRGDB00000500	1e-165	NL	LRR and NB-ARC domains-containing disease resistance protein (best arabidopsis hit)
evgevgevgvelvLoc10795t4	261.19	1.19784	0.00221827	Medtr7g018780.2	0	|LRRandNB-ARCdomaindiseaseresistanceprotein|LC|chr7:6186100-6179378|20130731	PRGDB00162246	PRGDB00000497	8e-52	NL	NB-ARC domain-containing disease resistance protein (best arabidopsis hit)
evgevgevgvelvLoc18878t3	106.341	1.18561	0.0191334	Medtr8g446950.1	0	|NB-ARCdomaindiseaseresistanceprotein|LC|chr8:18386998-18391964|20130731	PRGDB00167871	PRGDB00000500	1e-135	NL	NB-ARC domain-containing disease resistance protein (best arabidopsis hit)
evgevgevgvelvLoc6293t16	345.988	1.13312	0.00555696	Medtr5g027860.1	0	|diseaseresistanceprotein(CC-NBS-LRRclass)familyprotein|HC|chr5:11621128-11624878|20130731	PRGDB00168517	PRGDB00000491	1e-120	NL	NB-ARC domain-containing disease resistance protein (best arabidopsis hit)
evgevgevgvelvLoc157t77	182.087	1.11337	0.00256349	Medtr0425s0020.1	0	|LRRandNB-ARCdomaindiseaseresistanceprotein|LC|scaffold0425:6387-10157|20130731	PRGDB00192216	PRGDB00000500	0	NL	Medicago truncatula Cc-nbs-lrr resistance protein (MTR_3g022300) mRNA, complete cds
evgevgevgvelvLoc9596d16873t1	97.0447	1.03048	0.0121166	Medtr3g011370.1	0	|NB-ARCdomaindiseaseresistanceprotein|HC|chr3:2796747-2800589|20130731	PRGDB00167835	PRGDB00000491	1e-64	NL	NB-ARC domain-containing disease resistance protein (best arabidopsis hit)
evgevgevgvelvLoc13128t5	136.491	1.02611	0.0115882	Medtr5g027910.1	0	|diseaseresistanceprotein(CC-NBS-LRRclass)familyprotein|HC|chr5:11649406-11653208|20130731	PRGDB00168520	PRGDB00000491	1e-121	NL	NB-ARC domain-containing disease resistance protein (best arabidopsis hit)
evgevgevgvelvLoc27928t4	38.5878	-1.86263	0.019276	Medtr3g030980.1	2e-134	|LRRandNB-ARCdomaindiseaseresistanceprotein|LC|chr3:9849109-9853391|20130731	PRGDB00167906	PRGDB00000041	3e-28	NL	NB-ARC domain-containing disease resistance protein (best arabidopsis hit)
evgevgevgvelvLoc26715d1283t1	31.2085	-2.83246	0.000267798	Medtr7g071940.1	7e-91	|NBS-LRRtypediseaseresistanceprotein|HC|chr7:26709086-26705250|20130731	PRGDB00192529	PRGDB00000048	2e-22	NL	Medicago truncatula NBS-LRR resistance protein (MTR_5g072250) mRNA, complete cds
evgevgevgvelvLoc13431d37600t1	242.228	-2.9724	0.00604215	Medtr1g028720.1	0	|NB-ARCdomaindiseaseresistanceprotein|LC|chr1:9767710-9765197|20130731	PRGDB00186522	PRGDB00000497	1e-109	NL	Medicago truncatula chromosome 4.
evgevgevgvelvLoc59055t2	11.8911	-3.49409	0.000573153	Medtr3g456030.1	1e-115	|LRRandNB-ARCdomaindiseaseresistanceprotein|LC|chr3:22104178-22107184|20130731	PRGDB00167986	PRGDB00000491	5e-36	NL	NB-ARC domain-containing disease resistance protein (best arabidopsis hit)
evgevgevgvelvLoc21042d2185t1	5.65162	-3.64725	0.000575628	Medtr3g056635.1	1e-78	|NB-ARCdomaindiseaseresistanceprotein|LC|chr3:22658203-22656027|20130731	PRGDB00167989	PRGDB00000491	5e-34	NL	NB-ARC domain-containing disease resistance protein (best arabidopsis hit)
evgevgevgvelvLoc19989d75476t1	59.6524	-4.04584	3.65636e-08	Medtr3g022600.1	7e-62	|LRRandNB-ARCdomaindiseaseresistanceprotein|LC|chr3:6737109-6733309|20130731	PRGDB00192216	PRGDB00000500	7e-13	NL	Medicago truncatula Cc-nbs-lrr resistance protein (MTR_3g022300) mRNA, complete cds
evgevgevgvelvLoc5287d1088t1	61.1799	-2.78131	4.36091e-09	Medtr4g105540.1	0	|cysteine-richreceptor-kinase-likeprotein|HC|chr4:43817790-43815105|20130731	PRGDB00194892	PRGDB00061462	2e-46	RLK-GNK2
evgevgevgvelvLoc81196t1	21.2447	3.83343	4.25968e-05	Medtr8g068540.1	4e-41	|LRRreceptor-likekinasefamilyprotein|LC|chr8:28603243-28606770|20130731	PRGDB00169969	PRGDB00061448	9e-06	RLP	Leucine-rich repeat protein kinase family protein (best arabidopsis hit)
evgevgevgvelvLoc212546ct1	18.169	1.82442	0.00733145	Medtr1g096270.1	5e-52	|LRRreceptor-likekinasefamilyprotein|HC|chr1:43341065-43337297|20130731	PRGDB00164298	PRGDB00035720	2e-13	RLP	leucine-rich repeat transmembrane protein kinase family protein (best arabidopsis hit)
evgevgevgvelvLoc5001t26	381.473	1.30829	0.00693799	Medtr8g014700.1	0	|LRRreceptor-likekinaseplant-likeprotein,putative|LC|chr8:4687718-4694250|20130731	PRGDB00169812	PRGDB00061455	9e-61	RLP	Leucine-rich repeat transmembrane protein kinase protein (best arabidopsis hit)
evgevgevgvelvLoc37172d12326t1	11.8104	-2.44773	0.00653438	Medtr2g030380.2	1e-66	|LRRreceptor-likekinasefamilyprotein|HC|chr2:11419486-11424669|20130731	PRGDB00167803	PRGDB00000032	4e-14	RLP	Leucine-rich receptor-like protein kinase family protein (best arabidopsis hit)
evgevgevgvelvLoc10549t1	686.599	-3.5497	1.18627e-19	Medtr2g074990.1	0	|LRRreceptor-likekinase|HC|chr2:31377041-31370508|20130731	PRGDB00167733	PRGDB00061455	5e-66	RLP	Leucine-rich repeat transmembrane protein kinase (best arabidopsis hit)
evgevgevgvelvLoc16135t1	18.8298	2.0982	0.0242343	Medtr2g012940.1	4e-75	|toll-interleukin-resistance(TIR)domainprotein|HC|chr2:3393972-3393370|20130731	PRGDB00167636	PRGDB00000031	2e-17	T	Toll-Interleukin-Resistance (TIR) domain family protein (best arabidopsis hit)
evgevgevgvelvLoc13662d26942t1	474.73	-2.949	0.00490444	Medtr5g092630.1	4e-151	|toll/interleukin-likereceptor-protein|LC|chr5:40458560-40456777|20130731	PRGDB00192258	PRGDB00061464	4e-39	T	Medicago truncatula Putative disease-resistance protein SR1 (MTR_5g092630) mRNA, complete cds
evgevgevgvelvLoc364036ct1	20.7175	5.355	1.4119e-10	Medtr6g088465.1	7e-84	|diseaseresistanceprotein(TIR-NBS-LRRclass)|LC|chr6:33641608-33645391|20130731	PRGDB00169400	PRGDB00061458	5e-06	TNL	disease resistance protein (TIR-NBS-LRR class), putative (best arabidopsis hit)
evgevgevgvelvLoc38074t1	17.8615	4.00989	2.85563e-07	Medtr6g088250.3	4e-79	|diseaseresistanceprotein(TIR-NBS-LRRclass),putative|LC|chr6:33403560-33397535|20130731	PRGDB00169400	PRGDB00000039	3e-26	TNL	disease resistance protein (TIR-NBS-LRR class), putative (best arabidopsis hit)
evgevgevgvelvLoc2063t1	127.025	3.59288	1.81928e-11	Medtr6g015490.1	0	|diseaseresistanceprotein(TIR-NBS-LRRclass)|LC|chr6:5162006-5155409|20130731	PRGDB00071441	PRGDB00000039	1e-101	TNL	Medicago truncatula cultivar Jemalong A17 TIR-NBS-LRR RCT1 resistance protein (RCT1) mRNA, complete cds
evgevgevgvelvLoc53093d4024t1	5.68493	3.15522	0.00696643	Medtr6g088260.3	5e-54	|diseaseresistanceprotein(TIR-NBS-LRRclass)|LC|chr6:33412973-33407187|20130731	PRGDB00169396	PRGDB00000039	2e-17	TNL	disease resistance protein (TIR-NBS-LRR class), putative (best arabidopsis hit)
evgevgevgvelvLoc2664t7	51.3206	2.95284	0.00863327	Medtr4g014300.1	5e-125	|diseaseresistanceprotein(TIR-NBS-LRRclass),putative|LC|chr4:4005325-3998585|20130731	PRGDB00168155	PRGDB00000031	6e-41	TNL	disease resistance protein (TIR-NBS-LRR class), putative (best arabidopsis hit)
evgevgevgvelvLoc853t67	206.268	2.74471	0.0014943	Medtr6g478080.1	0	|diseaseresistanceprotein(TIR-NBS-LRRclass)|LC|chr6:28899364-28906820|20130731	PRGDB00186549	PRGDB00061464	3e-96	TNL	Medicago truncatula chromosome 1.
evgevgevgvelvLoc12207t60	254.874	2.72826	0.00824021	Medtr0007s0060.1	0	|diseaseresistanceprotein(TIR-NBS-LRRclass),putative|HC|scaffold0007:29613-33181|20130731	PRGDB00186549	PRGDB00061464	1e-120	TNL	Medicago truncatula chromosome 1.
evgevgevgvelvLoc14303d33106t1	19.0848	2.72134	0.00109789	Medtr6g088260.1	1e-87	|diseaseresistanceprotein(TIR-NBS-LRRclass)|LC|chr6:33412973-33407320|20130731	PRGDB00169407	PRGDB00000039	5e-45	TNL	disease resistance protein (TIR-NBS-LRR class), putative (best arabidopsis hit)
evgevgevgvelvLoc26469t3	35.9117	2.63737	0.000156924	Medtr6g078930.1	1e-121	|diseaseresistanceprotein(TIR-NBS-LRRclass),putative|LC|chr6:29697761-29689102|20130731	PRGDB00192518	PRGDB00050959	8e-32	TNL	Medicago truncatula Disease resistance-like protein GS3-1 (MTR_6g078930) mRNA, complete cds
evgevgevgvelvLoc21806d33788t1	39.8918	2.62107	4.69999e-05	Medtr4g080330.1	6e-76	|diseaseresistanceprotein(TIR-NBS-LRRclass),putative|LC|chr4:31160315-31156449|20130731	PRGDB00192542	PRGDB00000496	5e-08	TNL	Medicago truncatula Tir-nbs-lrr resistance protein (MTR_4g080330) mRNA, complete cds
evgevgevgvelvLoc12261t4	150.435	2.61501	0.0191334	Medtr4g023400.1	0	|diseaseresistanceprotein(TIR-NBS-LRRclass)|LC|chr4:7891960-7882332|20130731	PRGDB00168228	PRGDB00000039	1e-142	TNL	disease resistance protein (TIR-NBS-LRR class), putative (best arabidopsis hit)
evgevgevgvelvLoc183192cd274t1	15.4888	2.53213	0.0135068	Medtr6g072760.1	5e-81	|NB-ARCdomainprotein|LC|chr6:26949382-26953340|20130731	PRGDB00169302	PRGDB00061464	3e-48	TNL	Disease resistance protein (TIR-NBS-LRR class) family (best arabidopsis hit)
evgevgevgvelvLoc4425t7	68.192	2.31948	0.0246578	Medtr0428s0030.1	0	|diseaseresistanceprotein(TIR-NBS-LRRclass)|LC|scaffold0428:9909-3510|20130731	PRGDB00192215	PRGDB00000052	1e-56	TNL	Medicago truncatula Tir-nbs-lrr resistance protein (MTR_6g087170) mRNA, complete cds
evgevgevgvelvLoc31904t2	360.98	2.30127	0.0160417	Medtr2g012770.1	2e-125	|diseaseresistanceprotein(TIR-NBS-LRRclass)|LC|chr2:3279450-3282736|20130731	PRGDB00167634	PRGDB00061464	2e-93	TNL	disease resistance protein (TIR-NBS-LRR class), putative (best arabidopsis hit)
evgevgevgvelvLoc6938t5	287.762	2.22207	8.11507e-07	Medtr7g069160.4	0	|diseaseresistanceprotein(TIR-NBS-LRRclass)|LC|chr7:25480134-25473077|20130731	PRGDB00186564	PRGDB00000039	1e-141	TNL	Medicago truncatula chromosome 2.
evgevgevgvelvLoc5586t8	215.96	2.15419	4.45934e-10	Medtr4g020700.2	0	|diseaseresistanceprotein(TIR-NBS-LRRclass)|LC|chr4:6645805-6656127|20130731	PRGDB00168196	PRGDB00000039	1e-140	TNL	Disease resistance protein (TIR-NBS-LRR class) family (best arabidopsis hit)
evgevgevgvelvLoc6356t24	172.619	2.06563	0.0150751	Medtr8g069625.1	0	|diseaseresistanceprotein(TIR-NBS-LRRclass)|LC|chr8:29274188-29270263|20130731	PRGDB00169329	PRGDB00061464	1e-74	TNL	disease resistance protein (TIR-NBS-LRR class), putative (best arabidopsis hit)
evgevgevgvelvLoc3740t14	99.1763	2.06172	8.45893e-06	Medtr7g069160.3	0	|diseaseresistanceprotein(TIR-NBS-LRRclass)|LC|chr7:25480134-25473077|20130731	PRGDB00192284	PRGDB00000039	1e-107	TNL	Medicago truncatula TIR-NBS-LRR type disease resistance protein (MTR_2g083520) mRNA, complete cds
evgevgevgvelvLoc22436t5	32.306	2.01971	0.00966019	Medtr0007s0070.1	6e-71	|diseaseresistanceprotein(NBS-LRRclass)familyprotein|LC|scaffold0007:33371-34918|20130731	PRGDB00186549	PRGDB00050959	2e-11	TNL	Medicago truncatula chromosome 1.
evgevgevgvelvLoc12867t4	88.3227	2.00178	0.00563044	Medtr0007s0140.2	0	|diseaseresistanceprotein(TIR-NBS-LRRclass),putative|LC|scaffold0007:65325-72860|20130731	PRGDB00186549	PRGDB00061464	1e-117	TNL	Medicago truncatula chromosome 1.
evgevgevgvelvLoc2605t8	314.277	1.84671	5.26224e-11	Medtr2g039770.1	0	|diseaseresistanceprotein(TIR-NBS-LRRclass)|LC|chr2:17437701-17443829|20130731	PRGDB00167704	PRGDB00000039	1e-100	TNL	disease resistance protein (TIR-NBS-LRR class), putative (best arabidopsis hit)
evgevgevgvelvLoc8563t2utrorf	33.9082	1.80458	0.00611983	Medtr4g023400.2	0	|diseaseresistanceprotein(TIR-NBS-LRRclass)|LC|chr4:7891960-7882332|20130731	PRGDB00168228	PRGDB00000039	5e-90	TNL	disease resistance protein (TIR-NBS-LRR class), putative (best arabidopsis hit)
evgevgevgvelvLoc13980t1	36.7268	1.79725	0.00238339	Medtr8g062130.1	1e-164	|diseaseresistanceprotein(TIR-NBS-LRRclass),putative|HC|chr8:25951919-25945564|20130731	PRGDB00169964	PRGDB00000039	8e-07	TNL	transmembrane receptors;ATP binding (best arabidopsis hit)
evgevgevgvelvLoc7167t5	50.875	1.7838	0.00492218	Medtr0277s0020.1	9e-126	|diseaseresistanceprotein(TIR-NBS-LRRclass)|LC|scaffold0277:13981-6539|20130731	PRGDB00169389	PRGDB00061464	2e-34	TNL	Disease resistance protein (TIR-NBS-LRR class) family (best arabidopsis hit)
evgevgevgvelvLoc5124d53723t1	298.151	1.65196	0.0100098	Medtr4g020550.1	0	|diseaseresistanceprotein(TIR-NBS-LRRclass)|LC|chr4:6551704-6540865|20130731	PRGDB00168193	PRGDB00000039	1e-137	TNL	Disease resistance protein (TIR-NBS-LRR class) family (best arabidopsis hit)
evgevgevgvelvLoc124396ct1	93.4026	1.45716	0.0121784	Medtr7g025250.1	0	|diseaseresistanceprotein(TIR-NBS-LRRclass)|LC|chr7:8374668-8369811|20130731	PRGDB00192277	PRGDB00000039	6e-12	TNL	Medicago truncatula TMV resistance protein N (MTR_8g012200) mRNA, complete cds
evgevgevgvelvLoc42969d716t1	18.2605	1.38394	0.0189666	Medtr6g488300.1	2e-119	|diseaseresistanceprotein(TIR-NBS-LRRclass)|LC|chr6:33265990-33259390|20130731	PRGDB00169408	PRGDB00000039	3e-49	TNL	disease resistance protein (TIR-NBS-LRR class), putative (best arabidopsis hit)
evgevgevgvelvLoc5736d8385t2	334.576	1.26677	2.70155e-07	Medtr4g020700.1	0	|diseaseresistanceprotein(TIR-NBS-LRRclass)|LC|chr4:6645774-6655619|20130731	PRGDB00168196	PRGDB00000039	1e-148	TNL	Disease resistance protein (TIR-NBS-LRR class) family (best arabidopsis hit)
evgevgevgvelvLoc1081t58	296.328	1.24308	0.00652527	Medtr4g020590.1	0	|diseaseresistanceprotein(TIR-NBS-LRRclass),putative|LC|chr4:6594472-6586360|20130731	PRGDB00168194	PRGDB00000039	1e-148	TNL	Disease resistance protein (TIR-NBS-LRR class) family (best arabidopsis hit)
evgevgevgvelvLoc6489t39	345.093	1.22443	0.0192503	Medtr4g020640.2	0	|diseaseresistanceprotein(TIR-NBS-LRRclass)|LC|chr4:6628182-6619163|20130731	PRGDB00168195	PRGDB00000039	1e-145	TNL	Disease resistance protein (TIR-NBS-LRR class) family (best arabidopsis hit)
evgevgevgvelvLoc8597t18	110.307	1.21811	0.0196579	Medtr7g078770.1	0	|diseaseresistanceprotein(TIR-NBS-LRRclass),putative|LC|chr7:29821467-29816990|20130731	PRGDB00169598	PRGDB00000039	1e-175	TNL	disease resistance protein (TIR-NBS-LRR class), putative (best arabidopsis hit)
evgevgevgvelvLoc240t8	172.809	1.02422	0.0108096	Medtr8g020290.1	0	|diseaseresistanceprotein(TIR-NBS-LRRclass),putative|HC|chr8:7078898-7072571|20130731	PRGDB00192448	PRGDB00061441	1e-131	TNL	Medicago truncatula NBS-containing resistance-like protein (MTR_8g020290) mRNA, complete cds
evgevgevgvelvLoc252t3	140.706	1.00845	0.0195963	Medtr8g020360.1	0	|diseaseresistanceprotein(TIR-NBS-LRRclass),putative|LC|chr8:7028401-7033619|20130731	PRGDB00169850	PRGDB00061441	6e-95	TNL	Disease resistance protein (TIR-NBS-LRR class) family (best arabidopsis hit)
evgevgevgvelvLoc21472t3	99.0867	1.00824	5.01557e-05	Medtr6g087260.1	0	|diseaseresistanceprotein(TIR-NBS-LRRclass)|LC|chr6:33307567-33303323|20130731	PRGDB00192164	PRGDB00000039	1e-141	TNL	Medicago truncatula Tir-nbs-lrr resistance protein (MTR_6g088070) mRNA, complete cds
evgevgevgvelvLoc14649t6	202.846	-1.78529	0.020441	Medtr4g014240.1	0	|diseaseresistanceprotein(TIR-NBS-LRRclass)|LC|chr4:3961105-3966518|20130731	PRGDB00168153	PRGDB00061441	5e-49	TNL	Disease resistance protein (TIR-NBS-LRR class) family (best arabidopsis hit)
evgevgevgvelvLoc16568t10	127.358	-1.99092	0.0173416	Medtr6g478030.1	0	|sucrosesynthase|LC|chr6:28792237-28799904|20130731	PRGDB00169389	PRGDB00061464	0	TNL	Disease resistance protein (TIR-NBS-LRR class) family (best arabidopsis hit)
evgevgevgvelvLoc9004t6	24.5543	-2.03463	0.0163211	Medtr4g015060.1	2e-126	|diseaseresistanceprotein(TIR-NBS-LRRclass)|HC|chr4:4356331-4364912|20130731	PRGDB00168174	PRGDB00061464	4e-47	TNL	Disease resistance protein (TIR-NBS-LRR class) family (best arabidopsis hit)
evgevgevgvelvLoc15586t8	21.3226	-2.17595	0.0171254	Medtr6g015750.1	0	|diseaseresistanceprotein(TIR-NBS-LRRclass)|HC|chr6:5429361-5434775|20130731	PRGDB00189044	PRGDB00000039	5e-84	TNL	PREDICTED: Glycine max TMV resistance protein N-like (LOC100800776), mRNA
evgevgevgvelvLoc19123t4	37.5276	-2.19059	0.00176017	Medtr6g072250.1	2e-63	|diseaseresistanceprotein(TIR-NBS-LRRclass)|LC|chr6:26728792-26732864|20130731	PRGDB00169389	PRGDB00061464	3e-33	TNL	Disease resistance protein (TIR-NBS-LRR class) family (best arabidopsis hit)
evgevgevgvelvLoc26396t1	136.96	-2.39594	0.00510653	Medtr4g016610.1	0	|diseaseresistanceprotein(TIR-NBS-LRRclass),putative|LC|chr4:5091321-5086107|20130731	PRGDB00192361	PRGDB00061464	0	TNL	Medicago truncatula Resistance protein (MTR_6g083860) mRNA, complete cds
evgevgevgvelvLoc11257t4	1415.55	-2.52249	0.0231044	Medtr6g072310.1	0	|diseaseresistanceprotein(TIR-NBS-LRRclass)|LC|chr6:26752279-26757982|20130731	PRGDB00192483	PRGDB00061464	1e-149	TNL	Medicago truncatula Resistance protein (MTR_6g072310) mRNA, complete cds
evgevgevgvelvLoc36652t1	30.2984	-2.62552	0.00873924	Medtr4g021023.1	2e-111	|diseaseresistanceprotein(TIR-NBS-LRRclass),putative|LC|chr4:6746712-6755354|20130731	PRGDB00168196	PRGDB00061464	2e-46	TNL	Disease resistance protein (TIR-NBS-LRR class) family (best arabidopsis hit)
evgevgevgvelvLoc12813d3838t1	108.081	-2.67138	0.0120707	Medtr4g014570.1	0	|diseaseresistanceprotein(TIR-NBS-LRRclass)|HC|chr4:4130085-4120596|20130731	PRGDB00186524	PRGDB00000039	1e-33	TNL	Medicago truncatula chromosome 4.
evgevgevgvelvLoc28614d11503t1	40.0581	-2.98941	0.00608448	Medtr4g015030.1	0	|diseaseresistanceprotein(TIR-NBS-LRRclass)|HC|chr4:4332186-4338889|20130731	PRGDB00168170	PRGDB00000039	3e-89	TNL	Disease resistance protein (TIR-NBS-LRR class) family (best arabidopsis hit)
evgevgevgvelvLoc52396t1	7.69077	-3.05242	0.0121474	Medtr8g018480.1	2e-69	|diseaseresistanceprotein(TIR-NBS-LRRclass)|LC|chr8:6314051-6306486|20130731	PRGDB00192467	PRGDB00000039	4e-37	TNL	Medicago truncatula NBS resistance protein (MTR_8g018480) mRNA, complete cds
evgevgevgvelvLoc23024t1	13.5801	3.35913	0.000774544	Medtr7g018840.1	1e-134	|LRRandNB-ARCdomaindiseaseresistanceprotein|LC|chr7:6239105-6232716|20130731		XP_006603602	1e-38		PREDICTED:probablediseaseresistanceproteinAt4g27220-like[Glycinemax]
evgevgevgvelvLoc134645cd552t1	6.54137	2.98681	0.00770621	Medtr1g037130.1	2e-57	|diseaseresistanceprotein(CC-NBS-LRRclass)familyprotein|LC|chr1:13644540-13658266|20130731		XP_003636525	2e-54		Cc-nbs-lrrresistanceprotein[Medicagotruncatula]_x0001_gb|AES83663.1|Cc-nbs-lrrresistanceprotein[Medicagotruncatula]
evgevgevgvelvLoc7666t7	37.5117	2.60888	0.0032183	Medtr6g087320.1	1e-170	|diseaseresistanceprotein(TIR-NBS-LRRclass)|LC|chr6:33288524-33280897|20130731		XP_003620593	1e-170		Tir-nbs-lrrresistanceprotein,partial[Medicagotruncatula]_x0001_gb|AES76811.1|Tir-nbs-lrrresistanceprotein,partial[Medicagotruncatula]
evgevgevgvelvLoc20178t2	31.0701	1.89801	0.000122043	Medtr7g018760.1	1e-85	|BEDfingerNBS-LRRresistanceprotein,putative|LC|chr7:6176448-6175572|20130731		XP_006603602	7e-43		PREDICTED:probablediseaseresistanceproteinAt4g27220-like[Glycinemax]
evgevgevgvelvLoc333t1	42.7724	1.72768	0.020045	Medtr8g016580.1	2e-105	|TIR-NBS-LRRclassdiseaseresistanceprotein|LC|chr8:5609318-5604058|20130731		XP_003636035	7e-103		Tir-nbs-lrrresistanceprotein,partial[Medicagotruncatula]_x0001_gb|AES83173.1|Tir-nbs-lrrresistanceprotein,partial[Medicagotruncatula]
evgevgevgvelvLoc2028t14	108.608	1.29439	0.00163374	Medtr2g089975.1	0	|diseaseresistanceprotein(CC-NBS-LRRclass)familyprotein|LC|chr2:38061396-38047850|20130731		XP_003636525	0		Cc-nbs-lrrresistanceprotein[Medicagotruncatula]_x0001_gb|AES83663.1|Cc-nbs-lrrresistanceprotein[Medicagotruncatula]
evgevgevgvelvLoc18374d37901t2	38.5751	-1.87527	0.019246	Medtr3g006280.1	1e-165	|diseaseresistanceprotein(TIR-NBS-LRRclass)|LC|chr3:612952-621261|20130731		XP_003620238	4e-135		Diseaseresistanceprotein[Medicagotruncatula]_x0001_gb|AES76456.1|Diseaseresistanceprotein[Medicagotruncatula]
evgevgevgvelvLoc38695t1	19.2974	-2.60067	0.0180192	Medtr1g078190.1	9e-84	|NB-ARCdomaindiseaseresistanceprotein|LC|chr1:34988681-34991509|20130731		XP_003617560	3e-75		NBS-containingresistance-likeprotein[Medicagotruncatula]_x0001_gb|AET00519.1|NBS-containingresistance-likeprotein[Medicagotruncatula]
evgevgevgvelvLoc16161t1	44.6365	-3.21131	0.00176731	Medtr4g021095.1	4e-126	|diseaseresistanceprotein(TIR-NBS-LRRclass),putative|LC|chr4:6810219-6817384|20130731		XP_003604857	4e-123		NBS-LRRresistanceprotein[Medicagotruncatula]_x0001_gb|AES87054.1|NBS-LRRresistanceprotein[Medicagotruncatula]

## Sheet: Moapa 69 unique R-genes
Table S5, cont. Unique R-genes found in cv. Moapa 69
Alfalfa ID, this study	Basemean	log2 fold change	FDR	M. truncatula ID	E-value	Description	R-gene reference	R-gene e-value	R-gene-class	Description
evgevgevgvelvLoc31844t2	43.3656	2.26719	0.0106104	Medtr6g027080.1	1e-44	|diseaseresistanceprotein(TIR-NBS-LRRclass)|LC|chr6:9167437-9166142|20130731
evgevgevgvelvLoc47169d36051t1	10.572	2.26126	0.0139921	Medtr2g078070.1	5e-114	|NBS-LRRtypediseaseresistanceprotein|HC|chr2:32407930-32411469|20130731	PRGDB00061456	1e-09	CNL	Hordeum vulgare subsp. vulgare cultivar Thibaut RDG2A (Rdg2) gene, Rdg2-a allele, complete cds; retrotransposon HORPIA2, complete sequence; and NBS2-RDG2A (Nbs2-Rdg2a) and NBS3-RDG2A (Nbs3-Rdg2a) genes, complete cds.
evgevgevgvelvLoc36033d22673t1	12.6721	2.19711	0.0121527	Medtr8g041190.1	3e-61	|LRRreceptor-likekinasefamilyprotein|LC|chr8:15495055-15492554|20130731	PRGDB00035713	4e-26	RLP	Lycopersicon esculentum EIX receptor 2 (Eix2) gene, complete cds.
evgevgevgvelvLoc16373d26884t1	197.512	2.16842	0.0166168	Medtr5g087320.1	0	|receptor-likeprotein|LC|chr5:37825611-37822549|20130731	PRGDB00000056	1e-142	RLP	Lycopersicon esculentum verticillium wilt disease resistance protein Ve2 (Ve2) gene, complete cds.
evgevgevgvelvLoc5246t5	133.613	2.03041	0.01551	Medtr6g072320.1	0	|diseaseresistanceprotein(TIR-NBS-LRRclass)|LC|chr6:26761798-26765665|20130731	PRGDB00061464	1e-122	TNL	Glycine max functional candidate resistance protein KR1 (KR1) mRNA, complete cds.
evgevgevgvelvLoc35612d22594t1	48.0777	2.0174	0.0129481	Medtr1g060030.1	4e-95	|NB-ARCdomainprotein|LC|chr1:26136298-26139749|20130731	PRGDB00061464	3e-42	TNL	Glycine max functional candidate resistance protein KR1 (KR1) mRNA, complete cds.
evgevgevgvelvLoc2310t45	404.218	1.86146	0.00385861	Medtr6g072450.1	0	|diseaseresistanceprotein(TIR-NBS-LRRclass)|LC|chr6:26802265-26807927|20130731	PRGDB00061464	0	TNL	Glycine max functional candidate resistance protein KR1 (KR1) mRNA, complete cds.
evgevgevgvelvLoc32736d7045t1	19.1597	1.8078	0.0144924	Medtr3g031750.1	6e-100	|NB-ARCdomaindiseaseresistanceprotein|LC|chr3:26619533-26631679|20130731
evgevgevgvelvLoc25190d1855t2	29.4081	1.73846	0.00716158	Medtr6g052455.1	2e-78	|NB-ARCdomaindiseaseresistanceprotein|LC|chr6:18805589-18809021|20130731	PRGDB00000048	2e-18	CNL	Solanum bulbocastanum putative disease resistant protein RGA2 gene, complete cds.
evgevgevgvelvLoc9343t9	234.392	1.19539	0.00251525	Medtr5g086040.3	7e-89	|LysMreceptorkinaseK1B|HC|chr5:37200474-37204679|20130731	PRGDB00061461	2e-25	RLK	Nicotiana benthamiana SERK3A (Serk3A) mRNA, complete cds.
evgevgevgvelvLoc2860d82552t5	1072.01	1.11059	0.0243184	Medtr4g023040.1	0	|diseaseresistanceprotein(TIR-NBS-LRRclass),putative|HC|chr4:7755936-7751200|20130731	PRGDB00061464	0	TNL	Glycine max functional candidate resistance protein KR1 (KR1) mRNA, complete cds.
evgevgevgvelvLoc14843d284t1	242.558	1.06074	0.0156508	Medtr5g087360.2	0	|LRRreceptor-likekinase|LC|chr5:37840680-37846604|20130731	PRGDB00035720	9e-71	RLK	Arabidopsis thaliana PEPR1 (PEP1 RECEPTOR 1); ATP binding / kinase/ protein binding / protein serine/threonine kinase (PEPR1) mRNA, complete cds.
evgevgevgvelvLoc10945t6	544.709	1.05267	0.0132174	Medtr1g027960.1	0	|receptor-likekinase|HC|chr1:9363272-9365121|20130731	PRGDB00061455	3e-63	Other	Oryza sativa Indica Group cultivar Digu B-lectin receptor kinase (Pid2) gene, complete cds.
evgevgevgvelvLoc15250d32955t2	228.313	1.00192	0.00050382	Medtr1g027690.1	0	|receptor-likekinase|HC|chr1:9237903-9235498|20130731	PRGDB00061455	7e-61	Other	Oryza sativa Indica Group cultivar Digu B-lectin receptor kinase (Pid2) gene, complete cds.
evgevgevgvelvLoc9214t14	124.512	-1.24747	0.00760068	Medtr6g036840.1	0	|LRRreceptor-likekinasefamilyprotein|LC|chr6:12929942-12933118|20130731	PRGDB00000498	0	RLK	Oryza sativa Indica Group Xa21 gene for receptor kinase-like protein, complete cds, cultivar:II you 8220.
evgevgevgvelvLoc6612d55827t8	284.488	-1.33622	4.61096e-05	Medtr6g071430.2	0	|diseaseresistanceprotein(TIR-NBS-LRRclass)|LC|chr6:26142624-26148549|20130731	PRGDB00061464	1e-143	TNL	Glycine max functional candidate resistance protein KR1 (KR1) mRNA, complete cds.
evgevgevgvelvLoc12894t3	68.2932	-1.35409	0.000854564	Medtr0038s0060.1	0	|functionalresistanceproteinKR1,putative|LC|scaffold0038:34557-40141|20130731	PRGDB00061464	1e-127	TNL	Glycine max functional candidate resistance protein KR1 (KR1) mRNA, complete cds.
evgevgevgvelvLoc13844t12	131.921	-1.44586	0.0214944	Medtr1g050478.1	0	|F-box/LRRprotein,putative|LC|chr1:19467056-19468711|20130731	PRGDB00000495	3e-07	CNL	Arabidopsis thaliana RPS2 (RESISTANT TO P. SYRINGAE 2) (RPS2) mRNA, complete cds.
evgevgevgvelvLoc18245t2	54.3632	-1.47892	0.0145516	Medtr2g072150.1	0	|diseaseresistanceprotein(CC-NBS-LRRclass)familyprotein|LC|chr2:30276878-30282278|20130731	PRGDB00061471	7e-88	CNL
evgevgevgvelvLoc2169t45	323.882	-1.6262	0.00414242	Medtr3g062090.1	0	|NB-ARCdomaindiseaseresistanceprotein|LC|chr3:27987790-28006982|20130731	PRGDB00061471	6e-63	CNL
evgevgevgvelvLoc2666t12	247.633	-1.64473	0.00252812	Medtr2g071960.1	0	|Rpp4C4|LC|chr2:30124658-30116437|20130731	PRGDB00000480	3e-39	CNL	Lactuca sativa resistance protein RGC2B (RGC2B) gene, complete cds.
evgevgevgvelvLoc6055t12	85.6117	-1.69819	1.14303e-07	Medtr8g052420.1	0	|cysteine-richRLK(receptor-likekinase)protein|LC|chr8:19504888-19499824|20130731	PRGDB00061455	9e-57	Other	Oryza sativa Indica Group cultivar Digu B-lectin receptor kinase (Pid2) gene, complete cds.
evgevgevgvelvLoc14692t10	123.967	-1.81157	2.3678e-05	Medtr0019s0100.1	0	|functionalresistanceproteinKR1,putative|LC|scaffold0019:58637-54816|20130731	PRGDB00061464	0	TNL	Glycine max functional candidate resistance protein KR1 (KR1) mRNA, complete cds.
evgevgevgvelvLoc7808t29	147.271	-1.88646	0.00720291	Medtr7g066620.1	0	|LRRreceptor-likekinase|HC|chr7:24260348-24253601|20130731	PRGDB00061447	1e-110	RLP	Arabidopsis thaliana rpp27 gene, exons 1-6.
evgevgevgvelvLoc789t2	21.5149	-1.97813	0.0219267	Medtr0006s0160.1	8e-56	|Rpp4C4,putative|LC|scaffold0006:109251-114552|20130731	PRGDB00000480	1e-06	CNL	Lactuca sativa resistance protein RGC2B (RGC2B) gene, complete cds.
evgevgevgvelvLoc10752d58717t1	51.0333	-2.07555	0.0214944	Medtr6g078580.1	6e-45	|diseaseresistanceprotein(TIR-NBS-LRRclass)|LC|chr6:29515865-29515380|20130731	PRGDB00061464	9e-14	TNL	Glycine max functional candidate resistance protein KR1 (KR1) mRNA, complete cds.
evgevgevgvelvLoc14297t3	26.5422	-2.21677	0.000154125	Medtr2g072080.1	3e-179	|NBS-LRRtypediseaseresistanceprotein|LC|chr2:30221133-30226838|20130731	PRGDB00061471	2e-79	CNL
evgevgevgvelvLoc17868t3	126.479	-2.28244	9.08063e-06	Medtr6g087200.1	0	|diseaseresistanceprotein(TIR-NBS-LRRclass),putative|LC|chr6:33275133-33269872|20130731	PRGDB00000039	1e-109	TNL	Solanum tuberosum nematode resistance protein (Gro1-4) gene, Gro1-4-P40 allele, complete cds.
evgevgevgvelvLoc10924t2	48.1175	-2.29635	0.000292141	Medtr3g435040.3	3e-124	|LRRandNB-ARCdomaindiseaseresistanceprotein|LC|chr3:11407461-11422119|20130731	PRGDB00000480	3e-06	CNL	Lactuca sativa resistance protein RGC2B (RGC2B) gene, complete cds.
evgevgevgvelvLoc26511d5068t1	14.3755	-2.35607	0.0073727	Medtr6g078490.1	1e-124	|NB-ARCdomainprotein|LC|chr6:29481594-29474654|20130731	PRGDB00061464	1e-101	TNL	Glycine max functional candidate resistance protein KR1 (KR1) mRNA, complete cds.
evgevgevgvelvLoc2552d1806t7	130.39	-2.42504	1.00969e-05	Medtr6g472300.1	3e-124	|diseaseresistanceprotein(TIR-NBS-LRRclass)|LC|chr6:26075767-26079593|20130731	PRGDB00061464	5e-72	TNL	Glycine max functional candidate resistance protein KR1 (KR1) mRNA, complete cds.
evgevgevgvelvLoc15688d67415t1	36.6765	-2.51766	7.15624e-07	Medtr2g072820.1	3e-71	|NBS-LRRtypediseaseresistanceprotein|LC|chr2:30787668-30793362|20130731	PRGDB00061471	2e-19	CNL
evgevgevgvelvLoc23820d12721t1	84.3614	-2.6757	0.000684364	Medtr8g020300.1	0	|diseaseresistanceprotein(TIR-NBS-LRRclass)|LC|chr8:7070294-7066299|20130731	PRGDB00061441	5e-85	TNL	Arabidopsis thaliana TIR-NBS-LRR (SSI4) gene, complete cds.
evgevgevgvelvLoc33539d22279t1	32.853	-2.86121	2.595e-05	Medtr4g080777.1	4e-174	|diseaseresistanceprotein(TIR-NBS-LRRclass),putative|LC|chr4:31243045-31248009|20130731	PRGDB00000039	7e-71	TNL	Solanum tuberosum nematode resistance protein (Gro1-4) gene, Gro1-4-P40 allele, complete cds.
evgevgevgvelvLoc5233d38319t2	218.813	-3.3672	1.04912e-07	Medtr6g084360.1	0	|NB-ARCdomainprotein|LC|chr6:31560151-31565340|20130731	PRGDB00000039	9e-51	TNL	Solanum tuberosum nematode resistance protein (Gro1-4) gene, Gro1-4-P40 allele, complete cds.
evgevgevgvelvLoc12044d1293t1	26.5014	-3.62813	1.04912e-07	Medtr6g078610.1	7e-84	|NB-ARCdomainprotein|LC|chr6:29518173-29525339|20130731	PRGDB00061464	1e-31	TNL	Glycine max functional candidate resistance protein KR1 (KR1) mRNA, complete cds.
	up-regulated R-genes

## Sheet: GO terms, unique DEGs cv. Lahon
Table S5, cont. Distribution of the unique DEGs found in cv. Lahontan among GO terms
Up-regulated more than 2 fold	Ontology	Description	Number in input list	Number in BG/Ref	FDR	Down-regulated more than 2 fold	Ontology	Description	Number in input list	Number in BG/Ref	FDR
GO:0006952	P	defense response	45	799	5.9e-31	GO:0006952	P	defense response	18	799	1.2e-05
GO:0006950	P	response to stress	47	1087	5.8e-28	GO:0006950	P	response to stress	26	1087	1.2e-08
GO:0050896	P	response to stimulus	47	1164	7e-27	GO:0050896	P	response to stimulus	26	1164	2.5e-08
GO:0007165	P	signal transduction	20	644	1.5e-08	GO:0007165	P	signal transduction	12	644	0.0054
GO:0023060	P	signal transmission	20	719	6.2e-08	GO:0023060	P	signal transmission	12	719	0.0089
GO:0023046	P	signaling process	20	719	6.2e-08	GO:0023046	P	signaling process	12	719	0.0089
GO:0023052	P	signaling	20	751	1.1e-07	GO:0023052	P	signaling	13	751	0.0054
GO:0006412	P	translation	14	500	1.2e-05
GO:0050794	P	regulation of cellular process	25	1946	0.00066	GO:0006979	P	response to oxidative stress	6	155	0.0054
GO:0050789	P	regulation of biological process	25	1971	0.00073	GO:0042221	P	response to chemical stimulus	6	238	0.032
GO:0065007	P	biological regulation	25	1991	0.00078
GO:0003735	F	structural constituent of ribosome	10	350	0.0032	GO:0016209	F	antioxidant activity	6	165	0.016
GO:0005198	F	structural molecule activity	10	401	0.0048	GO:0016684	F	oxidoreductase activity, acting on peroxide as acceptor	6	155	0.016
GO:0016817	F	hydrolase activity, acting on acid anhydrides	15	1086	0.018	GO:0004601	F	peroxidase activity	6	155	0.016
GO:0017111	F	nucleoside-triphosphatase activity	15	1048	0.018
GO:0016818	F	hydrolase activity, acting on acid anhydrides, in phosphorus-containing anhydrides	15	1071	0.018
GO:0016462	F	pyrophosphatase activity	15	1061	0.018
GO:0030529	C	ribonucleoprotein complex	10	378	0.0013
GO:0005840	C	ribosome	10	351	0.0013
GO:0044444	C	cytoplasmic part	12	589	0.0018
GO:0005737	C	cytoplasm	14	860	0.0037
GO:0043228	C	non-membrane-bounded organelle	10	666	0.031
GO:0043232	C	intracellular non-membrane-bounded organelle	10	666	0.031
