# Supplementary material for: Transcriptome Analysis of Resistant and Susceptible Alfalfa Cultivars Infected With Root-Knot Nematode Meloidogyne incognita
Source: PLoS One. 2015 Feb 24;10(2):e0118269. doi: 10.1371/journal.pone.0118269 (PMC4339843; doi:10.1371/journal.pone.0118269)
Supplement: S7 Table — (XLSX) [file pone.0118269.s010.xlsx]

## Sheet: cv. Lahontan
Supplementary Table S7. Differentially expressed transcription factors, cv. Lahontan
Alfalfa ID, this study	Basemean	log2 fold change	FDR	M. truncatula ID	E-value	Description	Family	E-value	Description
evgevgevgvelvLoc12651t5	2360.98	-1.17094	0.0212386	Medtr2g084280.1	8e-165	|transcriptionfactor|HC|chr2:35473507-35475350|20130731	bHLH	2e-159	unknown[Medicagotruncatula]
evgevgevgvelvLoc171050ct1	494.424	-1.2216	0.0198717	Medtr4g098035.1	4e-94	|basichelixloophelix(bHLH)DNA-bindingfamilyprotein|HC|chr4:40483197-40480627|20130731	bHLH	2e-91	TranscriptionfactorbHLH25[Medicagotruncatula]_x0001_gb|AES90806.1|TranscriptionfactorbHLH25[Medicagotruncatula]
evgevgevgvelvLoc20300d18564t1	59.3018	-1.55186	0.018313	Medtr8g099880.1	1e-166	|basichelixloophelixproteinBHLH8|HC|chr8:40310788-40313947|20130731	bHLH	5e-164	BHLHtranscriptionfactor[Medicagotruncatula]_x0001_gb|AET05042.1|BHLHtranscriptionfactor[Medicagotruncatula]
evgevgevgvelvLoc20215t1	84.3894	-2.18499	0.0171254	Medtr1g018090.1	9e-105	|helixloophelixDNA-bindingdomainprotein|LC|chr1:5273706-5271864|20130731	bHLH	1e-99	TranscriptionfactorbHLH85[Medicagotruncatula]_x0001_ref|XP_003589093.1|TranscriptionfactorbHLH85[Medicagotruncatula]_x0001_gb|AES59322.1|TranscriptionfactorbHLH85[Medicagotruncatula]_x0001_gb|AES59344.1|TranscriptionfactorbHLH85[Medicagotruncatula]
evgevgevgvelvLoc13043t4	115.436	-2.25357	0.00652527	Medtr4g033295.1	2e-103	|transcriptionfactor|HC|chr4:11668601-11664851|20130731	bHLH	5e-101	unknown[Medicagotruncatula]
evgevgevgvelvLoc66496t1	5.58995	-3.19288	0.00642793	Medtr4g091910.1	9e-93	|helixloophelixDNA-bindingdomainprotein|LC|chr4:36467844-36466552|20130731	bHLH	4e-48	PREDICTED:transcriptionfactorDYSFUNCTIONALTAPETUM1-like[Cicerarietinum]
evgevgevgvelvLoc13147t1	835.295	-1.19893	0.0187546	Medtr4g097440.1	8e-94	|bZIPtranscriptionfactor|HC|chr4:40151539-40152438|20130731	bZIP	3e-91	Ocselement-bindingfactor[Medicagotruncatula]_x0001_gb|AES90754.1|Ocselement-bindingfactor[Medicagotruncatula]
evgevgevgvelvLoc5729d80157t2	14.323	2.2647	0.0111248	Medtr6g465420.1	7e-106	|CBF/DREB1transcriptionfactor|HC|chr6:23247851-23246544|20130731	ERF	1e-110	putativeDRE-bindingproteinDREB1[Medicagosativa]
evgevgevgvelvLoc36517t1	100.28	-2.18306	0.0210326	Medtr7g444860.1	3e-160	|squamosapromoter-binding-likeprotein|HC|chr7:15016587-15012335|20130731	ERF	1e-39	ethylene-responsive element binding factor 13
evgevgevgvelvLoc10079t5	280.429	1.15541	0.011605	Medtr8g442410.1	0	|GRASfamilytranscriptionfactor|HC|chr8:16023753-16022101|20130731	GRAS	0	DELLAproteinGAI[Medicagotruncatula]_x0001_gb|AES83798.1|DELLAproteinGAI[Medicagotruncatula]
evgevgevgvelvLoc41168t1	43.5767	-1.39905	0.00129065	Medtr5g058860.1	0	|GRASfamilytranscriptionfactor|HC|chr5:24257848-24256328|20130731	GRAS	0	Nodulationsignalingpathway[Medicagotruncatula]_x0001_gb|AES97716.1|Nodulationsignalingpathway[Medicagotruncatula]
evgevgevgvelvLoc13015d762t1	164.89	1.708	0.00027996	Medtr3g113030.1	2e-135	|MADS-boxtranscriptionfactor|HC|chr3:52800047-52803855|20130731	MIKC	8e-133	Apetala3-likeprotein[Medicagotruncatula]_x0001_gb|AES73972.1|Apetala3-likeprotein[Medicagotruncatula]_x0001_gb|AEW43601.1|MADS-boxtranscriptionfactorNMH7[Medicagotruncatula]
evgevgevgvelvLoc10066t19	983.494	-1.07788	0.00731348	Medtr8g033220.1	1e-120	|MADS-boxtranscriptionfactor|HC|chr8:12771708-12781114|20130731	MIKC	4e-117	unknown[Medicagotruncatula]
evgevgevgvelvLoc12394t8	839.402	-1.1362	0.00127501	Medtr8g033250.1	1e-117	|MADS-boxtranscriptionfactor|HC|chr8:12791078-12804475|20130731	MIKC	2e-114	unknown[Medicagotruncatula]
evgevgevgvelvLoc18403ct1	13.7561	-2.12779	0.0218471	Medtr7g075870.2	5e-112	|MADS-boxtranscriptionfactor|HC|chr7:28500972-28481582|20130731	MIKC	4e-108	MADS-boxtranscriptionfactor[Medicagotruncatula]_x0001_gb|AES80025.1|MADS-boxtranscriptionfactor[Medicagotruncatula]_x0001_gb|AFK43010.1|unknown[Medicagotruncatula]
evgevgevgvelvLoc33820t5	129.939	-1.20955	1.12889e-07	Medtr8g023860.1	0	|NACtranscriptionfactor-likeprotein|LC|chr8:8704958-8707169|20130731	NAC	0	NACdomainprotein[Medicagotruncatula]_x0001_gb|AES84464.1|NACdomainprotein[Medicagotruncatula]
evgevgevgvelvLoc22680t2	59.0694	-2.2817	0.011998	Medtr7g081805.1	5e-103	|AP2-domainDNA-bindingprotein|HC|chr7:31410601-31411585|20130731	SBP	8e-39	squamosa promoter binding protein-like 10
evgevgevgvelvLoc32386d22043t1	5.42309	-2.81344	0.0198486	Medtr7g028590.4	2e-50	|WRKYtranscriptionfactor-likeprotein|HC|chr7:9773115-9777049|20130731	WRKY	1e-47	unknown[Medicagotruncatula]
evgevgevgvelvLoc11017t1	547.013	4.23237	1.28732e-10	Medtr2g075680.1	5e-155	|cysteine-tRNAligase|HC|chr2:31648412-31650755|20130731	WRKY	2e-152	WRKYtranscriptionfactor[Medicagotruncatula]_x0001_gb|AES66550.1|WRKYtranscriptionfactor[Medicagotruncatula]
evgevgevgvelvLoc15127t3	254.043	-1.13182	0.00492218	Medtr3g053330.1	0	|WRKY1btranscriptionfactor|LC|chr3:21191206-21195085|20130731	WRKY	5e-135	PREDICTED:probableWRKYtranscriptionfactor31-like[Cicerarietinum]

## Sheet: cv. Moapa 69
Table S7, cont. Differentially expressed transcription factors, cv. Moapa 69
Alfalfa ID, this study	Basemean	log2 fold change	FDR	M. truncatula ID	E-value	Description	Family	Description
evgevgevgvelvLoc7130t1	120.383	-1.40746	0.0200538	Medtr1g048720.1	3e-127	|transcriptionfactorORG2-likeprotein|HC|chr1:18792728-18791151|20130731	RAV	AP2/B3 transcription factor family protein
evgevgevgvelvLoc3547d15857t1	517.595	-1.14559	0.00435974	Medtr1g093600.1	0	|AP2/ERFandB3domaintranscriptionfactor|HC|chr1:41953202-41951396|20130731	MIKC	K-box region and MADS-box transcription factor family protein
evgevgevgvelvLoc24508d12816t1	18.1778	-1.98327	0.0247315	Medtr3g005530.1	1e-129	|MADS-boxtranscriptionfactor|HC|chr3:250434-244289|20130731	FAR1	FRS (FAR1 Related Sequences) transcription factor family
evgevgevgvelvLoc8598t3	97.0798	-1.26719	0.00144141	Medtr2g090105.1	9e-31	FAR1-related protein [Medicago truncatula]	FAR	FRS (FAR1 Related Sequences) transcription factor family
