# Supplementary material for: Transcriptome Analysis of Resistant and Susceptible Alfalfa Cultivars Infected With Root-Knot Nematode Meloidogyne incognita
Source: PLoS One. 2015 Feb 24;10(2):e0118269. doi: 10.1371/journal.pone.0118269 (PMC4339843; doi:10.1371/journal.pone.0118269)
Supplement: S8 Table — (XLSX) [file pone.0118269.s011.xlsx]

## Sheet: Basal levels
Supplementary Table S8. Basal gene expression levels (cv. Moapa 69/cv. Lahontan)
Alfalfa ID, this study	Base mean	log2 fold change	FDR	M. truncatula ID	E-value	Description	nr	E-value	Description
evgevgevgvelvLoc6584d31150t3	283.989	-8.57875	8.25618e-42	Medtr1g038370.1	2e-44	|transcriptionfactorjumonjifamilyprotein|HC|chr1:14154078-14157394|20130731	XP_003589712	1e-41	Lysine-specificdemethylase5D[Medicagotruncatula]_x0001_gb|AES59963.1|Lysine-specificdemethylase5D[Medicagotruncatula]
evgevgevgvelvLoc4107t1	299.502	-7.77546	2.44272e-42	Medtr6g072320.1	3e-148	|diseaseresistanceprotein(TIR-NBS-LRRclass)|LC|chr6:26761798-26765665|20130731	XP_003619954	1e-145	Diseaseresistance-likeprotein[Medicagotruncatula]_x0001_gb|AES76172.1|Diseaseresistance-likeprotein[Medicagotruncatula]
evgevgevgvelvLoc24229t1	112.361	-7.0575	1.78629e-14	Medtr7g055900.1	2e-63	|hypotheticalprotein|HC|chr7:18962082-18965703|20130731	XP_003622888	8e-61	hypotheticalproteinMTR_7g055900[Medicagotruncatula]_x0001_gb|AES79106.1|hypotheticalproteinMTR_7g055900[Medicagotruncatula]
evgevgevgvelvLoc28568d34452t1	42.4529	-6.89548	2.45501e-16	Medtr3g052720.1	1e-33	|organelletranscriptprocessingprotein,putative|HC|chr3:20868148-20864227|20130731	XP_003605842	1e-55	Glycerol-3-phosphatedehydrogenase[Medicagotruncatula]_x0001_gb|AES88039.1|Glycerol-3-phosphatedehydrogenase[Medicagotruncatula]
evgevgevgvelvLoc1097t12	510.787	-5.98242	9.23305e-33	Medtr7g055870.1	3e-164	|F-boxproteininteractiondomainprotein|LC|chr7:18983989-18982709|20130731	XP_003622885	1e-161	F-box/kelch-repeatprotein[Medicagotruncatula]_x0001_gb|AES79103.1|F-box/kelch-repeatprotein[Medicagotruncatula]
evgevgevgvelvLoc11257t4	1021.39	-5.94735	7.74368e-24	Medtr6g072310.1	0	|diseaseresistanceprotein(TIR-NBS-LRRclass)|LC|chr6:26752279-26757982|20130731	XP_003619953	0	Resistanceprotein[Medicagotruncatula]_x0001_gb|AES76171.1|Resistanceprotein[Medicagotruncatula]
evgevgevgvelvLoc10370t2	564.996	-5.93885	7.24353e-18	Medtr2g075320.1	7e-69	|LCRrelated|HC|chr2:31485484-31482331|20130731	CAN71595	0	hypotheticalproteinVITISV_010143[Vitisvinifera]
evgevgevgvelvLoc291436ct1	22.3813	-5.92069	2.71619e-10	Medtr6g023250.1	1e-17	|hypotheticalprotein|LC|chr6:8087958-8088437|20130731	XP_003621690	4e-69	CytochromecbiogenesisproteinccsA[Medicagotruncatula]_x0001_gb|AES77908.1|CytochromecbiogenesisproteinccsA[Medicagotruncatula]
evgevgevgvelvLoc40471t1	21.8513	-5.83253	8.72331e-10	Medtr1g054775.1	8e-19	|endonuclease/exonuclease/phosphatasefamilyprotein|LC|chr1:23942081-23949866|20130731	XP_004296004	2e-45	PREDICTED:putativeribonucleaseHproteinAt1g65750-like[Fragariavescasubsp.vesca]
evgevgevgvelvLoc1097t10	255.108	-5.75746	1.90769e-15	Medtr5g017720.1	3e-54	|hypotheticalprotein|LC|chr5:6530921-6532308|20130731	XP_003613986	2e-130	FAR1-relatedprotein[Medicagotruncatula]_x0001_gb|AES96944.1|FAR1-relatedprotein[Medicagotruncatula]
evgevgevgvelvLoc16034t1	61.4148	-5.70394	1.15506e-13	Medtr0008s0230.1	7e-53	|Ulp1proteasefamily,carboxy-terminaldomainprotein|LC|scaffold0008:84001-80532|20130731	XP_003623122	3e-53	Ulp1proteasefamilyC-terminalcatalyticdomaincontainingprotein[Medicagotruncatula]_x0001_gb|AES79340.1|Ulp1proteasefamilyC-terminalcatalyticdomaincontainingprotein[Medicagotruncatula]
evgevgevgvelvLoc29929t1	23.4009	-5.70262	6.84146e-09	Medtr7g445700.1	2e-60	|DUF4283domainprotein|LC|chr7:15486160-15484152|20130731	XP_003596896	2e-58	hypotheticalproteinMTR_2g087410[Medicagotruncatula]_x0001_gb|AES67147.1|hypotheticalproteinMTR_2g087410[Medicagotruncatula]
evgevgevgvelvLoc37148d2331t1	60.8329	-5.39386	2.45708e-13	Medtr7g023590.1	2e-36	|polygalacturonase-inhibitingprotein,putative|LC|chr7:7700335-7698930|20130731	XP_003621808	7e-34	Polygalacturonaseinhibitorprotein[Medicagotruncatula]_x0001_gb|AES78026.1|Polygalacturonaseinhibitorprotein[Medicagotruncatula]
evgevgevgvelvLoc21982t2	171.398	-5.30209	4.74977e-21	Medtr8g468400.1	0	|DNAligaseI,ATP-dependentprotein|HC|chr8:24777313-24770189|20130731	XP_004489612	0	PREDICTED:DNAligase1-like[Cicerarietinum]
evgevgevgvelvLoc12903d49370t1	450.206	-5.29737	1.39461e-13	Medtr7g065160.1	6e-52	|Lipidtransferprotein|HC|chr7:23755721-23754468|20130731	XP_003623161	2e-49	Proteaseinhibitor/seedstorage/LTPfamilyprotein[Medicagotruncatula]_x0001_gb|AES79379.1|Proteaseinhibitor/seedstorage/LTPfamilyprotein[Medicagotruncatula]
evgevgevgvelvLoc14388t2	183.527	-5.20878	1.55107e-42	Medtr4g037355.1	2e-19	|zincknuckleprotein,putative|LC|chr4:13760301-13759731|20130731	XP_004245367	3e-27	PREDICTED:uncharacterizedproteinLOC101261349[Solanumlycopersicum]
evgevgevgvelvLoc20445d43261t1	14.3594	-5.11403	1.0548e-06	Medtr1g093780.1	2e-16	|DUF4283domainprotein|LC|chr1:42082356-42080689|20130731	XP_003593720	1e-15	hypotheticalproteinMTR_2g015440[Medicagotruncatula]_x0001_gb|AES63971.1|hypotheticalproteinMTR_2g015440[Medicagotruncatula]
evgevgevgvelvLoc7196t2	245.359	-5.0973	1.68851e-09	Medtr2g089470.1	0	|PIF1-likehelicase|LC|chr2:37822429-37825668|20130731	XP_003600273	0	ATP-dependentDNAhelicasePIF1[Medicagotruncatula]_x0001_gb|AES70524.1|ATP-dependentDNAhelicasePIF1[Medicagotruncatula]
evgevgevgvelvLoc31152ct1	15.6038	-5.04158	2.45257e-06	Medtr0111s0070.1	2e-50	|endonuclease/exonuclease/phosphatasefamilyprotein|LC|scaffold0111:46255-44060|20130731	ABE87589	2e-55	RNA-directedDNApolymerase(Reversetranscriptase);RibonucleaseH;Endonuclease/exonuclease/phosphatase[Medicagotruncatula]
evgevgevgvelvLoc17170t1	616.547	-4.9056	2.89516e-09	Medtr8g057120.1	3e-40	|hypotheticalprotein|LC|chr8:18801883-18803131|20130731	XP_004488909	0	PREDICTED:uncharacterizedproteinLOC101505066[Cicerarietinum]
evgevgevgvelvLoc15545d32999t1	216.97	-4.85814	5.75355e-18	Medtr5g070800.1	0	|cytochromeP450family71protein|HC|chr5:30012023-30009280|20130731	XP_003615665	0	CytochromeP450[Medicagotruncatula]_x0001_ref|XP_003615670.1|CytochromeP450[Medicagotruncatula]_x0001_gb|AES98623.1|CytochromeP450[Medicagotruncatula]_x0001_gb|AES98628.1|CytochromeP450[Medicagotruncatula]
evgevgevgvelvLoc36078d2196t1	8.75666	-4.76699	7.66251e-06	Medtr5g081480.1	1e-16	|hypotheticalprotein|LC|chr5:34898739-34895435|20130731	XP_003616533	4e-14	hypotheticalproteinMTR_5g081480[Medicagotruncatula]_x0001_gb|AES99491.1|hypotheticalproteinMTR_5g081480[Medicagotruncatula]
evgevgevgvelvLoc11143t1	17.7873	-4.7127	7.11251e-08	Medtr8g096960.1	2e-54	|stressresponsiveA/Bbarreldomainprotein|HC|chr8:40708186-40711770|20130731	XP_003525407	1e-47	PREDICTED:uncharacterizedproteinLOC100801905isoformX1[Glycinemax]_x0001_ref|XP_006580600.1|PREDICTED:uncharacterizedproteinLOC100801905isoformX2[Glycinemax]_x0001_ref|XP_006580601.1|PREDICTED:uncharacterizedproteinLOC100801905isoformX3[Glycinemax]_x0001_ref|XP_006580602.1|
evgevgevgvelvLoc19782d10604t4	28.8692	-4.69651	1.0189e-10	Medtr7g050860.1	3e-67	|tyrosyl-DNAphosphodiesterase|HC|chr7:17758152-17770806|20130731	XP_003622687	1e-64	Tyrosyl-DNAphosphodiesterase[Medicagotruncatula]_x0001_gb|AES78905.1|Tyrosyl-DNAphosphodiesterase[Medicagotruncatula]
evgevgevgvelvLoc1422t2	63.017	-4.68335	1.62857e-06	Medtr6g046440.1	2e-168	|diseaseresistanceproteinRGA4|LC|chr6:16782086-16778829|20130731	XP_003619313	1e-165	Nucleotidebindingsiteleucine-richrepeatdiseaseresistanceprotein[Medicagotruncatula]_x0001_gb|AES75531.1|Nucleotidebindingsiteleucine-richrepeatdiseaseresistanceprotein[Medicagotruncatula]
evgevgevgvelvLoc35698d2975t1	69.6123	-4.61745	2.74138e-08	Medtr6g016430.1	0	|NBS-LRRdiseaseresistanceprotein|LC|chr6:6125934-6121797|20130731	XP_003635897	0	Cc-nbs-lrrresistanceprotein[Medicagotruncatula]_x0001_gb|AES83035.1|Cc-nbs-lrrresistanceprotein[Medicagotruncatula]
evgevgevgvelvLoc12245d1605t4	14.0353	-4.53081	5.98063e-07	Medtr6g052455.1	8e-68	|NB-ARCdomaindiseaseresistanceprotein|LC|chr6:18805589-18809021|20130731	XP_003619440	2e-55	NBS-LRRresistanceprotein[Medicagotruncatula]_x0001_gb|AES75658.1|NBS-LRRresistanceprotein[Medicagotruncatula]
evgevgevgvelvLoc20216d27358t3	172.997	-4.52491	2.44272e-42	Medtr3g012240.2	0	|diseaseresistanceprotein(CC-NBS-LRRclass)familyprotein|HC|chr3:3304734-3296543|20130731	XP_004499780	0	PREDICTED:diseaseresistanceproteinRPM1-like[Cicerarietinum]
evgevgevgvelvLoc63300t1	8.20368	-4.43876	9.25394e-05	Medtr5g047480.1	5e-58	|diseaseresistanceprotein(TIR-NBS-LRRclass)|LC|chr5:20809273-20814610|20130731	XP_003614280	2e-55	TMVresistanceproteinN[Medicagotruncatula]_x0001_gb|AES97238.1|TMVresistanceproteinN[Medicagotruncatula]
evgevgevgvelvLoc47556d13432t1	7.34478	-4.42352	8.96399e-05	Medtr6g046670.1	3e-53	|hypotheticalprotein|LC|chr6:16886502-16887620|20130731	XP_003613452	2e-57	hypotheticalproteinMTR_5g036840[Medicagotruncatula]_x0001_gb|AES96410.1|hypotheticalproteinMTR_5g036840[Medicagotruncatula]
evgevgevgvelvLoc9060t3	25.4726	-4.41805	6.04059e-06	Medtr6g471290.1	6e-70	|FBD,F-boxandLRRprotein,putative|LC|chr6:25561056-25570692|20130731	XP_003624817	4e-61	FBD-associatedF-boxprotein[Medicagotruncatula]_x0001_gb|AES81035.1|FBD-associatedF-boxprotein[Medicagotruncatula]
evgevgevgvelvLoc31163t1	64.0802	-4.40361	3.65595e-09	Medtr4g009635.1	8e-08	|transmembraneprotein,putative|LC|chr4:1997604-1998845|20130731
evgevgevgvelvLoc9896t27	227.147	-4.35124	1.61369e-33	Medtr8g012180.2	0	|diseaseresistanceprotein(TIR-NBS-LRRclass)|LC|chr8:3395370-3388199|20130731	XP_003626921	0	NBS-containingresistance-likeprotein[Medicagotruncatula]_x0001_gb|AET01397.1|NBS-containingresistance-likeprotein[Medicagotruncatula]
evgevgevgvelvLoc27382t2	98.8168	-4.34548	2.05072e-25	Medtr1g113940.1	6e-138	|arginineN-methyltransferase,putative|LC|chr1:51401450-51395973|20130731	XP_003592686	3e-135	ProteinarginineN-methyltransferase[Medicagotruncatula]_x0001_gb|AES62937.1|ProteinarginineN-methyltransferase[Medicagotruncatula]
evgevgevgvelvLoc68310t1	8.78618	-4.33062	0.000212347	Medtr8g024060.1	3e-16	|wall-associatedreceptorkinasegalacturonan-bindingprotein|HC|chr8:8807748-8804681|20130731	XP_003637868	7e-14	Probablyinactivereceptor-likeproteinkinase,partial[Medicagotruncatula]_x0001_gb|AES85006.1|Probablyinactivereceptor-likeproteinkinase,partial[Medicagotruncatula]
evgevgevgvelvLoc30836t1	29.3784	-4.32454	2.0432e-07	Medtr8g447120.1	1e-47	|AThookmotifprotein,putative|LC|chr8:18486456-18487766|20130731	XP_003605676	9e-157	ATP-dependentDNAhelicasePIF1[Medicagotruncatula]_x0001_gb|AES87873.1|ATP-dependentDNAhelicasePIF1[Medicagotruncatula]
evgevgevgvelvLoc62591t1	8.99379	-4.32422	0.000226002	Medtr8g094810.1	6e-08	|leguminosingroup486secretedpeptide|HC|chr8:39604959-39608257|20130731	XP_006588113	2e-24	PREDICTED:uncharacterizedproteinLOC102663376[Glycinemax]
evgevgevgvelvLoc5328d39937t1	1291.98	-4.29543	5.98468e-07	Medtr4g036325.1	6e-09	|hypotheticalprotein|LC|chr4:13081348-13082899|20130731	XP_007221311	4e-152	hypotheticalproteinPRUPE_ppa025777mg,partial[Prunuspersica]_x0001_gb|EMJ22510.1|hypotheticalproteinPRUPE_ppa025777mg,partial[Prunuspersica]
evgevgevgvelvLoc32431d32083t1	8.25492	-4.20305	0.000423917	Medtr3g019420.1	3e-66	|S-locuslectinkinasefamilyprotein|HC|chr3:5457602-5452378|20130731	XP_003598699	1e-63	Serine/threonineproteinkinase[Medicagotruncatula]_x0001_gb|AES68950.1|Serine/threonineproteinkinase[Medicagotruncatula]
evgevgevgvelvLoc217575ct1	15.5579	-4.196	0.000650381	Medtr4g079650.1	7e-36	|brdtsubfamilybromodomain|HC|chr4:30810080-30815422|20130731	XP_003607562	3e-33	Bromodomain-containingfactor[Medicagotruncatula]_x0001_gb|AES89759.1|Bromodomain-containingfactor[Medicagotruncatula]
evgevgevgvelvLoc65160d4811t1	6.376	-4.14608	0.000449687	Medtr3g069580.1	2e-15	|maternaleffectembryoarrestprotein|HC|chr3:31125677-31124472|20130731	XP_003600807	6e-13	hypotheticalproteinMTR_3g069580[Medicagotruncatula]_x0001_gb|AES71058.1|hypotheticalproteinMTR_3g069580[Medicagotruncatula]_x0001_gb|AFK36942.1|unknown[Medicagotruncatula]
evgevgevgvelvLoc11219t1	170.467	-4.1255	1.33673e-06	Medtr5g078270.1	1e-50	|hypotheticalprotein|HC|chr5:33448201-33449853|20130731	XP_003616289	6e-48	hypotheticalproteinMTR_5g078270[Medicagotruncatula]_x0001_gb|AES99247.1|hypotheticalproteinMTR_5g078270[Medicagotruncatula]
evgevgevgvelvLoc54872t1	7.52908	-4.11314	0.000637359	Medtr3g072900.1	1e-08	|PPRcontainingplant-likeprotein|HC|chr3:32815251-32818532|20130731	XP_003527928	2e-06	PREDICTED:pentatricopeptiderepeat-containingproteinAt4g08210-like[Glycinemax]
evgevgevgvelvLoc36885d12293t1	13.1093	-4.08879	0.00102347	Medtr1g040450.1	2e-76	|endonuclease/exonuclease/phosphatasefamilyprotein|LC|chr1:18643878-18645237|20130731	XP_003589852	2e-64	hypotheticalproteinMTR_1g040450[Medicagotruncatula]_x0001_gb|AES60103.1|hypotheticalproteinMTR_1g040450[Medicagotruncatula]
evgevgevgvelvLoc226658ct1	10.8569	-4.04708	0.000434009	Medtr4g023220.1	4e-107	|resistancedomainprotein,putative|LC|chr4:7828261-7832481|20130731	XP_003605045	2e-104	Diseaseresistance-likeproteinGS4-4[Medicagotruncatula]_x0001_gb|AES87242.1|Diseaseresistance-likeproteinGS4-4[Medicagotruncatula]
evgevgevgvelvLoc17152t8	206.104	-4.03593	6.83429e-10	Medtr5g094125.1	9e-21	|hypotheticalprotein|LC|chr5:41108962-41109767|20130731	XP_003631005	3e-155	hypotheticalproteinMTR_8g106060[Medicagotruncatula]_x0001_gb|AET05481.1|hypotheticalproteinMTR_8g106060[Medicagotruncatula]
evgevgevgvelvLoc10412t11	363.242	-4.01297	3.69762e-08	Medtr8g042660.1	0	|diseaseresistanceprotein(TIR-NBS-LRRclass)|LC|chr8:16447347-16454326|20130731	XP_004514296	0	PREDICTED:TMVresistanceproteinN-likeisoformX1[Cicerarietinum]
evgevgevgvelvLoc35348t2	12.1686	-4.00138	0.00149693	Medtr3g064800.1	2e-74	|TPX2(targetingproteinforXklp2)familyprotein|HC|chr3:29208679-29206009|20130731	AFK38440	1e-76	unknown[Medicagotruncatula]
evgevgevgvelvLoc330175ct1	5.71708	-3.96691	0.00115383	Medtr6g007630.1	2e-24	|Nodule-specificGlycineRichPeptide|HC|chr6:1693393-1693139|20130731	XP_006348479	5e-11	PREDICTED:putativesyntaxin-24-like[Solanumtuberosum]
evgevgevgvelvLoc14764d40604t1	97.6861	-3.93345	2.65816e-05	Medtr7g027205.1	2e-26	|hypotheticalprotein|LC|chr7:9212562-9211943|20130731	XP_003595815	5e-173	hypotheticalproteinMTR_2g061140[Medicagotruncatula]_x0001_gb|AES66066.1|hypotheticalproteinMTR_2g061140[Medicagotruncatula]
evgevgevgvelvLoc11537d9090t1	63.3968	-3.92448	9.83911e-06	Medtr0133s0020.1	0	|diseaseresistanceprotein|LC|scaffold0133:9488-5960|20130731	XP_003619340	0	Resistanceprotein[Medicagotruncatula]_x0001_gb|AES75558.1|Resistanceprotein[Medicagotruncatula]
evgevgevgvelvLoc69211cd352t1	467.334	-3.92278	6.30286e-05	Medtr5g098775.1	3e-18	|hypotheticalprotein|HC|chr5:43255326-43254503|20130731	XP_003623301	5e-08	hypotheticalproteinMTR_7g068350[Medicagotruncatula]_x0001_gb|AES79519.1|hypotheticalproteinMTR_7g068350[Medicagotruncatula]
evgevgevgvelvLoc107145ct1	16.6771	-3.91657	0.000101828	Medtr7g065770.1	5e-92	|earlynodulinENOD18|HC|chr7:23872802-23870193|20130731	XP_003623213	1e-89	EarlynodulinENOD18[Medicagotruncatula]_x0001_gb|AES79431.1|EarlynodulinENOD18[Medicagotruncatula]
evgevgevgvelvLoc355488ct1	12.0633	-3.90669	0.000190827	Medtr8g028325.1	2e-07	|hypotheticalprotein|LC|chr8:10662771-10665786|20130731	CAN80285	4e-86	hypotheticalproteinVITISV_026753[Vitisvinifera]
evgevgevgvelvLoc1140t4	276.11	-3.8652	7.97193e-08	Medtr4g110020.1	4e-122	|BSDdomainprotein|HC|chr4:45789702-45795625|20130731	XP_004508648	2e-97	PREDICTED:uncharacterizedproteinLOC101505486isoformX1[Cicerarietinum]
evgevgevgvelvLoc36355d37487t1	5.33217	-3.86308	0.00186377	Medtr1g059490.1	3e-15	|endonuclease/exonuclease/phosphatasefamilyprotein|LC|chr1:21459741-21461703|20130731	ABE87589	2e-11	RNA-directedDNApolymerase(Reversetranscriptase);RibonucleaseH;Endonuclease/exonuclease/phosphatase[Medicagotruncatula]
evgevgevgvelvLoc47392d29201t1	4.31233	-3.8611	0.00157991	Medtr7g017610.1	5e-55	|PPRcontainingplant-likeprotein|HC|chr7:5623801-5620341|20130731	XP_003621602	3e-52	Pentatricopeptiderepeat-containingprotein[Medicagotruncatula]_x0001_gb|AES77820.1|Pentatricopeptiderepeat-containingprotein[Medicagotruncatula]
evgevgevgvelvLoc100970ct1	41.8583	-3.8569	7.0544e-05	Medtr8g042470.1	3e-88	|diseaseresistanceprotein(TIR-NBS-LRRclass)|LC|chr8:16373516-16367811|20130731	XP_004514300	2e-82	PREDICTED:TMVresistanceproteinN-like[Cicerarietinum]
evgevgevgvelvLoc30542t1	26.5352	-3.85523	2.8875e-08	Medtr0090s0020.1	3e-161	|S-locuslectinkinasefamilyprotein|HC|scaffold0090:10869-7455|20130731	XP_004513950	6e-157	PREDICTED:G-typelectinS-receptor-likeserine/threonine-proteinkinaseAt4g27290-likeisoformX2[Cicerarietinum]
evgevgevgvelvLoc79809d5711t1	10.5982	-3.80624	0.00329446	Medtr0286s0030.1	1e-76	|resistanceprotein,putative|LC|scaffold0286:12092-12994|20130731	XP_003618332	1e-74	Diseaseresistance-likeproteinGS6-2,partial[Medicagotruncatula]_x0001_gb|AES74550.1|Diseaseresistance-likeproteinGS6-2,partial[Medicagotruncatula]
evgevgevgvelvLoc34871d34985t1	38.5234	-3.80048	0.00087482	Medtr7g068070.1	0	|DUF247domainprotein|HC|chr7:24864764-24862815|20130731	XP_003623276	0	hypotheticalproteinMTR_7g068070[Medicagotruncatula]_x0001_gb|AES79494.1|hypotheticalproteinMTR_7g068070[Medicagotruncatula]
evgevgevgvelvLoc22588t1	14.7142	-3.80031	5.97513e-05	Medtr7g013560.1	1e-74	|NBS-LRRtypediseaseresistanceprotein|LC|chr7:3919963-3915796|20130731	XP_003621452	4e-72	Nbs-lrrresistanceprotein[Medicagotruncatula]_x0001_gb|AES77670.1|Nbs-lrrresistanceprotein[Medicagotruncatula]
evgevgevgvelvLoc27224t1	35.2113	-3.79014	7.4294e-07	Medtr7g083690.1	5e-127	|endonuclease/exonuclease/phosphatasefamilyprotein|LC|chr7:32221247-32217435|20130731	XP_003638036	0	Cysteine-richreceptor-likeproteinkinase[Medicagotruncatula]_x0001_gb|AES85174.1|Cysteine-richreceptor-likeproteinkinase[Medicagotruncatula]
evgevgevgvelvLoc38059d12788t1	353.968	-3.78927	8.7765e-10	Medtr7g056297.1	5e-61	|Gag-Polpolyprotein/retrotransposon,putative|LC|chr7:19787346-19788842|20130731	ABD32741	7e-33	hypotheticalproteinMtrDRAFT_AC150777g16v1[Medicagotruncatula]
evgevgevgvelvLoc1954d39564t1	50.6584	-3.77088	7.07388e-05	Medtr7g015800.2	4e-35	|tyrosinekinasefamilyprotein|LC|chr7:4927048-4929722|20130731	AFK37899	4e-32	unknown[Medicagotruncatula]
evgevgevgvelvLoc35164d15845t1	9.3993	-3.76359	0.00379472	Medtr1g056920.1	2e-30	|hypotheticalprotein|LC|chr1:24924543-24925527|20130731	XP_003638036	6e-45	Cysteine-richreceptor-likeproteinkinase[Medicagotruncatula]_x0001_gb|AES85174.1|Cysteine-richreceptor-likeproteinkinase[Medicagotruncatula]
evgevgevgvelvLoc65435t1	9.07532	-3.76	0.00381361	Medtr4g094620.1	3e-15	|hypotheticalprotein|HC|chr4:38396113-38396690|20130731	ACJ84068	2e-12	unknown[Medicagotruncatula]_x0001_gb|AFK38296.1|unknown[Medicagotruncatula]_x0001_gb|AFK44970.1|unknown[Medicagotruncatula]
evgevgevgvelvLoc32683t1	31.0721	-3.71233	0.00134068	Medtr6g078610.1	2e-163	|NB-ARCdomainprotein|LC|chr6:29518173-29525339|20130731	XP_003620206	3e-177	Resistanceprotein[Medicagotruncatula]_x0001_gb|AES76424.1|Resistanceprotein[Medicagotruncatula]
evgevgevgvelvLoc11295t1	806.731	-3.69678	9.80586e-07	Medtr4g026570.1	3e-69	|hypotheticalprotein|LC|chr4:9142766-9142245|20130731	XP_004515475	1e-121	PREDICTED:uncharacterizedproteinLOC101514999[Cicerarietinum]
evgevgevgvelvLoc76857t1	4.19331	-3.69407	0.00352068	Medtr1g086230.1	1e-36	|receptor-likekinase|HC|chr1:38595934-38590886|20130731	XP_003591321	3e-34	Ptokinaseinteractor[Medicagotruncatula]_x0001_gb|AES61572.1|Ptokinaseinteractor[Medicagotruncatula]
evgevgevgvelvLoc2470d1179t2	122.957	-3.67315	0.000239576	Medtr3g107100.2	2e-73	|F-box/RNI/FBD-likedomainprotein|HC|chr3:49447193-49444342|20130731	XP_003603392	9e-71	F-box/LRR-repeatprotein[Medicagotruncatula]_x0001_gb|AES73643.1|F-box/LRR-repeatprotein[Medicagotruncatula]
evgevgevgvelvLoc47614t1	4.31339	-3.66996	0.00404504	Medtr8g074120.1	3e-80	|long-chainacyl-CoAsynthetase|HC|chr8:31344948-31346498|20130731	XP_003629175	1e-77	Acylcoaligaseacetate-coasynthetase-likeprotein[Medicagotruncatula]_x0001_gb|AET03651.1|Acylcoaligaseacetate-coasynthetase-likeprotein[Medicagotruncatula]
evgevgevgvelvLoc35562d639t1	5.40096	-3.66091	0.00467975	Medtr8g022750.1	1e-44	|hypotheticalprotein|LC|chr8:8081106-8078592|20130731	ABD28710	5e-50	Polynucleotidyltransferase,RibonucleaseHfold[Medicagotruncatula]
evgevgevgvelvLoc9805t21	291.535	-3.65952	2.73025e-33	Medtr4g021057.1	0	|diseaseresistanceprotein(TIR-NBS-LRRclass)|LC|chr4:6791029-6798592|20130731	XP_003604856	0	NBS-containingresistance-likeprotein[Medicagotruncatula]_x0001_gb|AES87053.1|NBS-containingresistance-likeprotein[Medicagotruncatula]
evgevgevgvelvLoc329930ct1	131.478	-3.65442	4.78593e-15	Medtr7g092810.2	1e-09	|tubulin-bindingcofactorCdomainprotein|HC|chr7:36822281-36832151|20130731	XP_003625224	8e-07	TBCCdomain-containingprotein[Medicagotruncatula]_x0001_gb|ABN08645.1|TubulinbindingcofactorC[Medicagotruncatula]_x0001_gb|AES81442.1|TBCCdomain-containingprotein[Medicagotruncatula]
evgevgevgvelvLoc35269t8	21.2231	-3.6516	3.10817e-05	Medtr6g038640.1	6e-179	|oxidoreductasefamily,NAD-bindingrossmannfoldprotein|HC|chr6:13849182-13852834|20130731	AFK35442	2e-166	unknown[Medicagotruncatula]
evgevgevgvelvLoc9765t2	159.556	-3.61551	9.53977e-08	Medtr6g007975.1	0	|senescence-associatedprotein|HC|chr6:2159481-2163013|20130731	XP_004489332	3e-175	PREDICTED:uncharacterizedproteinLOC101494733[Cicerarietinum]
evgevgevgvelvLoc32552t7	17.9009	-3.5903	4.21887e-05	Medtr5g087090.1	4e-122	|receptor-likeprotein|LC|chr5:37713334-37710152|20130731	XP_003617031	2e-119	Receptor-likeproteinkinase[Medicagotruncatula]_x0001_gb|AES99989.1|Receptor-likeproteinkinase[Medicagotruncatula]
evgevgevgvelvLoc2380d499t1	138.938	-3.55196	2.26565e-05	Medtr7g084750.1	8e-164	|xyloglucanendotransglucosylase/hydrolasefamilyprotein|HC|chr7:32708057-32710264|20130731	XP_003624546	3e-161	Xyloglucanendotransglucosylase/hydrolase[Medicagotruncatula]_x0001_gb|ABD33176.1|Glycosidehydrolase,family16;Xyloglucanendo-transglycosylase,C-terminal[Medicagotruncatula]_x0001_gb|AES80764.1|Xyloglucanendotransglucosylase/hydrolase[Medicagotruncatula]
evgevgevgvelvLoc9571d167t1	32.8717	-3.55109	1.98129e-06	Medtr4g096760.1	3e-114	|DUF4283domainprotein|LC|chr4:38501881-38500295|20130731	XP_003614149	8e-170	hypotheticalproteinMTR_5g045440[Medicagotruncatula]_x0001_gb|AES97107.1|hypotheticalproteinMTR_5g045440[Medicagotruncatula]
evgevgevgvelvLoc12412d40467t3	55.2199	-3.54494	0.00039168	Medtr3g010010.2	3e-163	|transducin/WD40repeatprotein|HC|chr3:2266588-2260075|20130731	XP_004499693	5e-161	PREDICTED:uncharacterizedWDrepeat-containingproteinC2A9.03-likeisoformX1[Cicerarietinum]_x0001_ref|XP_004499694.1|PREDICTED:uncharacterizedWDrepeat-containingproteinC2A9.03-likeisoformX2[Cicerarietinum]
evgevgevgvelvLoc136462ct1	4.60521	-3.53155	0.0074732	Medtr4g108010.1	6e-29	|DUF4283domainprotein|LC|chr4:44771398-44772009|20130731	XP_003609022	4e-26	hypotheticalproteinMTR_4g108010[Medicagotruncatula]_x0001_gb|AES91219.1|hypotheticalproteinMTR_4g108010[Medicagotruncatula]
evgevgevgvelvLoc33593t2	5.04968	-3.5238	0.0080196	Medtr3g022300.1	1e-50	|LRRandNB-ARCdomaindiseaseresistanceprotein|LC|chr3:6551744-6557109|20130731	XP_003598848	5e-48	Cc-nbs-lrrresistanceprotein[Medicagotruncatula]_x0001_gb|AES69099.1|Cc-nbs-lrrresistanceprotein[Medicagotruncatula]
evgevgevgvelvLoc2285d29758t4	287.689	-3.51872	1.05634e-06	Medtr6g082700.1	0	|tyrosinekinasefamilyprotein|HC|chr6:30876580-30874512|20130731	XP_004512896	0	PREDICTED:probableserine/threonine-proteinkinaseAt1g18390-like[Cicerarietinum]
evgevgevgvelvLoc67409t1	4.05063	-3.5025	0.00788825	Medtr6g068790.1	2e-61	|pentatricopeptide(PPR)repeatprotein|LC|chr6:24729620-24732624|20130731	XP_003619770	3e-59	Pentatricopeptiderepeat-containingprotein[Medicagotruncatula]_x0001_gb|AES75988.1|Pentatricopeptiderepeat-containingprotein[Medicagotruncatula]
evgevgevgvelvLoc42292t1	19.6857	-3.50201	0.000521046	Medtr2g049960.1	1e-56	|hypotheticalprotein|LC|chr2:22964363-22966290|20130731	XP_003595603	5e-54	hypotheticalproteinMTR_2g049960[Medicagotruncatula]_x0001_gb|AES65854.1|hypotheticalproteinMTR_2g049960[Medicagotruncatula]
evgevgevgvelvLoc10477t3	56.154	-3.50012	1.05706e-10	Medtr2g450870.1	0	|LRRreceptor-likekinasefamilyprotein|LC|chr2:22619851-22616729|20130731	XP_003636596	0	Receptor-likeproteinkinase[Medicagotruncatula]_x0001_gb|AES83734.1|Receptor-likeproteinkinase[Medicagotruncatula]
evgevgevgvelvLoc83870t1	11.6353	-3.49989	0.00523129	Medtr4g020490.1	4e-81	|diseaseresistanceprotein(TIR-NBS-LRRclass)|LC|chr4:6504602-6497070|20130731	XP_003604851	2e-85	NBS-containingresistance-likeprotein[Medicagotruncatula]_x0001_gb|AES87048.1|NBS-containingresistance-likeprotein[Medicagotruncatula]
evgevgevgvelvLoc69595t1	7.39232	-3.494	0.000966856	Medtr5g091660.1	2e-86	|glycerol-3-phosphateacyltransferase|HC|chr5:39977427-39975480|20130731	XP_003617446	5e-84	ERglycerol-phosphateacyltransferase[Medicagotruncatula]_x0001_gb|AET00405.1|ERglycerol-phosphateacyltransferase[Medicagotruncatula]
evgevgevgvelvLoc47290d13408t1	29.0504	-3.47619	1.83384e-06	Medtr2g036430.1	3e-170	|malectin/receptor-likekinasefamilyprotein|HC|chr2:15767049-15768923|20130731	XP_003594935	1e-167	Proteinkinase[Medicagotruncatula]_x0001_gb|AES65186.1|Proteinkinase[Medicagotruncatula]
evgevgevgvelvLoc8734t15	39.4938	-3.47187	1.15463e-05	Medtr4g021057.2	0	|diseaseresistanceprotein(TIR-NBS-LRRclass)|LC|chr4:6791029-6798592|20130731	XP_003604857	0	NBS-LRRresistanceprotein[Medicagotruncatula]_x0001_gb|AES87054.1|NBS-LRRresistanceprotein[Medicagotruncatula]
evgevgevgvelvLoc13214t2	130.202	-3.46848	1.06313e-07	Medtr6g071935.1	9e-162	|NB-ARCdomainprotein|LC|chr6:26646248-26651415|20130731	XP_003619953	4e-159	Resistanceprotein[Medicagotruncatula]_x0001_gb|AES76171.1|Resistanceprotein[Medicagotruncatula]
evgevgevgvelvLoc33226t1	19.564	-3.45836	3.30519e-06	Medtr5g059910.1	1e-52	|MAPkinase|HC|chr5:24906001-24901124|20130731	XP_003614827	8e-50	Mitogen-activatedproteinkinasekinasekinase[Medicagotruncatula]_x0001_gb|AES97785.1|Mitogen-activatedproteinkinasekinasekinase[Medicagotruncatula]
evgevgevgvelvLoc23826d41032t2	74.3923	-3.45014	2.12217e-06	Medtr8g075550.1	7e-160	|pathogenesis-relatedthaumatinfamilyprotein|HC|chr8:31946277-31943948|20130731	XP_003629301	3e-157	Thaumatin-likeprotein[Medicagotruncatula]_x0001_gb|AET03777.1|Thaumatin-likeprotein[Medicagotruncatula]
evgevgevgvelvLoc36378t1	17.4918	-3.44928	4.53315e-05	Medtr5g081870.1	1e-36	|coronatine-insensitiveprotein|HC|chr5:35098564-35093692|20130731	XP_007141797	7e-35	hypotheticalproteinPHAVU_008G226500g[Phaseolusvulgaris]_x0001_gb|ESW13791.1|hypotheticalproteinPHAVU_008G226500g[Phaseolusvulgaris]
evgevgevgvelvLoc45694d46367t1	6.5722	-3.43681	0.00178345	Medtr3g011480.1	3e-81	|LRRandNB-ARCdomaindiseaseresistanceprotein|HC|chr3:2856642-2852782|20130731	XP_004515441	5e-80	PREDICTED:diseaseresistanceproteinRPM1-like[Cicerarietinum]
evgevgevgvelvLoc46263t1	5.89648	-3.40281	0.0127738	Medtr4g096830.1	9e-81	|transmembraneprotein,putative|HC|chr4:38533043-38538478|20130731	XP_003608504	2e-55	hypotheticalproteinMTR_4g096830[Medicagotruncatula]_x0001_gb|AES90701.1|hypotheticalproteinMTR_4g096830[Medicagotruncatula]
evgevgevgvelvLoc211840ct1	10.7048	-3.39139	0.00542309	Medtr2g062330.1	5e-10	|B3DNA-bindingdomainprotein|LC|chr2:26318590-26324236|20130731	XP_003636006	8e-13	hypotheticalproteinMTR_023s0011[Medicagotruncatula]_x0001_gb|AES83144.1|hypotheticalproteinMTR_023s0011[Medicagotruncatula]
evgevgevgvelvLoc25783t5	58.1814	-3.38153	1.08221e-06	Medtr1g034430.1	2e-63	|hypotheticalprotein|LC|chr1:12538220-12539101|20130731	XP_003599397	1e-76	hypotheticalproteinMTR_3g032730[Medicagotruncatula]_x0001_gb|AES69648.1|hypotheticalproteinMTR_3g032730[Medicagotruncatula]
evgevgevgvelvLoc68968t1	68.9994	-3.37453	7.05452e-05	Medtr3g090200.1	7e-49	|hypotheticalprotein|LC|chr3:41009722-41010174|20130731	XP_003590563	5e-46	hypotheticalproteinMTR_1g071170[Medicagotruncatula]_x0001_gb|AES60814.1|hypotheticalproteinMTR_1g071170[Medicagotruncatula]
evgevgevgvelvLoc3023t44	550.713	-3.3633	4.43041e-07	Medtr4g088770.1	2e-141	|plant-specificdomainTIGR01615familyprotein|HC|chr4:35374567-35372760|20130731	XP_004505065	6e-112	PREDICTED:uncharacterizedproteinLOC101509007[Cicerarietinum]
evgevgevgvelvLoc43323d15651t1	126.79	-3.34025	0.00365541	Medtr5g022470.2	5e-72	|osmosensorhistidinekinase|HC|chr5:8864003-8871180|20130731	XP_003612202	2e-69	Histidinekinaseosmosensorprotein[Medicagotruncatula]_x0001_gb|AES95160.1|Histidinekinaseosmosensorprotein[Medicagotruncatula]
evgevgevgvelvLoc20194t1	399.178	-3.33857	1.32928e-05	Medtr8g042650.1	0	|diseaseresistanceprotein(TIR-NBS-LRRclass)|LC|chr8:16439695-16445868|20130731	XP_004514300	0	PREDICTED:TMVresistanceproteinN-like[Cicerarietinum]
evgevgevgvelvLoc26324t1	16.2272	-3.33224	0.00129688	Medtr5g086550.1	9e-111	|receptor-likeprotein|HC|chr5:37390152-37394401|20130731	XP_003616992	3e-108	Receptor-likeproteinkinase[Medicagotruncatula]_x0001_gb|AES99950.1|Receptor-likeproteinkinase[Medicagotruncatula]
evgevgevgvelvLoc45584t1	8.09299	-3.32438	0.0172125	Medtr3g449470.1	3e-27	|hypotheticalprotein|HC|chr3:16850267-16850997|20130731	XP_003589980	7e-27	hypotheticalproteinMTR_1g042490[Medicagotruncatula]_x0001_gb|AES60231.1|hypotheticalproteinMTR_1g042490[Medicagotruncatula]
evgevgevgvelvLoc40928t1	10.7695	-3.31288	0.00174398	Medtr8g073730.1	2e-143	|diseaseresistanceprotein(TIR-NBS-LRRclass)|LC|chr8:31172985-31178640|20130731	XP_003629138	7e-141	TMVresistanceproteinN[Medicagotruncatula]_x0001_gb|AET03614.1|TMVresistanceproteinN[Medicagotruncatula]
evgevgevgvelvLoc55290t1	8.01429	-3.3074	0.0181243	Medtr0098s0090.1	2e-48	|hypotheticalprotein|LC|scaffold0098:33384-32259|20130731	ABD28670	3e-49	RNA-directedDNApolymerase(Reversetranscriptase)[Medicagotruncatula]
evgevgevgvelvLoc42994t1	8.31033	-3.30195	0.00883952	Medtr7g086760.1	3e-12	|hypotheticalprotein|LC|chr7:33740800-33743501|20130731	XP_003598121	6e-16	hypotheticalproteinMTR_3g007500[Medicagotruncatula]_x0001_gb|AES68372.1|hypotheticalproteinMTR_3g007500[Medicagotruncatula]
evgevgevgvelvLoc55289t1	5.3015	-3.28917	0.0182224	Medtr5g054960.1	6e-06	|hypotheticalprotein|LC|chr5:22626021-22626446|20130731	XP_003590199	7e-06	Pentatricopeptiderepeat-containingprotein[Medicagotruncatula]_x0001_gb|AES60450.1|Pentatricopeptiderepeat-containingprotein[Medicagotruncatula]
evgevgevgvelvLoc16825t11	25.6533	-3.27574	8.0102e-06	Medtr6g074090.1	0	|NB-ARCdomainprotein|LC|chr6:27427952-27424719|20130731	XP_003606019	0	Resistanceprotein[Medicagotruncatula]_x0001_ref|XP_003620022.1|Resistanceprotein[Medicagotruncatula]_x0001_gb|AES76240.1|Resistanceprotein[Medicagotruncatula]_x0001_gb|AES88216.1|Resistanceprotein[Medicagotruncatula]
evgevgevgvelvLoc48651t1	9.44329	-3.26034	0.00129372	Medtr7g033300.1	3e-61	|lysineketoglutaratereductasetrans-splicing-likeprotein|HC|chr7:11888172-11894695|20130731	XP_006338796	1e-46	PREDICTED:uncharacterizedproteinLOC102581795[Solanumtuberosum]
evgevgevgvelvLoc19592d2940t1	394.092	-3.23221	1.98206e-07	Medtr2g084815.2	2e-44	|histonedeacetylase2a,putative|HC|chr2:35979101-35982483|20130731	AFK45592	5e-42	unknown[Medicagotruncatula]
evgevgevgvelvLoc56537t1	8.41484	-3.22884	0.00891074	Medtr7g086520.1	1e-50	|hypotheticalprotein|HC|chr7:33602354-33598583|20130731	XP_003624702	5e-54	hypotheticalproteinMTR_7g086520[Medicagotruncatula]_x0001_gb|AES80920.1|hypotheticalproteinMTR_7g086520[Medicagotruncatula]
evgevgevgvelvLoc18622d33509t1	101.11	-3.20689	8.37494e-07	Medtr1g038530.1	2e-107	|isochorismatasehydrolasefamilyprotein|HC|chr1:14082548-14081233|20130731	XP_003589724	7e-105	Isochorismatase[Medicagotruncatula]_x0001_gb|AES59975.1|Isochorismatase[Medicagotruncatula]
evgevgevgvelvLoc38695t1	17.4215	-3.18756	0.01228	Medtr1g078190.1	9e-84	|NB-ARCdomaindiseaseresistanceprotein|LC|chr1:34988681-34991509|20130731	XP_003617560	3e-75	NBS-containingresistance-likeprotein[Medicagotruncatula]_x0001_gb|AET00519.1|NBS-containingresistance-likeprotein[Medicagotruncatula]
evgevgevgvelvLoc29948d365t1	42.4977	-3.18705	4.04575e-07	Medtr4g116010.1	6e-67	|flavonolsynthase/flavanone3-hydroxylase|HC|chr4:47959682-47957364|20130731	XP_003609468	3e-64	Flavonolsynthase/flavanone3-hydroxylase[Medicagotruncatula]_x0001_gb|AES91665.1|Flavonolsynthase/flavanone3-hydroxylase[Medicagotruncatula]
evgevgevgvelvLoc31099t4	12.0394	-3.18465	9.15232e-05	Medtr5g086530.1	2e-159	|receptor-likeprotein|LC|chr5:37380682-37383851|20130731	XP_003616990	7e-157	Receptor-likeproteinkinase[Medicagotruncatula]_x0001_gb|AES99948.1|Receptor-likeproteinkinase[Medicagotruncatula]
evgevgevgvelvLoc42318t1	129.97	-3.18177	0.000430435	Medtr8g006190.1	2e-33	|BTB/POZandMATHdomainprotein|HC|chr8:537855-540789|20130731	XP_003626712	6e-31	Ubiquitincarboxyl-terminalhydrolase[Medicagotruncatula]_x0001_gb|AET01188.1|Ubiquitincarboxyl-terminalhydrolase[Medicagotruncatula]
evgevgevgvelvLoc19201t2	25.8257	-3.17856	0.000278307	Medtr3g023030.1	7e-167	|LRRandNB-ARCdomaindiseaseresistanceprotein|LC|chr3:6950546-6944739|20130731	XP_003598890	3e-164	Cc-nbs-lrrresistanceprotein[Medicagotruncatula]_x0001_gb|AES69141.1|Cc-nbs-lrrresistanceprotein[Medicagotruncatula]
evgevgevgvelvLoc32567t1	5.29488	-3.16211	0.00727809	Medtr2g018005.1	2e-57	|endonuclease/exonuclease/phosphatasefamilyprotein|LC|chr2:5605186-5604494|20130731	CAN77450	1e-29	hypotheticalproteinVITISV_016971[Vitisvinifera]
evgevgevgvelvLoc14455t1	51.3941	-3.16086	9.69605e-11	Medtr4g020760.1	0	|TIR-NBS-LRRRCT1-likeresistanceprotein,putative|LC|chr4:6674165-6677240|20130731	XP_003590136	0	TIR-NBS-LRRRCT1resistanceprotein[Medicagotruncatula]_x0001_gb|AES60387.1|TIR-NBS-LRRRCT1resistanceprotein[Medicagotruncatula]
evgevgevgvelvLoc1472d20t1	171.461	-3.15735	2.796e-05	Medtr4g063240.1	2e-45	|corehistoneH2A/H2B/H3/H4|HC|chr4:23416247-23415420|20130731	XP_003606631	1e-42	HistoneH2B[Medicagotruncatula]_x0001_gb|AES88828.1|HistoneH2B[Medicagotruncatula]
evgevgevgvelvLoc10786d48825t2	198.718	-3.1555	7.57745e-10	Medtr3g073560.1	4e-119	|transcriptionfactorTGA7,putative|LC|chr3:33173109-33166706|20130731	XP_004515651	9e-113	PREDICTED:transcriptionfactorTGA3-likeisoformX1[Cicerarietinum]_x0001_ref|XP_004515652.1|PREDICTED:transcriptionfactorTGA3-likeisoformX2[Cicerarietinum]
evgevgevgvelvLoc37960t1	72.5959	-3.13744	1.93359e-05	Medtr6g086270.1	6e-58	|DNAmismatchrepairproteinmsh6|HC|chr6:32387897-32378956|20130731	XP_003620513	3e-55	DNAmismatchrepairproteinMsh6-2[Medicagotruncatula]_x0001_gb|AES76731.1|DNAmismatchrepairproteinMsh6-2[Medicagotruncatula]
evgevgevgvelvLoc17166t10	61.4745	-3.1362	3.55668e-06	Medtr4g050910.1	0	|NB-ARCdomainprotein|LC|chr4:18073549-18077036|20130731	XP_003606019	0	Resistanceprotein[Medicagotruncatula]_x0001_ref|XP_003620022.1|Resistanceprotein[Medicagotruncatula]_x0001_gb|AES76240.1|Resistanceprotein[Medicagotruncatula]_x0001_gb|AES88216.1|Resistanceprotein[Medicagotruncatula]
evgevgevgvelvLoc191045ct1	40.1034	-3.10961	0.0204913	Medtr6g084270.1	7e-44	|hypotheticalprotein|HC|chr6:31503099-31503636|20130731	XP_003620466	3e-41	hypotheticalproteinMTR_6g084250[Medicagotruncatula]_x0001_ref|XP_003620467.1|hypotheticalproteinMTR_6g084260[Medicagotruncatula]_x0001_ref|XP_003620468.1|hypotheticalproteinMTR_6g084270[Medicagotruncatula]_x0001_gb|AES76684.1|hypotheticalproteinMTR_6g084250[Medicagotruncat
evgevgevgvelvLoc24561d27481t1	27.551	-3.09874	0.00343758	Medtr2g011150.1	1e-14	|S-locuslectinkinasefamilyprotein|HC|chr2:2665227-2661426|20130731	XP_003541760	5e-13	PREDICTED:G-typelectinS-receptor-likeserine/threonine-proteinkinaseAt4g27290-likeisoformX1[Glycinemax]
evgevgevgvelvLoc57600t2	7.56273	-3.09456	0.0136512	Medtr6g016420.1	3e-19	|diseaseresistanceprotein(CC-NBS-LRRclass)familyprotein|HC|chr6:6113668-6116748|20130731	XP_003635897	8e-17	Cc-nbs-lrrresistanceprotein[Medicagotruncatula]_x0001_gb|AES83035.1|Cc-nbs-lrrresistanceprotein[Medicagotruncatula]
evgevgevgvelvLoc2651t41	134.493	-3.07363	0.000506147	Medtr5g086810.1	0	|receptor-likeprotein|LC|chr5:37534810-37531745|20130731	XP_003617015	0	Receptor-likeproteinkinase[Medicagotruncatula]_x0001_gb|AES99973.1|Receptor-likeproteinkinase[Medicagotruncatula]
evgevgevgvelvLoc10549t1	663.161	-3.04915	5.07359e-11	Medtr2g074990.1	0	|LRRreceptor-likekinase|HC|chr2:31377041-31370508|20130731	XP_004488997	0	PREDICTED:probableleucine-richrepeatreceptor-likeserine/threonine-proteinkinaseAt3g14840-likeisoformX3[Cicerarietinum]
evgevgevgvelvLoc22291t3	17.638	-3.04706	1.4747e-06	Medtr5g063740.1	2e-112	|receptor-likeprotein|HC|chr5:26439980-26436879|20130731	XP_003615102	7e-110	Receptor-likekinase-likeprotein[Medicagotruncatula]_x0001_gb|AES98060.1|Receptor-likekinase-likeprotein[Medicagotruncatula]
evgevgevgvelvLoc36038d12225t1	7.20191	-3.04595	0.0244156	Medtr2g437280.1	4e-28	|hypotheticalprotein|LC|chr2:14582448-14582131|20130731	XP_006599860	1e-72	PREDICTED:uncharacterizedproteinLOC102670328[Glycinemax]
evgevgevgvelvLoc5917d34524t5	178.197	-3.01653	0.000568079	Medtr8g469790.1	4e-61	|retropepsinsdomainprotein,putative|LC|chr8:25457465-25460928|20130731	ACY01934	3e-81	hypotheticalprotein[Betavulgaris]
evgevgevgvelvLoc2698t4	166.209	-3.01018	0.000804436	Medtr7g023690.1	8e-100	|polygalacturonaseinhibitorprotein|LC|chr7:7740066-7739073|20130731	XP_003621808	2e-97	Polygalacturonaseinhibitorprotein[Medicagotruncatula]_x0001_gb|AES78026.1|Polygalacturonaseinhibitorprotein[Medicagotruncatula]
evgevgevgvelvLoc28t27	1377.13	-3.00903	5.48212e-07	Medtr4g088170.1	2e-95	|cytochromeP450familyflavonesynthase|HC|chr4:34764335-34761467|20130731	AAO16603	5e-93	putativeisoflavonesynthase[Medicagotruncatula]
evgevgevgvelvLoc25155t3	61.8709	-3.0084	7.39968e-05	Medtr6g043620.1	3e-50	|hypotheticalprotein|LC|chr6:13267612-13265514|20130731	XP_003619169	1e-47	hypotheticalproteinMTR_6g043620[Medicagotruncatula]_x0001_gb|AES75387.1|hypotheticalproteinMTR_6g043620[Medicagotruncatula]
evgevgevgvelvLoc17633d903t1	11.5252	-3.0008	0.000173287	Medtr8g040890.1	2e-177	|carboxyl-terminalpeptidase|LC|chr8:15246585-15250293|20130731	XP_003627984	3e-128	hypotheticalproteinMTR_8g040850[Medicagotruncatula]_x0001_gb|AET02460.1|hypotheticalproteinMTR_8g040850[Medicagotruncatula]
evgevgevgvelvLoc4231d13478t8	177.06	-2.98403	0.00221612	Medtr7g009780.1	2e-165	|polyvinylalcoholdehydrogenase-likeprotein|HC|chr7:2239172-2235928|20130731	XP_003621148	7e-163	Quinohaemoproteinethanoldehydrogenasetype-1[Medicagotruncatula]_x0001_gb|AES77366.1|Quinohaemoproteinethanoldehydrogenasetype-1[Medicagotruncatula]
evgevgevgvelvLoc16874t3	68.494	-2.97934	0.00407576	Medtr4g012330.1	9e-47	|hypotheticalprotein|HC|chr4:3290182-3289745|20130731	XP_003604447	2e-43	hypotheticalproteinMTR_4g012460[Medicagotruncatula]_x0001_gb|AES86644.1|hypotheticalproteinMTR_4g012460[Medicagotruncatula]
evgevgevgvelvLoc11093d35251t1	27.259	-2.97549	0.00184936	Medtr8g075990.1	2e-12	|glycosylhydrolasefamily9protein|HC|chr8:32142751-32146250|20130731	XP_003629333	1e-09	Endoglucanase[Medicagotruncatula]_x0001_gb|AET03809.1|Endoglucanase[Medicagotruncatula]
evgevgevgvelvLoc20077t1	227.684	-2.974	0.000304015	Medtr7g057490.1	1e-122	|endonuclease/exonuclease/phosphatasefamilyprotein|LC|chr7:20699537-20701845|20130731	XP_003636833	0	CytochromeP450[Medicagotruncatula]_x0001_gb|AES83971.1|CytochromeP450[Medicagotruncatula]
evgevgevgvelvLoc35217t5	25.5543	-2.96793	0.00192449	Medtr4g070630.1	4e-81	|transmembraneprotein,putative|HC|chr4:26596765-26597801|20130731	XP_003606961	1e-78	hypotheticalproteinMTR_4g070630[Medicagotruncatula]_x0001_gb|AES89158.1|hypotheticalproteinMTR_4g070630[Medicagotruncatula]
evgevgevgvelvLoc31412t1	95.8354	-2.96392	0.00369487	Medtr5g028190.1	4e-109	|ankyrinrepeatprotein|LC|chr5:11794594-11790180|20130731	XP_003517655	0	PREDICTED:uncharacterizedproteinLOC100808539[Glycinemax]
evgevgevgvelvLoc29200d44236t1	9.19118	-2.96118	0.0143718	Medtr2g033485.1	1e-21	|hypotheticalprotein|LC|chr2:12746946-12747222|20130731	XP_003615535	2e-30	hypotheticalproteinMTR_5g069250[Medicagotruncatula]_x0001_gb|AES98493.1|hypotheticalproteinMTR_5g069250[Medicagotruncatula]
evgevgevgvelvLoc208932ct1	33.5398	-2.95989	4.27597e-07	Medtr2g089120.1	7e-53	|sesquiterpenesynthase|HC|chr2:37615391-37620144|20130731	XP_003597053	5e-50	Myrcenesynthase[Medicagotruncatula]_x0001_gb|ABB01626.1|terpenesynthase[Medicagotruncatula]_x0001_gb|AES67304.1|Myrcenesynthase[Medicagotruncatula]
evgevgevgvelvLoc19966t7	17.5735	-2.95915	1.60376e-05	Medtr5g464720.1	2e-38	|hypotheticalprotein|LC|chr5:26871754-26873204|20130731	XP_006601627	1e-99	PREDICTED:uncharacterizedproteinLOC102660916[Glycinemax]
evgevgevgvelvLoc28167t1	17.8604	-2.95595	0.0225884	Medtr8g031080.1	2e-39	|hypotheticalprotein|HC|chr8:11595381-11593899|20130731	XP_003598902	3e-92	hypotheticalproteinMTR_3g023170[Medicagotruncatula]_x0001_gb|AES69153.1|hypotheticalproteinMTR_3g023170[Medicagotruncatula]
evgevgevgvelvLoc678d15t2	31.9931	-2.94613	2.93236e-05	Medtr5g085370.1	6e-07	|DUF4283domainprotein|HC|chr5:36904830-36906628|20130731
evgevgevgvelvLoc2695t62	355.863	-2.94513	0.000342314	Medtr1g055005.1	3e-45	|hypotheticalprotein|LC|chr1:24193861-24193136|20130731	XP_006584208	2e-133	PREDICTED:uncharacterizedproteinLOC102666465[Glycinemax]
evgevgevgvelvLoc24597t1	37.6554	-2.9428	7.52948e-09	Medtr6g471150.1	2e-164	|NBS-LRRtypediseaseresistanceprotein|LC|chr6:25473161-25475626|20130731	XP_003608258	6e-159	Diseaseresistanceprotein[Medicagotruncatula]_x0001_gb|AES90455.1|Diseaseresistanceprotein[Medicagotruncatula]
evgevgevgvelvLoc31360d1842t1	6.60932	-2.94223	0.00581011	Medtr0043s0080.3	4e-38	|hypotheticalprotein|LC|scaffold0043:55119-50461|20130731	XP_003600526	2e-35	Cc-nbs-lrrresistanceprotein[Medicagotruncatula]_x0001_gb|AES70777.1|Cc-nbs-lrrresistanceprotein[Medicagotruncatula]
evgevgevgvelvLoc12057d2082t3	89.7961	-2.93383	0.000367863	Medtr8g089655.1	3e-76	|ribosomal-likeprotein,putative|HC|chr8:37307374-37307805|20130731	AFK33442	1e-73	unknown[Medicagotruncatula]
evgevgevgvelvLoc9353d40293t3	502.974	-2.92226	3.20805e-05	Medtr3g067280.1	1e-39	|albuminI|HC|chr3:29927479-29926556|20130731	XP_003600743	7e-37	Albumin[Medicagotruncatula]_x0001_gb|AES70994.1|Albumin[Medicagotruncatula]_x0001_gb|AFK37683.1|unknown[Medicagotruncatula]
evgevgevgvelvLoc20867d43323t1	28.061	-2.91487	0.000620021	Medtr7g066410.1	5e-57	|DUF674familyprotein|HC|chr7:24165062-24168647|20130731	XP_003595912	2e-54	hypotheticalproteinMTR_2g063350[Medicagotruncatula]_x0001_gb|AES66163.1|hypotheticalproteinMTR_2g063350[Medicagotruncatula]
evgevgevgvelvLoc41738d12806t1	7.0042	-2.91356	0.00467836	Medtr5g017040.1	4e-94	|helixloophelixDNA-bindingdomainprotein|HC|chr5:6175718-6178846|20130731	XP_003611714	1e-91	TranscriptionfactorSPATULA[Medicagotruncatula]_x0001_gb|AES94672.1|TranscriptionfactorSPATULA[Medicagotruncatula]
evgevgevgvelvLoc43724d21529t1	10.2165	-2.90101	0.0171993	Medtr3g062980.1	1e-32	|hypotheticalprotein|LC|chr3:28483211-28478928|20130731	XP_003600531	2e-23	NBS/LRRresistanceprotein-likeprotein[Medicagotruncatula]_x0001_gb|AES70782.1|NBS/LRRresistanceprotein-likeprotein[Medicagotruncatula]
evgevgevgvelvLoc85834ct1	14.2497	-2.89797	0.00523194	Medtr3g027250.1	2e-112	|LRRandNB-ARCdomaindiseaseresistanceprotein|LC|chr3:8473681-8469055|20130731	XP_003599060	6e-110	Cc-nbsresistanceprotein[Medicagotruncatula]_x0001_gb|AES69311.1|Cc-nbsresistanceprotein[Medicagotruncatula]
evgevgevgvelvLoc19297d33531t2	128.499	-2.89785	0.0155702	Medtr1g101950.1	1e-122	|pfkBfamilycarbohydratekinase|HC|chr1:46032930-46029121|20130731	XP_003592350	7e-120	Fructokinase[Medicagotruncatula]_x0001_gb|AES62601.1|Fructokinase[Medicagotruncatula]
evgevgevgvelvLoc20171t1	26.4617	-2.88984	0.0127805	Medtr2g056070.1	3e-55	|transmembraneprotein,putative|HC|chr2:24034588-24035197|20130731	XP_006600793	2e-37	PREDICTED:uncharacterizedproteinLOC102668422[Glycinemax]
evgevgevgvelvLoc39248t4	11.5804	-2.85696	0.0029068	Medtr1g041550.1	8e-133	|NBS-LRRtypediseaseresistanceprotein|LC|chr1:20364897-20381608|20130731	XP_003589916	3e-129	Rpp4candidate[Medicagotruncatula]_x0001_gb|AES60167.1|Rpp4candidate[Medicagotruncatula]
evgevgevgvelvLoc32766t3	20.5503	-2.85605	0.000602486	Medtr4g070660.1	2e-115	|transmembraneprotein,putative|LC|chr4:26611919-26613213|20130731	XP_003606964	6e-113	hypotheticalproteinMTR_4g070660[Medicagotruncatula]_x0001_gb|AES89161.1|hypotheticalproteinMTR_4g070660[Medicagotruncatula]
evgevgevgvelvLoc4839t67	136.075	-2.84105	2.98736e-05	Medtr2g055140.1	4e-79	|hypotheticalprotein|LC|chr2:23631143-23631990|20130731	XP_004492121	2e-63	PREDICTED:uncharacterizedproteinLOC101498022[Cicerarietinum]
evgevgevgvelvLoc6575t5	525.766	-2.82925	0.00715369	Medtr6g008140.1	0	|diseaseresistanceprotein(TIR-NBS-LRRclass)|LC|chr6:2184129-2188353|20130731	XP_003618337	0	Resistanceprotein[Medicagotruncatula]_x0001_gb|AES74555.1|Resistanceprotein[Medicagotruncatula]
evgevgevgvelvLoc23200t3	55.3681	-2.82558	0.0197628	Medtr1g072490.2	2e-38	|phenazinebiosynthesisPhzC/PhzFfamilyprotein|HC|chr1:32165521-32163464|20130731	XP_003590672	7e-37	Isomerase,putative[Medicagotruncatula]_x0001_gb|AES60923.1|Isomerase,putative[Medicagotruncatula]
evgevgevgvelvLoc41272t3	300.367	-2.81872	1.36189e-17	Medtr5g071410.1	5e-27	|hypotheticalprotein|LC|chr5:30312185-30310238|20130731	XP_003596639	1e-27	hypotheticalproteinMTR_2g083040[Medicagotruncatula]_x0001_gb|AES66890.1|hypotheticalproteinMTR_2g083040[Medicagotruncatula]
evgevgevgvelvLoc66347t1	51.1581	-2.81714	0.0103201	Medtr1g078060.1	3e-33	|generaltranscriptionfactor-likezincfingerprotein,putative|HC|chr1:34913043-34912582|20130731	XP_006580833	8e-48	PREDICTED:uncharacterizedproteinLOC102667811[Glycinemax]
evgevgevgvelvLoc30352d32004t1	10.6276	-2.81708	0.00139616	Medtr3g067780.1	3e-33	|Serine/Threoninekinasefamilyprotein|LC|chr3:30410605-30412420|20130731	XP_006601720	1e-31	PREDICTED:proteinkinaseisoformX1[Glycinemax]
evgevgevgvelvLoc471t3	818.091	-2.8157	1.63743e-15	Medtr7g081750.1	5e-134	|subtilisin-likeserineprotease|HC|chr7:31194415-31204034|20130731	XP_003624325	2e-131	Subtilisin-likeserineprotease[Medicagotruncatula]_x0001_gb|AES80543.1|Subtilisin-likeserineprotease[Medicagotruncatula]
evgevgevgvelvLoc32467t1	40.0743	-2.80708	0.000320172	Medtr2g055690.1	6e-111	|LRRreceptor-likekinase|LC|chr2:23853216-23849866|20130731	XP_003636596	9e-117	Receptor-likeproteinkinase[Medicagotruncatula]_x0001_gb|AES83734.1|Receptor-likeproteinkinase[Medicagotruncatula]
evgevgevgvelvLoc6957t3	12.3632	-2.80546	0.000627858	Medtr8g059190.1	2e-38	|hypotheticalprotein|LC|chr8:20735320-20736808|20130731	XP_006589254	2e-25	PREDICTED:uncharacterizedproteinLOC102663070[Glycinemax]
evgevgevgvelvLoc7915t9	157.018	-2.80113	3.78093e-08	Medtr0691s0020.1	0	|NB-ARCdomaindiseaseresistanceprotein|HC|scaffold0691:6888-2839|20130731	XP_004515441	0	PREDICTED:diseaseresistanceproteinRPM1-like[Cicerarietinum]
evgevgevgvelvLoc43934t1	6.3411	-2.79153	0.0165922	Medtr7g082100.1	8e-06	|hypotheticalprotein|LC|chr7:31429869-31432667|20130731	XP_003615800	7e-24	Ubiquitin-activatingenzymeE1[Medicagotruncatula]_x0001_gb|AES98758.1|Ubiquitin-activatingenzymeE1[Medicagotruncatula]
evgevgevgvelvLoc7701d28097t2	189.972	-2.77952	2.49137e-09	Medtr7g013610.1	1e-79	|corehistoneH2A/H2B/H3/H4|HC|chr7:3930639-3929751|20130731	XP_003621457	3e-77	HistoneH3[Medicagotruncatula]_x0001_gb|AES77675.1|HistoneH3[Medicagotruncatula]
evgevgevgvelvLoc11522t2	36.4709	-2.77765	9.778e-05	Medtr8g013760.2	2e-52	|cytochromeCoxidaseassemblyproteinCOX19|HC|chr8:4229440-4226306|20130731	XP_003626986	8e-50	CytochromecoxidaseassemblyproteinCOX19[Medicagotruncatula]_x0001_gb|ACJ86180.1|unknown[Medicagotruncatula]_x0001_gb|AET01462.1|CytochromecoxidaseassemblyproteinCOX19[Medicagotruncatula]_x0001_gb|AFK43677.1|unknown[Medicagotruncatula]
evgevgevgvelvLoc50344t1	65.245	-2.76188	0.00390968	Medtr1g046130.1	1e-41	|hypotheticalprotein|LC|chr1:17368801-17370737|20130731	ABN08038	4e-106	RNA-directedDNApolymerase(Reversetranscriptase)[Medicagotruncatula]
evgevgevgvelvLoc69171t1	6.38437	-2.75785	0.0246538	Medtr0366s0020.1	4e-72	|borontransporter-likeprotein|HC|scaffold0366:9192-4440|20130731	XP_003597850	5e-69	Anionexchangerfamilyprotein[Medicagotruncatula]_x0001_gb|AES68101.1|Anionexchangerfamilyprotein[Medicagotruncatula]
evgevgevgvelvLoc25333t1	16.3771	-2.753	0.0110957	Medtr3g113240.1	5e-52	|U3smallnucleolarRNA-associated-likeprotein|HC|chr3:52930502-52924818|20130731	XP_003625917	8e-44	U3smallnucleolarRNA-associatedprotein-likeprotein[Medicagotruncatula]_x0001_gb|AES82135.1|U3smallnucleolarRNA-associatedprotein-likeprotein[Medicagotruncatula]
evgevgevgvelvLoc45140t1	16.0022	-2.75054	0.0228117	Medtr4g012390.1	3e-66	|hypotheticalprotein|LC|chr4:3284996-3282930|20130731	XP_003604440	2e-63	ATPsynthasesubunitbeta[Medicagotruncatula]_x0001_gb|AES86637.1|ATPsynthasesubunitbeta[Medicagotruncatula]
evgevgevgvelvLoc28959t1	53.0864	-2.74617	0.00185017	Medtr8g080050.1	0	|multidrugresistanceproteinABCtransporterfamilyprotein|HC|chr8:34379065-34385478|20130731	XP_003532715	0	PREDICTED:ABCtransporterCfamilymember3-like[Glycinemax]
evgevgevgvelvLoc12756t9	61.5121	-2.73928	5.0808e-07	Medtr1g010260.1	4e-141	|wall-associatedreceptorkinase-likeprotein|HC|chr1:1865298-1869279|20130731	XP_004498620	4e-116	PREDICTED:wall-associatedreceptorkinase3-like[Cicerarietinum]
evgevgevgvelvLoc8992t13	20.7359	-2.72566	0.00709607	Medtr6g046375.1	1e-153	|hypotheticalprotein|LC|chr6:16746787-16748217|20130731	XP_003605787	2e-150	ProteinVERNALIZATIONINSENSITIVE[Medicagotruncatula]_x0001_gb|AES87984.1|ProteinVERNALIZATIONINSENSITIVE[Medicagotruncatula]
evgevgevgvelvLoc32118t1	13.7333	-2.71564	0.00399353	Medtr4g011860.1	6e-161	|leucine-richreceptor-likekinasefamilyprotein|LC|chr4:3025455-3022150|20130731	XP_004491128	2e-160	PREDICTED:probableLRRreceptor-likeserine/threonine-proteinkinaseAt4g36180-like[Cicerarietinum]
evgevgevgvelvLoc238832cd597t1	14.1083	-2.70649	0.00271753	Medtr8g020250.1	6e-47	|diseaseresistanceprotein(TIR-NBS-LRRclass)|LC|chr8:7087321-7086785|20130731	XP_003627244	2e-45	Tir-nbs-lrrresistanceprotein[Medicagotruncatula]_x0001_gb|AET01720.1|Tir-nbs-lrrresistanceprotein[Medicagotruncatula]
evgevgevgvelvLoc89754ct1	51.3557	-2.70039	0.00287059	Medtr6g027910.1	9e-82	|F-boxproteininteractiondomainprotein|LC|chr6:9826436-9825303|20130731	XP_003546120	1e-78	PREDICTED:F-box/kelch-repeatproteinAt3g23880-like[Glycinemax]
evgevgevgvelvLoc11445t24	43.7327	-2.69424	0.00115223	Medtr4g020850.3	0	|diseaseresistanceprotein(TIR-NBS-LRRclass)|LC|chr4:6712592-6730224|20130731	XP_003604857	0	NBS-LRRresistanceprotein[Medicagotruncatula]_x0001_gb|AES87054.1|NBS-LRRresistanceprotein[Medicagotruncatula]
evgevgevgvelvLoc10460d9257t1	101.474	-2.68786	3.04076e-05	Medtr8g007395.1	0	|nucleotide-diphospho-sugartransferasefamilyprotein|HC|chr8:1516720-1512491|20130731	XP_003590102	2e-177	hypotheticalproteinMTR_1g044340[Medicagotruncatula]_x0001_gb|AES60353.1|hypotheticalproteinMTR_1g044340[Medicagotruncatula]
evgevgevgvelvLoc4618t2	23.9132	-2.68625	0.000646108	Medtr0134s0080.1	7e-34	|hypotheticalprotein|LC|scaffold0134:28216-28944|20130731	XP_006605005	3e-112	PREDICTED:uncharacterizedproteinLOC102669234[Glycinemax]
evgevgevgvelvLoc28015d21264t1	155.333	-2.68353	0.000133426	Medtr1g033640.1	3e-06	|hypotheticalprotein|LC|chr1:12148669-12147847|20130731	XP_003610741	8e-10	hypotheticalproteinMTR_5g006500[Medicagotruncatula]_x0001_gb|AES93699.1|hypotheticalproteinMTR_5g006500[Medicagotruncatula]
evgevgevgvelvLoc23148t1	38.0577	-2.67649	0.00254318	Medtr5g090860.1	0	|hypotheticalprotein|LC|chr5:39575412-39576683|20130731	XP_003617371	0	F-boxproteininteractiondomaincontainingprotein[Medicagotruncatula]_x0001_gb|AET00330.1|F-boxproteininteractiondomaincontainingprotein[Medicagotruncatula]
evgevgevgvelvLoc25180t3	25.2627	-2.67608	0.00343631	Medtr3g063010.1	2e-116	|diseaseresistanceprotein(CC-NBS-LRRclass)familyprotein|LC|chr3:28520561-28508088|20130731	XP_003600531	2e-109	NBS/LRRresistanceprotein-likeprotein[Medicagotruncatula]_x0001_gb|AES70782.1|NBS/LRRresistanceprotein-likeprotein[Medicagotruncatula]
evgevgevgvelvLoc12242d4724t1	908.144	-2.67536	4.68829e-16	Medtr0807s0020.1	2e-96	|albumin-2protein|LC|scaffold0807:3562-4708|20130731	AFK48649	3e-92	unknown[Medicagotruncatula]
evgevgevgvelvLoc5851t4	53.9237	-2.67471	7.46557e-05	Medtr4g088820.1	6e-15	|hypotheticalprotein|HC|chr4:35420060-35421786|20130731	XP_003615980	7e-11	hypotheticalproteinMTR_5g074750[Medicagotruncatula]_x0001_gb|AES98938.1|hypotheticalproteinMTR_5g074750[Medicagotruncatula]
evgevgevgvelvLoc25865t2	20.3915	-2.67259	0.00352068	Medtr6g059650.1	5e-39	|Kunitztypetrypsininhibitor/Alpha-fucosidase|HC|chr6:20461180-20460270|20130731	XP_003619571	2e-36	Kunitz-typetrypsininhibitor-like1protein[Medicagotruncatula]_x0001_gb|AES75789.1|Kunitz-typetrypsininhibitor-like1protein[Medicagotruncatula]_x0001_gb|AFK35413.1|unknown[Medicagotruncatula]
evgevgevgvelvLoc21128t21	291.666	-2.66761	8.30415e-07	Medtr8g022270.1	0	|ABCtransporterBfamily-likeprotein|HC|chr8:7869135-7861470|20130731	XP_003627370	0	ABCtransporterBfamilymember[Medicagotruncatula]_x0001_gb|AET01846.1|ABCtransporterBfamilymember[Medicagotruncatula]
evgevgevgvelvLoc19044t4	26.2772	-2.66439	1.86582e-05	Medtr4g022480.1	2e-122	|NBS-LRRtypediseaseresistanceprotein|LC|chr4:7493652-7497470|20130731	XP_003605022	1e-115	NBS-containingresistance-likeprotein[Medicagotruncatula]_x0001_gb|AES87219.1|NBS-containingresistance-likeprotein[Medicagotruncatula]
evgevgevgvelvLoc128123ct1	405.544	-2.65742	0.00423101	Medtr4g076255.1	6e-176	|glucanendo-1,3-beta-glucosidase|HC|chr4:29217666-29218827|20130731	NP_001266064	1e-165	glucanendo-1,3-beta-glucosidase-likeprecursor[Cicerarietinum]_x0001_emb|CAA10167.1|glucanendo-1,3-beta-d-glucosidase[Cicerarietinum]
evgevgevgvelvLoc10206t7	31.6156	-2.65573	8.60225e-05	Medtr7g062920.1	1e-125	|L-typelectin-domainreceptorkinaseIV.2-likeprotein|HC|chr7:22889811-22887832|20130731	AAR11298	4e-123	lectin-likereceptorkinase7;1[Medicagotruncatula]
evgevgevgvelvLoc30423t3	102.012	-2.65146	1.00509e-05	Medtr7g060330.1	3e-173	|DUF247domainprotein|LC|chr7:21791886-21793797|20130731	XP_003623030	1e-169	hypotheticalproteinMTR_7g060330[Medicagotruncatula]_x0001_ref|XP_003636565.1|hypotheticalproteinMTR_046s0002[Medicagotruncatula]_x0001_gb|AES79248.1|hypotheticalproteinMTR_7g060330[Medicagotruncatula]_x0001_gb|AES83703.1|hypotheticalproteinMTR_046s0002[Medicagotruncatula]
evgevgevgvelvLoc74418t1	50.7754	-2.6466	0.00106046	Medtr8g075980.1	7e-34	|DefensinMtDef4.5|HC|chr8:32139398-32138604|20130731	XP_003629332	5e-31	Defensin[Medicagotruncatula]_x0001_gb|AET03808.1|Defensin[Medicagotruncatula]
evgevgevgvelvLoc19005d33485t2	40.4912	-2.64402	3.50303e-06	Medtr7g116360.1	5e-73	|polyubiquitin3|HC|chr7:47988401-47990549|20130731	EMS60894	1e-70	Polyubiquitin[Triticumurartu]
evgevgevgvelvLoc19217t1	13.2442	-2.6403	0.00639275	Medtr7g057870.1	8e-101	|hypotheticalprotein|LC|chr7:20929425-20927904|20130731	XP_003622920	4e-16	hypotheticalproteinMTR_7g058330[Medicagotruncatula]_x0001_gb|AES79138.1|hypotheticalproteinMTR_7g058330[Medicagotruncatula]
evgevgevgvelvLoc3786t16	351.096	-2.63809	0.00332255	Medtr8g463500.1	4e-96	|hypotheticalprotein|LC|chr8:22359101-22360522|20130731	ACY01934	4e-165	hypotheticalprotein[Betavulgaris]
evgevgevgvelvLoc32402t1	42.5546	-2.63548	0.00176853	Medtr7g023330.1	0	|F-box/RNI/FBD-likedomainprotein|LC|chr7:7638315-7639977|20130731	XP_004505454	6e-104	PREDICTED:putativeF-box/FBD/LRR-repeatproteinAt1g66290-likeisoformX1[Cicerarietinum]_x0001_ref|XP_004505455.1|PREDICTED:putativeF-box/FBD/LRR-repeatproteinAt1g66290-likeisoformX2[Cicerarietinum]
evgevgevgvelvLoc19764t1	780.175	-2.6344	1.14614e-05	Medtr2g017440.1	4e-58	|secretedprotein|HC|chr2:5472565-5474095|20130731	XP_003593775	3e-55	hypotheticalproteinMTR_2g017440[Medicagotruncatula]_x0001_gb|AES64026.1|hypotheticalproteinMTR_2g017440[Medicagotruncatula]
evgevgevgvelvLoc3661t22	151.179	-2.62725	0.000316806	Medtr1g027640.1	0	|wall-associatedreceptorkinase-likeprotein|LC|chr1:9203571-9199322|20130731	XP_004498444	0	PREDICTED:wall-associatedreceptorkinase5-like[Cicerarietinum]
evgevgevgvelvLoc18152t7	16.6332	-2.61917	0.00151023	Medtr4g114410.1	1e-105	|DUF3119familyprotein|HC|chr4:47039689-47036633|20130731	XP_003609299	2e-105	hypotheticalproteinMTR_4g114170[Medicagotruncatula]_x0001_ref|XP_003609320.1|hypotheticalproteinMTR_4g114410[Medicagotruncatula]_x0001_gb|AES91496.1|hypotheticalproteinMTR_4g114170[Medicagotruncatula]_x0001_gb|AES91517.1|hypotheticalproteinMTR_4g114410[Medicagotruncatula]
evgevgevgvelvLoc2918d30022t4	806.381	-2.61763	1.82515e-11	Medtr4g021570.1	0	|armadillo/beta-catenin-likerepeatprotein|HC|chr4:7067247-7062577|20130731	XP_003604937	0	Hsp70nucleotideexchangefactorfes1[Medicagotruncatula]_x0001_gb|ACJ85186.1|unknown[Medicagotruncatula]_x0001_gb|AES87134.1|Hsp70nucleotideexchangefactorfes1[Medicagotruncatula]_x0001_gb|AFK49079.1|unknown[Medicagotruncatula]
evgevgevgvelvLoc8653t12	113.5	-2.61503	1.99749e-08	Medtr3g464810.1	0	|NB-ARCdomaindiseaseresistanceprotein|LC|chr3:26124009-26109136|20130731	XP_004499735	0	PREDICTED:uncharacterizedproteinLOC101504500[Cicerarietinum]
evgevgevgvelvLoc13706d26515t1	220.064	-2.60847	0.00075378	Medtr5g056720.1	0	|cytochromeP450familyprotein|HC|chr5:23342701-23347011|20130731	XP_004514899	0	PREDICTED:geraniol8-hydroxylase-like[Cicerarietinum]
evgevgevgvelvLoc290466ct1	49.6703	-2.60205	0.0127805	Medtr5g049720.1	1e-24	|hypotheticalprotein|LC|chr5:21751947-21753018|20130731	ABE80156	5e-52	RibonucleaseH[Medicagotruncatula]
evgevgevgvelvLoc23940t4	17.6389	-2.59822	0.000535382	Medtr5g071220.1	0	|NB-ARCdomaindiseaseresistanceprotein|HC|chr5:30208133-30203918|20130731	XP_003615699	0	NBS-LRRresistanceprotein[Medicagotruncatula]_x0001_gb|AES98657.1|NBS-LRRresistanceprotein[Medicagotruncatula]
evgevgevgvelvLoc57370t1	23.3711	-2.59321	0.0094404	Medtr2g031750.1	0	|transmembraneaminoacidtransporterfamilyprotein|HC|chr2:12031833-12029162|20130731	XP_004498458	0	PREDICTED:aminoacidpermease1-like[Cicerarietinum]
evgevgevgvelvLoc8443t1	152.318	-2.5899	6.53718e-05	Medtr2g088990.1	5e-117	|plastocyanin-likedomainprotein|HC|chr2:37537716-37538597|20130731	XP_003597041	2e-114	Bluecopperprotein[Medicagotruncatula]_x0001_gb|AES67292.1|Bluecopperprotein[Medicagotruncatula]
evgevgevgvelvLoc7241t6	108.129	-2.58494	9.4856e-06	Medtr5g055210.1	1e-46	|bromoadjacent-likedomainprotein|HC|chr5:22745712-22741441|20130731	XP_003614538	9e-44	Agenetandbromo-adjacenthomology(BAH)domain-containingprotein-likeprotein[Medicagotruncatula]_x0001_gb|AES97496.1|Agenetandbromo-adjacenthomology(BAH)domain-containingprotein-likeprotein[Medicagotruncatula]
evgevgevgvelvLoc28666t1	12.7101	-2.58475	0.0126944	Medtr4g133570.1	6e-90	|CAZyfamilyGT8glycosyltransferase|HC|chr4:55871619-55869434|20130731	XP_003610561	1e-87	GlycosyltransferaseCAZyfamilyGT8[Medicagotruncatula]_x0001_gb|AES92758.1|GlycosyltransferaseCAZyfamilyGT8[Medicagotruncatula]
evgevgevgvelvLoc12789t11	36.4868	-2.58424	0.0122505	Medtr6g082260.1	9e-94	|DUF2431domainprotein|HC|chr6:30709133-30707666|20130731	XP_003620386	3e-91	hypotheticalproteinMTR_6g082260[Medicagotruncatula]_x0001_gb|AES76604.1|hypotheticalproteinMTR_6g082260[Medicagotruncatula]
evgevgevgvelvLoc51362t1	31.7671	-2.57975	0.000426358	Medtr7g110100.1	1e-34	|replicationfactor-Acarboxy-terminaldomainprotein|HC|chr7:45127464-45130150|20130731	XP_003626023	9e-32	ReplicationfactorAprotein[Medicagotruncatula]_x0001_gb|AES82241.1|ReplicationfactorAprotein[Medicagotruncatula]
evgevgevgvelvLoc36061t1	23.4481	-2.5793	0.0120802	Medtr5g020990.1	6e-60	|P-loopnucleosidetriphosphatehydrolasesuperfamilyprotein|HC|chr5:8051385-8054072|20130731	XP_003612072	2e-57	CelldivisionproteaseftsH-likeprotein[Medicagotruncatula]_x0001_gb|AES95030.1|CelldivisionproteaseftsH-likeprotein[Medicagotruncatula]
evgevgevgvelvLoc255572ct1	13.7094	-2.57857	0.0119289	Medtr5g032090.1	2e-74	|mechanosensitiveionchannel-likeprotein|HC|chr5:13770218-13777530|20130731	XP_003613048	6e-72	MscS-LikemechanosensitiveionchannelMSCL8[Medicagotruncatula]_x0001_gb|AES96006.1|MscS-LikemechanosensitiveionchannelMSCL8[Medicagotruncatula]
evgevgevgvelvLoc1441t9	68.2587	-2.57501	0.0098633	Medtr7g021630.3	8e-159	|cytochromeCbiogenesisproteinccsA|HC|chr7:6888548-6892415|20130731	XP_003621679	2e-156	F-box/LRR-repeatprotein[Medicagotruncatula]_x0001_gb|AES77897.1|F-box/LRR-repeatprotein[Medicagotruncatula]
evgevgevgvelvLoc39392d12560t1	67.0189	-2.57472	2.12019e-06	Medtr4g081350.1	0	|regulatorofVps4activityintheMVBpathwayprotein|HC|chr4:31532897-31536065|20130731	XP_003607699	3e-175	IST1-likeprotein[Medicagotruncatula]_x0001_gb|AES89896.1|IST1-likeprotein[Medicagotruncatula]
evgevgevgvelvLoc9063t1	193.28	-2.57129	0.00241026	Medtr4g093825.1	6e-28	|hypotheticalprotein|HC|chr4:37253406-37252734|20130731	XP_003608409	2e-21	hypotheticalproteinMTR_4g093790[Medicagotruncatula]_x0001_gb|AES90606.1|hypotheticalproteinMTR_4g093790[Medicagotruncatula]
evgevgevgvelvLoc15938d35793t1	44.689	-2.57113	0.000126758	Medtr3g012270.1	0	|diseaseresistanceprotein(CC-NBS-LRRclass)familyprotein|HC|chr3:3322898-3320429|20130731	XP_004499777	0	PREDICTED:diseaseresistanceproteinRPM1-like[Cicerarietinum]
evgevgevgvelvLoc25816d6095t1	128.599	-2.57061	0.0165583	Medtr2g055910.1	8e-110	|kinesinmotordomainprotein|HC|chr2:23973657-23981233|20130731	XP_003551256	2e-84	PREDICTED:kinesin-likeproteinKIF18B-likeisoformX1[Glycinemax]
evgevgevgvelvLoc9395t3	66.4392	-2.56859	9.12654e-06	Medtr1g035770.1	2e-103	|Kunitztypetrypsininhibitor/Alpha-fucosidase|HC|chr1:13072722-13071858|20130731	O82711	1e-48	RecName:Full=Kunitz-typetrypsininhibitor-like2protein;AltName:Full=Proteaseinhibitorfrompea2;Flags:Precursor_x0001_emb|CAA09607.1|profucosidase[Pisumsativum]
evgevgevgvelvLoc20153d50796t1	104.218	-2.56846	0.00293347	Medtr5g035170.1	8e-37	|transmembraneprotein,putative|HC|chr5:15304182-15303124|20130731	XP_003613312	2e-33	hypotheticalproteinMTR_5g035170[Medicagotruncatula]_x0001_gb|AES96270.1|hypotheticalproteinMTR_5g035170[Medicagotruncatula]
evgevgevgvelvLoc34258t1	21.3491	-2.565	0.00763508	Medtr5g024450.1	0	|LRRreceptor-likekinasefamilyprotein|LC|chr5:9838931-9835249|20130731	XP_003612385	0	Receptorkinase-likeprotein[Medicagotruncatula]_x0001_gb|AES95343.1|Receptorkinase-likeprotein[Medicagotruncatula]
evgevgevgvelvLoc2206d51358t3	316.801	-2.54278	3.69567e-06	Medtr7g081420.1	0	|subtilisin-likeserineprotease|HC|chr7:31066744-31060807|20130731	XP_003624300	0	Subtilisin-likeprotease[Medicagotruncatula]_x0001_gb|AES80518.1|Subtilisin-likeprotease[Medicagotruncatula]
evgevgevgvelvLoc3046d30074t5	140.327	-2.54159	0.0100677	Medtr3g009150.1	1e-105	|bacterialtriggerfactorprotein|HC|chr3:1809099-1813565|20130731	XP_003598262	8e-99	Triggerfactor[Medicagotruncatula]_x0001_gb|AES68513.1|Triggerfactor[Medicagotruncatula]
evgevgevgvelvLoc24517t3	14.2885	-2.53986	0.00907852	Medtr5g047530.1	0	|diseaseresistanceprotein(TIR-NBS-LRRclass)|LC|chr5:20835586-20840728|20130731	XP_003614284	0	TMVresistanceproteinN[Medicagotruncatula]_x0001_gb|AES97242.1|TMVresistanceproteinN[Medicagotruncatula]
evgevgevgvelvLoc1162t37	47.1202	-2.53674	0.00652422	Medtr5g057040.1	6e-115	|F-boxproteininteractiondomainprotein|LC|chr5:23755020-23750688|20130731	XP_003627132	4e-114	Coatomersubunitzeta-3[Medicagotruncatula]_x0001_gb|AET01608.1|Coatomersubunitzeta-3[Medicagotruncatula]
evgevgevgvelvLoc6011d6502t1	1097.44	-2.53547	7.01511e-05	Medtr2g089030.1	1e-24	|beta-amylase|HC|chr2:37553849-37558591|20130731	XP_003597045	6e-22	Beta-amylase[Medicagotruncatula]_x0001_gb|AES67296.1|Beta-amylase[Medicagotruncatula]
evgevgevgvelvLoc68055t1	22.2047	-2.53201	0.0144934	Medtr1g015073.1	2e-36	|transmembraneprotein,putative|LC|chr1:3700291-3700941|20130731	XP_003628018	3e-53	hypotheticalproteinMTR_8g041480[Medicagotruncatula]_x0001_gb|AET02494.1|hypotheticalproteinMTR_8g041480[Medicagotruncatula]
evgevgevgvelvLoc5279t9	63.9311	-2.53037	0.0109567	Medtr7g021850.1	1e-75	|aldo/ketoreductasefamilyoxidoreductase|HC|chr7:6970309-6967443|20130731	XP_003621701	5e-73	Aldo/ketoreductase[Medicagotruncatula]_x0001_gb|ABN08816.1|Aldo/ketoreductase[Medicagotruncatula]_x0001_gb|AES77919.1|Aldo/ketoreductase[Medicagotruncatula]
evgevgevgvelvLoc6375t1	402.707	-2.52633	0.016099	Medtr1g070355.1	1e-72	|FAR1DNA-bindingdomainprotein|LC|chr1:31110429-31113072|20130731	XP_006603498	2e-130	PREDICTED:proteinFAR1-RELATEDSEQUENCE5-like[Glycinemax]
evgevgevgvelvLoc2699t29	662.476	-2.5261	9.21897e-08	Medtr0069s0050.1	1e-12	|hypotheticalprotein|LC|scaffold0069:29727-32559|20130731	XP_004488260	0	PREDICTED:uncharacterizedproteinLOC101500695[Cicerarietinum]
evgevgevgvelvLoc2464d25910t2	47.1879	-2.5234	0.000226637	Medtr6g074470.1	0	|diseaseresistanceprotein(TIR-NBS-LRRclass)|LC|chr6:27531703-27528304|20130731	XP_003620031	0	Resistance-geneprotein[Medicagotruncatula]_x0001_gb|AES76249.1|Resistance-geneprotein[Medicagotruncatula]
evgevgevgvelvLoc13147d40309t4	150.265	-2.51967	1.30362e-06	Medtr3g064270.1	0	|zincfingerCCCHdomainprotein|LC|chr3:28918653-28912043|20130731	XP_003600614	0	ZincfingerCCCHdomain-containingprotein[Medicagotruncatula]_x0001_gb|AES70865.1|ZincfingerCCCHdomain-containingprotein[Medicagotruncatula]
evgevgevgvelvLoc23628t1	14.2469	-2.51887	0.00033053	Medtr5g060350.1	2e-56	|MAPkinasekinasekinase-likeprotein|HC|chr5:25000000-24991373|20130731	CAE00640	4e-54	putativemitogen-activatedproteinkinase1[Medicagosativa]
evgevgevgvelvLoc24784t1	74.8938	-2.51869	0.0127805	Medtr1g030220.1	0	|GDSL-likelipase/acylhydrolase|HC|chr1:10478454-10482220|20130731	XP_003589576	0	Earlynodulin[Medicagotruncatula]_x0001_gb|AES59827.1|Earlynodulin[Medicagotruncatula]
evgevgevgvelvLoc3288t10	38.3827	-2.50798	0.00545161	Medtr7g066260.1	9e-62	|DUF674familyprotein|LC|chr7:24122282-24120153|20130731	XP_003595901	2e-59	hypotheticalproteinMTR_2g063210[Medicagotruncatula]_x0001_gb|AES66152.1|hypotheticalproteinMTR_2g063210[Medicagotruncatula]
evgevgevgvelvLoc5135t7	37.1347	-2.50735	0.00285731	Medtr7g115430.1	9e-49	|DILdomainmyosinfamilyprotein|HC|chr7:47692247-47704474|20130731	XP_004494720	5e-43	PREDICTED:myosin-Hheavychain-like[Cicerarietinum]
evgevgevgvelvLoc13138d9701t1	21.0265	-2.5056	0.0206042	Medtr8g044260.1	4e-179	|ATP-dependentRNAhelicaseDHX36-likeprotein|HC|chr8:16995201-16976389|20130731	XP_004511172	1e-174	PREDICTED:probableATP-dependentRNAhelicaseDHX36-like[Cicerarietinum]
evgevgevgvelvLoc4285t18	66.2389	-2.50499	0.0100433	Medtr6g472250.1	1e-33	|hypotheticalprotein|HC|chr6:26062743-26064085|20130731	XP_003619902	1e-31	Diseaseresistanceprotein[Medicagotruncatula]_x0001_gb|AES76120.1|Diseaseresistanceprotein[Medicagotruncatula]
evgevgevgvelvLoc24766t1	21.0316	-2.50121	0.0165481	Medtr8g469160.1	2e-166	|SPFH/band7/PHBdomainmembrane-associatedfamilyprotein|HC|chr8:25104370-25102888|20130731	XP_007153847	2e-149	hypotheticalproteinPHAVU_003G069700g[Phaseolusvulgaris]_x0001_gb|ESW25841.1|hypotheticalproteinPHAVU_003G069700g[Phaseolusvulgaris]
evgevgevgvelvLoc11147t1	15.5726	-2.49839	0.0105843	Medtr5g079910.1	2e-79	|transcriptionfactor,putative|HC|chr5:34181865-34184729|20130731	XP_004490893	2e-77	PREDICTED:uncharacterizedproteinLOC101500066[Cicerarietinum]
evgevgevgvelvLoc9081t4	97.2049	-2.4966	0.0039739	Medtr6g038940.1	0	|receptor-likeprotein|LC|chr6:14027871-14023765|20130731	XP_006599540	0	PREDICTED:LRRreceptor-likeserine/threonine-proteinkinaseGSO1-likeisoformX3[Glycinemax]
evgevgevgvelvLoc4539t7	271.286	-2.49095	0.00224319	Medtr8g463110.1	3e-87	|hypotheticalprotein|LC|chr8:22184459-22187717|20130731	ABD33126	0	RNA-directedDNApolymerase(Reversetranscriptase)[Medicagotruncatula]
evgevgevgvelvLoc29085t3	253.451	-2.48575	0.00193461	Medtr5g073960.1	0	|exocystsubunitexo70familyprotein|HC|chr5:31416735-31415207|20130731	XP_003615919	3e-178	Leucinezipperprotein[Medicagotruncatula]_x0001_gb|AES98877.1|Leucinezipperprotein[Medicagotruncatula]
evgevgevgvelvLoc11693t8	44.0486	-2.47891	0.00416356	Medtr8g469010.1	2e-167	|ribonucleoside-diphosphatereductasesmallchain|HC|chr8:25026278-25025046|20130731	XP_004513312	9e-159	PREDICTED:ribonucleoside-diphosphatereductasesmallchain-like[Cicerarietinum]_x0001_ref|XP_004513313.1|PREDICTED:ribonucleoside-diphosphatereductasesmallchain-like[Cicerarietinum]
evgevgevgvelvLoc45567d54664t1	33.5199	-2.47186	4.68884e-05	Medtr5g071990.1	2e-62	|ZIPzinc/irontransportfamilyprotein|HC|chr5:30624138-30621245|20130731	XP_003615761	1e-59	Zinctransporter[Medicagotruncatula]_x0001_gb|AES98719.1|Zinctransporter[Medicagotruncatula]
evgevgevgvelvLoc16166t2	63.1345	-2.45437	0.0019647	Medtr5g022210.1	2e-78	|chaperoneproteinDnaJ11|HC|chr5:8726576-8727823|20130731	XP_003612179	6e-76	ChaperoneproteindnaJ[Medicagotruncatula]_x0001_gb|AES95137.1|ChaperoneproteindnaJ[Medicagotruncatula]_x0001_gb|AFK41326.1|unknown[Medicagotruncatula]
evgevgevgvelvLoc27592t2	211.028	-2.45225	0.0129315	Medtr1g069170.1	8e-55	|hypotheticalprotein|LC|chr1:29764165-29762221|20130731	XP_003594730	5e-53	hypotheticalproteinMTR_2g034000[Medicagotruncatula]_x0001_gb|AES64981.1|hypotheticalproteinMTR_2g034000[Medicagotruncatula]
evgevgevgvelvLoc4001d16737t4	632.067	-2.45225	2.02482e-05	Medtr7g084770.1	3e-169	|xyloglucanendotransglucosylase/hydrolasefamilyprotein|HC|chr7:32717094-32719214|20130731	XP_003624550	1e-166	Xyloglucanendotransglucosylase[Medicagotruncatula]_x0001_gb|ABD33178.1|Glycosidehydrolase,family16;Xyloglucanendo-transglycosylase,C-terminal[Medicagotruncatula]_x0001_gb|AES80768.1|Xyloglucanendotransglucosylase[Medicagotruncatula]
evgevgevgvelvLoc7808t15	66.3531	-2.44812	0.0017431	Medtr1g036750.1	0	|Rpp4C4|LC|chr1:13499879-13525465|20130731	XP_003636533	0	NBS/LRRresistanceprotein-likeprotein[Medicagotruncatula]_x0001_gb|AES83671.1|NBS/LRRresistanceprotein-likeprotein[Medicagotruncatula]
evgevgevgvelvLoc1723t18	8616.03	-2.44449	0.00187918	Medtr4g069090.1	2e-159	|phospholipaseA-2-activatingprotein|HC|chr4:25969004-25956257|20130731	XP_004507405	8e-153	PREDICTED:phospholipaseA-2-activatingprotein-like[Cicerarietinum]
evgevgevgvelvLoc23660d9649t1	45.6447	-2.44338	0.000543247	Medtr2g100620.1	2e-06	|GDSL-likelipase/acylhydrolase|HC|chr2:43250706-43252626|20130731
evgevgevgvelvLoc16101t2	43.9167	-2.44321	7.4294e-07	Medtr6g052760.1	0	|NBS-LRRtypediseaseresistanceprotein|LC|chr6:18872274-18876037|20130731	XP_003619440	0	NBS-LRRresistanceprotein[Medicagotruncatula]_x0001_gb|AES75658.1|NBS-LRRresistanceprotein[Medicagotruncatula]
evgevgevgvelvLoc37010t3	28.0003	-2.44054	0.0113132	Medtr4g088810.1	0	|linoleate13S-lipoxygenase2-1,relatedprotein|HC|chr4:35415156-35409075|20130731	XP_003528455	0	PREDICTED:linoleate13S-lipoxygenase3-1,chloroplastic-like[Glycinemax]
evgevgevgvelvLoc8933t3	59.0857	-2.43501	1.56459e-06	Medtr2g096610.1	2e-63	|corehistoneH2A/H2B/H3/H4|HC|chr2:41257422-41258284|20130731	XP_003597346	8e-61	HistoneH2A[Medicagotruncatula]_x0001_sp|Q2HU68.1|H2A1_MEDTRRecName:Full=ProbablehistoneH2A.1_x0001_gb|ABD32277.1|HistoneH2A;Histone-fold[Medicagotruncatula]_x0001_gb|AES67597.1|HistoneH2A[Medicagotruncatula]_x0001_gb|AFK47235.1|unknown[Medicagotruncatula]
evgevgevgvelvLoc13869t3	405.342	-2.43041	0.0021132	Medtr2g067980.1	0	|lectinkinasefamilyprotein|HC|chr2:28442220-28446111|20130731	XP_004488803	0	PREDICTED:G-typelectinS-receptor-likeserine/threonine-proteinkinaseRLK1-like[Cicerarietinum]
evgevgevgvelvLoc3174t16	288.405	-2.42075	2.49864e-05	Medtr3g028620.1	1e-59	|hypotheticalprotein|LC|chr3:9155358-9155948|20130731	XP_003605226	9e-56	hypotheticalproteinMTR_4g026870[Medicagotruncatula]_x0001_gb|AES87423.1|hypotheticalproteinMTR_4g026870[Medicagotruncatula]
evgevgevgvelvLoc40050t3	53.8448	-2.4182	0.000132078	Medtr4g069070.1	1e-109	|4-hydroxy-3-methylbut-2-enyldiphosphatereductase|HC|chr4:25944704-25948830|20130731	XP_004507401	6e-103	PREDICTED:4-hydroxy-3-methylbut-2-enyldiphosphatereductase,chloroplastic-like[Cicerarietinum]
evgevgevgvelvLoc18424d37905t1	15.9632	-2.39602	0.00124164	Medtr7g059475.1	3e-80	|DUF247domainprotein|LC|chr7:21623326-21624337|20130731	XP_003623028	7e-77	hypotheticalproteinMTR_7g060310[Medicagotruncatula]_x0001_gb|AES79246.1|hypotheticalproteinMTR_7g060310[Medicagotruncatula]
evgevgevgvelvLoc28807t1	32.3579	-2.39223	4.97571e-08	Medtr3g064260.1	0	|zincfingerCCCHdomainprotein|LC|chr3:28905898-28897678|20130731	XP_003600613	6e-180	ZincfingerCCCHdomain-containingprotein[Medicagotruncatula]_x0001_gb|AES70864.1|ZincfingerCCCHdomain-containingprotein[Medicagotruncatula]
evgevgevgvelvLoc1348t6	202.27	-2.38727	5.19936e-12	Medtr3g026650.1	0	|GDP-fucoseproteinO-fucosyltransferase|HC|chr3:8177037-8180968|20130731	XP_003599015	0	Growthregulatorlikeprotein[Medicagotruncatula]_x0001_gb|AES69266.1|Growthregulatorlikeprotein[Medicagotruncatula]
evgevgevgvelvLoc1564t39	3009.15	-2.38605	3.99459e-06	Medtr7g105270.1	6e-82	|hypotheticalprotein|LC|chr7:42680479-42678938|20130731	ADP20178	0	gag-polpolyprotein[Silenelatifolia]
evgevgevgvelvLoc26610d1282t1	59.4266	-2.37982	2.34525e-06	Medtr5g063730.1	0	|myosinheavychain-likeprotein|HC|chr5:26431551-26422943|20130731	XP_003615101	0	Synaptonemalcomplexprotein[Medicagotruncatula]_x0001_gb|AES98059.1|Synaptonemalcomplexprotein[Medicagotruncatula]
evgevgevgvelvLoc6634d19352t2	360.229	-2.37575	0.000281554	Medtr8g085740.1	6e-72	|60SribosomalproteinL32-1|HC|chr8:35544567-35546244|20130731	XP_003629717	3e-69	60SribosomalproteinL32[Medicagotruncatula]_x0001_gb|ACJ86189.1|unknown[Medicagotruncatula]_x0001_gb|AET04193.1|60SribosomalproteinL32[Medicagotruncatula]_x0001_gb|AFK47527.1|unknown[Medicagotruncatula]
evgevgevgvelvLoc360442ct1	41.468	-2.3717	0.0192537	Medtr0392s0020.1	5e-77	|nucleartranscriptionfactorYprotein|HC|scaffold0392:15064-14341|20130731	AFK49668	2e-73	nucleartranscriptionfactorYsubunitB18[Medicagotruncatula]
evgevgevgvelvLoc21814t1	73.4391	-2.36822	0.0100599	Medtr2g090045.1	9e-107	|TICprotein20-IV,relatedprotein|HC|chr2:38116286-38118640|20130731	XP_004491796	1e-100	PREDICTED:proteinTIC20-IV,chloroplastic-like[Cicerarietinum]
evgevgevgvelvLoc26462t13utrorf	23.0965	-2.36707	0.00476925	Medtr6g008140.2	3e-114	|diseaseresistanceprotein(TIR-NBS-LRRclass)|LC|chr6:2184055-2188736|20130731	XP_003618337	1e-111	Resistanceprotein[Medicagotruncatula]_x0001_gb|AES74555.1|Resistanceprotein[Medicagotruncatula]
evgevgevgvelvLoc13302t1	264.143	-2.36082	1.05619e-05	Medtr8g038220.1	0	|annexinD8|HC|chr8:14175833-14173121|20130731	XP_003627779	2e-174	Annexin-likeprotein[Medicagotruncatula]_x0001_gb|AET02255.1|Annexin-likeprotein[Medicagotruncatula]
evgevgevgvelvLoc13289t2	1271.55	-2.36024	1.55687e-10	Medtr4g036550.1	0	|nucleardivisionRFT1-likeprotein|HC|chr4:13184308-13195590|20130731	XP_004514510	0	PREDICTED:proteinRFT1homologisoformX1[Cicerarietinum]_x0001_ref|XP_004514511.1|PREDICTED:proteinRFT1homologisoformX2[Cicerarietinum]
evgevgevgvelvLoc34074t1	84.7224	-2.35814	0.00917254	Medtr4g091220.1	1e-109	|transmembraneprotein,putative|HC|chr4:36116679-36117935|20130731	ABD32605	5e-107	conservedhypotheticalprotein[Medicagotruncatula]
evgevgevgvelvLoc1677d1924t5	693.06	-2.35573	0.0212521	Medtr1g085640.1	0	|mybtranscriptionfactorMYB64|HC|chr1:38269978-38268101|20130731	XP_004495851	7e-122	PREDICTED:proteinODORANT1-like[Cicerarietinum]
evgevgevgvelvLoc12010t3	99.3184	-2.35324	4.37631e-05	Medtr5g055310.1	0	|wall-associatedkinasefamilyprotein|HC|chr5:22781073-22784451|20130731	XP_003614548	0	Tyrosine-proteinkinaseABL[Medicagotruncatula]_x0001_gb|AES97506.1|Tyrosine-proteinkinaseABL[Medicagotruncatula]
evgevgevgvelvLoc24056t1	29.7642	-2.34764	0.00924282	Medtr3g081050.1	2e-33	|hypotheticalprotein|LC|chr3:36710284-36708952|20130731	ABN08132	8e-71	Putativenon-LTRretroelementreversetranscriptase,related[Medicagotruncatula]
evgevgevgvelvLoc3261t8	84.1665	-2.34511	0.0044963	Medtr3g062340.1	0	|NB-ARCdomaindiseaseresistanceprotein|LC|chr3:28140012-28152822|20130731	XP_003600531	0	NBS/LRRresistanceprotein-likeprotein[Medicagotruncatula]_x0001_gb|AES70782.1|NBS/LRRresistanceprotein-likeprotein[Medicagotruncatula]
evgevgevgvelvLoc19425d21113t1	122.213	-2.34003	4.99299e-06	Medtr4g127350.1	3e-11	|mitoticcheckpointproteinprcc-carboxy-termprotein|HC|chr4:52840796-52845289|20130731	XP_003610047	2e-08	hypotheticalproteinMTR_4g127350[Medicagotruncatula]_x0001_gb|AES92244.1|hypotheticalproteinMTR_4g127350[Medicagotruncatula]_x0001_gb|AFK39495.1|unknown[Medicagotruncatula]
evgevgevgvelvLoc16117t1	51.4256	-2.32674	0.0241971	Medtr7g063580.1	5e-178	|aldo/ketoreductasefamilyoxidoreductase|HC|chr7:23191457-23194480|20130731	XP_003552198	4e-173	PREDICTED:aldo-ketoreductasefamily4memberC9-likeisoformX1[Glycinemax]_x0001_ref|XP_006602610.1|PREDICTED:aldo-ketoreductasefamily4memberC9-likeisoformX2[Glycinemax]_x0001_ref|XP_006602611.1|PREDICTED:aldo-ketoreductasefamily4memberC9-likeisoformX3[Glycinemax]
evgevgevgvelvLoc5416d30794t5	693.3	-2.32134	0.000966856	Medtr3g107050.1	0	|TPX2(targetingproteinforXklp2)familyprotein|HC|chr3:49471851-49476541|20130731	AFK45470	0	unknown[Medicagotruncatula]
evgevgevgvelvLoc36217d81730t1	21.7272	-2.30759	0.00395195	Medtr7g060310.1	4e-88	|DUF247domainprotein|LC|chr7:21785232-21787536|20130731	XP_003623028	1e-85	hypotheticalproteinMTR_7g060310[Medicagotruncatula]_x0001_gb|AES79246.1|hypotheticalproteinMTR_7g060310[Medicagotruncatula]
evgevgevgvelvLoc8948t3	114.668	-2.30422	0.000642363	Medtr3g466610.1	0	|hypotheticalprotein|LC|chr3:27392477-27387740|20130731	XP_003600526	0	Cc-nbs-lrrresistanceprotein[Medicagotruncatula]_x0001_gb|AES70777.1|Cc-nbs-lrrresistanceprotein[Medicagotruncatula]
evgevgevgvelvLoc5158t3	679.812	-2.29754	0.00193126	Medtr4g064020.1	8e-79	|corehistoneH2A/H2B/H3/H4|HC|chr4:23885563-23886484|20130731	XP_003606627	3e-76	HistoneH2B[Medicagotruncatula]_x0001_ref|XP_003606629.1|HistoneH2B[Medicagotruncatula]_x0001_gb|AES88824.1|HistoneH2B[Medicagotruncatula]_x0001_gb|AES88826.1|HistoneH2B[Medicagotruncatula]_x0001_gb|AFK35656.1|unknown[Medicagotruncatula]
evgevgevgvelvLoc7353t3	123.795	-2.29714	0.000647649	Medtr7g056680.1	5e-177	|G-typelectinS-receptor-likeSerine/Threonine-kinase|HC|chr7:20300556-20304825|20130731	XP_004514287	3e-148	PREDICTED:G-typelectinS-receptor-likeserine/threonine-proteinkinaseAt1g11300-like[Cicerarietinum]
evgevgevgvelvLoc16745d33180t2	25.7602	-2.2833	0.0010272	Medtr0595s0030.1	2e-09	|hypotheticalprotein|LC|scaffold0595:9534-10093|20130731	ACX37123	4e-24	gag-pro[Pisumsativum]
evgevgevgvelvLoc7091d8549t4	421.215	-2.28282	0.0150319	Medtr4g036240.1	1e-159	|replicationfactor-Acarboxy-terminaldomainprotein|HC|chr4:11830642-11833873|20130731	XP_003605675	1e-156	hypotheticalproteinMTR_4g036240[Medicagotruncatula]_x0001_gb|AES87872.1|hypotheticalproteinMTR_4g036240[Medicagotruncatula]
evgevgevgvelvLoc35896t2	18.3945	-2.27805	0.00186591	Medtr4g132350.1	2e-113	|hypotheticalprotein|HC|chr4:55310540-55307796|20130731	XP_003610455	7e-111	hypotheticalproteinMTR_4g132350[Medicagotruncatula]_x0001_gb|AES92652.1|hypotheticalproteinMTR_4g132350[Medicagotruncatula]
evgevgevgvelvLoc21347d974t1	54.7025	-2.2757	1.75622e-05	Medtr7g024765.1	3e-94	|acetyltransferase(GNAT)domainprotein|LC|chr7:8172663-8171538|20130731	AFK47955	8e-92	unknown[Medicagotruncatula]
evgevgevgvelvLoc9001t11	35.0838	-2.27482	0.00312018	Medtr6g038670.1	0	|receptor-likeprotein|LC|chr6:13860409-13863777|20130731	XP_006599540	0	PREDICTED:LRRreceptor-likeserine/threonine-proteinkinaseGSO1-likeisoformX3[Glycinemax]
evgevgevgvelvLoc339t18	2467.23	-2.27421	7.98579e-12	Medtr6g043240.1	6e-25	|peroxidasefamilyprotein|HC|chr6:14950373-14945703|20130731	XP_003592513	2e-22	Peroxidase[Medicagotruncatula]_x0001_gb|AES62764.1|Peroxidase[Medicagotruncatula]
evgevgevgvelvLoc23085t8	55.7762	-2.27261	0.0189888	Medtr7g091550.1	0	|NBS-LRRdiseaseresistanceprotein|LC|chr7:36216856-36222349|20130731	XP_003553414	0	PREDICTED:diseaseresistanceproteinRGA2-like[Glycinemax]
evgevgevgvelvLoc13265t11	177.468	-2.26133	1.12431e-10	Medtr8g020360.1	0	|diseaseresistanceprotein(TIR-NBS-LRRclass),putative|LC|chr8:7028401-7033619|20130731	XP_003627255	0	NBSresistanceprotein[Medicagotruncatula]_x0001_gb|AET01731.1|NBSresistanceprotein[Medicagotruncatula]
evgevgevgvelvLoc15717t1	91.6802	-2.25814	0.00255903	Medtr5g096340.1	0	|receptor-likeprotein|LC|chr5:42125915-42122699|20130731	XP_003617866	0	Receptor-likeproteinkinase[Medicagotruncatula]_x0001_gb|AET00825.1|Receptor-likeproteinkinase[Medicagotruncatula]
evgevgevgvelvLoc2486t4	21.3828	-2.25766	0.0186294	Medtr5g023600.1	8e-110	|DUF241domainprotein|HC|chr5:9373276-9374330|20130731	XP_003612307	3e-107	hypotheticalproteinMTR_5g023600[Medicagotruncatula]_x0001_gb|AES95265.1|hypotheticalproteinMTR_5g023600[Medicagotruncatula]
evgevgevgvelvLoc14575t2	398.855	-2.24965	0.0147837	Medtr1g115280.1	9e-06	|hypotheticalprotein|HC|chr1:51981755-51980868|20130731	CAN79309	8e-177	hypotheticalproteinVITISV_020559[Vitisvinifera]
evgevgevgvelvLoc3109t24	104.85	-2.24903	1.29469e-05	Medtr1g031520.1	0	|stress-inducedreceptor-likekinase|LC|chr1:11009795-11007387|20130731	XP_003589646	0	KinaseR-likeprotein[Medicagotruncatula]_x0001_gb|AES59897.1|KinaseR-likeprotein[Medicagotruncatula]
evgevgevgvelvLoc20454t1	22.4063	-2.24358	0.0172125	Medtr5g094910.1	8e-150	|hypotheticalprotein|LC|chr5:41500001-41497560|20130731	XP_003617738	3e-147	hypotheticalproteinMTR_5g094910[Medicagotruncatula]_x0001_gb|AET00697.1|hypotheticalproteinMTR_5g094910[Medicagotruncatula]
evgevgevgvelvLoc31813t3	19.5183	-2.24297	0.0204091	Medtr4g017780.1	2e-121	|diseaseresistancefamilyprotein/LRRprotein|LC|chr4:5614293-5611648|20130731	XP_003604810	2e-115	Receptor-likeproteinkinase[Medicagotruncatula]_x0001_gb|AES87007.1|Receptor-likeproteinkinase[Medicagotruncatula]
evgevgevgvelvLoc19029ct1	347.652	-2.24083	0.0020507	Medtr8g086070.1	1e-12	|dicarboxylatecarrierprotein|HC|chr8:35724954-35729888|20130731	XP_004504304	1e-10	PREDICTED:mitochondrialdicarboxylate/tricarboxylatetransporterDTC-like[Cicerarietinum]
evgevgevgvelvLoc6066d25341t5	144.251	-2.23843	0.000481107	Medtr4g065060.1	7e-31	|hypotheticalprotein|HC|chr4:24421888-24419822|20130731	XP_003629536	7e-14	hypotheticalproteinMTR_8g078670[Medicagotruncatula]_x0001_gb|AET04012.1|hypotheticalproteinMTR_8g078670[Medicagotruncatula]
evgevgevgvelvLoc19123t4	33.2629	-2.23362	0.00130715	Medtr6g072250.1	2e-63	|diseaseresistanceprotein(TIR-NBS-LRRclass)|LC|chr6:26728792-26732864|20130731	XP_003620057	7e-64	Diseaseresistance-likeproteinGS3-1[Medicagotruncatula]_x0001_gb|AES76275.1|Diseaseresistance-likeproteinGS3-1[Medicagotruncatula]
evgevgevgvelvLoc57332t1	11.4267	-2.23321	0.018237	Medtr3g099650.1	6e-115	|RING-H2zincfingerprotein,putative|HC|chr3:45686700-45688504|20130731	XP_003602852	2e-112	RING-H2fingerproteinATL1N[Medicagotruncatula]_x0001_gb|AES73103.1|RING-H2fingerproteinATL1N[Medicagotruncatula]_x0001_gb|AFK48506.1|unknown[Medicagotruncatula]
evgevgevgvelvLoc76545t1	32.4964	-2.2313	0.0202955	Medtr3g093740.1	3e-87	|hypotheticalprotein|LC|chr3:42829682-42830787|20130731	XP_003635790	0	Receptor-likekinase[Medicagotruncatula]_x0001_gb|AES82928.1|Receptor-likekinase[Medicagotruncatula]
evgevgevgvelvLoc9833t7	52.4698	-2.22598	9.85937e-06	Medtr6g036840.1	0	|LRRreceptor-likekinasefamilyprotein|LC|chr6:12929942-12933118|20130731	XP_003619090	0	CCP[Medicagotruncatula]_x0001_gb|AES75308.1|CCP[Medicagotruncatula]
evgevgevgvelvLoc14887t6	34.5786	-2.22416	0.0162603	Medtr6g015435.1	4e-74	|diseaseresistanceprotein(TIR-NBS-LRRclass)|HC|chr6:5108119-5100731|20130731	XP_003603122	2e-51	TIR-NBS-LRRRCT1-likeresistanceprotein[Medicagotruncatula]_x0001_ref|XP_003603130.1|TIR-NBS-LRRRCT1-likeresistanceprotein[Medicagotruncatula]_x0001_gb|AES73373.1|TIR-NBS-LRRRCT1-likeresistanceprotein[Medicagotruncatula]_x0001_gb|AES73381.1|TIR-NBS-LRRRCT1-likeresistanceprot
evgevgevgvelvLoc1694d39647t11	308.534	-2.22252	0.00933025	Medtr8g012080.1	0	|diseaseresistanceprotein(TIR-NBS-LRRclass)|LC|chr8:3361057-3366481|20130731	XP_003626921	0	NBS-containingresistance-likeprotein[Medicagotruncatula]_x0001_gb|AET01397.1|NBS-containingresistance-likeprotein[Medicagotruncatula]
evgevgevgvelvLoc10080t1	17.0532	-2.22067	0.00159671	Medtr2g040220.1	2e-60	|HSPA4nucleotide-bindingdomainprotein|LC|chr2:17641906-17649618|20130731	XP_003595258	8e-58	Heatshockprotein[Medicagotruncatula]_x0001_gb|AES65509.1|Heatshockprotein[Medicagotruncatula]
evgevgevgvelvLoc20503t2	61.7838	-2.21509	1.44965e-05	Medtr6g069620.1	4e-83	|downsyndromecriticalregionprotein,putative|HC|chr6:25099308-25104885|20130731	XP_003619837	9e-79	Downsyndromecriticalregionprotein-likeprotein[Medicagotruncatula]_x0001_gb|AES76055.1|Downsyndromecriticalregionprotein-likeprotein[Medicagotruncatula]
evgevgevgvelvLoc37593t6	37.4145	-2.21129	0.0197602	Medtr6g037750.1	0	|receptor-likeprotein|LC|chr6:13470318-13474508|20130731	XP_006600020	0	PREDICTED:LRRreceptor-likeserine/threonine-proteinkinaseGSO2-like[Glycinemax]
evgevgevgvelvLoc31007d631t1	43.056	-2.20074	0.00387481	Medtr5g046230.1	6e-98	|YABBY-liketranscriptionfactorCRABSCLAW-likeprotein|HC|chr5:20267886-20271029|20130731	XP_003614201	2e-95	CRABSCLAW[Medicagotruncatula]_x0001_gb|AES97159.1|CRABSCLAW[Medicagotruncatula]
evgevgevgvelvLoc3011d40150t2	280.767	-2.19962	0.00135779	Medtr7g011160.1	8e-44	|hypotheticalprotein|LC|chr7:2945020-2947812|20130731	XP_003619807	2e-66	ZincfingerMYM-typeprotein[Medicagotruncatula]_x0001_gb|AES76025.1|ZincfingerMYM-typeprotein[Medicagotruncatula]
evgevgevgvelvLoc23502d27579t1	119.613	-2.19839	0.017517	Medtr4g080130.1	0	|aspartateaminotransferase|HC|chr4:31069638-31065801|20130731	XP_003607604	0	Aspartateaminotransferase[Medicagotruncatula]_x0001_gb|AES89801.1|Aspartateaminotransferase[Medicagotruncatula]
evgevgevgvelvLoc12986t1	217.858	-2.19357	0.00192329	Medtr0428s0010.1	1e-84	|UDP-glucosyltransferasefamilyprotein|HC|scaffold0428:234-1799|20130731	XP_003620578	4e-82	UDP-glucosyltransferase[Medicagotruncatula]_x0001_ref|XP_003637893.1|UDP-glucosyltransferase[Medicagotruncatula]_x0001_gb|AES76796.1|UDP-glucosyltransferase[Medicagotruncatula]_x0001_gb|AES85031.1|UDP-glucosyltransferase[Medicagotruncatula]
evgevgevgvelvLoc13183d49442t1	287.287	-2.18623	0.00122437	Medtr2g101650.1	0	|peptide/nitratetransporterplant|HC|chr2:43733310-43736447|20130731	XP_003597729	0	hypotheticalproteinMTR_2g101650[Medicagotruncatula]_x0001_gb|ABD32292.2|TGF-betareceptor,typeI/IIextracellularregion[Medicagotruncatula]_x0001_gb|AES67980.1|hypotheticalproteinMTR_2g101650[Medicagotruncatula]
evgevgevgvelvLoc27635t1	64.1118	-2.18223	0.000392482	Medtr3g064250.1	0	|zincfingerCCCHdomainprotein|LC|chr3:28895175-28887869|20130731	XP_003600612	0	ZincfingerCCCHdomain-containingprotein[Medicagotruncatula]_x0001_gb|AES70863.1|ZincfingerCCCHdomain-containingprotein[Medicagotruncatula]
evgevgevgvelvLoc1687t11	514.732	-2.17399	0.00382471	Medtr6g023665.1	0	|UDP-glucosyltransferasefamilyprotein|HC|chr6:8295805-8293989|20130731	XP_003620578	0	UDP-glucosyltransferase[Medicagotruncatula]_x0001_ref|XP_003637893.1|UDP-glucosyltransferase[Medicagotruncatula]_x0001_gb|AES76796.1|UDP-glucosyltransferase[Medicagotruncatula]_x0001_gb|AES85031.1|UDP-glucosyltransferase[Medicagotruncatula]
evgevgevgvelvLoc46042d13270t1	18.9827	-2.17137	0.00346002	Medtr2g064390.1	9e-48	|U5smallnuclearribonucleoproteinhelicase|LC|chr2:29190848-29183241|20130731	XP_003595966	1e-39	U5smallnuclearribonucleoprotein200kDahelicase[Medicagotruncatula]_x0001_gb|AES66217.1|U5smallnuclearribonucleoprotein200kDahelicase[Medicagotruncatula]
evgevgevgvelvLoc2565t2	376.498	-2.17134	0.000323677	Medtr4g095050.1	0	|cytochromeP450familyprotein|HC|chr4:39587364-39583537|20130731	ACJ85868	0	unknown[Medicagotruncatula]_x0001_gb|AFK47557.1|unknown[Medicagotruncatula]
evgevgevgvelvLoc12950d2930t3	40.1199	-2.17105	0.00557433	Medtr1g061970.1	7e-76	|DEAD-boxATP-dependentRNAhelicase-likeprotein|HC|chr1:27069344-27076281|20130731	XP_004506252	8e-75	PREDICTED:DEAD-boxATP-dependentRNAhelicase38-like[Cicerarietinum]
evgevgevgvelvLoc10778t4	101.433	-2.16732	0.00316832	Medtr5g070920.1	0	|cytochromeP450family71protein|HC|chr5:30045728-30043134|20130731	XP_003615678	0	CytochromeP450[Medicagotruncatula]_x0001_gb|AES98636.1|CytochromeP450[Medicagotruncatula]
evgevgevgvelvLoc37916d54260t1	38.9675	-2.16578	0.00147377	Medtr4g035820.1	2e-25	|FAR1DNA-bindingdomainprotein|LC|chr4:12632859-12628018|20130731	XP_006600969	9e-34	PREDICTED:uncharacterizedproteinLOC102668781[Glycinemax]
evgevgevgvelvLoc7163t20	345.531	-2.15903	0.00925178	Medtr4g015930.8	0	|leucine-richreceptor-likekinasefamilyprotein,putative|LC|chr4:4846872-4840247|20130731	XP_003604715	0	Receptor-likeproteinkinase[Medicagotruncatula]_x0001_gb|AES86912.1|Receptor-likeproteinkinase[Medicagotruncatula]
evgevgevgvelvLoc3116t22	99.7654	-2.15626	0.00207069	Medtr7g087040.1	4e-157	|F-box/RNIsuperfamilyprotein,putative|LC|chr7:33859934-33866416|20130731	ABD33037	0	Cyclin-likeF-box[Medicagotruncatula]
evgevgevgvelvLoc20552t2	28.1996	-2.15252	0.0142868	Medtr5g085950.1	2e-86	|MMS19nucleotideexcisionrepair-likeprotein|HC|chr5:37149495-37160045|20130731	XP_003616940	7e-84	MMS19nucleotideexcisionrepairprotein-likeprotein[Medicagotruncatula]_x0001_gb|AES99898.1|MMS19nucleotideexcisionrepairprotein-likeprotein[Medicagotruncatula]
evgevgevgvelvLoc5855d47359t1	991.959	-2.15249	6.81211e-11	Medtr8g036920.1	0	|DNA-damage-repair/tolerationDRT100-likeprotein|HC|chr8:13451828-13453471|20130731	XP_003627718	0	DNA-damage-repair/tolerationproteinDRT100[Medicagotruncatula]_x0001_gb|AET02194.1|DNA-damage-repair/tolerationproteinDRT100[Medicagotruncatula]
evgevgevgvelvLoc21033t3	18.8823	-2.14742	0.00366961	Medtr8g095235.1	3e-82	|hypotheticalprotein|LC|chr8:39842968-39841953|20130731	XP_003590563	4e-43	hypotheticalproteinMTR_1g071170[Medicagotruncatula]_x0001_gb|AES60814.1|hypotheticalproteinMTR_1g071170[Medicagotruncatula]
evgevgevgvelvLoc26025d330t1	13.5972	-2.14692	0.00185017	Medtr8g468810.1	1e-52	|F-box/RNI/FBD-likedomainprotein|HC|chr8:24953333-24951602|20130731	XP_004509922	2e-37	PREDICTED:F-box/FBD/LRR-repeatproteinAt4g26340-like[Cicerarietinum]
evgevgevgvelvLoc4778d870t2utrorf	149.685	-2.13962	0.0184637	Medtr1g115510.1	2e-169	|diseaseresistanceresponse/dirigent-likeprotein|HC|chr1:52200660-52199599|20130731	XP_003621654	5e-128	Diseaseresistanceresponseprotein[Medicagotruncatula]_x0001_gb|AES77872.1|Diseaseresistanceresponseprotein[Medicagotruncatula]
evgevgevgvelvLoc22077d41638t3	43.1695	-2.13659	0.00170557	Medtr5g086630.1	0	|LRRreceptor-likekinase|LC|chr5:37437411-37434385|20130731	XP_003616999	0	Receptor-likeproteinkinase[Medicagotruncatula]_x0001_gb|AES99957.1|Receptor-likeproteinkinase[Medicagotruncatula]
evgevgevgvelvLoc17265d41479t1	136.056	-2.13468	0.000807162	Medtr1g027660.1	0	|wall-associatedreceptorkinase-likeprotein|LC|chr1:9220934-9218091|20130731	XP_004498444	0	PREDICTED:wall-associatedreceptorkinase5-like[Cicerarietinum]
evgevgevgvelvLoc10011d35122t1	153.547	-2.13413	0.000440869	Medtr2g069990.1	0	|Serine/Threoninekinasefamilyprotein|HC|chr2:29451311-29452815|20130731	AAB71418	0	putativeproteinkinase[Pisumsativum]
evgevgevgvelvLoc18641d33430t5	121.677	-2.12564	0.0040413	Medtr7g056647.1	2e-141	|S-locuslectinkinasefamilyprotein|HC|chr7:20271344-20274777|20130731	XP_004514287	1e-141	PREDICTED:G-typelectinS-receptor-likeserine/threonine-proteinkinaseAt1g11300-like[Cicerarietinum]
evgevgevgvelvLoc18970t3	100.615	-2.12357	0.0224261	Medtr4g021470.1	1e-49	|branchedchainalpha-ketoaciddehydrogenaseE1betasubunit|HC|chr4:6990880-6984927|20130731	AFK44061	7e-47	unknown[Medicagotruncatula]
evgevgevgvelvLoc1642d23t1	8612.98	-2.11796	0.0128051	Medtr8g040860.1	3e-161	|2-hydroxyisoflavanonedehydratase|HC|chr8:15234653-15233661|20130731	XP_003627985	1e-158	Hormone-sensitivelipase[Medicagotruncatula]_x0001_gb|AET02461.1|Hormone-sensitivelipase[Medicagotruncatula]
evgevgevgvelvLoc831t29	750.173	-2.11577	9.21123e-09	Medtr4g081010.1	9e-129	|polyubiquitin3|HC|chr4:31289111-31286219|20130731	XP_003607669	2e-126	MultidrugresistanceproteinABCtransporterfamily[Medicagotruncatula]_x0001_gb|AES89866.1|MultidrugresistanceproteinABCtransporterfamily[Medicagotruncatula]
evgevgevgvelvLoc30585t1	33.8704	-2.11524	0.0242687	Medtr5g059200.1	4e-86	|pathogenesis-relatedthaumatinfamilyprotein|HC|chr5:24423907-24425380|20130731	XP_006579469	1e-118	PREDICTED:uncharacterizedproteinLOC100818786isoformX1[Glycinemax]
evgevgevgvelvLoc87532t1	15.9065	-2.1137	0.0126372	Medtr3g054180.1	2e-59	|legumelectinbetadomainprotein|HC|chr3:21488743-21489806|20130731	AFK44103	2e-47	unknown[Medicagotruncatula]
evgevgevgvelvLoc14587d25756t2	26.7974	-2.11025	0.000501888	Medtr4g128150.1	1e-53	|corehistoneH2A/H2B/H3/H4|LC|chr4:53328594-53330943|20130731	tpg|DAA40122.1|	4e-52	TPA:histoneH4.3[Zeamays]
evgevgevgvelvLoc6742t20	179.999	-2.09464	1.72324e-05	Medtr6g452490.2	0	|NBS-LRRtypediseaseresistanceprotein|LC|chr6:18355041-18358758|20130731	XP_003626857	0	NBS-LRRresistance-likeprotein1O[Medicagotruncatula]_x0001_gb|AET01333.1|NBS-LRRresistance-likeprotein1O[Medicagotruncatula]
evgevgevgvelvLoc33402t2	85.618	-2.09179	0.000871498	Medtr0189s0040.1	6e-30	|hypotheticalprotein|LC|scaffold0189:24676-25965|20130731	XP_006580074	1e-17	PREDICTED:uncharacterizedproteinLOC100802419isoformX5[Glycinemax]
evgevgevgvelvLoc23370t1	40.1634	-2.08581	5.2334e-05	Medtr6g034550.1	2e-87	|HSP90co-chaperone|HC|chr6:14154746-14158094|20130731	XP_003619026	5e-85	RipeningregulatedproteinDDTFR8[Medicagotruncatula]_x0001_gb|AES75244.1|RipeningregulatedproteinDDTFR8[Medicagotruncatula]
evgevgevgvelvLoc254781ct1	59.5723	-2.08081	0.0014345	Medtr2g033900.1	3e-96	|transmembraneprotein,putative|HC|chr2:12926099-12924095|20130731	XP_003594720	1e-93	hypotheticalproteinMTR_2g033900[Medicagotruncatula]_x0001_gb|AES64971.1|hypotheticalproteinMTR_2g033900[Medicagotruncatula]
evgevgevgvelvLoc32669d11895t1	90.4144	-2.08036	0.0121573	Medtr4g095008.1	0	|UDP-glucosyltransferasefamilyprotein|HC|chr4:39490305-39492030|20130731	XP_004509204	0	PREDICTED:UDP-glycosyltransferase84B2-like[Cicerarietinum]
evgevgevgvelvLoc30278t4	67.5049	-2.07475	0.00739618	Medtr4g015930.3	4e-138	|leucine-richreceptor-likekinasefamilyprotein,putative|LC|chr4:4844971-4840247|20130731	XP_003604719	2e-131	Receptorproteinkinase-likeprotein[Medicagotruncatula]_x0001_gb|AES86916.1|Receptorproteinkinase-likeprotein[Medicagotruncatula]
evgevgevgvelvLoc7322t4	172.341	-2.0702	0.0204316	Medtr7g023670.1	4e-107	|polygalacturonaseinhibitingprotein,putative|LC|chr7:7731931-7730805|20130731	XP_003621808	5e-105	Polygalacturonaseinhibitorprotein[Medicagotruncatula]_x0001_gb|AES78026.1|Polygalacturonaseinhibitorprotein[Medicagotruncatula]
evgevgevgvelvLoc30909t1	40.7262	-2.05836	0.00156368	Medtr8g006780.1	0	|auxineffluxcarrierfamilyprotein|HC|chr8:952937-947647|20130731	XP_004515364	0	PREDICTED:uncharacterizedproteinLOC101492524isoformX1[Cicerarietinum]
evgevgevgvelvLoc37573d29640t1	68.5748	-2.03887	0.00184936	Medtr3g088705.1	5e-20	|hypotheticalprotein|HC|chr3:40471414-40472105|20130731
evgevgevgvelvLoc10703d48804t1	76.0928	-2.03524	0.000321411	Medtr2g075600.1	4e-60	|transmembraneprotein,putative|LC|chr2:31624698-31623553|20130731	XP_003596292	1e-57	hypotheticalproteinMTR_2g075600[Medicagotruncatula]_x0001_gb|AES66543.1|hypotheticalproteinMTR_2g075600[Medicagotruncatula]
evgevgevgvelvLoc1987t1	3137.58	-2.03291	0.00045024	Medtr5g063670.1	0	|annexinD8|HC|chr5:26391646-26389005|20130731	XP_003615096	0	Annexin[Medicagotruncatula]_x0001_gb|AES98054.1|Annexin[Medicagotruncatula]_x0001_gb|AFK41639.1|unknown[Medicagotruncatula]
evgevgevgvelvLoc17474t2	124.079	-2.03117	3.39634e-12	Medtr7g446160.1	4e-179	|LRRreceptor-likekinasefamilyprotein|LC|chr7:15667002-15663961|20130731	XP_003622584	1e-142	Receptorproteinkinase-likeprotein[Medicagotruncatula]_x0001_gb|AES78802.1|Receptorproteinkinase-likeprotein[Medicagotruncatula]
evgevgevgvelvLoc22t34	563.476	-2.02136	5.22587e-06	Medtr7g081500.1	0	|subtilisin-likeserineprotease|HC|chr7:31114135-31106020|20130731	XP_004492916	0	PREDICTED:subtilisin-likeprotease-like[Cicerarietinum]
evgevgevgvelvLoc20334t5	105.746	-2.0185	0.00402959	Medtr6g086280.2	4e-80	|multiproteinbridgingfactor1b-likeprotein|HC|chr6:32389995-32393233|20130731	XP_003620515	6e-76	Ethylene-responsivetransciptionalcoactivator-likeprotein[Medicagotruncatula]_x0001_gb|AES76733.1|Ethylene-responsivetransciptionalcoactivator-likeprotein[Medicagotruncatula]
evgevgevgvelvLoc32895t1	27.5759	-2.01708	0.0246545	Medtr1g101870.1	3e-40	|elongationfactor1-alpha|LC|chr1:45981685-45990868|20130731	ACN40081	1e-37	unknown[Piceasitchensis]
evgevgevgvelvLoc13439t1	25.244	-2.01451	0.0080672	Medtr4g069140.1	4e-137	|phospholipid/glycerolacyltransferasefamilyprotein|HC|chr4:25988344-25991864|20130731	AFK34511	3e-133	unknown[Medicagotruncatula]
evgevgevgvelvLoc9957t4	649.698	-2.01426	4.66116e-14	Medtr1g018650.1	2e-26	|ubiquitin-proteinligase,putative|HC|chr1:5422995-5420514|20130731	ABD33279	8e-24	Zincfinger,RING-type[Medicagotruncatula]
evgevgevgvelvLoc24894d41989t1	71.1864	-2.0131	0.000335266	Medtr5g037250.1	2e-123	|transcriptionfactor|HC|chr5:16271354-16268287|20130731	XP_003613488	6e-121	BHLHtranscriptionfactor[Medicagotruncatula]_x0001_gb|AES96446.1|BHLHtranscriptionfactor[Medicagotruncatula]
evgevgevgvelvLoc1439t7	558.101	-2.01085	0.0184016	Medtr5g075690.1	2e-27	|cytochromeB-c1complex,subunit8|HC|chr5:32215219-32209757|20130731	XP_003616060	1e-24	Cytochromeb-c1complexsubunit[Medicagotruncatula]_x0001_gb|AES99018.1|Cytochromeb-c1complexsubunit[Medicagotruncatula]
evgevgevgvelvLoc14863d2702t1	246.676	-2.00695	0.00522055	Medtr5g016770.1	1e-126	|cystathioninebeta-synthase(CBS)familyprotein|HC|chr5:6036924-6031676|20130731	XP_003611689	3e-124	Inosine-5'-monophosphatedehydrogenase[Medicagotruncatula]_x0001_gb|AES94647.1|Inosine-5'-monophosphatedehydrogenase[Medicagotruncatula]
evgevgevgvelvLoc26378t1	39.458	-2.0066	0.000130583	Medtr6g059760.1	1e-39	|Kunitztypetrypsininhibitor/Alpha-fucosidase|HC|chr6:20502091-20503124|20130731	AFK42366	1e-36	unknown[Medicagotruncatula]
evgevgevgvelvLoc20106t1	31.2321	-1.99635	0.0127805	Medtr4g019520.1	0	|glyoxaloxidaseamine-terminalprotein|HC|chr4:6119979-6117884|20130731	XP_004507195	0	PREDICTED:galactoseoxidase-like[Cicerarietinum]
evgevgevgvelvLoc255240ct1	20.8247	-1.98743	0.012562	Medtr7g052250.1	9e-71	|UPF0361C3orf37-likeprotein|HC|chr7:18360452-18355068|20130731	XP_003622783	3e-68	hypotheticalproteinMTR_7g052250[Medicagotruncatula]_x0001_gb|AES79001.1|hypotheticalproteinMTR_7g052250[Medicagotruncatula]
evgevgevgvelvLoc37321d46647t1	63.8123	-1.98434	0.00515725	Medtr8g072680.3	2e-27	|DNA-directedRNApolymeraseIIIprotein|HC|chr8:30735986-30740276|20130731	XP_003629059	1e-24	DNA-directedRNApolymeraseIIIsubunitRPC8[Medicagotruncatula]_x0001_gb|AET03535.1|DNA-directedRNApolymeraseIIIsubunitRPC8[Medicagotruncatula]
evgevgevgvelvLoc45253d39374t1	10.8166	-1.98177	0.00975565	Medtr2g046820.1	7e-60	|UDP-glucoseflavonoid3-O-glucosyltransferase|HC|chr2:20583402-20581965|20130731	XP_004488213	5e-52	PREDICTED:putativeUDP-glucoseflavonoid3-O-glucosyltransferase3-like[Cicerarietinum]
evgevgevgvelvLoc2887t2	804.401	-1.97981	0.000276584	Medtr5g059140.1	0	|flavonolsynthase/flavanone3-hydroxylase|HC|chr5:24404215-24409901|20130731	XP_003614781	0	Flavonolsynthase/flavanone3-hydroxylase[Medicagotruncatula]_x0001_gb|AES97739.1|Flavonolsynthase/flavanone3-hydroxylase[Medicagotruncatula]
evgevgevgvelvLoc167t1	340.122	-1.97823	0.000137886	Medtr1g047960.1	1e-159	|polygalacturonaseinhibitorprotein|HC|chr1:18141143-18142117|20130731	AEZ54449	3e-157	polygalacturonase-inhibitingprotein3,partial[Medicagosativasubsp.xvaria]
evgevgevgvelvLoc22515t4	13.8723	-1.97801	0.00652422	Medtr5g071570.1	7e-69	|NB-ARCdomaindiseaseresistanceprotein|HC|chr5:30401744-30397256|20130731	XP_003615728	2e-66	NBS-LRRresistanceprotein[Medicagotruncatula]_x0001_gb|AES98686.1|NBS-LRRresistanceprotein[Medicagotruncatula]
evgevgevgvelvLoc46763d36017t1	32.8386	-1.97585	2.05994e-05	Medtr4g016590.1	3e-18	|UPF0614C14orf102-likeprotein|HC|chr4:5074660-5083977|20130731	XP_004515233	4e-16	PREDICTED:proteinNRDE2homologisoformX3[Cicerarietinum]
evgevgevgvelvLoc35119t3	71.8392	-1.97246	2.2088e-08	Medtr2g101840.1	1e-164	|D-glyceratedehydrogenase/hydroxypyruvatereductase|HC|chr2:43814876-43817507|20130731	XP_003597747	6e-162	Glyoxylatereductase[Medicagotruncatula]_x0001_gb|AES67998.1|Glyoxylatereductase[Medicagotruncatula]
evgevgevgvelvLoc21250t1	63.262	-1.97065	0.00587447	Medtr5g017800.1	0	|transducin/WD40repeatprotein|HC|chr5:6575427-6569090|20130731	XP_003611783	0	Vascularprotein[Medicagotruncatula]_x0001_gb|AES94741.1|Vascularprotein[Medicagotruncatula]
evgevgevgvelvLoc29893t2	17.6244	-1.9673	0.00133579	Medtr4g075270.1	2e-137	|PPRcontainingplant-likeprotein|HC|chr4:28741133-28744928|20130731	XP_003607269	6e-135	UDP-glucoronosyl/UDP-glucosyltransferasefamilyprotein-likeprotein[Medicagotruncatula]_x0001_gb|AES89466.1|UDP-glucoronosyl/UDP-glucosyltransferasefamilyprotein-likeprotein[Medicagotruncatula]
evgevgevgvelvLoc108t8	779.9	-1.96704	6.29975e-05	Medtr8g064630.1	1e-144	|carbonicanhydrasefamilyprotein|HC|chr8:27134062-27125562|20130731	XP_007153732	3e-120	hypotheticalproteinPHAVU_003G060400g[Phaseolusvulgaris]_x0001_gb|ESW25726.1|hypotheticalproteinPHAVU_003G060400g[Phaseolusvulgaris]
evgevgevgvelvLoc7915t15	40.9715	-1.96301	0.00378273	Medtr3g019340.1	0	|NB-ARCdomaindiseaseresistanceprotein|HC|chr3:5412293-5415427|20130731	XP_003598692	0	NBS-containingresistance-likeprotein[Medicagotruncatula]_x0001_gb|AES68943.1|NBS-containingresistance-likeprotein[Medicagotruncatula]
evgevgevgvelvLoc2767d55853t1	979.094	-1.95883	3.84996e-07	Medtr2g090245.1	2e-154	|epoxidehydrolase-likeprotein|HC|chr2:38348854-38351491|20130731	AFK34033	8e-143	unknown[Medicagotruncatula]
evgevgevgvelvLoc3338t5	128.964	-1.95157	0.0235862	Medtr7g065660.1	1e-108	|glutathioneS-transferase,amine-terminaldomainprotein|HC|chr7:23844576-23843336|20130731	XP_003623202	1e-106	GlutathioneS-transferaseGST[Medicagotruncatula]_x0001_gb|AES79420.1|GlutathioneS-transferaseGST[Medicagotruncatula]_x0001_gb|AFK35059.1|unknown[Medicagotruncatula]
evgevgevgvelvLoc358242cd950t1	138.829	-1.94945	0.00420523	Medtr1g028460.1	7e-143	|bidirectionalsugartransporter|HC|chr1:9612620-9609945|20130731	XP_004498397	1e-123	PREDICTED:bidirectionalsugartransporterSWEET3-like[Cicerarietinum]
evgevgevgvelvLoc22325t3	88.3411	-1.94915	0.00387481	Medtr4g123750.1	2e-171	|BTB/POZandMATHdomainprotein|HC|chr4:51005939-51007753|20130731	XP_003609855	1e-168	Ubiquitincarboxyl-terminalhydrolase[Medicagotruncatula]_x0001_gb|AES92052.1|Ubiquitincarboxyl-terminalhydrolase[Medicagotruncatula]
evgevgevgvelvLoc23667t1	29.1058	-1.94308	0.00494319	Medtr7g055743.1	3e-171	|quinone-oxidoreductase-likeprotein|HC|chr7:19132762-19128430|20130731	XP_003622874	1e-179	Quinone-oxidoreductase-likeprotein[Medicagotruncatula]_x0001_gb|AES79092.1|Quinone-oxidoreductase-likeprotein[Medicagotruncatula]
evgevgevgvelvLoc20884t3	25.9853	-1.93827	0.000814445	Medtr5g032870.1	1e-134	|1-aminocyclopropane-1-carboxylateoxidase|HC|chr5:14172752-14170246|20130731	XP_003613110	4e-132	1-aminocyclopropane-1-carboxylateoxidase[Medicagotruncatula]_x0001_gb|AES96068.1|1-aminocyclopropane-1-carboxylateoxidase[Medicagotruncatula]
evgevgevgvelvLoc40183d28728t1	33.5047	-1.93326	0.000602174	Medtr6g072290.1	1e-23	|diseaseresistanceprotein(TIR-NBS-LRRclass)|LC|chr6:26739826-26745029|20130731	XP_003619952	6e-21	Diseaseresistance-likeproteinGS3-1[Medicagotruncatula]_x0001_gb|AES76170.1|Diseaseresistance-likeproteinGS3-1[Medicagotruncatula]
evgevgevgvelvLoc3556t9	246.997	-1.93205	0.000402169	Medtr4g039740.1	0	|DUF642familyprotein|HC|chr4:14128546-14130863|20130731	XP_003605795	0	hypotheticalproteinMTR_4g039740[Medicagotruncatula]_x0001_gb|AES87992.1|hypotheticalproteinMTR_4g039740[Medicagotruncatula]
evgevgevgvelvLoc19725t7	13.6723	-1.92711	0.0182866	Medtr3g464920.1	3e-84	|NB-ARCdomaindiseaseresistanceprotein|LC|chr3:26214624-26203835|20130731	XP_003600517	2e-60	NBS/LRRresistanceprotein-likeprotein[Medicagotruncatula]_x0001_gb|AES70768.1|NBS/LRRresistanceprotein-likeprotein[Medicagotruncatula]
evgevgevgvelvLoc35424d10216t1	21.902	-1.92655	0.0155258	Medtr3g111870.1	1e-07	|cytosolicpurine5-nucleotidase|HC|chr3:52355081-52361044|20130731
evgevgevgvelvLoc17106t1	238.982	-1.92399	2.86775e-10	Medtr4g128400.1	4e-161	|xyloglucanendotransglucosylase/hydrolasefamilyprotein|HC|chr4:53489852-53488164|20130731	XP_003610141	2e-158	Xyloglucanendotransglucosylase/hydrolase[Medicagotruncatula]_x0001_gb|AES92338.1|Xyloglucanendotransglucosylase/hydrolase[Medicagotruncatula]
evgevgevgvelvLoc17227d10297t2	153.434	-1.92249	0.000329017	Medtr2g101920.1	0	|transmembraneaminoacidtransporterfamilyprotein|HC|chr2:43851532-43855716|20130731	XP_003597755	0	Lysine/histidinetransporter[Medicagotruncatula]_x0001_gb|AES68006.1|Lysine/histidinetransporter[Medicagotruncatula]
evgevgevgvelvLoc46884t1	46.2723	-1.91859	0.00909954	Medtr3g054200.1	1e-104	|legumelectinbetadomainprotein|LC|chr3:21492607-21493374|20130731	AFK44103	1e-96	unknown[Medicagotruncatula]
evgevgevgvelvLoc3363t5	1448.83	-1.91808	0.0027822	Medtr7g009710.1	2e-157	|2-aminoethanethioldioxygenase-likeprotein|HC|chr7:2199067-2203609|20130731	XP_003621141	5e-151	2-aminoethanethioldioxygenase[Medicagotruncatula]_x0001_gb|AES77359.1|2-aminoethanethioldioxygenase[Medicagotruncatula]
evgevgevgvelvLoc7475d52038t4	285.56	-1.90571	0.000133687	Medtr4g077590.1	5e-125	|hypotheticalprotein|HC|chr4:29702473-29705399|20130731	XP_003607398	2e-122	hypotheticalproteinMTR_4g077590[Medicagotruncatula]_x0001_gb|AES89595.1|hypotheticalproteinMTR_4g077590[Medicagotruncatula]
evgevgevgvelvLoc31725t1	45.5063	-1.89621	0.000732372	Medtr5g022640.1	0	|GDSL-likelipase/acylhydrolase|HC|chr5:8945658-8947550|20130731	XP_003612218	0	GDSLesterase/lipase[Medicagotruncatula]_x0001_gb|AES95176.1|GDSLesterase/lipase[Medicagotruncatula]
evgevgevgvelvLoc13804d6881t1	496.209	-1.89367	0.00729843	Medtr4g013325.1	1e-93	|diseaseresistanceresponseprotein|HC|chr4:3756037-3755077|20130731	AFK35208	5e-91	unknown[Medicagotruncatula]
evgevgevgvelvLoc9522t1	231.755	-1.88118	0.000285681	Medtr8g078770.1	6e-87	|CAP,cysteine-richsecretoryprotein,antigen5|HC|chr8:33556947-33556179|20130731	XP_003637257	1e-83	Pathogenesis-relatedmaizeseedprotein[Medicagotruncatula]_x0001_gb|AES84395.1|Pathogenesis-relatedmaizeseedprotein[Medicagotruncatula]
evgevgevgvelvLoc8376t5	80.2649	-1.87952	2.00886e-06	Medtr3g464870.1	0	|LRRandNB-ARCdomaindiseaseresistanceprotein|LC|chr3:26186017-26176033|20130731	XP_003600514	1e-140	NBS/LRRresistanceprotein-likeprotein[Medicagotruncatula]_x0001_gb|AES70765.1|NBS/LRRresistanceprotein-likeprotein[Medicagotruncatula]
evgevgevgvelvLoc1773t2	39.7809	-1.87288	0.000530622	Medtr3g460780.1	2e-63	|fasciclin-likearabinogalactanprotein|HC|chr3:23879139-23880737|20130731	XP_004516114	7e-43	PREDICTED:fasciclin-likearabinogalactanprotein1-like,partial[Cicerarietinum]
evgevgevgvelvLoc6614t2	105.303	-1.86873	0.0195003	Medtr3g063950.1	6e-116	|transmembraneprotein,putative|LC|chr3:28776329-28771116|20130731	XP_003600584	3e-113	hypotheticalproteinMTR_3g063950[Medicagotruncatula]_x0001_gb|AES70835.1|hypotheticalproteinMTR_3g063950[Medicagotruncatula]_x0001_gb|AFK35070.1|unknown[Medicagotruncatula]
evgevgevgvelvLoc22699t1	52.0158	-1.86691	0.0196579	Medtr4g123583.1	0	|cation/H+exchanger3|HC|chr4:51398465-51405748|20130731	XP_004508061	0	PREDICTED:cation/H(+)antiporter19-like[Cicerarietinum]
evgevgevgvelvLoc18988d43082t1	35.8086	-1.86632	0.000657257	Medtr6g013220.1	9e-81	|endonuclease/exonuclease/phosphatasefamilyprotein|LC|chr6:4156802-4155373|20130731	ABD32493	2e-57	hypotheticalproteinMtrDRAFT_AC147482g45v2[Medicagotruncatula]
evgevgevgvelvLoc20780t4	124.478	-1.86383	0.00351879	Medtr1g027440.1	0	|stress-inducedreceptor-likekinase|LC|chr1:9093133-9097307|20130731	XP_004498416	0	PREDICTED:probablereceptor-likeproteinkinaseAt1g67000-like[Cicerarietinum]
evgevgevgvelvLoc32396t1	25.1435	-1.86324	0.0188871	Medtr7g108600.1	2e-62	|RALF|HC|chr7:44243799-44244426|20130731	XP_003625906	1e-59	RALF[Medicagotruncatula]_x0001_gb|AES82124.1|RALF[Medicagotruncatula]
evgevgevgvelvLoc5641t11	657.249	-1.86213	0.000413998	Medtr4g088760.1	0	|plant/F8B4-180protein|HC|chr4:35366870-35364703|20130731	XP_004505065	2e-137	PREDICTED:uncharacterizedproteinLOC101509007[Cicerarietinum]
evgevgevgvelvLoc13048t1	597.859	-1.85683	0.0105843	Medtr4g112025.1	0	|glucanendo-1,3-beta-glucosidase-likeprotein|HC|chr4:46352059-46354373|20130731	XP_004508564	0	PREDICTED:glucanendo-1,3-beta-glucosidase8-like[Cicerarietinum]
evgevgevgvelvLoc12650t1	247.867	-1.85667	2.35563e-06	Medtr4g093950.1	1e-36	|hypotheticalprotein|HC|chr4:37180366-37179506|20130731	XP_004504937	3e-34	PREDICTED:seroin-like[Cicerarietinum]
evgevgevgvelvLoc27800d12543t1	154.348	-1.85566	4.68884e-05	Medtr3g070490.1	2e-69	|earlyfloweringprotein|HC|chr3:31630253-31631053|20130731	AFK36717	8e-67	unknown[Medicagotruncatula]
evgevgevgvelvLoc127794ct1	623.815	-1.85511	0.00154181	Medtr8g087710.1	4e-157	|majorintrinsicprotein(MIP)familytransporter|HC|chr8:36261986-36264406|20130731	XP_003629862	2e-154	AquaporinNIP1-2[Medicagotruncatula]_x0001_gb|AAL32128.1|multifunctionalaquaporin[Medicagotruncatula]_x0001_gb|AET04338.1|AquaporinNIP1-2[Medicagotruncatula]
evgevgevgvelvLoc23010d462t2	17.3962	-1.8545	0.015248	Medtr7g029385.1	8e-69	|RNApseudouridinesynthase|HC|chr7:10453073-10460793|20130731	XP_004515177	5e-63	PREDICTED:RNApseudourinesynthase3,mitochondrial-likeisoformX2[Cicerarietinum]
evgevgevgvelvLoc4244t5	294.821	-1.85213	0.00922638	Medtr6g011560.1	0	|aldose1-epimerasefamilyprotein|HC|chr6:3320360-3324298|20130731	AFK41318	5e-179	unknown[Lotusjaponicus]
evgevgevgvelvLoc16994d10264t2	91.573	-1.84976	0.000289685	Medtr0013s0150.1	2e-19	|DUF3411domainprotein|HC|scaffold0013:61141-55942|20130731	XP_004515952	1e-06	PREDICTED:uncharacterizedproteinLOC101506186[Cicerarietinum]
evgevgevgvelvLoc31409t3	30.1721	-1.84937	0.0124025	Medtr5g023350.1	1e-104	|DUF241domainprotein|HC|chr5:9297800-9296905|20130731	XP_003612289	5e-102	hypotheticalproteinMTR_5g023350[Medicagotruncatula]_x0001_gb|AES95247.1|hypotheticalproteinMTR_5g023350[Medicagotruncatula]
evgevgevgvelvLoc34441t1	113.068	-1.84769	0.0103356	Medtr7g090180.1	6e-73	|S-adenosylmethionine-dependentmethyltransferase|HC|chr7:35398677-35400589|20130731	XP_003625028	3e-70	Methyltransferase,putative[Medicagotruncatula]_x0001_gb|ABN07990.1|SAM(andsomeothernucleotide)bindingmotif[Medicagotruncatula]_x0001_gb|ACJ84954.1|unknown[Medicagotruncatula]_x0001_gb|AES81246.1|Methyltransferase,putative[Medicagotruncatula]_x0001_gb|AFK48419.1|unknown[Medicagot
evgevgevgvelvLoc878t4	105.955	-1.84432	7.66251e-06	Medtr1g030410.1	0	|P-loopnucleosidetriphosphatehydrolasesuperfamilyprotein,putative|HC|chr1:10573825-10564912|20130731	XP_003589591	0	ReplicationfactorClargesubunit[Medicagotruncatula]_x0001_gb|AES59842.1|ReplicationfactorClargesubunit[Medicagotruncatula]
evgevgevgvelvLoc42559ct1	30.1452	-1.84269	0.0113263	Medtr6g088785.1	3e-107	|leucine-richreceptor-likekinasefamilyprotein|HC|chr6:33907265-33912187|20130731	XP_004513050	1e-95	PREDICTED:receptor-likeproteinkinaseHSL1-like[Cicerarietinum]
evgevgevgvelvLoc180d22t4	1032.48	-1.84091	0.00781022	Medtr8g052030.1	4e-155	|40SribosomalS4-likeprotein|HC|chr8:19328961-19326263|20130731	XP_003611879	2e-152	40SribosomalproteinS4[Medicagotruncatula]_x0001_ref|XP_003628299.1|40SribosomalproteinS4[Medicagotruncatula]_x0001_gb|ACJ85463.1|unknown[Medicagotruncatula]_x0001_gb|AES94837.1|40SribosomalproteinS4[Medicagotruncatula]_x0001_gb|AET02775.1|40SribosomalproteinS4[Medicagotruncatula
evgevgevgvelvLoc37t3	144.11	-1.83841	0.000132078	Medtr5g074680.1	0	|orcinolO-methyltransferase|HC|chr5:31734032-31736107|20130731	XP_003615973	0	O-methyltransferase[Medicagotruncatula]_x0001_gb|AES98931.1|O-methyltransferase[Medicagotruncatula]
evgevgevgvelvLoc21345d26054t1	239.564	-1.83652	0.00144828	Medtr4g065050.1	8e-61	|hypotheticalprotein|HC|chr4:24411265-24408924|20130731
evgevgevgvelvLoc176721ct1	49.2683	-1.83641	0.00354489	Medtr3g010860.1	8e-155	|hypotheticalprotein|HC|chr3:2629824-2625609|20130731	XP_003598371	2e-143	Serine/threonineproteinkinaseATM[Medicagotruncatula]_x0001_gb|AES68622.1|Serine/threonineproteinkinaseATM[Medicagotruncatula]
evgevgevgvelvLoc10802t3	63.1696	-1.83443	0.0235917	Medtr3g020230.1	5e-95	|S-locuslectinkinasefamilyprotein|HC|chr3:5801312-5804785|20130731	XP_003598737	1e-92	Serine/threonineproteinkinase[Medicagotruncatula]_x0001_gb|AES68988.1|Serine/threonineproteinkinase[Medicagotruncatula]
evgevgevgvelvLoc9776t8	29.409	-1.83042	0.0100823	Medtr6g071895.2	8e-71	|diseaseresistanceprotein(TIR-NBS-LRRclass)|LC|chr6:26623555-26627615|20130731	XP_003619949	3e-68	TIR-NBS-LRRdiseaseresistance-likeprotein[Medicagotruncatula]_x0001_gb|AES76167.1|TIR-NBS-LRRdiseaseresistance-likeprotein[Medicagotruncatula]
evgevgevgvelvLoc687d24308t3	306.192	-1.82873	7.72519e-05	Medtr4g063280.1	2e-65	|histoneH2A6|HC|chr4:23448360-23447582|20130731	XP_004487028	2e-63	PREDICTED:probablehistoneH2A.2-like[Cicerarietinum]
evgevgevgvelvLoc5636t3	255.41	-1.8203	0.00426567	Medtr4g088875.1	2e-119	|E3ubiquitin-proteinligaseRMA1H1-likeprotein|HC|chr4:35472873-35474936|20130731	ACJ84351	8e-117	unknown[Medicagotruncatula]_x0001_gb|AFK40062.1|unknown[Medicagotruncatula]
evgevgevgvelvLoc18567d371t2	61.4039	-1.80891	0.00810406	Medtr1g043050.1	8e-115	|myb-relatedtranscriptionfactorLBM1|HC|chr1:16128228-16126632|20130731	XP_003590026	3e-112	MYB-likeprotein[Medicagotruncatula]_x0001_gb|AES60277.1|MYB-likeprotein[Medicagotruncatula]
evgevgevgvelvLoc2360t2	334.028	-1.8089	0.000800596	Medtr6g022080.1	4e-107	|FAR1DNA-bindingdomainprotein|HC|chr6:7672351-7671472|20130731	XP_006582641	3e-136	PREDICTED:proteinFAR1-RELATEDSEQUENCE5-like[Glycinemax]
evgevgevgvelvLoc4629t7	32.7949	-1.80234	0.0144499	Medtr5g062370.1	4e-79	|glycosidehydrolasefamily3amine-terminaldomainprotein|HC|chr5:25913155-25904566|20130731	XP_003615008	1e-73	Xylan14-beta-xylosidase[Medicagotruncatula]_x0001_gb|AES97966.1|Xylan14-beta-xylosidase[Medicagotruncatula]
evgevgevgvelvLoc44t13	735.603	-1.80219	0.00674891	Medtr8g470030.1	3e-48	|hypotheticalprotein|LC|chr8:25594468-25593878|20130731	XP_003611043	2e-45	hypotheticalproteinMTR_5g009790[Medicagotruncatula]_x0001_gb|AES94001.1|hypotheticalproteinMTR_5g009790[Medicagotruncatula]
evgevgevgvelvLoc10332t4	67.5854	-1.79318	0.00571648	Medtr6g038240.1	0	|UDP-glucosyltransferasefamilyprotein|LC|chr6:13697488-13695306|20130731	XP_003548080	0	PREDICTED:UDP-glycosyltransferase74E2-like[Glycinemax]
evgevgevgvelvLoc9024d31747t19	90.357	-1.79288	0.0199776	Medtr4g014310.1	0	|diseaseresistanceprotein(TIR-NBS-LRRclass),putative|LC|chr4:4013257-4007019|20130731	XP_003604543	0	NBS-containingresistance-likeprotein[Medicagotruncatula]_x0001_gb|AES86740.1|NBS-containingresistance-likeprotein[Medicagotruncatula]
evgevgevgvelvLoc7820t2	37.6546	-1.78424	0.0240885	Medtr6g072080.1	5e-94	|cysteinyl-tRNAsynthetase|HC|chr6:26712487-26716532|20130731	XP_003619931	1e-91	Cysteinyl-tRNAsynthetase[Medicagotruncatula]_x0001_gb|AES76149.1|Cysteinyl-tRNAsynthetase[Medicagotruncatula]
evgevgevgvelvLoc35368t1	41.5679	-1.77585	0.0049943	Medtr5g090630.1	8e-35	|UDP-glucoseflavonoid3-O-glucosyltransferase|HC|chr5:39464963-39462805|20130731	XP_003617350	5e-32	UDP-glucoseglucosyltransferase[Medicagotruncatula]_x0001_gb|AET00309.1|UDP-glucoseglucosyltransferase[Medicagotruncatula]
evgevgevgvelvLoc2774d24736t7	1587.47	-1.77238	0.0211512	Medtr7g065260.1	1e-98	|glutathioneS-transferase|HC|chr7:23798295-23796391|20130731	AFK38810	5e-96	unknown[Medicagotruncatula]
evgevgevgvelvLoc6910d31227t3	56.5164	-1.77143	0.0168563	Medtr4g107790.1	5e-16	|hypotheticalprotein|LC|chr4:44677178-44677417|20130731	XP_003638551	2e-24	N-terminalkinase-likeprotein,partial[Medicagotruncatula]_x0001_gb|AES85689.1|N-terminalkinase-likeprotein,partial[Medicagotruncatula]
evgevgevgvelvLoc30950t1	31.7889	-1.77108	0.0221967	Medtr7g083950.1	1e-69	|pairedamphipathichelixprotein|LC|chr7:32348985-32347367|20130731	XP_003624493	4e-67	PairedamphipathichelixproteinSin3[Medicagotruncatula]_x0001_gb|AES80711.1|PairedamphipathichelixproteinSin3[Medicagotruncatula]
evgevgevgvelvLoc14873t3	1487.05	-1.7698	8.57839e-05	Medtr7g013240.1	0	|UDP-glucosyltransferasefamilyprotein|HC|chr7:3791360-3788881|20130731	XP_003621428	0	UDP-glucosyltransferaseHRA25[Medicagotruncatula]_x0001_gb|AES77646.1|UDP-glucosyltransferaseHRA25[Medicagotruncatula]
evgevgevgvelvLoc1267d84486t1	1409.22	-1.75783	0.000419379	Medtr3g467750.1	3e-51	|Leginsulin/Albumin-1|HC|chr3:29969521-29970301|20130731	XP_003600742	1e-48	Albumin[Medicagotruncatula]_x0001_gb|AES70993.1|Albumin[Medicagotruncatula]_x0001_gb|AFK46336.1|unknown[Medicagotruncatula]
evgevgevgvelvLoc24696d34108t2	41.9842	-1.75578	0.000455618	Medtr2g437160.1	0	|mTERFprotein|LC|chr2:14533519-14536719|20130731	AFK39844	0	unknown[Medicagotruncatula]
evgevgevgvelvLoc7986d25676t2	281.055	-1.75427	0.000655055	Medtr3g105320.1	3e-48	|kinase1B|HC|chr3:48552585-48554979|20130731	XP_007136897	1e-45	hypotheticalproteinPHAVU_009G083300g[Phaseolusvulgaris]_x0001_gb|ESW08891.1|hypotheticalproteinPHAVU_009G083300g[Phaseolusvulgaris]
evgevgevgvelvLoc10197d40338t1	89.8747	-1.74467	0.0127074	Medtr5g033700.1	6e-143	|ubiquinone/menaquinonebiosynthesismethyltransferase|HC|chr5:14532455-14530211|20130731	XP_003613181	3e-140	MenaquinonebiosynthesismethyltransferaseubiE[Medicagotruncatula]_x0001_gb|AES96139.1|MenaquinonebiosynthesismethyltransferaseubiE[Medicagotruncatula]
evgevgevgvelvLoc3248t5	57.8272	-1.74139	0.00133607	Medtr3g464950.1	0	|NB-ARCdomaindiseaseresistanceprotein|LC|chr3:26241822-26231749|20130731	XP_003600538	0	Cc-nbs-lrrresistanceprotein[Medicagotruncatula]_x0001_gb|AES70789.1|Cc-nbs-lrrresistanceprotein[Medicagotruncatula]
evgevgevgvelvLoc36565d10276t1	53.4859	-1.74032	0.0111273	Medtr1g091180.1	5e-41	|animalRPA1domainprotein|LC|chr1:41402873-41402457|20130731	XP_003591694	3e-38	hypotheticalproteinMTR_1g091180[Medicagotruncatula]_x0001_gb|AES61945.1|hypotheticalproteinMTR_1g091180[Medicagotruncatula]
evgevgevgvelvLoc19072t1	28.4935	-1.73966	0.0206781	Medtr8g042410.1	4e-62	|mybtranscriptionfactor|HC|chr8:16337360-16332955|20130731	XP_004514304	4e-34	PREDICTED:transcriptionfactorGAMYB-likeisoformX1[Cicerarietinum]_x0001_ref|XP_004514305.1|PREDICTED:transcriptionfactorGAMYB-likeisoformX2[Cicerarietinum]_x0001_ref|XP_004514306.1|PREDICTED:transcriptionfactorGAMYB-likeisoformX3[Cicerarietinum]_x0001_ref|XP_004514307.1|PRE
evgevgevgvelvLoc22174t3	583.145	-1.73915	0.00076159	Medtr4g065150.1	0	|DUF1680domainprotein|HC|chr4:24688245-24693788|20130731	XP_004507108	0	PREDICTED:uncharacterizedproteinLOC101496135isoformX1[Cicerarietinum]_x0001_ref|XP_004507109.1|PREDICTED:uncharacterizedproteinLOC101496135isoformX2[Cicerarietinum]_x0001_ref|XP_004507110.1|PREDICTED:uncharacterizedproteinLOC101496135isoformX3[Cicerarietinum]_x0001_ref|XP_
evgevgevgvelvLoc26202d11286t1	842.594	-1.7253	0.0122088	Medtr4g083010.1	2e-34	|hypotheticalprotein|HC|chr4:32287930-32288673|20130731	XP_003607796	7e-32	hypotheticalproteinMTR_4g083010[Medicagotruncatula]_x0001_gb|AES89993.1|hypotheticalproteinMTR_4g083010[Medicagotruncatula]
evgevgevgvelvLoc27234d42245t1	54.402	-1.72311	0.00387481	Medtr7g092930.1	1e-160	|squamosapromoter-binding-likeprotein|HC|chr7:36897295-36893347|20130731	ABN08632	1e-158	SBP[Medicagotruncatula]
evgevgevgvelvLoc13527d4833t2	102.828	-1.72224	0.0122859	Medtr4g012490.1	1e-52	|hypotheticalprotein|LC|chr4:3257067-3256511|20130731	XP_003604449	6e-50	hypotheticalproteinMTR_4g012490[Medicagotruncatula]_x0001_gb|AES86646.1|hypotheticalproteinMTR_4g012490[Medicagotruncatula]
evgevgevgvelvLoc1431t80	133.658	-1.70742	0.00121958	Medtr4g046673.1	2e-48	|hypotheticalprotein|LC|chr4:16453842-16455341|20130731	XP_003613324	9e-125	Cc-nbs-lrrresistanceprotein[Medicagotruncatula]_x0001_gb|AES96282.1|Cc-nbs-lrrresistanceprotein[Medicagotruncatula]
evgevgevgvelvLoc16389t4	396.586	-1.69759	0.0203225	Medtr4g029200.1	0	|classIIIperoxidase|LC|chr4:10084664-10082646|20130731	XP_004514553	4e-124	PREDICTED:cationicperoxidase1-like[Cicerarietinum]
evgevgevgvelvLoc51492d3908t1	26.5226	-1.69328	0.0126469	Medtr5g034840.1	2e-172	|transcriptionfactor-likeprotein|HC|chr5:15137807-15135127|20130731	XP_003613278	1e-169	Basichelix-loop-helixprotein,putative[Medicagotruncatula]_x0001_gb|AES96236.1|Basichelix-loop-helixprotein,putative[Medicagotruncatula]
evgevgevgvelvLoc32456t2	41.664	-1.69221	0.00238809	Medtr1g063950.1	1e-66	|SAUR-likeauxin-responsivefamilyprotein|HC|chr1:28118659-28119030|20130731	XP_003590461	5e-64	Auxin-inducedprotein6B[Medicagotruncatula]_x0001_gb|AES60712.1|Auxin-inducedprotein6B[Medicagotruncatula]
evgevgevgvelvLoc2956t4	220.038	-1.68962	0.00939571	Medtr4g014070.1	0	|LRRreceptor-likekinasefamilyprotein|HC|chr4:3905159-3908538|20130731	XP_003604522	0	Receptor-likekinase[Medicagotruncatula]_x0001_gb|AES86719.1|Receptor-likekinase[Medicagotruncatula]
evgevgevgvelvLoc15915t4	95.5684	-1.67598	0.0099463	Medtr3g010590.1	2e-161	|F-boxproteininteractiondomainprotein|LC|chr3:2491125-2496268|20130731	XP_003598348	7e-159	F-box/kelch-repeatprotein[Medicagotruncatula]_x0001_gb|AES68599.1|F-box/kelch-repeatprotein[Medicagotruncatula]
evgevgevgvelvLoc20385t1	208.281	-1.67299	0.019991	Medtr3g452070.1	3e-175	|transmembraneprotein,putative|LC|chr3:18960472-18959339|20130731	XP_003598429	5e-158	hypotheticalproteinMTR_3g013580[Medicagotruncatula]_x0001_gb|AES68680.1|hypotheticalproteinMTR_3g013580[Medicagotruncatula]
evgevgevgvelvLoc154301ct1	156.964	-1.67173	0.00137724	Medtr2g091120.1	2e-14	|hypotheticalprotein|HC|chr2:39231890-39237193|20130731	XP_004487256	7e-30	PREDICTED:CLAVATA3/ESR(CLE)-relatedprotein3-like[Cicerarietinum]
evgevgevgvelvLoc5508t3	112.694	-1.67156	0.0212299	Medtr3g035810.1	0	|LRRandNB-ARCdomaindiseaseresistanceprotein|LC|chr3:13269411-13274142|20130731	XP_003599588	0	Cc-nbs-lrrresistanceprotein[Medicagotruncatula]_x0001_gb|AES69839.1|Cc-nbs-lrrresistanceprotein[Medicagotruncatula]
evgevgevgvelvLoc16454t8	179.621	-1.66111	0.00224303	Medtr7g086380.1	9e-155	|2-aminoethanethioldioxygenase-likeprotein|HC|chr7:33527189-33529548|20130731	XP_003624687	4e-152	2-aminoethanethioldioxygenase[Medicagotruncatula]_x0001_gb|ABD28522.1|Cupin,RmlC-type[Medicagotruncatula]_x0001_gb|AES80905.1|2-aminoethanethioldioxygenase[Medicagotruncatula]
evgevgevgvelvLoc14083t1	394.298	-1.65533	1.4139e-05	Medtr2g008650.1	0	|replicationfactor-Acarboxy-terminaldomainprotein|LC|chr2:1569207-1566568|20130731	XP_003593181	5e-159	hypotheticalproteinMTR_2g008650[Medicagotruncatula]_x0001_gb|AES63432.1|hypotheticalproteinMTR_2g008650[Medicagotruncatula]
evgevgevgvelvLoc14926t4	71.4333	-1.65525	0.00387481	Medtr3g060830.1	6e-63	|hypotheticalprotein|LC|chr3:24125961-24126768|20130731	XP_003615792	1e-55	hypotheticalproteinMTR_5g072370[Medicagotruncatula]_x0001_gb|AES98750.1|hypotheticalproteinMTR_5g072370[Medicagotruncatula]
evgevgevgvelvLoc334d5t4	2768.16	-1.65238	1.7295e-07	Medtr8g038210.2	9e-179	|annexinD8|HC|chr8:14168072-14166012|20130731	CAA75308	4e-176	annexin[Medicagotruncatula]_x0001_emb|CAD29698.1|annexin[Medicagotruncatula]
evgevgevgvelvLoc14649t6	192.764	-1.65205	0.000576997	Medtr4g014240.1	0	|diseaseresistanceprotein(TIR-NBS-LRRclass)|LC|chr4:3961105-3966518|20130731	XP_003604536	0	Tir-nbs-lrrresistanceprotein[Medicagotruncatula]_x0001_gb|AES86733.1|Tir-nbs-lrrresistanceprotein[Medicagotruncatula]
evgevgevgvelvLoc5968t1	229.087	-1.64972	1.08024e-05	Medtr3g058940.1	2e-113	|translationelongationfactorEF1B,gammachain|HC|chr3:23535612-23532181|20130731	XP_003592901	2e-98	Elongationfactor1-gamma[Medicagotruncatula]_x0001_gb|ABE91935.1|Elongationfactor1,gammachain;GlutathioneS-transferase,C-terminal;Thioredoxin-likefold[Medicagotruncatula]_x0001_gb|AES63152.1|Elongationfactor1-gamma[Medicagotruncatula]
evgevgevgvelvLoc10606t12	184.217	-1.64832	0.00523912	Medtr2g039480.1	9e-138	|esterase/lipase/thioesterasefamilyprotein|HC|chr2:17302990-17297098|20130731	XP_003595190	4e-135	hypotheticalproteinMTR_2g039480[Medicagotruncatula]_x0001_gb|AES65441.1|hypotheticalproteinMTR_2g039480[Medicagotruncatula]
evgevgevgvelvLoc11353t6	877.746	-1.64795	3.00608e-06	Medtr2g083650.1	0	|diseaseresistanceprotein(TIR-NBS-LRRclass),putative|LC|chr2:35106376-35101094|20130731	XP_003596687	0	Disease-resistanceprotein[Medicagotruncatula]_x0001_gb|AES66938.1|Disease-resistanceprotein[Medicagotruncatula]
evgevgevgvelvLoc2219t12	438.109	-1.64471	0.000439781	Medtr8g017800.1	0	|diseaseresistanceprotein(TIR-NBS-LRRclass)|LC|chr8:6047759-6038531|20130731	XP_003627118	0	Diseaseresistanceprotein[Medicagotruncatula]_x0001_gb|AET01594.1|Diseaseresistanceprotein[Medicagotruncatula]
evgevgevgvelvLoc8967t17	393.838	-1.64298	0.0029683	Medtr7g082510.1	0	|receptor-likekinase|HC|chr7:31621530-31617815|20130731	XP_003624371	0	KinaseR-likeprotein[Medicagotruncatula]_x0001_gb|AES80589.1|KinaseR-likeprotein[Medicagotruncatula]
evgevgevgvelvLoc2379d14673t2	902.407	-1.6415	0.0100912	Medtr4g065850.1	0	|LRRreceptor-likekinasefamilyprotein|HC|chr4:24782422-24780996|20130731	ACJ86289	0	unknown[Medicagotruncatula]_x0001_gb|AFK38697.1|unknown[Medicagotruncatula]
evgevgevgvelvLoc458t7	4524.34	-1.64092	0.00463002	Medtr2g035210.1	3e-50	|ABA-responsiveprotein|HC|chr2:13536287-13538127|20130731	XP_003594838	5e-48	ABA-responsiveproteinABR17[Medicagotruncatula]_x0001_gb|AES65089.1|ABA-responsiveproteinABR17[Medicagotruncatula]
evgevgevgvelvLoc11504d40421t2	70.7072	-1.63923	0.00535596	Medtr0019s0100.1	0	|functionalresistanceproteinKR1,putative|LC|scaffold0019:58637-54816|20130731	XP_003620096	0	Diseaseresistance-likeprotein[Medicagotruncatula]_x0001_gb|AES76314.1|Diseaseresistance-likeprotein[Medicagotruncatula]
evgevgevgvelvLoc1058d57733t2	13058.3	-1.63732	0.0183495	Medtr6g045643.1	8e-120	|C2domainprotein|HC|chr6:16538562-16537288|20130731	ACJ84898	3e-117	unknown[Medicagotruncatula]_x0001_gb|AFK45218.1|unknown[Medicagotruncatula]
evgevgevgvelvLoc105150ct1	18.4567	-1.63688	0.0138519	Medtr7g015120.1	8e-114	|DUF4378domainprotein|HC|chr7:4561469-4556951|20130731	XP_003530447	3e-72	PREDICTED:proteinLONGIFOLIA1-like[Glycinemax]
evgevgevgvelvLoc27493t1	90.3417	-1.6358	0.0112441	Medtr4g005320.1	5e-72	|SAUR-likeauxin-responsivefamilyprotein|HC|chr4:193209-192497|20130731	XP_004507568	5e-67	PREDICTED:uncharacterizedproteinLOC101489126[Cicerarietinum]
evgevgevgvelvLoc12539d741t1	339.823	-1.63027	1.34241e-06	Medtr2g101660.1	2e-95	|plantcadmiumresistanceprotein|HC|chr2:43737893-43736872|20130731	XP_003597730	7e-93	Cornifelin-likeprotein[Medicagotruncatula]_x0001_gb|ABD32291.1|UncharacterizedCys-richdomain[Medicagotruncatula]_x0001_gb|AES67981.1|Cornifelin-likeprotein[Medicagotruncatula]_x0001_gb|AFK35864.1|unknown[Medicagotruncatula]
evgevgevgvelvLoc40845t1	21.9544	-1.62078	0.00851786	Medtr1g088150.1	2e-123	|transmembraneprotein,putative|HC|chr1:39388623-39389973|20130731	XP_003591490	7e-121	hypotheticalproteinMTR_1g088150[Medicagotruncatula]_x0001_gb|AES61741.1|hypotheticalproteinMTR_1g088150[Medicagotruncatula]
evgevgevgvelvLoc1270d33394t1	9246.23	-1.60774	0.0243918	Medtr2g101370.1	1e-132	|majorintrinsicprotein(MIP)familytransporter|HC|chr2:43584848-43585844|20130731	XP_003597702	4e-130	Aquaporin[Medicagotruncatula]_x0001_gb|AES67953.1|Aquaporin[Medicagotruncatula]
evgevgevgvelvLoc23769t6	185.38	-1.60533	0.0129315	Medtr3g067770.1	6e-133	|kinase1B|LC|chr3:30403842-30405920|20130731	XP_004503146	1e-125	PREDICTED:proteinkinaseAPK1A,chloroplastic-like[Cicerarietinum]
evgevgevgvelvLoc21355t25	61.0766	-1.60209	0.000467571	Medtr3g020320.1	0	|S-locuslectinkinasefamilyprotein|HC|chr3:5847709-5851590|20130731	XP_003598741	0	Serine/threonineproteinkinase[Medicagotruncatula]_x0001_gb|AES68992.1|Serine/threonineproteinkinase[Medicagotruncatula]
evgevgevgvelvLoc11291d20149t2	151.249	-1.60159	0.00251808	Medtr8g024600.1	0	|CBL-interactingkinase|HC|chr8:9088668-9083996|20130731	XP_003528768	0	PREDICTED:CBL-interactingserine/threonine-proteinkinase9-likeisoformX1[Glycinemax]
evgevgevgvelvLoc1490d16486t2	185.821	-1.59992	0.000226398	Medtr0027s0180.1	2e-100	|hypotheticalprotein|HC|scaffold0027:58501-61787|20130731	XP_003623189	8e-98	hypotheticalproteinMTR_7g065510[Medicagotruncatula]_x0001_gb|AES79407.1|hypotheticalproteinMTR_7g065510[Medicagotruncatula]
evgevgevgvelvLoc52350d4682t1	181.621	-1.59743	8.88348e-05	Medtr7g105760.1	3e-28	|COP-1interactingprotein|LC|chr7:42918972-42922152|20130731	XP_003635866	2e-25	COP1-InteractingProtein7(CIP7)[Medicagotruncatula]_x0001_gb|AES83004.1|COP1-InteractingProtein7(CIP7)[Medicagotruncatula]
evgevgevgvelvLoc4498d38113t3	139.364	-1.5958	0.0209154	Medtr2g071790.1	3e-77	|hypotheticalprotein|HC|chr2:29993598-29992570|20130731	XP_003596225	2e-73	hypotheticalproteinMTR_2g071790[Medicagotruncatula]_x0001_gb|AES66476.1|hypotheticalproteinMTR_2g071790[Medicagotruncatula]
evgevgevgvelvLoc4790t6	205.811	-1.58094	4.33179e-06	Medtr3g087280.1	5e-90	|hypotheticalprotein|HC|chr3:39572058-39571164|20130731	XP_003601958	4e-87	hypotheticalproteinMTR_3g087270[Medicagotruncatula]_x0001_gb|AES72209.1|hypotheticalproteinMTR_3g087270[Medicagotruncatula]_x0001_gb|AFK48149.1|unknown[Medicagotruncatula]
evgevgevgvelvLoc3666t2	1488.37	-1.57662	0.00234803	Medtr5g024900.1	0	|thioredoxinreductase|HC|chr5:10068517-10063838|20130731	ABH10138	0	NADP-thioredoxinreductaseA[Medicagotruncatula]
evgevgevgvelvLoc8220t4	46.2735	-1.56726	0.0117695	Medtr5g064360.1	1e-175	|phosphate-responsive1familyprotein|HC|chr5:27002008-27003218|20130731	XP_003615144	6e-173	hypotheticalproteinMTR_5g064360[Medicagotruncatula]_x0001_gb|AES98102.1|hypotheticalproteinMTR_5g064360[Medicagotruncatula]
evgevgevgvelvLoc47700t1	2944.85	-1.56551	0.00076159	Medtr8g070790.1	8e-38	|DefensinMtDef4.4|HC|chr8:29801720-29801215|20130731	XP_003628979	5e-35	Defensin[Medicagotruncatula]_x0001_ref|XP_003636616.1|Defensin[Medicagotruncatula]_x0001_gb|AES83754.1|Defensin[Medicagotruncatula]_x0001_gb|AET03455.1|Defensin[Medicagotruncatula]
evgevgevgvelvLoc19638t1	20.7291	-1.56143	0.0142897	Medtr4g097090.1	6e-119	|spermidinehydroxycinnamoyltransferase|HC|chr4:39997121-39995412|20130731	XP_003608529	2e-116	HydroxycinnamoylCoAshikimate/quinatehydroxycinnamoyltransferase-likeprotein[Medicagotruncatula]_x0001_gb|AES90726.1|HydroxycinnamoylCoAshikimate/quinatehydroxycinnamoyltransferase-likeprotein[Medicagotruncatula]
evgevgevgvelvLoc4513t11	1773.27	-1.55564	3.35241e-07	Medtr1g063120.1	0	|4-coumarate:CoAligase-likeprotein|HC|chr1:27765899-27770679|20130731	XP_004497538	0	PREDICTED:4-coumarate--CoAligase-like7-like[Cicerarietinum]
evgevgevgvelvLoc1437d24182t1	359.634	-1.55435	0.00804202	Medtr8g069510.1	2e-49	|hypotheticalprotein|HC|chr8:29146537-29145666|20130731	AFK37991	2e-46	unknown[Medicagotruncatula]
evgevgevgvelvLoc16773d56365t1	4265.92	-1.54387	0.00964274	Medtr4g133110.1	1e-30	|hypotheticalprotein|HC|chr4:55694514-55695397|20130731	XP_003610522	3e-28	hypotheticalproteinMTR_4g133110[Medicagotruncatula]_x0001_gb|AES92719.1|hypotheticalproteinMTR_4g133110[Medicagotruncatula]
evgevgevgvelvLoc22631t1	30.9822	-1.54269	0.00395409	Medtr3g466590.1	2e-113	|hypotheticalprotein|LC|chr3:27376193-27381419|20130731	XP_003600514	1e-83	NBS/LRRresistanceprotein-likeprotein[Medicagotruncatula]_x0001_gb|AES70765.1|NBS/LRRresistanceprotein-likeprotein[Medicagotruncatula]
evgevgevgvelvLoc5593t2	635.745	-1.53553	0.000770198	Medtr1g492910.1	1e-73	|corehistoneH2A/H2B/H3/H4|HC|chr1:41670194-41670930|20130731	AFK36036	4e-71	unknown[Medicagotruncatula]
evgevgevgvelvLoc1158t4	126.163	-1.53438	0.0166722	Medtr2g089865.1	3e-29	|wound-responsivefamilyprotein|HC|chr2:38003407-38005328|20130731	AFK44153	1e-26	unknown[Medicagotruncatula]
evgevgevgvelvLoc4681t3	152.542	-1.52991	0.0129175	Medtr7g056680.5	0	|G-typelectinS-receptor-likeSerine/Threonine-kinase|HC|chr7:20300556-20304785|20130731	XP_004514287	6e-162	PREDICTED:G-typelectinS-receptor-likeserine/threonine-proteinkinaseAt1g11300-like[Cicerarietinum]
evgevgevgvelvLoc9769t2	210.172	-1.51958	1.0514e-05	Medtr6g079650.1	5e-54	|UV-inducedproteinuvi31|HC|chr6:29053437-29053120|20130731	XP_003620251	3e-51	SufE-likeprotein[Medicagotruncatula]_x0001_gb|AES76469.1|SufE-likeprotein[Medicagotruncatula]
evgevgevgvelvLoc1274t9	993.732	-1.51844	0.000174619	Medtr1g060030.1	6e-163	|NB-ARCdomainprotein|LC|chr1:26136298-26139749|20130731	XP_003590462	1e-161	Diseaseresistance-likeprotein[Medicagotruncatula]_x0001_gb|AES60713.1|Diseaseresistance-likeprotein[Medicagotruncatula]
evgevgevgvelvLoc19681t1	139.084	-1.51192	0.00754457	Medtr3g115150.1	1e-176	|DUF241domainprotein|HC|chr3:53821078-53820066|20130731	XP_004500891	4e-132	PREDICTED:uncharacterizedproteinLOC101490725[Cicerarietinum]
evgevgevgvelvLoc2644t6	64.9897	-1.51123	0.00370323	Medtr4g094815.1	8e-77	|caffeoyl-CoA3-O-methyltransferase|HC|chr4:39053260-39056533|20130731	ACJ84250	3e-74	unknown[Medicagotruncatula]
evgevgevgvelvLoc12270t1	1529.89	-1.5099	0.0111925	Medtr2g098250.1	0	|LRRreceptor-likekinasefamilyprotein|HC|chr2:41999106-41997376|20130731	XP_003597454	0	DNA-damage-repair/tolerationproteinDRT100[Medicagotruncatula]_x0001_gb|AES67705.1|DNA-damage-repair/tolerationproteinDRT100[Medicagotruncatula]
evgevgevgvelvLoc19809t3	61.7992	-1.50906	0.0116361	Medtr8g071060.1	2e-23	|hypotheticalprotein|LC|chr8:30144064-30142946|20130731
evgevgevgvelvLoc7384d1171t2	539.851	-1.50177	0.00910764	Medtr3g094630.1	7e-173	|horseradishperoxidase-likeprotein|HC|chr3:43179295-43181263|20130731	XP_003602461	3e-170	Peroxidase[Medicagotruncatula]_x0001_gb|AES72712.1|Peroxidase[Medicagotruncatula]
evgevgevgvelvLoc5000t5	692.136	-1.49986	0.0241971	Medtr7g017620.1	1e-30	|UPF0481plant-likeprotein|HC|chr7:5624627-5626288|20130731	XP_007161558	8e-105	hypotheticalproteinPHAVU_001G079700g[Phaseolusvulgaris]_x0001_gb|ESW33552.1|hypotheticalproteinPHAVU_001G079700g[Phaseolusvulgaris]
evgevgevgvelvLoc9826t25	155.129	-1.49914	0.00910095	Medtr4g119195.2	0	|LRRandNB-ARCdomaindiseaseresistanceprotein|HC|chr4:49351076-49355117|20130731	XP_003616167	0	DiseaseresistanceproteinRGA2[Medicagotruncatula]_x0001_gb|AES99125.1|DiseaseresistanceproteinRGA2[Medicagotruncatula]
evgevgevgvelvLoc22464t1	185.475	-1.49891	0.00398925	Medtr2g064400.1	2e-124	|F-boxprotein|LC|chr2:29197000-29194497|20130731	XP_003595967	4e-107	F-box/LRR-repeatprotein[Medicagotruncatula]_x0001_gb|AES66218.1|F-box/LRR-repeatprotein[Medicagotruncatula]
evgevgevgvelvLoc12244d11474t4	235.874	-1.49798	0.00261365	Medtr2g095940.2	3e-22	|hypotheticalprotein|HC|chr2:40927312-40929318|20130731	XP_003597287	9e-20	hypotheticalproteinMTR_2g095940[Medicagotruncatula]_x0001_gb|AES67538.1|hypotheticalproteinMTR_2g095940[Medicagotruncatula]
evgevgevgvelvLoc6015t3	530.53	-1.49768	0.000118885	Medtr7g065680.1	3e-116	|glutathioneS-transferase,amine-terminaldomainprotein|HC|chr7:23848890-23851165|20130731	XP_003623204	1e-113	hypotheticalproteinMTR_7g065680[Medicagotruncatula]_x0001_gb|AES79422.1|hypotheticalproteinMTR_7g065680[Medicagotruncatula]
evgevgevgvelvLoc10457t5	487.437	-1.49701	0.000304767	Medtr3g071470.1	3e-73	|pollenOleeIfamilyallergens|HC|chr3:32064085-32063196|20130731	XP_003600960	8e-71	hypotheticalproteinMTR_3g071470[Medicagotruncatula]_x0001_gb|AES71211.1|hypotheticalproteinMTR_3g071470[Medicagotruncatula]
evgevgevgvelvLoc35014d12117t1	396.629	-1.49568	0.00710719	Medtr2g006870.1	0	|potassiumoutwardrectifyingchannelprotein|HC|chr2:661516-654544|20130731	XP_003593018	0	Potassiumchannel[Medicagotruncatula]_x0001_gb|AES63269.1|Potassiumchannel[Medicagotruncatula]
evgevgevgvelvLoc4358d24931t2	5983.7	-1.49555	0.00322885	Medtr2g103170.1	0	|plant/F18G18-200protein|HC|chr2:44407172-44410139|20130731	XP_003597843	0	hypotheticalproteinMTR_2g103170[Medicagotruncatula]_x0001_gb|AES68094.1|hypotheticalproteinMTR_2g103170[Medicagotruncatula]
evgevgevgvelvLoc2792t10utrorf	37.0527	-1.49203	0.00388512	Medtr1g031280.1	9e-134	|receptor-likekinase|LC|chr1:10922440-10913585|20130731	XP_003589626	3e-131	Kinase-likeprotein[Medicagotruncatula]_x0001_gb|AES59877.1|Kinase-likeprotein[Medicagotruncatula]
evgevgevgvelvLoc37467d12365t1	104.299	-1.48304	0.00830823	Medtr4g115540.1	0	|glycosyltransferase|HC|chr4:47731269-47727672|20130731	XP_003609425	0	Xylogalacturonanbeta-1,3-xylosyltransferase[Medicagotruncatula]_x0001_gb|AES91622.1|Xylogalacturonanbeta-1,3-xylosyltransferase[Medicagotruncatula]
evgevgevgvelvLoc16466t2	1527.23	-1.48115	0.00541181	Medtr7g106430.1	0	|TatD-relateddeoxyribonuclease|HC|chr7:43317999-43321589|20130731	XP_004494257	3e-177	PREDICTED:putativedeoxyribonucleaseTATDN1-like[Cicerarietinum]
evgevgevgvelvLoc3466t20	64.7841	-1.48054	0.00411978	Medtr0425s0020.1	0	|LRRandNB-ARCdomaindiseaseresistanceprotein|LC|scaffold0425:6387-10157|20130731	XP_003599057	0	Cc-nbsresistanceprotein[Medicagotruncatula]_x0001_gb|AES69308.1|Cc-nbsresistanceprotein[Medicagotruncatula]
evgevgevgvelvLoc27808d2576t1	24.8219	-1.47878	0.00719167	Medtr3g067745.1	4e-101	|hypotheticalprotein|HC|chr3:30380663-30378990|20130731
evgevgevgvelvLoc3633t10	527.68	-1.47528	0.00346124	Medtr0078s0060.1	4e-158	|UDP-glucosyltransferasefamilyprotein|HC|scaffold0078:21100-22920|20130731	XP_003622638	2e-155	Hydroquinoneglucosyltransferase[Medicagotruncatula]_x0001_gb|AES78856.1|Hydroquinoneglucosyltransferase[Medicagotruncatula]
evgevgevgvelvLoc24680t6	32.7868	-1.47109	0.0123119	Medtr6g077680.1	8e-53	|DNAreplicationfactorCDT1-likeprotein|LC|chr6:29816274-29809922|20130731	XP_003620237	5e-50	hypotheticalproteinMTR_6g078990[Medicagotruncatula]_x0001_gb|AES76455.1|hypotheticalproteinMTR_6g078990[Medicagotruncatula]
evgevgevgvelvLoc12062t3	336.137	-1.46571	0.0228167	Medtr4g043720.1	4e-28	|hypotheticalprotein|HC|chr4:14579528-14582035|20130731	AFK48006	3e-25	unknown[Medicagotruncatula]
evgevgevgvelvLoc29080t1	224.629	-1.46043	0.00022564	Medtr3g110530.1	1e-123	|alpha/beta-hydrolasesuperfamilyprotein|HC|chr3:51666111-51671133|20130731	XP_003603652	5e-121	hypotheticalproteinMTR_3g110530[Medicagotruncatula]_x0001_gb|AES73903.1|hypotheticalproteinMTR_3g110530[Medicagotruncatula]
evgevgevgvelvLoc8280t2	149.969	-1.45796	0.0015199	Medtr1g046500.1	2e-138	|diseaseresistance-responsive,dirigentdomainprotein|HC|chr1:17527009-17528152|20130731	AFK36631	6e-136	unknown[Medicagotruncatula]
evgevgevgvelvLoc29467d21523t1	157.164	-1.45656	0.0177173	Medtr4g076500.1	5e-19	|glycosidehydrolasefamily17protein|HC|chr4:29254494-29253004|20130731	XP_003604727	4e-24	hypotheticalproteinMTR_4g017010[Medicagotruncatula]_x0001_gb|AES86924.1|hypotheticalproteinMTR_4g017010[Medicagotruncatula]
evgevgevgvelvLoc49175t3	29.3348	-1.45179	0.00434451	Medtr6g053640.1	7e-20	|hypotheticalprotein|LC|chr6:19329828-19330671|20130731	XP_003636629	3e-27	FAR1-relatedprotein[Medicagotruncatula]_x0001_gb|AES83767.1|FAR1-relatedprotein[Medicagotruncatula]
evgevgevgvelvLoc17091t21	104.175	-1.44894	0.0182663	Medtr7g056667.1	0	|G-typelectinS-receptor-likeSerine/Threonine-kinase|HC|chr7:20292100-20295409|20130731	XP_004514287	0	PREDICTED:G-typelectinS-receptor-likeserine/threonine-proteinkinaseAt1g11300-like[Cicerarietinum]
evgevgevgvelvLoc14187t6	471.968	-1.44632	0.00395409	Medtr7g106180.1	1e-41	|DUF4283domainprotein|LC|chr7:43138905-43137885|20130731	XP_003590736	2e-75	hypotheticalproteinMTR_1g073220[Medicagotruncatula]_x0001_gb|AES60987.1|hypotheticalproteinMTR_1g073220[Medicagotruncatula]
evgevgevgvelvLoc34303t1	49.1638	-1.44478	0.0052038	Medtr4g016730.1	3e-89	|ADP/ATPcarrierprotein|HC|chr4:5140124-5132900|20130731	XP_003604704	1e-86	ThylakoidADP,ATPcarrierprotein[Medicagotruncatula]_x0001_gb|AES86901.1|ThylakoidADP,ATPcarrierprotein[Medicagotruncatula]
evgevgevgvelvLoc16214t2	139.489	-1.4396	0.0035953	Medtr4g020090.1	3e-121	|uracilphosphoribosyltransferase|HC|chr4:6435858-6444452|20130731	XP_004506634	4e-114	PREDICTED:uracilphosphoribosyltransferase-like[Cicerarietinum]
evgevgevgvelvLoc11854t1	233.318	-1.43888	0.0203225	Medtr8g101480.1	3e-89	|hypotheticalprotein|HC|chr8:42623599-42622141|20130731	XP_003630622	1e-86	hypotheticalproteinMTR_8g101480[Medicagotruncatula]_x0001_gb|AET05098.1|hypotheticalproteinMTR_8g101480[Medicagotruncatula]
evgevgevgvelvLoc125t81	1211.98	-1.43794	0.0226035	Medtr0045s0110.1	0	|DUF642familyprotein|HC|scaffold0045:57939-54432|20130731	AFK39561	0	unknown[Medicagotruncatula]
evgevgevgvelvLoc11045t2	69.2467	-1.43375	0.00309085	Medtr4g023260.1	1e-120	|diseaseresistanceprotein(TIR-NBS-LRRclass),putative|LC|chr4:7840233-7834686|20130731	XP_007154567	2e-120	hypotheticalproteinPHAVU_003G129700g[Phaseolusvulgaris]_x0001_gb|ESW26561.1|hypotheticalproteinPHAVU_003G129700g[Phaseolusvulgaris]
evgevgevgvelvLoc2363t2	1913.54	-1.42993	0.015727	Medtr4g014590.1	1e-147	|40SribosomalS4-likeprotein|HC|chr4:4142444-4139086|20130731	XP_003547932	8e-147	PREDICTED:40SribosomalproteinS4-1[Glycinemax]
evgevgevgvelvLoc158171ct1	48.4292	-1.42873	0.0174617	Medtr4g133730.1	4e-64	|glucanendo-1,3-beta-glucosidase-likeprotein|HC|chr4:55942624-55943828|20130731	XP_003610578	8e-56	Glucanendo-1,3-beta-glucosidase[Medicagotruncatula]_x0001_gb|AES92775.1|Glucanendo-1,3-beta-glucosidase[Medicagotruncatula]
evgevgevgvelvLoc15167t3	218.408	-1.42542	0.00136821	Medtr2g042420.1	0	|adipocyteplasmamembrane-associated-likeprotein|HC|chr2:18506325-18510367|20130731	XP_003595315	0	Adipocyteplasmamembrane-associatedprotein[Medicagotruncatula]_x0001_gb|AES65566.1|Adipocyteplasmamembrane-associatedprotein[Medicagotruncatula]
evgevgevgvelvLoc8034d59715t4	417.782	-1.42377	1.74173e-09	Medtr1g109600.1	1e-29	|transmembraneprotein,putative|HC|chr1:49568387-49568124|20130731	XP_004497047	1e-18	PREDICTED:uncharacterizedproteinLOC101512196[Cicerarietinum]
evgevgevgvelvLoc142387ct1	359.845	-1.42367	2.71288e-06	Medtr5g085100.1	3e-77	|AP2domainclasstranscriptionfactor|LC|chr5:36723164-36722217|20130731	XP_003616864	1e-74	Ethyleneresponsivetranscriptionfactor3a[Medicagotruncatula]_x0001_gb|AES99822.1|Ethyleneresponsivetranscriptionfactor3a[Medicagotruncatula]
evgevgevgvelvLoc12288t6	77.5705	-1.4233	0.00596376	Medtr2g091180.8	0	|hypotheticalprotein|HC|chr2:39323800-39319888|20130731	XP_004487168	2e-104	PREDICTED:proteingar2-like[Cicerarietinum]
evgevgevgvelvLoc3820d24860t3	859.55	-1.42148	0.00486307	Medtr8g466030.1	2e-111	|quinoneoxidoreductase|HC|chr8:23575346-23577213|20130731	AFK43904	1e-107	unknown[Medicagotruncatula]
evgevgevgvelvLoc9882t2	159.711	-1.41876	0.00115218	Medtr4g012675.1	8e-10	|hypotheticalprotein|LC|chr4:3369084-3371585|20130731	XP_003599739	7e-07	hypotheticalproteinMTR_3g044360[Medicagotruncatula]_x0001_gb|AES69990.1|hypotheticalproteinMTR_3g044360[Medicagotruncatula]
evgevgevgvelvLoc9130t9	81.6975	-1.41293	0.0139546	Medtr4g039720.1	0	|DUF642familyprotein|HC|chr4:14124553-14127333|20130731	XP_003605793	0	hypotheticalproteinMTR_4g039720[Medicagotruncatula]_x0001_gb|AES87990.1|hypotheticalproteinMTR_4g039720[Medicagotruncatula]
evgevgevgvelvLoc17351d49012t1	123.003	-1.41207	1.59258e-06	Medtr2g068030.1	6e-18	|pathogenesis-relatedthaumatinfamilyprotein|HC|chr2:28483464-28484296|20130731	XP_004488803	5e-16	PREDICTED:G-typelectinS-receptor-likeserine/threonine-proteinkinaseRLK1-like[Cicerarietinum]
evgevgevgvelvLoc293193ct1	25.051	-1.40673	0.0171939	Medtr4g066000.1	2e-22	|transducin/WD40domainprotein|HC|chr4:24861062-24870017|20130731	XP_007131985	8e-21	hypotheticalproteinPHAVU_011G057100g[Phaseolusvulgaris]_x0001_gb|ESW03979.1|hypotheticalproteinPHAVU_011G057100g[Phaseolusvulgaris]
evgevgevgvelvLoc20248t1	86.8822	-1.39969	0.00225856	Medtr0590s0020.1	2e-62	|sucrosesynthase|HC|scaffold0590:7798-5019|20130731	XP_003620010	3e-08	BTB/POZdomain-containingprotein[Medicagotruncatula]_x0001_ref|XP_003620028.1|BTB/POZdomain-containingprotein[Medicagotruncatula]_x0001_gb|AES76228.1|BTB/POZdomain-containingprotein[Medicagotruncatula]_x0001_gb|AES76246.1|BTB/POZdomain-containingprotein[Medicagotruncatula]
evgevgevgvelvLoc12793t1	375.703	-1.39517	0.0176685	Medtr4g070570.1	3e-169	|DUF241domainprotein|HC|chr4:26579627-26578487|20130731	XP_003606955	1e-166	hypotheticalproteinMTR_4g070570[Medicagotruncatula]_x0001_gb|AES89152.1|hypotheticalproteinMTR_4g070570[Medicagotruncatula]
evgevgevgvelvLoc20703t5	129.591	-1.39189	0.00889372	Medtr5g047120.1	0	|malectin/receptor-likekinasefamilyprotein|HC|chr5:20653566-20651137|20130731	XP_003614253	0	Kinase-likeprotein[Medicagotruncatula]_x0001_gb|AES97211.1|Kinase-likeprotein[Medicagotruncatula]
evgevgevgvelvLoc5218t1	408.59	-1.38444	0.00343758	Medtr1g484960.1	0	|kinesinmotordomainprotein|HC|chr1:37843219-37826018|20130731	XP_004497885	0	PREDICTED:centromere-associatedproteinE-like[Cicerarietinum]
evgevgevgvelvLoc12959t2	286.9	-1.38256	0.00141067	Medtr6g015430.1	0	|diseaseresistanceprotein(TIR-NBS-LRRclass)|HC|chr6:5092541-5098826|20130731	XP_004489498	2e-174	PREDICTED:uncharacterizedproteinLOC101494533[Cicerarietinum]
evgevgevgvelvLoc2777t1	1289.41	-1.38056	7.642e-07	Medtr4g016920.1	0	|glycosidehydrolasefamily1protein|HC|chr4:5221708-5216027|20130731	XP_003604720	0	Beta-glucosidase[Medicagotruncatula]_x0001_gb|AES86917.1|Beta-glucosidase[Medicagotruncatula]
evgevgevgvelvLoc3201t5	189.958	-1.37033	0.00830518	Medtr4g080890.1	0	|long-chain-alcoholoxidaseFAO2-likeprotein|HC|chr4:31330452-31334221|20130731	B5WWZ8	0	RecName:Full=Long-chain-alcoholoxidaseFAO1;AltName:Full=Long-chainfattyalcoholoxidase1_x0001_emb|CAP15762.1|longchainfattyalcoholoxidaseFAO1[Lotusjaponicus]
evgevgevgvelvLoc30844t5	171.661	-1.3676	0.0249437	Medtr4g043785.1	2e-113	|Ulp1proteasefamily,carboxy-terminaldomainprotein|HC|chr4:14693988-14692554|20130731	XP_003620954	2e-107	hypotheticalproteinMTR_7g005160[Medicagotruncatula]_x0001_gb|AES77172.1|hypotheticalproteinMTR_7g005160[Medicagotruncatula]
evgevgevgvelvLoc11840t3	179.934	-1.35987	0.0229243	Medtr1g088470.1	0	|alpha/betahydrolasefamilyprotein|HC|chr1:39556198-39563388|20130731	XP_003591520	0	Monoglyceridelipase[Medicagotruncatula]_x0001_gb|AES61771.1|Monoglyceridelipase[Medicagotruncatula]
evgevgevgvelvLoc16849d45212t1	3406.8	-1.35865	0.00947263	Medtr0214s0040.1	8e-07	|hypotheticalprotein|LC|scaffold0214:26494-27220|20130731	XP_003622108	3e-08	hypotheticalproteinMTR_7g027570[Medicagotruncatula]_x0001_gb|AES78326.1|hypotheticalproteinMTR_7g027570[Medicagotruncatula]
evgevgevgvelvLoc20745t2	103.573	-1.35841	0.000802279	Medtr2g437080.1	0	|mTERFprotein|LC|chr2:14501679-14504689|20130731	XP_004516712	1e-151	PREDICTED:uncharacterizedproteinLOC101499055isoformX1[Cicerarietinum]_x0001_ref|XP_004516713.1|PREDICTED:uncharacterizedproteinLOC101499055isoformX2[Cicerarietinum]
evgevgevgvelvLoc815t13	515.339	-1.35488	0.00978655	Medtr3g009020.1	0	|glycosidehydrolasefamily5protein|HC|chr3:1751893-1747885|20130731	XP_003598253	0	Glucan1,3-beta-glucosidase[Medicagotruncatula]_x0001_gb|AES68504.1|Glucan1,3-beta-glucosidase[Medicagotruncatula]
evgevgevgvelvLoc19438d68573t1	37.6115	-1.3474	0.000296133	Medtr3g012090.1	2e-133	|NBS-LRRtypediseaseresistanceprotein|HC|chr3:3222313-3218807|20130731	XP_004499780	3e-93	PREDICTED:diseaseresistanceproteinRPM1-like[Cicerarietinum]
evgevgevgvelvLoc34712d69500t1	1054.4	-1.33995	0.0003099	Medtr1g071920.1	2e-85	|heatshock22kDaprotein,putative|HC|chr1:31948172-31948949|20130731	XP_004495291	2e-67	PREDICTED:uncharacterizedproteinLOC101506081[Cicerarietinum]
evgevgevgvelvLoc12617t9	184.621	-1.3372	0.00821448	Medtr2g040910.1	0	|LRRreceptor-likekinase|LC|chr2:17925949-17922767|20130731	XP_003619090	0	CCP[Medicagotruncatula]_x0001_gb|AES75308.1|CCP[Medicagotruncatula]
evgevgevgvelvLoc17712t6	143.961	-1.33689	0.000271255	Medtr1g082920.1	3e-26	|kinesinmotordomainprotein|HC|chr1:36896373-36900705|20130731	XP_003591111	2e-23	Kinesin[Medicagotruncatula]_x0001_gb|AES61362.1|Kinesin[Medicagotruncatula]
evgevgevgvelvLoc8372t4	694.219	-1.33603	0.00566827	Medtr1325s0010.1	4e-41	|hypotheticalprotein|LC|scaffold1325:871-1137|20130731	XP_003612680	1e-149	hypotheticalproteinMTR_5g027730[Medicagotruncatula]_x0001_gb|AES95638.1|hypotheticalproteinMTR_5g027730[Medicagotruncatula]
evgevgevgvelvLoc17971d33343t1	254.96	-1.33429	0.015248	Medtr2g034580.2	0	|dihydrolipoamidedehydrogenase|HC|chr2:13223143-13229302|20130731	XP_003594783	0	Dihydrolipoyldehydrogenase[Medicagotruncatula]_x0001_gb|ABD32316.1|Pyridinenucleotide-disulphideoxidoreductase,classI[Medicagotruncatula]_x0001_gb|AES65034.1|Dihydrolipoyldehydrogenase[Medicagotruncatula]
evgevgevgvelvLoc1279t6	1774.85	-1.3334	1.62828e-05	Medtr2g045360.1	3e-55	|WRKYfamilytranscriptionfactor|HC|chr2:19921452-19925512|20130731	XP_007154503	4e-74	hypotheticalproteinPHAVU_003G124000g[Phaseolusvulgaris]_x0001_gb|ESW26497.1|hypotheticalproteinPHAVU_003G124000g[Phaseolusvulgaris]
evgevgevgvelvLoc13110t7	155.52	-1.32847	4.44232e-06	Medtr8g008530.1	2e-140	|cytochromeP450familyprotein|HC|chr8:1760305-1763493|20130731	XP_003552903	0	PREDICTED:cytochromeP450714C2-like[Glycinemax]
evgevgevgvelvLoc1643t11	223.411	-1.32839	0.0034277	Medtr4g133060.1	4e-127	|RhoGDP-dissociationinhibitor-likeprotein|HC|chr4:55671024-55668354|20130731	XP_003610517	1e-124	RHOproteinGDPdissociationinhibitor[Medicagotruncatula]_x0001_gb|AES92714.1|RHOproteinGDPdissociationinhibitor[Medicagotruncatula]
evgevgevgvelvLoc265t563	163.001	-1.32328	0.000151793	Medtr5g060880.1	3e-152	|hypotheticalprotein|HC|chr5:25323771-25321968|20130731	XP_003614891	1e-149	hypotheticalproteinMTR_5g060880[Medicagotruncatula]_x0001_gb|AES97849.1|hypotheticalproteinMTR_5g060880[Medicagotruncatula]
evgevgevgvelvLoc15805t4	104.283	-1.32301	0.00389507	Medtr8g015980.1	0	|ABCtransporter-likefamily-protein|HC|chr8:5293135-5286501|20130731	XP_004510355	0	PREDICTED:ABCtransporterCfamilymember8-likeisoformX2[Cicerarietinum]
evgevgevgvelvLoc6310d53813t4	292.203	-1.32102	0.00114757	Medtr3g087278.1	2e-109	|C2domainprotein|HC|chr3:39569238-39568320|20130731	AFK41287	2e-104	unknown[Medicagotruncatula]
evgevgevgvelvLoc11467d80617t1	188.207	-1.31978	0.00917254	Medtr4g068870.2	1e-146	|Non-symbiotichemoglobin|LC|chr4:25850173-25846909|20130731	AFK35912	6e-75	unknown[Medicagotruncatula]
evgevgevgvelvLoc13897d26617t1	377.012	-1.31752	0.0020507	Medtr8g447000.1	0	|DNA-3-methyladenineglycosylaseI|HC|chr8:18418523-18415122|20130731	XP_004509996	6e-176	PREDICTED:uncharacterizedproteinLOC101508282isoformX1[Cicerarietinum]
evgevgevgvelvLoc316d3229t10	46116.7	-1.31471	0.00306311	Medtr4g068860.1	4e-83	|Non-symbiotichemoglobin|HC|chr4:25846162-25844617|20130731	Q9FVL0	3e-81	RecName:Full=Non-symbiotichemoglobin1;AltName:Full=MEDsaGLB1_x0001_gb|AAG29748.1|AF172172_1non-symbiotichemoglobin[Medicagosativa]
evgevgevgvelvLoc1206t17	3116.11	-1.30786	2.03194e-06	Medtr8g083290.1	0	|flavonoidglucosyltransferase|HC|chr8:35052955-35054786|20130731	XP_003629628	0	UDP-glucoseflavonoid7-O-glucosyltransferase[Medicagotruncatula]_x0001_gb|AET04104.1|UDP-glucoseflavonoid7-O-glucosyltransferase[Medicagotruncatula]
evgevgevgvelvLoc4722t1	633.392	-1.30749	0.0218302	Medtr7g105070.1	0	|desacetoxyvindoline4-hydroxylase,putative|HC|chr7:42599885-42602317|20130731	XP_003625859	0	1-aminocyclopropane-1-carboxylateoxidase[Medicagotruncatula]_x0001_gb|ABD32692.1|2OG-Fe(II)oxygenase[Medicagotruncatula]_x0001_gb|AES82077.1|1-aminocyclopropane-1-carboxylateoxidase[Medicagotruncatula]
evgevgevgvelvLoc115880cd304t1	74.6595	-1.30087	0.00208046	Medtr1g042730.1	0	|aldo/ketoreductasefamilyoxidoreductase|HC|chr1:15985686-15990507|20130731	XP_003590003	0	Aldo-ketoreductase[Medicagotruncatula]_x0001_gb|AES60254.1|Aldo-ketoreductase[Medicagotruncatula]
evgevgevgvelvLoc36037t2	55.1237	-1.30032	0.00974302	Medtr7g059360.1	4e-94	|anaphase-promotingcomplexsubunit11RING-H2fingerprotein|HC|chr7:21513610-21514532|20130731	XP_004515616	9e-68	PREDICTED:RING-H2fingerproteinATL33-likeisoformX1[Cicerarietinum]_x0001_ref|XP_004515617.1|PREDICTED:RING-H2fingerproteinATL33-likeisoformX2[Cicerarietinum]
evgevgevgvelvLoc20331d41715t1	71.688	-1.30004	0.0100912	Medtr1g026070.1	3e-69	|anaphase-promotingcomplexsubunit11RING-H2fingerprotein|HC|chr1:8393300-8394110|20130731	XP_003589558	8e-67	RINGfingerprotein[Medicagotruncatula]_x0001_gb|AES59809.1|RINGfingerprotein[Medicagotruncatula]
evgevgevgvelvLoc10302t6	291.72	-1.29787	0.02301	Medtr4g080823.1	0	|long-chain-alcoholoxidaseFAO2-likeprotein|HC|chr4:31315296-31321977|20130731	B5WWZ8	0	RecName:Full=Long-chain-alcoholoxidaseFAO1;AltName:Full=Long-chainfattyalcoholoxidase1_x0001_emb|CAP15762.1|longchainfattyalcoholoxidaseFAO1[Lotusjaponicus]
evgevgevgvelvLoc14104t2	693.214	-1.29693	0.0142897	Medtr4g081510.1	2e-85	|RNA-binding(RRM/RBD/RNPmotif)familyprotein|LC|chr4:31623161-31620622|20130731	AFK34965	6e-85	unknown[Medicagotruncatula]
evgevgevgvelvLoc7885t6	185.05	-1.29256	2.26545e-05	Medtr2g083490.1	0	|UDP-glucosyltransferasefamilyprotein|HC|chr2:35037749-35035423|20130731	XP_003596667	0	Anthocyanidin3-O-glucosyltransferase[Medicagotruncatula]_x0001_gb|AES66918.1|Anthocyanidin3-O-glucosyltransferase[Medicagotruncatula]
evgevgevgvelvLoc4064d1879t3	2955.84	-1.28078	9.35405e-06	Medtr2g035930.1	4e-73	|60SribosomalproteinL27-1|HC|chr2:15235094-15235845|20130731	AFK47915	2e-70	unknown[Medicagotruncatula]
evgevgevgvelvLoc201532ct1	116.191	-1.27783	0.0144119	Medtr3g107610.1	6e-84	|zincfinger(Ran-binding)familyprotein|HC|chr3:49625913-49624495|20130731	XP_003603428	6e-82	Zincfingerprotein-likeprotein[Medicagotruncatula]_x0001_gb|AES73679.1|Zincfingerprotein-likeprotein[Medicagotruncatula]
evgevgevgvelvLoc4394d13486t2	1205.21	-1.27703	0.0220578	Medtr1g029600.1	6e-114	|receptor-likekinaseplant,putative|HC|chr1:10187403-10188286|20130731	XP_004498364	7e-84	PREDICTED:probablereceptor-likeproteinkinaseAt1g11050-like[Cicerarietinum]
evgevgevgvelvLoc25265t4	112.595	-1.27439	0.0157529	Medtr6g059930.1	0	|APORNA-bindingprotein|HC|chr6:20583169-20579100|20130731	XP_003619598	0	APOprotein[Medicagotruncatula]_x0001_gb|AES75816.1|APOprotein[Medicagotruncatula]
evgevgevgvelvLoc10432d1585t1	170.697	-1.27255	0.00308514	Medtr5g013975.1	2e-53	|allylalcoholdehydrogenase-likeprotein|HC|chr5:4614864-4615181|20130731	XP_004512203	3e-37	PREDICTED:uncharacterizedproteinLOC101497915[Cicerarietinum]
evgevgevgvelvLoc31764t1	75.5253	-1.26748	0.0194396	Medtr7g117730.1	1e-128	|mybtranscriptionfactor|HC|chr7:48893156-48891947|20130731	NP_001235820	1e-86	MYBtranscriptionfactorMYB185[Glycinemax]_x0001_gb|ABH02841.1|MYBtranscriptionfactorMYB185[Glycinemax]
evgevgevgvelvLoc28048t3	120.95	-1.2609	0.000248697	Medtr5g055470.1	0	|LRRreceptor-likekinase|HC|chr5:22836537-22840458|20130731	XP_003614559	0	Leucine-richrepeatreceptor-likeproteinkinase[Medicagotruncatula]_x0001_gb|AES97517.1|Leucine-richrepeatreceptor-likeproteinkinase[Medicagotruncatula]
evgevgevgvelvLoc6057t2	596.296	-1.25947	0.00040561	Medtr7g012940.1	0	|hypotheticalprotein|HC|chr7:3661702-3659291|20130731	XP_003621402	0	hypotheticalproteinMTR_7g012940[Medicagotruncatula]_x0001_gb|AES77620.1|hypotheticalproteinMTR_7g012940[Medicagotruncatula]
evgevgevgvelvLoc899t17	729.984	-1.25826	0.0077178	Medtr7g034345.1	5e-170	|uroporphyrinogen-IIIC-methyltransferase|HC|chr7:12836672-12833047|20130731	XP_004509171	0	PREDICTED:sirohemesynthase2-likeisoformX1[Cicerarietinum]
evgevgevgvelvLoc20112t6	141.438	-1.25335	0.0194396	Medtr7g083450.1	1e-43	|sucrosesynthase|LC|chr7:32099019-32093272|20130731	XP_003624453	7e-41	Sucrosesynthase[Medicagotruncatula]_x0001_gb|AES80671.1|Sucrosesynthase[Medicagotruncatula]
evgevgevgvelvLoc13288t5	151.073	-1.2532	0.0021071	Medtr8g032055.1	2e-21	|transmembraneprotein,putative|LC|chr8:12032540-12031557|20130731
evgevgevgvelvLoc7641d48419t1	94.3417	-1.25259	0.0207859	Medtr3g109880.1	1e-52	|polyketidecyclase/dehydraseandlipidtransporter|HC|chr3:51406296-51405429|20130731	XP_004501142	3e-59	PREDICTED:lachrymatory-factorsynthase-like[Cicerarietinum]
evgevgevgvelvLoc10393t1	95.4974	-1.24822	0.0156494	Medtr7g084250.2	2e-64	|tyrosinekinasefamilyprotein|HC|chr7:32511683-32507940|20130731	XP_003597233	0	Receptor-likeproteinkinaseANXUR2[Medicagotruncatula]_x0001_gb|AES67484.1|Receptor-likeproteinkinaseANXUR2[Medicagotruncatula]
evgevgevgvelvLoc33848t4	62.3549	-1.24512	0.0179299	Medtr4g052850.1	0	|PAK-box/P21-Rho-bindingdomainRhoGTPaseactivatingprotein|HC|chr4:19175348-19178049|20130731	XP_004506185	9e-155	PREDICTED:rhoGTPase-activatingproteingacA-likeisoformX1[Cicerarietinum]
evgevgevgvelvLoc804t5	164.784	-1.24456	0.000521046	Medtr5g062240.1	2e-12	|hypotheticalprotein|HC|chr5:25841784-25840900|20130731	XP_003614997	1e-09	hypotheticalproteinMTR_5g062240[Medicagotruncatula]_x0001_gb|AES97955.1|hypotheticalproteinMTR_5g062240[Medicagotruncatula]
evgevgevgvelvLoc6996t27	58.1167	-1.24425	0.00399353	Medtr7g087840.1	0	|F-box/FBD/LRRprotein|LC|chr7:34145858-34152025|20130731	XP_003624817	0	FBD-associatedF-boxprotein[Medicagotruncatula]_x0001_gb|AES81035.1|FBD-associatedF-boxprotein[Medicagotruncatula]
evgevgevgvelvLoc21092t1	295.972	-1.23895	0.00799576	Medtr7g110140.1	5e-145	|short-chaindehydrogenase/reductase|HC|chr7:45144697-45145494|20130731	XP_003626027	2e-142	Xanthoxindehydrogenase[Medicagotruncatula]_x0001_gb|AES82245.1|Xanthoxindehydrogenase[Medicagotruncatula]
evgevgevgvelvLoc853t20	1857.63	-1.23722	0.0188845	Medtr0184s0040.1	0	|UDP-glucosyltransferasefamilyprotein|HC|scaffold0184:16476-14885|20130731	XP_003622642	0	Hydroquinoneglucosyltransferase[Medicagotruncatula]_x0001_gb|AES78860.1|Hydroquinoneglucosyltransferase[Medicagotruncatula]
evgevgevgvelvLoc7787t6	322.91	-1.237	0.0108067	Medtr5g076620.4	0	|squalene/phytoenesynthase|HC|chr5:32689899-32685852|20130731	XP_003616147	0	Phytoenesynthase[Medicagotruncatula]_x0001_gb|AES99105.1|Phytoenesynthase[Medicagotruncatula]
evgevgevgvelvLoc750t17	160.524	-1.23576	0.00388855	Medtr4g081530.1	2e-113	|glycosidehydrolasefamily1protein|HC|chr4:31637194-31641130|20130731	XP_004505421	3e-98	PREDICTED:putativebeta-glucosidase41-like[Cicerarietinum]
evgevgevgvelvLoc22069t1	110.27	-1.23331	0.0196418	Medtr7g073690.2	3e-58	|hypotheticalprotein|HC|chr7:27570761-27575338|20130731	XP_003609100	1e-55	hypotheticalproteinMTR_4g111960[Medicagotruncatula]_x0001_gb|AES91297.1|hypotheticalproteinMTR_4g111960[Medicagotruncatula]
evgevgevgvelvLoc621d36353t24	329.124	-1.22275	0.0209407	Medtr8g018510.1	0	|seedlinoleate9S-lipoxygenase|HC|chr8:6324603-6319619|20130731	XP_003627181	0	Lipoxygenase[Medicagotruncatula]_x0001_gb|AET01657.1|Lipoxygenase[Medicagotruncatula]
evgevgevgvelvLoc26854t2	244.301	-1.21999	0.000705946	Medtr5g010555.1	3e-37	|hypotheticalprotein|HC|chr5:2852736-2852280|20130731	XP_003611118	2e-35	PIF-liketransposase[Medicagotruncatula]_x0001_gb|AES94076.1|PIF-liketransposase[Medicagotruncatula]
evgevgevgvelvLoc2041d2286t3	519.357	-1.21819	0.0110957	Medtr0116s0090.1	2e-59	|viralmovementprotein|HC|scaffold0116:18306-19198|20130731	XP_004491923	2e-59	PREDICTED:genomepolyprotein-like[Cicerarietinum]
evgevgevgvelvLoc6233t34	192.797	-1.21234	1.83071e-07	Medtr3g056590.1	0	|NB-ARCdomaindiseaseresistanceprotein|LC|chr3:22621932-22618824|20130731	XP_003600228	0	Cc-nbsresistanceprotein[Medicagotruncatula]_x0001_gb|AES70479.1|Cc-nbsresistanceprotein[Medicagotruncatula]
evgevgevgvelvLoc12358d911t2	503.369	-1.21141	0.0215564	Medtr1g059890.1	3e-157	|hypotheticalprotein|HC|chr1:26068301-26070163|20130731	AFK46273	7e-154	unknown[Medicagotruncatula]
evgevgevgvelvLoc25035t4	70.0744	-1.20892	0.00418985	Medtr8g468810.4	0	|F-box/RNI/FBD-likedomainprotein|HC|chr8:24953333-24951955|20130731	XP_004509922	2e-135	PREDICTED:F-box/FBD/LRR-repeatproteinAt4g26340-like[Cicerarietinum]
evgevgevgvelvLoc1349t6	545.179	-1.20826	0.000263254	Medtr4g011180.2	9e-86	|3-isopropylmalatedehydratase,smallsubunit|HC|chr4:2634456-2639921|20130731	AFK48906	1e-82	unknown[Medicagotruncatula]
evgevgevgvelvLoc520t10	40.4881	-1.20744	0.00141067	Medtr8g037880.1	2e-93	|flavincontainingmonooxygenaseFMOGS-OX-likeprotein|HC|chr8:14033973-14038400|20130731	XP_003627754	5e-91	Flavin-containingmonooxygenaseFMOGS-OX5[Medicagotruncatula]_x0001_gb|AET02230.1|Flavin-containingmonooxygenaseFMOGS-OX5[Medicagotruncatula]
evgevgevgvelvLoc2173t2	1783.19	-1.20201	0.0177242	Medtr4g485640.1	0	|UDP-glucosyltransferase73B2|HC|chr4:33406879-33401462|20130731	XP_004505251	0	PREDICTED:abscisatebeta-glucosyltransferase-like[Cicerarietinum]
evgevgevgvelvLoc17882d19715t1	2054.88	-1.2003	0.00297594	Medtr7g105630.1	0	|programmedcelldeathprotein|HC|chr7:42841436-42836119|20130731	XP_004494229	0	PREDICTED:programmedcelldeathprotein2-like[Cicerarietinum]
evgevgevgvelvLoc27922t1	86.8532	-1.19567	0.0124442	Medtr2g082665.1	1e-104	|GTP-bindingelongationfactorTufamilyprotein|HC|chr2:34691501-34689565|20130731	XP_003596618	1e-100	Elongationfactor1-alpha[Medicagotruncatula]_x0001_gb|AES66869.1|Elongationfactor1-alpha[Medicagotruncatula]
evgevgevgvelvLoc22752t1	533.693	-1.19385	0.0143097	Medtr1g102510.1	3e-135	|hydroxyproline-richglycoproteinfamilyprotein|HC|chr1:46311577-46310216|20130731	XP_004496654	2e-103	PREDICTED:uncharacterizedproteinLOC101496421[Cicerarietinum]
evgevgevgvelvLoc27927t3	31.2572	-1.19292	0.0116359	Medtr6g088425.1	2e-93	|AP2domainclasstranscriptionfactor|HC|chr6:33601826-33602912|20130731	XP_004513029	8e-56	PREDICTED:probableglycosyltransferaseAt3g07620-like[Cicerarietinum]
evgevgevgvelvLoc12898t2	880.114	-1.19194	7.45009e-05	Medtr5g064840.1	6e-114	|phagecapsidscaffoldingprotein(GPO)serinepeptidase|HC|chr5:27243284-27245453|20130731	XP_003615182	5e-109	hypotheticalproteinMTR_5g064840[Medicagotruncatula]_x0001_gb|AES98140.1|hypotheticalproteinMTR_5g064840[Medicagotruncatula]
evgevgevgvelvLoc24822t1	49.8837	-1.19061	0.00955112	Medtr2g011450.1	7e-44	|B-boxtypezincfingerprotein|HC|chr2:2782250-2782855|20130731	XP_007148265	8e-40	hypotheticalproteinPHAVU_006G193800g[Phaseolusvulgaris]_x0001_gb|ESW20259.1|hypotheticalproteinPHAVU_006G193800g[Phaseolusvulgaris]
evgevgevgvelvLoc8613t9	102.142	-1.19042	0.00184881	Medtr1g055165.1	1e-143	|F-boxproteininteractiondomainprotein|LC|chr1:24339939-24341078|20130731	XP_003617942	2e-103	F-box/kelch-repeatprotein[Medicagotruncatula]_x0001_gb|AET00901.1|F-box/kelch-repeatprotein[Medicagotruncatula]
evgevgevgvelvLoc33724d2161t1	117.528	-1.18518	0.0147317	Medtr3g460790.1	1e-166	|nudixfamilyhydrolase|HC|chr3:23893593-23889281|20130731	XP_004516097	5e-150	PREDICTED:nudixhydrolase10-like[Cicerarietinum]
evgevgevgvelvLoc36795d64279t1	95.0112	-1.18348	0.0183226	Medtr7g091450.1	2e-54	|transmembraneprotein,putative|HC|chr7:36147073-36149869|20130731	XP_003625144	1e-51	hypotheticalproteinMTR_7g091450[Medicagotruncatula]_x0001_gb|AES81362.1|hypotheticalproteinMTR_7g091450[Medicagotruncatula]
evgevgevgvelvLoc16694t4	149.187	-1.17886	0.00839704	Medtr7g007280.1	1e-130	|neoxanthinsynthase|HC|chr7:1411817-1415080|20130731	XP_003636964	4e-128	hypotheticalproteinMTR_065s0045[Medicagotruncatula]_x0001_gb|AES84102.1|hypotheticalproteinMTR_065s0045[Medicagotruncatula]
evgevgevgvelvLoc10580d32094t1	143.382	-1.17783	0.0115456	Medtr1g058350.1	5e-180	|B3DNA-bindingdomainprotein|HC|chr1:25690487-25692686|20130731	XP_004513583	1e-118	PREDICTED:B3domain-containingproteinAt5g06250-like[Cicerarietinum]
evgevgevgvelvLoc17268d1444t2	690.115	-1.17482	1.69931e-07	Medtr4g130300.1	7e-64	|50SribosomalproteinL35|HC|chr4:54279793-54282515|20130731	XP_003610263	2e-61	50SribosomalproteinL35[Medicagotruncatula]_x0001_gb|ACJ84012.1|unknown[Medicagotruncatula]_x0001_gb|AES92460.1|50SribosomalproteinL35[Medicagotruncatula]_x0001_gb|AFK35744.1|unknown[Medicagotruncatula]
evgevgevgvelvLoc24065t1	231.931	-1.17403	0.000279182	Medtr5g005450.1	0	|cysteine-richreceptor-kinase-likeprotein|HC|chr5:457181-453088|20130731	XP_003610650	0	Cysteine-richreceptor-likeproteinkinase[Medicagotruncatula]_x0001_gb|AES93608.1|Cysteine-richreceptor-likeproteinkinase[Medicagotruncatula]
evgevgevgvelvLoc4459d18953t3	3032.14	-1.16306	0.000140804	Medtr1g104590.1	0	|copperamineoxidase,enzymedomainprotein|HC|chr1:47106005-47103079|20130731	XP_003592404	0	Primaryamineoxidase[Medicagotruncatula]_x0001_gb|AES62655.1|Primaryamineoxidase[Medicagotruncatula]
evgevgevgvelvLoc3703t20	900.529	-1.15739	0.00733012	Medtr8g090165.1	0	|ATP/DNA-bindingprotein|HC|chr8:37800326-37794068|20130731	XP_004510206	0	PREDICTED:uncharacterizedproteinLOC101504115isoformX2[Cicerarietinum]
evgevgevgvelvLoc3356t1	168.867	-1.15528	0.020015	Medtr8g064920.1	2e-12	|hypotheticalprotein|HC|chr8:27262541-27258046|20130731
evgevgevgvelvLoc959t4	5272.48	-1.15152	0.00633987	Medtr8g080700.1	0	|glutamate-richWDrepeatprotein|HC|chr8:34739832-34734055|20130731	XP_004504409	0	PREDICTED:glutamate-richWDrepeat-containingprotein1-like[Cicerarietinum]
evgevgevgvelvLoc11569t2	348.823	-1.14849	0.000670868	Medtr7g086580.1	1e-77	|Brf1-likeTBP-bindingdomainprotein|HC|chr7:33616738-33623435|20130731	XP_003624707	2e-75	hypotheticalproteinMTR_7g086580[Medicagotruncatula]_x0001_gb|AES80925.1|hypotheticalproteinMTR_7g086580[Medicagotruncatula]
evgevgevgvelvLoc561t45utrorf	203.009	-1.13968	0.0030901	Medtr5g076380.1	0	|P-loopnucleosidetriphosphatehydrolasesuperfamilyprotein|HC|chr5:32566132-32571914|20130731	XP_003616126	0	DNA-bindingproteinSMUBP-2[Medicagotruncatula]_x0001_gb|AES99084.1|DNA-bindingproteinSMUBP-2[Medicagotruncatula]
evgevgevgvelvLoc18319t1	161.454	-1.13315	0.0020507	Medtr2g005710.1	8e-55	|hypotheticalprotein|HC|chr2:279234-278053|20130731	XP_003592915	3e-52	hypotheticalproteinMTR_2g005710[Medicagotruncatula]_x0001_gb|ABE79562.1|hypotheticalproteinMtrDRAFT_AC140550g13v2[Medicagotruncatula]_x0001_gb|AES63166.1|hypotheticalproteinMTR_2g005710[Medicagotruncatula]_x0001_gb|AFK36725.1|unknown[Medicagotruncatula]
evgevgevgvelvLoc4575d30572t2	167.503	-1.13257	0.0174516	Medtr8g032640.1	2e-112	|glycosylhydrolasefamily16xyloglucanendotransglycosylase|HC|chr8:12523846-12526529|20130731	XP_004510867	7e-89	PREDICTED:probablexyloglucanendotransglucosylase/hydrolaseprotein27-like[Cicerarietinum]
evgevgevgvelvLoc2175t2	374.606	-1.13072	2.99172e-05	Medtr5g079610.1	2e-102	|plastidmovementimpairedprotein|HC|chr5:34041796-34038507|20130731	XP_003616384	6e-100	hypotheticalproteinMTR_5g079610[Medicagotruncatula]_x0001_gb|AES99342.1|hypotheticalproteinMTR_5g079610[Medicagotruncatula]
evgevgevgvelvLoc374t5	469.318	-1.13046	0.00683194	Medtr6g465600.1	3e-63	|hypotheticalprotein|LC|chr6:23343451-23341595|20130731	XP_003608612	4e-28	hypotheticalproteinMTR_4g098240[Medicagotruncatula]_x0001_gb|AES90809.1|hypotheticalproteinMTR_4g098240[Medicagotruncatula]
evgevgevgvelvLoc12855t2	132.465	-1.12995	0.015441	Medtr5g038225.1	2e-71	|homeoboxtranscriptionfactor|HC|chr5:16718253-16716063|20130731	AFK36645	1e-68	unknown[Medicagotruncatula]
evgevgevgvelvLoc5302t2	1406.43	-1.12814	0.0148426	Medtr7g117495.2	9e-111	|RNA-binding(RRM/RBD/RNPmotif)familyprotein|HC|chr7:48649576-48651271|20130731	AFK34496	2e-105	unknown[Medicagotruncatula]
evgevgevgvelvLoc1256d36758t8	4158.93	-1.1245	0.00243076	Medtr4g117050.1	4e-137	|aluminuminducedproteinwithYGLandLRDRmotifprotein|HC|chr4:48494729-48490975|20130731	AFK40366	1e-134	unknown[Medicagotruncatula]_x0001_gb|AFK42253.1|unknown[Medicagotruncatula]
evgevgevgvelvLoc8104t1	770.239	-1.12301	0.000140804	Medtr1g062200.1	0	|myosinheavychain-likeprotein,putative|HC|chr1:27144688-27152668|20130731	XP_003590443	0	RRP1[Medicagotruncatula]_x0001_gb|AES60694.1|RRP1[Medicagotruncatula]
evgevgevgvelvLoc17690t1	248.006	-1.11291	0.000100336	Medtr4g088855.1	8e-94	|hypotheticalprotein|HC|chr4:35459256-35457366|20130731	XP_004505057	4e-81	PREDICTED:DNAligase1-like[Cicerarietinum]
evgevgevgvelvLoc128t24	224.393	-1.10841	6.14502e-05	Medtr2g078470.1	8e-120	|2-isopropylmalatesynthase|LC|chr2:32716400-32717524|20130731	XP_003592525	9e-111	Mornrepeatprotein[Medicagotruncatula]_x0001_gb|AES62776.1|Mornrepeatprotein[Medicagotruncatula]
evgevgevgvelvLoc16608t2	163.836	-1.10772	0.0115951	Medtr5g037380.1	1e-116	|glutathioneS-transferase,amine-terminaldomainprotein|HC|chr5:16370307-16368718|20130731	XP_003613500	3e-114	hypotheticalproteinMTR_5g037380[Medicagotruncatula]_x0001_gb|AES96458.1|hypotheticalproteinMTR_5g037380[Medicagotruncatula]_x0001_gb|AFK42825.1|unknown[Medicagotruncatula]
evgevgevgvelvLoc3447t1	16713	-1.10761	0.00655456	Medtr8g070770.1	2e-22	|DefensinMtDef4.2|HC|chr8:29809141-29808336|20130731	XP_003628977	1e-19	Defensin[Medicagotruncatula]_x0001_ref|XP_003636614.1|Defensin[Medicagotruncatula]_x0001_gb|AES83752.1|Defensin[Medicagotruncatula]_x0001_gb|AET03453.1|Defensin[Medicagotruncatula]_x0001_gb|AFK35827.1|unknown[Medicagotruncatula]
evgevgevgvelvLoc12581t2	191.6	-1.10575	0.00833878	Medtr3g023510.1	0	|PPRcontainingprotein,putative|HC|chr3:7136716-7132150|20130731	XP_003598926	0	hypotheticalproteinMTR_3g023510[Medicagotruncatula]_x0001_gb|AES69177.1|hypotheticalproteinMTR_3g023510[Medicagotruncatula]
evgevgevgvelvLoc2520t2	525.383	-1.10225	5.37057e-05	Medtr1g030760.1	0	|SMP-30/gluconolaconase/LRE-likeregionprotein|HC|chr1:10750482-10748884|20130731	XP_004498321	1e-163	PREDICTED:uncharacterizedproteinLOC101508135[Cicerarietinum]
evgevgevgvelvLoc17356d48986t1	250.879	-1.1013	0.00545161	Medtr5g087620.1	0	|UDP-glucosyltransferasefamilyprotein|HC|chr5:37988152-37990051|20130731	XP_003617072	0	UDP-glucuronosyltransferase1-7C[Medicagotruncatula]_x0001_gb|AET00031.1|UDP-glucuronosyltransferase1-7C[Medicagotruncatula]
evgevgevgvelvLoc10093t6	35.5409	-1.10047	0.00719167	Medtr4g009030.1	0	|F-box/LRRprotein|HC|chr4:1743950-1742277|20130731	XP_003604291	0	F-box/LRR-repeatprotein[Medicagotruncatula]_x0001_gb|AES86488.1|F-box/LRR-repeatprotein[Medicagotruncatula]
evgevgevgvelvLoc28897d1700t1	726.803	-1.09247	0.00243275	Medtr2g089905.1	5e-38	|wound-responsivefamilyprotein|HC|chr2:38019034-38019814|20130731	XP_004487334	2e-33	PREDICTED:uncharacterizedproteinLOC101509121[Cicerarietinum]
evgevgevgvelvLoc6100t5	87.9189	-1.08958	2.88892e-05	Medtr5g041310.1	3e-89	|zincfinger,C3HC4type(RINGfinger)protein|HC|chr5:18157114-18158100|20130731	XP_003613816	4e-89	RINGfingerprotein[Medicagotruncatula]_x0001_gb|AES96774.1|RINGfingerprotein[Medicagotruncatula]
evgevgevgvelvLoc10731d41895t4	68.0336	-1.08899	0.0155722	Medtr6g015490.1	1e-99	|diseaseresistanceprotein(TIR-NBS-LRRclass)|LC|chr6:5162006-5155409|20130731	XP_004489498	2e-92	PREDICTED:uncharacterizedproteinLOC101494533[Cicerarietinum]
evgevgevgvelvLoc5526t2	126.329	-1.08193	0.0108754	Medtr7g081480.1	0	|LRRreceptor-likekinasefamilyprotein|HC|chr7:31100760-31104419|20130731	XP_003624304	0	Receptorproteinkinase-likeprotein[Medicagotruncatula]_x0001_gb|AES80522.1|Receptorproteinkinase-likeprotein[Medicagotruncatula]
evgevgevgvelvLoc15506t8	682.294	-1.08146	0.0166737	Medtr3g091650.2	7e-160	|ribonucleasePproteinsubunitP38,relatedprotein,putative|HC|chr3:41722561-41726248|20130731	XP_003602265	3e-157	hypotheticalproteinMTR_3g091650[Medicagotruncatula]_x0001_gb|AES72516.1|hypotheticalproteinMTR_3g091650[Medicagotruncatula]
evgevgevgvelvLoc1582d33514t2	176.941	-1.07954	0.00237654	Medtr1g030430.1	3e-105	|cationtransporterChaC|HC|chr1:10587093-10581116|20130731	XP_003589593	1e-102	Cationtransportregulator-likeprotein[Medicagotruncatula]_x0001_gb|AES59844.1|Cationtransportregulator-likeprotein[Medicagotruncatula]_x0001_gb|AFK42174.1|unknown[Medicagotruncatula]
evgevgevgvelvLoc221010ct1	247.021	-1.07781	0.0120802	Medtr8g005265.1	0	|DUF247domainprotein|HC|chr8:141738-143859|20130731	XP_004510130	0	PREDICTED:UPF0481proteinAt3g47200-like[Cicerarietinum]
evgevgevgvelvLoc2678d18513t7	150.057	-1.07492	0.012845	Medtr5g024660.1	0	|auxineffluxcarrierfamilyprotein|HC|chr5:9912996-9906365|20130731	XP_003612404	0	Transporter,putative[Medicagotruncatula]_x0001_gb|AES95362.1|Transporter,putative[Medicagotruncatula]
evgevgevgvelvLoc21777t1	119.107	-1.07347	0.0240885	Medtr3g015950.1	3e-103	|hypotheticalprotein|LC|chr3:4705260-4702913|20130731	ABD28307	2e-108	HMG-IandHMG-Y,DNA-binding[Medicagotruncatula]
evgevgevgvelvLoc13401t8	362.067	-1.07332	0.0105749	Medtr1g051330.1	7e-52	|endonuclease/exonuclease/phosphatasefamilyprotein|LC|chr1:20118817-20121550|20130731	CCA66036	0	hypotheticalprotein[Betavulgarissubsp.vulgaris]
evgevgevgvelvLoc11053t4	253.439	-1.07078	0.0169945	Medtr1g039010.1	0	|N-acyl-L-amino-acidamidohydrolase|HC|chr1:14405208-14409073|20130731	XP_003589763	0	Aminoacylase-1[Medicagotruncatula]_x0001_gb|AES60014.1|Aminoacylase-1[Medicagotruncatula]
evgevgevgvelvLoc26735d51684t1	1429.77	-1.06789	0.013224	Medtr1g029140.1	2e-61	|transmembraneprotein,putative|HC|chr1:9945563-9946595|20130731	XP_004498434	5e-31	PREDICTED:proline-richreceptor-likeproteinkinasePERK10-like[Cicerarietinum]
evgevgevgvelvLoc3987d59175t2	2197.09	-1.06578	0.0142897	Medtr1g067040.1	2e-30	|SPO11/DNAtopoisomeraseVI,subunitA|HC|chr1:28849957-28846880|20130731	XP_002985538	6e-30	hypotheticalproteinSELMODRAFT_122380[Selaginellamoellendorffii]_x0001_gb|EFJ13412.1|hypotheticalproteinSELMODRAFT_122380[Selaginellamoellendorffii]
evgevgevgvelvLoc12286d49211t2	1188.8	-1.061	0.00502112	Medtr1g006490.1	3e-114	|majorintrinsicprotein(MIP)familytransporter|HC|chr1:44430-46280|20130731	AFK39772	3e-111	unknown[Medicagotruncatula]
evgevgevgvelvLoc13317d32621t3	376.619	-1.06082	0.00309965	Medtr7g081130.1	4e-117	|cyclinp4|HC|chr7:30934930-30933268|20130731	XP_003624270	1e-114	Cyclin-dependentproteinkinaseregulatorPho80[Medicagotruncatula]_x0001_gb|AES80488.1|Cyclin-dependentproteinkinaseregulatorPho80[Medicagotruncatula]
evgevgevgvelvLoc5848t8	12701.5	-1.05873	0.0206992	Medtr7g118300.1	0	|caffeicacidO-methyltransferase|HC|chr7:49099435-49097646|20130731	XP_003626614	0	Caffeicacid3-O-methyltransferase[Medicagotruncatula]_x0001_gb|ABD32716.1|O-methyltransferase,family2;Dimerisation[Medicagotruncatula]_x0001_gb|AES82832.1|Caffeicacid3-O-methyltransferase[Medicagotruncatula]
evgevgevgvelvLoc7231t4	1541.65	-1.05645	0.0152732	Medtr8g012900.1	0	|vacuolarirontransporter-likeprotein|HC|chr8:3911732-3907663|20130731	XP_004510289	0	PREDICTED:uncharacterizedproteinLOC101506365[Cicerarietinum]
evgevgevgvelvLoc20144t5	372.916	-1.05572	0.0225261	Medtr1g046660.1	3e-79	|polyketidecyclase/dehydraseandlipidtransporter|HC|chr1:17594728-17593939|20130731	AFK38470	9e-77	unknown[Medicagotruncatula]
evgevgevgvelvLoc849t4	691.895	-1.04925	0.000371168	Medtr1g012210.1	2e-33	|ubiquitinfamilyprotein|LC|chr1:2382883-2382131|20130731	XP_003588734	8e-31	hypotheticalproteinMTR_1g012160[Medicagotruncatula]_x0001_ref|XP_003588739.1|hypotheticalproteinMTR_1g012210[Medicagotruncatula]_x0001_gb|ACJ86049.1|unknown[Medicagotruncatula]_x0001_gb|AES58985.1|hypotheticalproteinMTR_1g012160[Medicagotruncatula]_x0001_gb|AES58990.1|hypothetic
evgevgevgvelvLoc8223d25719t4	630.427	-1.03978	0.000600481	Medtr1g052175.1	3e-54	|S-formylglutathionehydrolase|HC|chr1:21069543-21063765|20130731	AFK36063	5e-51	unknown[Medicagotruncatula]
evgevgevgvelvLoc9115t32	911.88	-1.03798	1.11216e-07	Medtr6g009610.1	3e-168	|DUF247domainprotein|LC|chr6:2926608-2927861|20130731	XP_003618445	2e-165	hypotheticalproteinMTR_6g009610[Medicagotruncatula]_x0001_gb|AES74663.1|hypotheticalproteinMTR_6g009610[Medicagotruncatula]
evgevgevgvelvLoc5369t2	634.731	-1.03783	0.0086812	Medtr4g088495.1	0	|polyubiquitin3|HC|chr4:35112345-35108618|20130731	XP_004248311	0	PREDICTED:polyubiquitin-likeisoform1[Solanumlycopersicum]
evgevgevgvelvLoc39012d3159t1	93.2748	-1.03454	0.0169782	Medtr8g069965.1	4e-31	|TSL-kinaseinteractingprotein|HC|chr8:29669040-29662622|20130731	XP_003630143	0	TSL-kinaseinteractingprotein[Medicagotruncatula]_x0001_gb|AET04619.1|TSL-kinaseinteractingprotein[Medicagotruncatula]
evgevgevgvelvLoc14633d25763t1	274.588	-1.03347	0.00136167	Medtr6g004800.1	6e-135	|ribosomalproteinS11|HC|chr6:429770-433639|20130731	AFK42065	2e-132	unknown[Medicagotruncatula]
evgevgevgvelvLoc11236t5	785.335	-1.03344	4.81037e-05	Medtr8g033070.1	2e-162	|TCPfamilytranscriptionfactor|HC|chr8:12681955-12683583|20130731	XP_004510891	9e-140	PREDICTED:transcriptionfactorTCP9-like[Cicerarietinum]
evgevgevgvelvLoc141916ct1	529.457	-1.03194	0.00553652	Medtr3g020670.1	6e-161	|short-chaindehydrogenase/reductase|HC|chr3:5992575-5995734|20130731	XP_003598766	3e-158	Short-chaindehydrogenase/reductase[Medicagotruncatula]_x0001_gb|AES69017.1|Short-chaindehydrogenase/reductase[Medicagotruncatula]
evgevgevgvelvLoc14792t1	687.036	-1.00906	0.000511124	Medtr3g034290.1	0	|serinecarboxypeptidase-likeprotein|HC|chr3:11089374-11080509|20130731	XP_003599510	0	Serinecarboxypeptidase-likeprotein[Medicagotruncatula]_x0001_gb|AES69761.1|Serinecarboxypeptidase-likeprotein[Medicagotruncatula]
evgevgevgvelvLoc18028t3	215.626	-1.00773	0.00566641	Medtr1g033000.1	0	|receptorkinaseTMK1-likeprotein|HC|chr1:11834229-11838569|20130731	XP_004498720	0	PREDICTED:probablereceptorproteinkinaseTMK1-like[Cicerarietinum]
evgevgevgvelvLoc11281t2	1512.27	-1.00622	0.00216329	Medtr8g096130.1	0	|transaldolasefamilyprotein|HC|chr8:40093835-40090428|20130731	XP_004503815	0	PREDICTED:transaldolase-like[Cicerarietinum]
evgevgevgvelvLoc29t67	263.858	-1.00548	0.00861808	Medtr1g033100.1	3e-09	|pollenproteinOleEI-likeprotein|LC|chr1:11890072-11892621|20130731
evgevgevgvelvLoc34564t1	193.399	-1.00057	0.0120651	Medtr6g086840.1	2e-10	|hypotheticalprotein|LC|chr6:32755844-32757031|20130731	XP_003624387	2e-09	LisHdomainandHEATrepeat-containingprotein[Medicagotruncatula]_x0001_gb|AES80605.1|LisHdomainandHEATrepeat-containingprotein[Medicagotruncatula]
evgevgevgvelvLoc2050d7801t3	139.274	1.00242	0.000363278	Medtr2g069010.1	3e-153	|2OG-Fe(II)oxygenasefamilyoxidoreductase|HC|chr2:28671263-28669485|20130731	XP_003596162	1e-150	1-aminocyclopropane-1-carboxylateoxidase-likeprotein[Medicagotruncatula]_x0001_gb|AES66413.1|1-aminocyclopropane-1-carboxylateoxidase-likeprotein[Medicagotruncatula]
evgevgevgvelvLoc18066t3	577.363	1.00557	0.000400621	Medtr3g056240.1	2e-06	|DUF223domainprotein|HC|chr3:22396065-22393475|20130731
evgevgevgvelvLoc1459t2utrorf	2323.57	1.00686	0.00395195	Medtr3g435150.1	6e-169	|NACtranscriptionfactor-likeprotein|HC|chr3:11464191-11461627|20130731	XP_003549684	5e-119	PREDICTED:NACdomain-containingprotein100[Glycinemax]
evgevgevgvelvLoc21711t4	498.301	1.0079	0.0108865	Medtr5g037400.1	0	|TPR-likeprotein|HC|chr5:16375919-16382128|20130731	XP_003613502	0	Tetratricopeptiderepeatprotein[Medicagotruncatula]_x0001_gb|AES96460.1|Tetratricopeptiderepeatprotein[Medicagotruncatula]
evgevgevgvelvLoc10552t10	1036.65	1.01028	0.00948238	Medtr7g028432.1	0	|LRRreceptor-likekinasefamilyprotein|HC|chr7:9629542-9632793|20130731	XP_004506329	0	PREDICTED:probableLRRreceptor-likeserine/threonine-proteinkinaseAt4g08850-like[Cicerarietinum]
evgevgevgvelvLoc11957t13	110.467	1.01219	0.00106125	Medtr3g028040.1	0	|LRRandNB-ARCdomaindiseaseresistanceprotein|LC|chr3:8860656-8864414|20130731	XP_003599114	0	hypotheticalproteinMTR_3g028040[Medicagotruncatula]_x0001_gb|AES69365.1|hypotheticalproteinMTR_3g028040[Medicagotruncatula]
evgevgevgvelvLoc22435t4	711.398	1.01361	0.0103293	Medtr1g062760.1	5e-112	|RABGTPase-likeproteinA5B|HC|chr1:27495849-27498608|20130731	XP_004515929	4e-104	PREDICTED:ras-relatedproteinRABC2a-like[Cicerarietinum]
evgevgevgvelvLoc11498t3	966.361	1.01449	1.60834e-05	Medtr6g477780.1	0	|beta-amylase|HC|chr6:28543672-28545494|20130731	XP_004515248	0	PREDICTED:beta-amylase1,chloroplastic-like[Cicerarietinum]
evgevgevgvelvLoc12410t3	208.405	1.01774	0.00820768	Medtr5g060950.1	0	|BZIPfamilytranscriptionfactor|HC|chr5:25357130-25354838|20130731	XP_003614897	0	TranscriptionfactorTGA3[Medicagotruncatula]_x0001_gb|AES97855.1|TranscriptionfactorTGA3[Medicagotruncatula]
evgevgevgvelvLoc18406d33403t1	515.583	1.01807	0.0051984	Medtr7g024300.1	5e-07	|enoyl-CoAhydratase/isomerasefamilyprotein|HC|chr7:7973087-7974500|20130731
evgevgevgvelvLoc22311t2	381.191	1.02002	0.0214945	Medtr8g037265.1	1e-131	|folate-sensitivefragilesiteproteinFRA10AC1|HC|chr8:13834849-13841481|20130731	XP_004510987	1e-122	PREDICTED:proteinFRA10AC1-like[Cicerarietinum]
evgevgevgvelvLoc1568t8	2112.54	1.02614	0.00264686	Medtr8g079280.1	0	|NB-ARCdomaindiseaseresistanceprotein|HC|chr8:33911253-33915844|20130731	XP_003629543	0	Diseaseresistanceprotein[Medicagotruncatula]_x0001_gb|AET04019.1|Diseaseresistanceprotein[Medicagotruncatula]
evgevgevgvelvLoc3616t9	259.217	1.03205	0.0215659	Medtr6g043520.1	0	|polypyrimidinetract-binding-likeprotein|HC|chr6:13313766-13323536|20130731	NP_001266083	0	polypyrimidinetract-bindingproteinhomolog3-like[Cicerarietinum]_x0001_emb|CAD70621.1|polypyrimidinetrack-bindingproteinhomologue[Cicerarietinum]
evgevgevgvelvLoc26112t3	87.5572	1.04564	0.020584	Medtr4g095065.1	0	|pentatricopeptide(PPR)repeatprotein|HC|chr4:39629093-39627012|20130731	XP_004509094	0	PREDICTED:pentatricopeptiderepeat-containingproteinAt4g37380,chloroplastic-like[Cicerarietinum]
evgevgevgvelvLoc4727t34	89.8255	1.04908	0.0242408	Medtr5g072340.1	0	|diseaseresistanceproteinRGA3|HC|chr5:30751392-30747889|20130731	XP_003615790	0	Nbs-lrrresistanceprotein[Medicagotruncatula]_x0001_gb|AES98748.1|Nbs-lrrresistanceprotein[Medicagotruncatula]
evgevgevgvelvLoc20609t1	86.3324	1.05067	0.011025	Medtr3g103460.1	0	|AP2-likeethylene-responsivetranscriptionfactor|HC|chr3:47751102-47755318|20130731	XP_004501498	0	PREDICTED:AP2-likeethylene-responsivetranscriptionfactorANT-likeisoformX1[Cicerarietinum]
evgevgevgvelvLoc3679d304t1	259.568	1.05201	0.00941381	Medtr2g022180.1	6e-154	|TVP38/TMEM64familymembraneslr0305-likeprotein|HC|chr2:7614462-7621452|20130731	AFK46984	2e-149	unknown[Medicagotruncatula]
evgevgevgvelvLoc3067t7	357.216	1.0529	0.00283877	Medtr4g095012.1	0	|LRRreceptor-likekinase|HC|chr4:39511842-39508893|20130731	XP_004509098	0	PREDICTED:probablereceptor-likeproteinkinaseAt2g23200-like[Cicerarietinum]
evgevgevgvelvLoc176066ct1	45.3729	1.05883	0.0239145	Medtr3g033040.1	1e-59	|PPRcontainingplant-likeprotein|HC|chr3:10491879-10488167|20130731	XP_003599420	9e-57	Pentatricopeptiderepeat-containingprotein[Medicagotruncatula]_x0001_gb|AES69671.1|Pentatricopeptiderepeat-containingprotein[Medicagotruncatula]
evgevgevgvelvLoc8631d1605t3	227.499	1.05991	0.0124343	Medtr5g057715.1	1e-70	|hypotheticalprotein|LC|chr5:23834152-23832736|20130731	XP_007028966	7e-19	UncharacterizedproteinTCM_024883[Theobromacacao]_x0001_gb|EOY09468.1|UncharacterizedproteinTCM_024883[Theobromacacao]
evgevgevgvelvLoc2743d35671t1	749.332	1.0609	0.000400621	Medtr2g081580.1	8e-46	|calcium-bindingEF-handprotein|HC|chr2:34232235-34233533|20130731	XP_003596532	5e-43	Centrin-2[Medicagotruncatula]_x0001_gb|ACJ84099.1|unknown[Medicagotruncatula]_x0001_gb|AES66783.1|Centrin-2[Medicagotruncatula]_x0001_gb|AFK36531.1|unknown[Medicagotruncatula]
evgevgevgvelvLoc20138t1	410.393	1.06154	0.0206691	Medtr7g007070.1	6e-71	|60SribosomalproteinL2,relatedprotein|HC|chr7:1328108-1329160|20130731	ACJ84815	7e-58	unknown[Medicagotruncatula]
evgevgevgvelvLoc1040t22	2985.85	1.06455	0.00922262	Medtr7g063470.1	0	|bHLHtranscriptionfactor-likeprotein|HC|chr7:23134218-23128246|20130731	XP_004516433	0	PREDICTED:transcriptionfactorbHLH155-like[Cicerarietinum]
evgevgevgvelvLoc20972t1	259.628	1.06459	0.00094301	Medtr5g018790.1	0	|OTU-likecysteineprotease|HC|chr5:7021030-7018511|20130731	ABE91936	0	Ovariantumour,otubain[Medicagotruncatula]
evgevgevgvelvLoc4284d10553t2	447.765	1.06639	0.000929659	Medtr7g034395.1	8e-119	|zinc-bindingdehydrogenasefamilyoxidoreductase|HC|chr7:12874877-12878478|20130731	XP_003636314	4e-169	Quinoneoxidoreductase-likeprotein[Medicagotruncatula]_x0001_gb|AES83452.1|Quinoneoxidoreductase-likeprotein[Medicagotruncatula]
evgevgevgvelvLoc26520d11314t1	103.746	1.07234	0.000767344	Medtr3g106420.1	0	|SPFH/band7/PHBdomainmembrane-associatedfamilyprotein|HC|chr3:49189165-49186284|20130731	XP_003603332	0	Flotillin-likeprotein[Medicagotruncatula]_x0001_sp|D2XNQ9.1|FLOT2_MEDTRRecName:Full=Flotillin-likeprotein2_x0001_gb|ADA83095.1|flotillin-likeprotein2[Medicagotruncatula]_x0001_gb|AES73583.1|Flotillin-likeprotein[Medicagotruncatula]
evgevgevgvelvLoc13374t10	249.015	1.07671	0.000664902	Medtr4g095042.1	0	|LRRreceptor-likekinase|HC|chr4:39576717-39574162|20130731	XP_004509098	0	PREDICTED:probablereceptor-likeproteinkinaseAt2g23200-like[Cicerarietinum]
evgevgevgvelvLoc4113t11	729.448	1.07734	0.0010177	Medtr1g058490.1	3e-137	|F-boxprotein|HC|chr1:25782530-25783927|20130731	XP_004513578	3e-118	PREDICTED:probableF-boxproteinAt1g60180-like[Cicerarietinum]
evgevgevgvelvLoc13670t18	266.192	1.07762	0.000528946	Medtr5g018380.1	1e-13	|WRKYDNA-bindingprotein|LC|chr5:6849003-6850512|20130731	XP_003611835	6e-11	WRKYtranscriptionfactor[Medicagotruncatula]_x0001_gb|AES94793.1|WRKYtranscriptionfactor[Medicagotruncatula]_x0001_gb|AFK48816.1|unknown[Medicagotruncatula]
evgevgevgvelvLoc32757d1579t1	112.562	1.08349	0.0170567	Medtr4g098700.1	1e-19	|transmembraneprotein,putative|LC|chr4:40695499-40694571|20130731	XP_003608640	8e-17	hypotheticalproteinMTR_4g098700[Medicagotruncatula]_x0001_gb|AES90837.1|hypotheticalproteinMTR_4g098700[Medicagotruncatula]
evgevgevgvelvLoc5852t14	90.3898	1.08509	0.00289904	Medtr1g045960.1	0	|NB-ARCdomaindiseaseresistanceprotein|LC|chr1:17310973-17314581|20130731	XP_003590208	0	Cc-nbs-lrrresistanceprotein[Medicagotruncatula]_x0001_gb|AES60459.1|Cc-nbs-lrrresistanceprotein[Medicagotruncatula]
evgevgevgvelvLoc17208t1	261.167	1.08656	0.00109147	Medtr7g104650.1	3e-151	|SOULheme-bindingfamilyprotein|HC|chr7:42408678-42412259|20130731	XP_003625826	1e-148	Heme-binding-likeprotein[Medicagotruncatula]_x0001_gb|AES82044.1|Heme-binding-likeprotein[Medicagotruncatula]
evgevgevgvelvLoc12085d56146t1	1560.75	1.0929	0.00119527	Medtr4g075690.1	0	|multi-copperoxidase-likeprotein|HC|chr4:28942582-28938442|20130731	XP_004505676	0	PREDICTED:L-ascorbateoxidasehomolog[Cicerarietinum]
evgevgevgvelvLoc13150d1196t2	492.778	1.09451	0.0117033	Medtr4g005730.2	0	|STEfamilykinasedomainprotein|HC|chr4:325118-335383|20130731	XP_003604125	0	Serine/threonineproteinkinase[Medicagotruncatula]_x0001_gb|AES86322.1|Serine/threonineproteinkinase[Medicagotruncatula]
evgevgevgvelvLoc21594t2	142.39	1.09757	0.00767917	Medtr8g031650.1	2e-146	|NAD(P)-bindingrossmann-foldprotein|HC|chr8:11896687-11892103|20130731	NP_001242019	2e-113	uncharacterizedproteinLOC100803877[Glycinemax]_x0001_gb|ACU20340.1|unknown[Glycinemax]
evgevgevgvelvLoc16727t3	544.647	1.09922	0.000222427	Medtr6g092540.1	1e-151	|MYB-liketranscriptionfactorfamilyprotein|HC|chr6:34847602-34849970|20130731	XP_003620926	6e-149	hypotheticalproteinMTR_6g092540[Medicagotruncatula]_x0001_gb|AES77144.1|hypotheticalproteinMTR_6g092540[Medicagotruncatula]
evgevgevgvelvLoc8139t2	326.516	1.1039	0.000309882	Medtr4g057210.1	9e-12	|50SribosomalproteinL9|HC|chr4:20912718-20916052|20130731	P11894	1e-09	RecName:Full=50SribosomalproteinL9,chloroplastic;AltName:Full=CL9;Flags:Precursor_x0001_emb|CAA32184.1|unnamedproteinproduct[Pisumsativum]
evgevgevgvelvLoc13530t6	1027.12	1.10645	0.00139786	Medtr8g090105.1	3e-90	|tRNA-splicingendonucleasesubunitsen54amine-terminalprotein|HC|chr8:37741275-37738113|20130731	XP_004493467	5e-100	PREDICTED:tRNA-splicingendonucleasesubunitSen54-likeisoformX1[Cicerarietinum]_x0001_ref|XP_004493468.1|PREDICTED:tRNA-splicingendonucleasesubunitSen54-likeisoformX2[Cicerarietinum]_x0001_ref|XP_004493469.1|PREDICTED:tRNA-splicingendonucleasesubunitSen54-likeisoformX3
evgevgevgvelvLoc21752d59034t1	206.7	1.10722	0.0195304	Medtr4g093260.1	7e-15	|TB2/DP1,HVA22familyprotein|LC|chr4:36989578-36983804|20130731	XP_003608378	3e-12	HVA22-likeproteina[Medicagotruncatula]_x0001_gb|AES90575.1|HVA22-likeproteina[Medicagotruncatula]
evgevgevgvelvLoc9034t2	140.618	1.11169	7.44598e-05	Medtr4g023090.1	6e-166	|galactoseoxidase|LC|chr4:7774369-7773209|20130731	XP_003605033	4e-164	F-box/kelch-repeatprotein[Medicagotruncatula]_x0001_gb|AES87230.1|F-box/kelch-repeatprotein[Medicagotruncatula]
evgevgevgvelvLoc19833t17	113.124	1.11216	0.0242629	Medtr3g051240.1	0	|purpleacidphosphatasesuperfamilyprotein|HC|chr3:20221087-20217748|20130731	XP_003600057	0	Purpleacidphosphatase[Medicagotruncatula]_x0001_gb|AES70308.1|Purpleacidphosphatase[Medicagotruncatula]
evgevgevgvelvLoc30040t3	344.632	1.11455	5.26415e-10	Medtr7g047440.1	5e-86	|elongatorcomplex-likeprotein|HC|chr7:16642667-16638805|20130731	XP_003622645	3e-128	hypotheticalproteinMTR_7g050300[Medicagotruncatula]_x0001_gb|AES78863.1|hypotheticalproteinMTR_7g050300[Medicagotruncatula]
evgevgevgvelvLoc28853d68330t1	221.717	1.11532	0.0190273	Medtr2g041090.1	2e-136	|CCAAT-bindingtranscriptionfactor|HC|chr2:18006883-18003827|20130731	AFK49645	7e-134	nucleartranscriptionfactorYsubunitA3[Medicagotruncatula]
evgevgevgvelvLoc10272t11	662.036	1.1169	0.000313071	Medtr3g019360.1	0	|plantU-boxprotein,putative|HC|chr3:5430118-5433301|20130731	XP_003598693	0	U-boxdomain-containingprotein[Medicagotruncatula]_x0001_gb|AES68944.1|U-boxdomain-containingprotein[Medicagotruncatula]
evgevgevgvelvLoc5353t20	382.927	1.11925	0.000670752	Medtr4g125750.1	2e-26	|hypotheticalprotein|LC|chr4:52194101-52193206|20130731	XP_004516434	6e-46	PREDICTED:uncharacterizedproteinLOC101515006[Cicerarietinum]
evgevgevgvelvLoc15669d28550t1	432.765	1.122	0.0201607	Medtr7g010300.1	5e-146	|homeoboxdomain,ZF-HDclassprotein|HC|chr7:2495416-2494003|20130731	XP_003621193	2e-143	ZF-HDhomeoboxprotein[Medicagotruncatula]_x0001_gb|ABN05735.1|Homeoboxdomain,ZF-HDclass;ZF-HDhomeoboxproteinCys/His-richdimerisationregion;Homeodomain-like[Medicagotruncatula]_x0001_gb|ABN08930.1|Homeoboxdomain,ZF-HDclass;ZF-HDhomeoboxproteinCys/His-richdimerisationre
evgevgevgvelvLoc5128t2	156.728	1.13086	0.016099	Medtr8g461300.1	6e-85	|hypotheticalprotein|HC|chr8:21548753-21549984|20130731	XP_003606295	2e-36	hypotheticalproteinMTR_4g055800[Medicagotruncatula]_x0001_gb|AES88492.1|hypotheticalproteinMTR_4g055800[Medicagotruncatula]
evgevgevgvelvLoc29321d6560t1	173.665	1.13678	0.00945025	Medtr5g021880.2	3e-150	|F-boxproteininteractiondomainprotein|LC|chr5:8537091-8534073|20130731	AFK40065	3e-146	unknown[Medicagotruncatula]
evgevgevgvelvLoc21233t1	259.486	1.13719	0.0036992	Medtr5g430370.1	3e-114	|DUF740familyprotein|HC|chr5:12771218-12772002|20130731	XP_003612893	1e-111	hypotheticalproteinMTR_5g030210[Medicagotruncatula]_x0001_gb|AES95851.1|hypotheticalproteinMTR_5g030210[Medicagotruncatula]
evgevgevgvelvLoc20125t1	262.543	1.14097	0.00889318	Medtr8g445780.1	1e-89	|F-box/FBD-likedomainprotein|HC|chr8:17467872-17479925|20130731	XP_003612124	1e-97	F-boxfamily-3[Medicagotruncatula]_x0001_gb|AES95082.1|F-boxfamily-3[Medicagotruncatula]
evgevgevgvelvLoc18913t3	528.47	1.14385	0.0149609	Medtr1g074880.1	0	|serine/threonine-proteinphosphatasePP1|HC|chr1:33089384-33092282|20130731	CAA05493	0	proteinphosphatase1cataliticsubunit[Medicagosativa]
evgevgevgvelvLoc273d58275t1	336.233	1.15182	8.18442e-06	Medtr4g025830.1	2e-85	|SAUR-likeauxin-responsivefamilyprotein|HC|chr4:8826434-8825096|20130731	AFK48613	5e-83	unknown[Medicagotruncatula]
evgevgevgvelvLoc11586t3	934.829	1.1534	0.00975565	Medtr5g012460.1	2e-24	|SEC14cytosolicfactor-likeprotein|HC|chr5:3732847-3729922|20130731	XP_003611298	6e-22	Sec14cytosolicfactor[Medicagotruncatula]_x0001_gb|AES94256.1|Sec14cytosolicfactor[Medicagotruncatula]
evgevgevgvelvLoc321771ct1	48.8906	1.15501	0.00978225	Medtr7g026940.1	8e-13	|hypotheticalprotein|LC|chr7:8977216-8979245|20130731	XP_003622075	5e-10	hypotheticalproteinMTR_7g026940[Medicagotruncatula]_x0001_gb|AES78293.1|hypotheticalproteinMTR_7g026940[Medicagotruncatula]
evgevgevgvelvLoc9976t2	197.391	1.15917	0.0122575	Medtr4g012440.1	1e-141	|methyltransferasefamilyprotein|HC|chr4:3305339-3300809|20130731	XP_003604445	5e-139	hypotheticalproteinMTR_4g012440[Medicagotruncatula]_x0001_gb|AES86642.1|hypotheticalproteinMTR_4g012440[Medicagotruncatula]
evgevgevgvelvLoc9397t1	187.703	1.16218	0.0175645	Medtr2g083520.2	0	|diseaseresistanceprotein(TIR-NBS-LRRclass),putative|LC|chr2:35058143-35050214|20130731	XP_003596679	0	TIR-NBS-LRRtypediseaseresistanceprotein[Medicagotruncatula]_x0001_gb|AES66930.1|TIR-NBS-LRRtypediseaseresistanceprotein[Medicagotruncatula]
evgevgevgvelvLoc861d53249t10	432.045	1.16535	0.0186624	Medtr8g013620.1	0	|G-typelectinS-receptor-likeSerine/Threonine-kinase|LC|chr8:4164403-4158820|20130731	XP_003626971	0	Cysteine-richreceptor-likeproteinkinase[Medicagotruncatula]_x0001_gb|AET01447.1|Cysteine-richreceptor-likeproteinkinase[Medicagotruncatula]
evgevgevgvelvLoc11707d68012t1	161.46	1.17087	0.0114448	Medtr1g067600.1	5e-160	|hypotheticalprotein|HC|chr1:29181747-29180231|20130731	XP_004495267	8e-128	PREDICTED:anaphase-promotingcomplexsubunit7-like[Cicerarietinum]
evgevgevgvelvLoc24529t2	160.945	1.17088	0.0156494	Medtr2g038680.1	2e-170	|F-boxproteininteractiondomainprotein|LC|chr2:16920018-16921250|20130731	XP_004515087	1e-125	PREDICTED:F-boxproteinCPR30-like[Cicerarietinum]
evgevgevgvelvLoc17809t2	761.471	1.17101	0.000540003	Medtr8g079475.1	7e-90	|hypotheticalprotein|HC|chr8:34042519-34047935|20130731	XP_004504546	7e-67	PREDICTED:uncharacterizedproteinLOC101501830[Cicerarietinum]
evgevgevgvelvLoc10307t11	233.924	1.17202	0.000108515	Medtr4g021530.1	0	|1-O-acylglucose:anthocyaninacyltransferase|HC|chr4:7043859-7049901|20130731	XP_003604933	0	Serinecarboxypeptidase[Medicagotruncatula]_x0001_gb|AES87130.1|Serinecarboxypeptidase[Medicagotruncatula]
evgevgevgvelvLoc11468t16	444.449	1.17328	0.00147377	Medtr1g110980.1	0	|alpha-glucosidase|HC|chr1:50113081-50108965|20130731	XP_003594586	0	Alpha-glucosidase,partial[Medicagotruncatula]_x0001_gb|AES64837.1|Alpha-glucosidase,partial[Medicagotruncatula]
evgevgevgvelvLoc6693t2	565.13	1.17485	0.00358651	Medtr1g029650.1	3e-124	|F-boxproteininteractiondomainprotein|HC|chr1:10217958-10220427|20130731	XP_003588957	4e-117	F-boxfamilyprotein[Medicagotruncatula]_x0001_gb|AES59208.1|F-boxfamilyprotein[Medicagotruncatula]
evgevgevgvelvLoc28998d75984t1	188.693	1.17678	0.00899174	Medtr8g028500.1	1e-22	|Rpp4C1|HC|chr8:10848011-10860059|20130731	XP_006583342	1e-53	PREDICTED:uncharacterizedproteinLOC100797322isoformX1[Glycinemax]_x0001_ref|XP_006583343.1|PREDICTED:uncharacterizedproteinLOC100797322isoformX2[Glycinemax]_x0001_ref|XP_006583344.1|PREDICTED:uncharacterizedproteinLOC100797322isoformX3[Glycinemax]
evgevgevgvelvLoc5613t1	1078.09	1.17999	0.00531617	Medtr2g082910.1	0	|amine-terminalregionofchorein,ATMvesicle-mediatedsorter|HC|chr2:34763162-34776814|20130731	XP_004487609	0	PREDICTED:uncharacterizedproteinLOC101512881isoformX1[Cicerarietinum]
evgevgevgvelvLoc839d2673t5	541.702	1.181	0.00559316	Medtr5g085010.1	0	|E3ubiquitin-proteinligaseBRE1-likeprotein|HC|chr5:36680874-36657703|20130731	XP_003637493	0	E3ubiquitin-proteinligaseBRE1-likeprotein[Medicagotruncatula]_x0001_gb|AES84631.1|E3ubiquitin-proteinligaseBRE1-likeprotein[Medicagotruncatula]
evgevgevgvelvLoc780t11	38.6898	1.18207	0.00820287	Medtr6g014270.1	0	|UDP-glucosyltransferasefamilyprotein|HC|chr6:4612141-4614107|20130731	XP_003618663	0	Cytokinin-O-glucosyltransferase[Medicagotruncatula]_x0001_gb|AES74881.1|Cytokinin-O-glucosyltransferase[Medicagotruncatula]
evgevgevgvelvLoc22167d68765t1	59.8826	1.18471	0.0205582	Medtr3g090140.1	1e-45	|DUF150familyprotein|HC|chr3:40965326-40968992|20130731	XP_003602150	4e-43	hypotheticalproteinMTR_3g090140,partial[Medicagotruncatula]_x0001_gb|AES72401.1|hypotheticalproteinMTR_3g090140,partial[Medicagotruncatula]
evgevgevgvelvLoc1961d79684t8	9141.91	1.18615	0.000540387	Medtr5g030890.3	0	|DNA-bindingprotein,putative|HC|chr5:13218263-13212222|20130731	XP_003612947	0	Glycine-richprotein[Medicagotruncatula]_x0001_gb|ABY48136.1|glycine-richprotein[Medicagotruncatula]_x0001_gb|AES95905.1|Glycine-richprotein[Medicagotruncatula]
evgevgevgvelvLoc13572t4	341.965	1.19121	0.0198452	Medtr4g051648.1	0	|Serine/Threonine-kinaseNek4|HC|chr4:18640658-18646525|20130731	XP_004506217	0	PREDICTED:serine/threonine-proteinkinaseNek5-like[Cicerarietinum]
evgevgevgvelvLoc16591d2351t3	535.377	1.19437	3.82252e-05	Medtr3g063030.1	8e-76	|bis(5-adenosyl)-triphosphatase-likeprotein|HC|chr3:28522385-28523917|20130731	XP_004500406	1e-69	PREDICTED:bis(5'-adenosyl)-triphosphatase-like[Cicerarietinum]
evgevgevgvelvLoc331755ct1	92.6449	1.19478	0.0124442	Medtr1g043400.1	0	|cation/H+exchanger3|HC|chr1:16285576-16289303|20130731	XP_003590053	0	Cationprotonexchanger[Medicagotruncatula]_x0001_gb|AES60304.1|Cationprotonexchanger[Medicagotruncatula]
evgevgevgvelvLoc34004d68669t1	109.99	1.20367	0.00327816	Medtr4g051658.1	3e-16	|hypotheticalprotein|LC|chr4:18650776-18650245|20130731	XP_003619963	4e-06	Resistancegeneanalogprotein[Medicagotruncatula]_x0001_gb|AES76181.1|Resistancegeneanalogprotein[Medicagotruncatula]
evgevgevgvelvLoc2755t7	1165.81	1.21532	0.0123478	Medtr3g110115.1	2e-80	|esterase/lipasedomainprotein,putative|LC|chr3:51039372-51033979|20130731	XP_003636412	0	hypotheticalproteinMTR_040s0041[Medicagotruncatula]_x0001_gb|AES83550.1|hypotheticalproteinMTR_040s0041[Medicagotruncatula]
evgevgevgvelvLoc3979t4	140.431	1.21858	0.0189915	Medtr2g069060.1	0	|2OG-Fe(II)oxygenasefamilyoxidoreductase|HC|chr2:28691737-28689800|20130731	XP_003596167	0	1-aminocyclopropane-1-carboxylateoxidase-likeprotein[Medicagotruncatula]_x0001_gb|AES66418.1|1-aminocyclopropane-1-carboxylateoxidase-likeprotein[Medicagotruncatula]
evgevgevgvelvLoc3237d48014t3	196.525	1.21926	0.00213723	Medtr1g008620.1	1e-85	|transmembraneprotein,putative|HC|chr1:998514-997642|20130731	XP_003588562	3e-83	hypotheticalproteinMTR_1g008620[Medicagotruncatula]_x0001_gb|AES58813.1|hypotheticalproteinMTR_1g008620[Medicagotruncatula]
evgevgevgvelvLoc239816ct1	98.8823	1.21956	0.0149936	Medtr7g015710.1	0	|PLC-likephosphodiesterasesuperfamilyprotein|HC|chr7:4885127-4880583|20130731	XP_003551764	0	PREDICTED:PI-PLCXdomain-containingproteinAt5g67130-like[Glycinemax]
evgevgevgvelvLoc3630t13	782.742	1.21998	0.019214	Medtr8g013610.1	0	|G-typelectinS-receptor-likeSerine/Threonine-kinase|HC|chr8:4153923-4149694|20130731	XP_003626970	0	Cysteine-richreceptor-likeproteinkinase[Medicagotruncatula]_x0001_gb|AET01446.1|Cysteine-richreceptor-likeproteinkinase[Medicagotruncatula]
evgevgevgvelvLoc23605t1	192.078	1.22258	0.0017431	Medtr6g047800.2	1e-133	|tRNAmethyltransferasecomplexGCD14subunit|HC|chr6:17240555-17244407|20130731	ABN08716	8e-168	SAM(andsomeothernucleotide)bindingmotif[Medicagotruncatula]
evgevgevgvelvLoc9485t15	120.173	1.23492	0.00983887	Medtr2g100450.1	0	|LRRreceptor-likekinaseplant|HC|chr2:43162381-43168381|20130731	XP_003597638	0	Receptor-likeproteinkinase[Medicagotruncatula]_x0001_gb|AES67889.1|Receptor-likeproteinkinase[Medicagotruncatula]
evgevgevgvelvLoc12008t1	135.45	1.23941	0.00520602	Medtr4g016510.1	1e-156	|GDSL-likelipase/acylhydrolase|HC|chr4:5040638-5036625|20130731	XP_003604688	4e-154	GDSLesterase/lipaseCPRD49[Medicagotruncatula]_x0001_gb|AES86885.1|GDSLesterase/lipaseCPRD49[Medicagotruncatula]
evgevgevgvelvLoc576t52	802.612	1.24071	0.0077178	Medtr5g087390.1	0	|indole-3-acetaldehydeoxidase|HC|chr5:37865280-37857588|20130731	XP_003617051	0	Aldehydeoxidase[Medicagotruncatula]_x0001_gb|AET00010.1|Aldehydeoxidase[Medicagotruncatula]
evgevgevgvelvLoc4673d8587t1	891.499	1.24901	0.0233875	Medtr2g092960.1	4e-61	|Myb/SANT-likeDNA-bindingdomainprotein|LC|chr2:39569693-39563388|20130731	XP_003622614	1e-66	TNP2[Medicagotruncatula]_x0001_gb|AES78832.1|TNP2[Medicagotruncatula]
evgevgevgvelvLoc7734t8	64.894	1.25424	0.000180954	Medtr3g088970.1	2e-168	|argininosuccinatesynthase|HC|chr3:33990059-33993943|20130731	XP_003602086	9e-166	Argininosuccinatesynthase[Medicagotruncatula]_x0001_gb|AES72337.1|Argininosuccinatesynthase[Medicagotruncatula]
evgevgevgvelvLoc1486d63392t6	200.682	1.26274	0.000596967	Medtr8g027920.2	0	|indole-3-aceticacid-amidosynthetase|HC|chr8:10244732-10241323|20130731	XP_004516415	0	PREDICTED:jasmonicacid-amidosynthetaseJAR1-like[Cicerarietinum]
evgevgevgvelvLoc14303d1764t2	185.319	1.26352	0.00767731	Medtr1g101390.1	7e-157	|F-boxproteinPP2-A13|HC|chr1:45798273-45801854|20130731	XP_003592304	3e-154	F-boxfamilyprotein[Medicagotruncatula]_x0001_gb|AES62555.1|F-boxfamilyprotein[Medicagotruncatula]
evgevgevgvelvLoc3979t1	138.297	1.26394	0.000305829	Medtr2g068950.1	2e-149	|2OG-Fe(II)oxygenasefamilyoxidoreductase|LC|chr2:28642769-28638752|20130731	XP_003596158	8e-147	1-aminocyclopropane-1-carboxylateoxidase-likeprotein[Medicagotruncatula]_x0001_gb|AES66409.1|1-aminocyclopropane-1-carboxylateoxidase-likeprotein[Medicagotruncatula]
evgevgevgvelvLoc5917d77869t1	695.022	1.26548	0.000375969	Medtr5g072620.1	0	|cinnamoyl-CoAreductase-likeprotein|HC|chr5:30922835-30926393|20130731	XP_003615816	0	Dihydroflavonol4-reductase-likeprotein[Medicagotruncatula]_x0001_gb|AES98774.1|Dihydroflavonol4-reductase-likeprotein[Medicagotruncatula]
evgevgevgvelvLoc29179d55574t1	165.995	1.27868	0.00870542	Medtr0655s0010.1	1e-20	|hypotheticalprotein|LC|scaffold0655:636-358|20130731	XP_003604755	2e-12	hypotheticalproteinMTR_4g017430[Medicagotruncatula]_x0001_gb|AES86952.1|hypotheticalproteinMTR_4g017430[Medicagotruncatula]
evgevgevgvelvLoc10807t4	441.003	1.28014	0.00449006	Medtr4g098870.2	0	|two-componentresponseregulator-APRR2-likeprotein|HC|chr4:40805833-40799452|20130731	XP_004508999	0	PREDICTED:two-componentresponseregulator-likeAPRR2-likeisoformX1[Cicerarietinum]_x0001_ref|XP_004509000.1|PREDICTED:two-componentresponseregulator-likeAPRR2-likeisoformX2[Cicerarietinum]
evgevgevgvelvLoc52431t1	136.324	1.28537	6.15885e-05	Medtr6g079090.1	4e-11	|diseaseresistanceprotein(TIR-NBS-LRRclass)|LC|chr6:29761538-29752605|20130731	XP_003620245	5e-10	Resistanceprotein[Medicagotruncatula]_x0001_gb|AES76463.1|Resistanceprotein[Medicagotruncatula]
evgevgevgvelvLoc7342t4	422.732	1.28706	0.000652901	Medtr3g053200.1	0	|diseaseresistanceprotein(CC-NBS-LRRclass)familyprotein|HC|chr3:21121992-21126814|20130731	XP_004513876	0	PREDICTED:probablediseaseresistanceproteinAt4g27220-like[Cicerarietinum]
evgevgevgvelvLoc213958ct1	123.072	1.28735	0.0246965	Medtr4g116330.1	0	|F-boxproteininteractiondomainprotein|LC|chr4:48157043-48152078|20130731	XP_003609494	0	F-boxprotein[Medicagotruncatula]_x0001_gb|AES91691.1|F-boxprotein[Medicagotruncatula]
evgevgevgvelvLoc14039t4	328.772	1.2886	0.0144621	Medtr1g114150.1	0	|transcriptionfactorjumonji(JmjC)domainprotein|HC|chr1:51495110-51508406|20130731	XP_003592704	0	Lysine-specificdemethylase3B[Medicagotruncatula]_x0001_ref|XP_003636728.1|Lysine-specificdemethylase3B[Medicagotruncatula]_x0001_gb|AES62955.1|Lysine-specificdemethylase3B[Medicagotruncatula]_x0001_gb|AES83866.1|Lysine-specificdemethylase3B[Medicagotruncatula]
evgevgevgvelvLoc12321t9	334.987	1.28931	1.12548e-05	Medtr8g064200.4	1e-127	|flavonolsynthase/flavanone3-hydroxylase|HC|chr8:26918519-26913601|20130731	AFK37891	4e-153	unknown[Medicagotruncatula]
evgevgevgvelvLoc29652t2	105.94	1.29573	0.00207069	Medtr2g104100.1	2e-06	|formamidopyrimidine-DNAglycosylase|HC|chr2:44854067-44847474|20130731
evgevgevgvelvLoc31506t1	29.002	1.29651	0.00749917	Medtr3g089880.1	5e-152	|pentatricopeptide(PPR)repeatprotein|HC|chr3:40854327-40856914|20130731	XP_003602124	2e-149	Pentatricopeptiderepeat-containingprotein[Medicagotruncatula]_x0001_gb|AES72375.1|Pentatricopeptiderepeat-containingprotein[Medicagotruncatula]
evgevgevgvelvLoc4454t6	2079.32	1.29788	0.0028085	Medtr8g037270.2	3e-161	|CCAAT-bindingtranscriptionfactor|HC|chr8:13844062-13848786|20130731	AFK49649	2e-146	nucleartranscriptionfactorYsubunitA7[Medicagotruncatula]
evgevgevgvelvLoc5857t50	209.765	1.31378	0.0168184	Medtr8g014700.1	0	|LRRreceptor-likekinaseplant-likeprotein,putative|LC|chr8:4687718-4694250|20130731	XP_003627063	0	Kinase-likeprotein[Medicagotruncatula]_x0001_gb|AET01539.1|Kinase-likeprotein[Medicagotruncatula]
evgevgevgvelvLoc19773d68596t2	397.037	1.31488	2.95922e-09	Medtr3g048920.2	1e-35	|citratesynthase3,peroxisomalprotein|HC|chr3:18169404-18175381|20130731	AFK34122	6e-33	unknown[Medicagotruncatula]
evgevgevgvelvLoc236t6	2817.12	1.31873	0.00128583	Medtr8g059275.3	1e-149	|Rpp4C4,putative|LC|chr8:20782997-20765328|20130731	XP_007134969	0	hypotheticalproteinPHAVU_010G091100g[Phaseolusvulgaris]_x0001_gb|ESW06963.1|hypotheticalproteinPHAVU_010G091100g[Phaseolusvulgaris]
evgevgevgvelvLoc29225d13417t1	72.1683	1.31881	0.0154801	Medtr8g059025.1	4e-12	|animalRPA1domainprotein|LC|chr8:20549873-20550376|20130731	XP_003619388	6e-08	hypotheticalproteinMTR_6g051890[Medicagotruncatula]_x0001_gb|AES75606.1|hypotheticalproteinMTR_6g051890[Medicagotruncatula]
evgevgevgvelvLoc12694d3831t1	177.959	1.3267	0.00404396	Medtr6g091830.1	2e-163	|F-boxprotein|HC|chr6:34603752-34606362|20130731	XP_003620884	9e-161	SIN3componenthistonedeacetylasecomplex[Medicagotruncatula]_x0001_gb|AES77102.1|SIN3componenthistonedeacetylasecomplex[Medicagotruncatula]
evgevgevgvelvLoc3861t7	822.852	1.33212	0.0228254	Medtr8g020630.1	7e-90	|germinfamily3protein|HC|chr8:7270320-7271524|20130731	XP_003627277	2e-87	Germin-likeprotein[Medicagotruncatula]_x0001_gb|AET01753.1|Germin-likeprotein[Medicagotruncatula]
evgevgevgvelvLoc11125t4	1593.17	1.34243	0.00435783	Medtr1g111000.1	0	|alpha-glucosidase|HC|chr1:50123028-50119122|20130731	XP_003536686	0	PREDICTED:alpha-xylosidase1-like[Glycinemax]
evgevgevgvelvLoc15317d1632t2	232.126	1.34689	0.0248053	Medtr6g049050.1	0	|F-boxprotein|HC|chr6:17774212-17775602|20130731	XP_004515125	2e-133	PREDICTED:SKP1-interactingpartner15-like[Cicerarietinum]
evgevgevgvelvLoc22535d59061t1	64.1342	1.35136	0.00656072	Medtr0019s0210.3	0	|pentatricopeptide(PPR)repeatprotein|LC|scaffold0019:127328-125664|20130731	XP_003621397	2e-180	Pentatricopeptiderepeat-containingprotein[Medicagotruncatula]_x0001_gb|AES77615.1|Pentatricopeptiderepeat-containingprotein[Medicagotruncatula]
evgevgevgvelvLoc14007d48820t1	147.701	1.35305	0.016099	Medtr7g018130.1	0	|tyrosinekinasefamilyprotein|HC|chr7:5820244-5823275|20130731	XP_004491887	5e-151	PREDICTED:receptor-likeproteinkinaseANXUR2-like[Cicerarietinum]
evgevgevgvelvLoc36913t1	273.511	1.35358	9.5839e-11	Medtr8g091830.2	1e-119	|myb-likeDNA-bindingdomainprotein|HC|chr8:38336712-38329855|20130731	XP_004504018	7e-122	PREDICTED:transcriptionfactorTFIIIBcomponentB''-like[Cicerarietinum]
evgevgevgvelvLoc4948d59316t2	222.767	1.35914	7.37711e-08	Medtr6g089570.1	0	|3-hydroxy-3-methylglutarylcoenzymeAsynthase|HC|chr6:22746750-22740317|20130731	XP_003620731	0	Hydroxymethylglutaryl-CoAsynthase[Medicagotruncatula]_x0001_gb|AES76949.1|Hydroxymethylglutaryl-CoAsynthase[Medicagotruncatula]
evgevgevgvelvLoc7100d1787t3	161.715	1.35966	0.0129151	Medtr2g072790.1	1e-91	|caffeicacidO-methyltransferase|HC|chr2:30756794-30753360|20130731	AFK33955	7e-88	unknown[Medicagotruncatula]
evgevgevgvelvLoc35842t1	124.289	1.36422	0.00277006	Medtr3g027045.1	1e-23	|hypotheticalprotein|LC|chr3:8360681-8359553|20130731	XP_003599044	4e-11	hypotheticalproteinMTR_3g027050[Medicagotruncatula]_x0001_gb|AES69295.1|hypotheticalproteinMTR_3g027050[Medicagotruncatula]
evgevgevgvelvLoc10370t3	64.8755	1.36783	0.0238148	Medtr7g071940.1	8e-123	|NBS-LRRtypediseaseresistanceprotein|HC|chr7:26709086-26705250|20130731	XP_003623515	3e-120	NBSresistanceprotein[Medicagotruncatula]_x0001_gb|AES79733.1|NBSresistanceprotein[Medicagotruncatula]
evgevgevgvelvLoc4044d2027t2	968.489	1.37051	0.00426284	Medtr7g011010.1	9e-96	|EFhandcalcium-bindingfamilyprotein|HC|chr7:2855249-2856166|20130731	XP_003621252	3e-93	Calcium-bindingproteinCML42[Medicagotruncatula]_x0001_gb|AES77470.1|Calcium-bindingproteinCML42[Medicagotruncatula]
evgevgevgvelvLoc12703t20	252.946	1.37315	8.82503e-06	Medtr8g032440.1	0	|diseaseresistanceprotein(TIR-NBS-LRRclass)|LC|chr8:12179053-12173922|20130731	XP_003627640	0	NBS-LRRresistance-likeprotein4T[Medicagotruncatula]_x0001_gb|AET02116.1|NBS-LRRresistance-likeprotein4T[Medicagotruncatula]
evgevgevgvelvLoc16531t4	282.834	1.37724	1.39604e-05	Medtr8g031600.1	5e-157	|NAD(P)-bindingrossmann-foldprotein|HC|chr8:11869295-11865125|20130731	NP_001242019	5e-130	uncharacterizedproteinLOC100803877[Glycinemax]_x0001_gb|ACU20340.1|unknown[Glycinemax]
evgevgevgvelvLoc1634d58719t3	196.097	1.37793	0.0212506	Medtr1g037370.1	0	|cytochromeP450familyprotein|HC|chr1:13793333-13789447|20130731	XP_007153084	0	hypotheticalproteinPHAVU_003G005500g[Phaseolusvulgaris]_x0001_gb|ESW25078.1|hypotheticalproteinPHAVU_003G005500g[Phaseolusvulgaris]
evgevgevgvelvLoc8233d39207t2	113.716	1.37814	0.0244156	Medtr5g065200.1	1e-165	|transcriptionfactorjumonji(JmjC)domainprotein|HC|chr5:27394826-27402110|20130731	XP_003615216	6e-161	Lysine-specificdemethylase3A[Medicagotruncatula]_x0001_gb|AES98174.1|Lysine-specificdemethylase3A[Medicagotruncatula]
evgevgevgvelvLoc20583t1	378.823	1.3864	0.00294601	Medtr1g022245.1	0	|P-loopnucleosidetriphosphatehydrolasesuperfamilyprotein|HC|chr1:6967614-6969410|20130731	XP_002275800	7e-166	PREDICTED:uncharacterizedproteinLOC100255946[Vitisvinifera]
evgevgevgvelvLoc10116t3utrorf	261.394	1.39041	0.00147003	Medtr0129s0050.1	0	|F-boxproteininteractiondomainprotein|LC|scaffold0129:9393-10933|20130731	XP_003637797	0	F-boxprotein[Medicagotruncatula]_x0001_gb|AES84935.1|F-boxprotein[Medicagotruncatula]
evgevgevgvelvLoc35972ct1	90.5318	1.39054	0.00413691	Medtr1g023260.3	5e-146	|salttolerance-likeprotein|HC|chr1:7448796-7450656|20130731	XP_003589351	2e-143	ZincfingerproteinCONSTANS-likeprotein[Medicagotruncatula]_x0001_ref|XP_003589354.1|ZincfingerproteinCONSTANS-likeprotein[Medicagotruncatula]_x0001_gb|ACJ84560.1|unknown[Medicagotruncatula]_x0001_gb|AES59602.1|ZincfingerproteinCONSTANS-likeprotein[Medicagotruncatula]_x0001_gb|AES
evgevgevgvelvLoc3288d266t1	1148.48	1.39413	0.000122285	Medtr3g102760.1	0	|3-oxo-delta(4,5)-steroid5-beta-reductase-likeprotein|HC|chr3:47346360-47347811|20130731	XP_003638459	0	Progesterone5-beta-reductase[Medicagotruncatula]_x0001_gb|AES85597.1|Progesterone5-beta-reductase[Medicagotruncatula]
evgevgevgvelvLoc11564t8	133.652	1.39863	0.000188192	Medtr7g051040.1	0	|LRRreceptor-likekinasefamilyprotein|LC|chr7:17847012-17850039|20130731	XP_003622700	0	(+)-delta-cadinenesynthase[Medicagotruncatula]_x0001_gb|AES78918.1|(+)-delta-cadinenesynthase[Medicagotruncatula]
evgevgevgvelvLoc15848t12	68.2786	1.40027	0.00440415	Medtr4g023490.1	2e-113	|DnaJ-classmolecularchaperone|LC|chr4:7937464-7943297|20130731	XP_003605065	6e-105	ChaperoneproteindnaJ[Medicagotruncatula]_x0001_gb|AES87262.1|ChaperoneproteindnaJ[Medicagotruncatula]
evgevgevgvelvLoc8597t18	108.499	1.40304	4.84195e-05	Medtr7g078770.1	0	|diseaseresistanceprotein(TIR-NBS-LRRclass),putative|LC|chr7:29821467-29816990|20130731	XP_003624057	0	TMVresistanceproteinN[Medicagotruncatula]_x0001_gb|AES80275.1|TMVresistanceproteinN[Medicagotruncatula]
evgevgevgvelvLoc106457ct1	67.1656	1.40425	0.00269467	Medtr7g090980.2	4e-69	|DNAtopoisomerase2-binding-likeprotein,putative|LC|chr7:35883366-35887589|20130731	XP_003625106	2e-66	DNAtopoisomerase2-bindingprotein[Medicagotruncatula]_x0001_gb|AES81324.1|DNAtopoisomerase2-bindingprotein[Medicagotruncatula]
evgevgevgvelvLoc1080d73736t6	5206.49	1.41197	0.00297659	Medtr8g016230.1	0	|beta-galactosidase|HC|chr8:5450125-5456641|20130731	NP_001266102	0	beta-galactosidase1-likeprecursor[Cicerarietinum]_x0001_emb|CAA07236.2|beta-galactosidaseprecursor[Cicerarietinum]
evgevgevgvelvLoc199406ct1	62.1434	1.41545	0.0185673	Medtr5g044170.1	0	|fasciclin-likearabinogalactanprotein|HC|chr5:19419900-19418773|20130731	XP_003614052	0	hypotheticalproteinMTR_5g044170[Medicagotruncatula]_x0001_gb|AES97010.1|hypotheticalproteinMTR_5g044170[Medicagotruncatula]
evgevgevgvelvLoc10774t4	1609.27	1.41762	0.00391435	Medtr1g062860.1	3e-167	|eukaryotic-typecarbonicanhydrase|HC|chr1:27543659-27539220|20130731	XP_003537009	1e-105	PREDICTED:bifunctionalmonodehydroascorbatereductaseandcarbonicanhydrasenectarin-3-like[Glycinemax]
evgevgevgvelvLoc172t11utrorf	1834.94	1.41892	0.000309882	Medtr1g053900.1	1e-90	|DUF761domainprotein|HC|chr1:22870671-22869609|20130731	XP_004497902	1e-62	PREDICTED:uncharacterizedproteinLOC101491350[Cicerarietinum]
evgevgevgvelvLoc1204t13	841.448	1.4261	1.09042e-28	Medtr8g037910.1	0	|flavincontainingmonooxygenaseFMOGS-OX-likeprotein|HC|chr8:14046363-14042504|20130731	XP_003627756	0	Dehydrosqualenedesaturase[Medicagotruncatula]_x0001_gb|AET02232.1|Dehydrosqualenedesaturase[Medicagotruncatula]
evgevgevgvelvLoc9600d77t1	53.6905	1.42813	0.00190344	Medtr5g056160.1	4e-169	|S1/P1nucleasefamilyprotein|HC|chr5:23152774-23142962|20130731	XP_003614608	2e-136	NucleaseS1[Medicagotruncatula]_x0001_gb|AES97566.1|NucleaseS1[Medicagotruncatula]
evgevgevgvelvLoc7817d34827t1	79.7895	1.42825	0.00114036	Medtr8g076660.1	3e-29	|amine-terminaloxidoreductase-likeprotein|HC|chr8:32511798-32511562|20130731	XP_004509322	2e-31	PREDICTED:uncharacterizedproteinLOC101508710[Cicerarietinum]
evgevgevgvelvLoc12023t6	320.214	1.43417	0.0168488	Medtr4g020550.1	0	|diseaseresistanceprotein(TIR-NBS-LRRclass)|LC|chr4:6551704-6540865|20130731	XP_003604856	0	NBS-containingresistance-likeprotein[Medicagotruncatula]_x0001_gb|AES87053.1|NBS-containingresistance-likeprotein[Medicagotruncatula]
evgevgevgvelvLoc21048d53215t1	44.7293	1.4357	0.00683698	Medtr1g027850.1	4e-14	|hypotheticalprotein|HC|chr1:9323590-9326542|20130731
evgevgevgvelvLoc10380t6	130.88	1.4374	0.0124026	Medtr7g056420.1	5e-169	|S-locuslectinkinasefamilyprotein|LC|chr7:19934346-19939785|20130731	XP_003611393	5e-97	F-box/LRR-repeatprotein[Medicagotruncatula]_x0001_gb|AES94351.1|F-box/LRR-repeatprotein[Medicagotruncatula]
evgevgevgvelvLoc8911t13	353.236	1.43994	0.000141187	Medtr3g062420.1	0	|LRRandNB-ARCdomaindiseaseresistanceprotein,putative|LC|chr3:28175773-28188696|20130731	XP_003600517	0	NBS/LRRresistanceprotein-likeprotein[Medicagotruncatula]_x0001_gb|AES70768.1|NBS/LRRresistanceprotein-likeprotein[Medicagotruncatula]
evgevgevgvelvLoc1854t3	241.842	1.44025	3.69678e-08	Medtr4g014320.1	0	|diseaseresistanceprotein(TIR-NBS-LRRclass)|LC|chr4:4020166-4015726|20130731	XP_003604544	0	Tir-nbs-lrrresistanceprotein[Medicagotruncatula]_x0001_gb|AES86741.1|Tir-nbs-lrrresistanceprotein[Medicagotruncatula]
evgevgevgvelvLoc21237t2	176.77	1.45606	0.0098431	Medtr2g096520.1	6e-150	|methyl-CpG-bindingdomainprotein|HC|chr2:41226649-41222559|20130731	ABD32284	2e-147	Methyl-CpGbinding[Medicagotruncatula]_x0001_gb|AFK39448.1|unknown[Medicagotruncatula]
evgevgevgvelvLoc7531t1	51.4538	1.45958	0.000614427	Medtr6g463330.1	3e-10	|cationdiffusionfacilitatorfamilytransporter|HC|chr6:21913825-21916862|20130731	XP_006405554	1e-16	hypotheticalproteinEUTSA_v10027647mg[Eutremasalsugineum]_x0001_gb|ESQ47007.1|hypotheticalproteinEUTSA_v10027647mg[Eutremasalsugineum]
evgevgevgvelvLoc17331d951t3	258.868	1.46026	0.0043127	Medtr7g058830.1	0	|Serine/Threoninekinase,plant-typeprotein|HC|chr7:21120221-21110707|20130731	XP_003622962	0	Kinase-likeprotein[Medicagotruncatula]_x0001_gb|AES79180.1|Kinase-likeprotein[Medicagotruncatula]
evgevgevgvelvLoc3050t53	2121.93	1.46036	8.808e-15	Medtr3g111740.1	0	|hypotheticalprotein|HC|chr3:52274077-52269700|20130731	XP_004501028	0	PREDICTED:calponinhomologydomain-containingproteinDDB_G0272472-like[Cicerarietinum]
evgevgevgvelvLoc15739d3426t1	256.356	1.46291	0.0139607	Medtr7g105890.1	0	|Myb/SANT-likeDNA-bindingdomainprotein|HC|chr7:42997850-42999610|20130731	XP_003610151	8e-133	hypotheticalproteinMTR_4g128540[Medicagotruncatula]_x0001_gb|AES92348.1|hypotheticalproteinMTR_4g128540[Medicagotruncatula]
evgevgevgvelvLoc2333t9	847.38	1.46792	2.12019e-06	Medtr0004s0510.1	1e-104	|smallheatshockprotein|HC|scaffold0004:246154-247504|20130731	AEK12766	3e-113	hsp23[Medicagosativa]
evgevgevgvelvLoc19950d10056t1	472.43	1.46871	0.0170177	Medtr4g062330.1	0	|exocystsubunitexo70familyprotein|HC|chr4:23130063-23127920|20130731	XP_003606598	0	Exocystcomplexcomponent[Medicagotruncatula]_x0001_gb|AES88795.1|Exocystcomplexcomponent[Medicagotruncatula]
evgevgevgvelvLoc996t6	377.817	1.47091	0.00113393	Medtr7g077340.1	2e-36	|Bowmanbirktrypsininhibitor|HC|chr7:29207054-29206470|20130731	XP_003623947	9e-34	Trypsininhibitor[Medicagotruncatula]_x0001_gb|AES80165.1|Trypsininhibitor[Medicagotruncatula]_x0001_gb|AFK37857.1|unknown[Medicagotruncatula]
evgevgevgvelvLoc8587d16739t1	84.0127	1.47494	0.0108593	Medtr4g076940.2	0	|white-brown-complexABCtransporterfamilyprotein|HC|chr4:29461008-29470841|20130731	XP_003607359	0	ABCtransporterGfamilymember[Medicagotruncatula]_x0001_gb|AES89556.1|ABCtransporterGfamilymember[Medicagotruncatula]
evgevgevgvelvLoc4407t17	245.863	1.47517	1.8494e-06	Medtr5g072840.1	0	|UDP-glucosyltransferasefamilyprotein|HC|chr5:31001473-31003345|20130731	XP_003615830	0	Cytokinin-O-glucosyltransferase[Medicagotruncatula]_x0001_gb|AES98788.1|Cytokinin-O-glucosyltransferase[Medicagotruncatula]
evgevgevgvelvLoc13896t3utrorf	24.3739	1.47804	0.0118268	Medtr2g083830.1	4e-140	|diseaseresistanceprotein(TIR-NBS-LRRclass),putative|LC|chr2:35184155-35180830|20130731	XP_003596679	6e-132	TIR-NBS-LRRtypediseaseresistanceprotein[Medicagotruncatula]_x0001_gb|AES66930.1|TIR-NBS-LRRtypediseaseresistanceprotein[Medicagotruncatula]
evgevgevgvelvLoc11067t3utrorf	113.7	1.48103	0.00709827	Medtr3g077620.3	4e-114	|phox(PX)domainprotein|HC|chr3:34884620-34891032|20130731	XP_003601248	2e-111	Pleckstrinhomologydomain-containingfamilyMmember[Medicagotruncatula]_x0001_gb|AES71499.1|Pleckstrinhomologydomain-containingfamilyMmember[Medicagotruncatula]
evgevgevgvelvLoc11900d67097t3	62.173	1.48413	0.0161851	Medtr5g045160.1	4e-35	|plant/T31B5-30protein|HC|chr5:19797004-19794564|20130731	XP_003614127	3e-32	hypotheticalproteinMTR_5g045160[Medicagotruncatula]_x0001_gb|AES97085.1|hypotheticalproteinMTR_5g045160[Medicagotruncatula]
evgevgevgvelvLoc3751t5	420.03	1.48582	0.0031407	Medtr3g452730.1	0	|receptor-likeprotein|LC|chr3:19333230-19335572|20130731	XP_003599915	0	Receptor-likeproteinkinase[Medicagotruncatula]_x0001_gb|AES70166.1|Receptor-likeproteinkinase[Medicagotruncatula]
evgevgevgvelvLoc18573t3	170.726	1.48856	1.56459e-06	Medtr6g089580.1	0	|molybdenumcofactorsulfurase|HC|chr6:22686628-22688514|20130731	XP_003620732	0	Molybdenumcofactorsulfurase[Medicagotruncatula]_x0001_gb|AES76950.1|Molybdenumcofactorsulfurase[Medicagotruncatula]
evgevgevgvelvLoc39249d13054t1	78.0401	1.49121	0.00536113	Medtr4g085760.1	0	|replicationfactor-Acarboxy-terminaldomainprotein|LC|chr4:33538359-33540924|20130731	XP_003607944	0	ReplicationproteinA70kDaDNA-bindingsubunit[Medicagotruncatula]_x0001_gb|AES90141.1|ReplicationproteinA70kDaDNA-bindingsubunit[Medicagotruncatula]
evgevgevgvelvLoc19629t2	96.8619	1.49511	0.0118803	Medtr5g091190.1	1e-85	|transmembraneprotein,putative|HC|chr5:39740774-39739208|20130731	AFK42607	4e-83	unknown[Medicagotruncatula]_x0001_gb|AFK45816.1|unknown[Medicagotruncatula]
evgevgevgvelvLoc10772t6	215.003	1.4974	0.00835473	Medtr5g090120.1	3e-07	|DEAD-boxATP-dependentRNAhelicase-likeprotein|HC|chr5:39247084-39252313|20130731
evgevgevgvelvLoc6451d56129t13	275.118	1.50274	2.08078e-05	Medtr6g033350.1	0	|MybDNA-bindingdomainprotein|HC|chr6:10695859-10698353|20130731	XP_004489933	4e-143	PREDICTED:uncharacterizedproteinLOC101505283isoformX5[Cicerarietinum]
evgevgevgvelvLoc14307t7	88.0015	1.50399	0.0213577	Medtr8g031630.1	6e-152	|NAD(P)-bindingrossmann-foldprotein|HC|chr8:11879242-11876985|20130731	NP_001242019	3e-124	uncharacterizedproteinLOC100803877[Glycinemax]_x0001_gb|ACU20340.1|unknown[Glycinemax]
evgevgevgvelvLoc16605t1	464.372	1.50859	0.000107718	Medtr8g016250.1	2e-08	|hypotheticalprotein|HC|chr8:5463605-5463811|20130731
evgevgevgvelvLoc6435t6	85.7813	1.51064	0.0217341	Medtr4g018860.1	4e-102	|PAR1protein|HC|chr4:5828279-5829710|20130731	XP_003604795	1e-99	hypotheticalproteinMTR_4g018860[Medicagotruncatula]_x0001_gb|AES86992.1|hypotheticalproteinMTR_4g018860[Medicagotruncatula]
evgevgevgvelvLoc17095d33388t1	229.151	1.51232	0.0108217	Medtr5g074740.1	0	|peroxidasefamilyprotein|HC|chr5:31762597-31760267|20130731	XP_003615979	0	Peroxidase[Medicagotruncatula]_x0001_gb|AES98937.1|Peroxidase[Medicagotruncatula]
evgevgevgvelvLoc32002d59817t1	84.3423	1.51345	0.000102778	Medtr3g451000.1	5e-16	|hypotheticalprotein|LC|chr3:17682062-17683574|20130731	XP_003599992	1e-12	hypotheticalproteinMTR_3g050170[Medicagotruncatula]_x0001_gb|AES70243.1|hypotheticalproteinMTR_3g050170[Medicagotruncatula]
evgevgevgvelvLoc13980t1	28.9643	1.51383	0.00475179	Medtr8g062130.1	1e-164	|diseaseresistanceprotein(TIR-NBS-LRRclass),putative|HC|chr8:25951919-25945564|20130731	XP_003628577	5e-162	Tir-nbs-lrrresistanceprotein[Medicagotruncatula]_x0001_gb|AET03053.1|Tir-nbs-lrrresistanceprotein[Medicagotruncatula]
evgevgevgvelvLoc23745t1	40.0299	1.51774	0.0031407	Medtr8g022990.1	3e-51	|lateembryogenesisabundantprotein|HC|chr8:8184408-8185979|20130731	XP_003627435	2e-48	hypotheticalproteinMTR_8g022990[Medicagotruncatula]_x0001_gb|AET01911.1|hypotheticalproteinMTR_8g022990[Medicagotruncatula]
evgevgevgvelvLoc47302d24407t1	15.1105	1.52053	0.0126743	Medtr5g089330.1	1e-56	|parvulin-typepeptidylprolylcis/transisomerase|LC|chr5:38822974-38812230|20130731	XP_003617234	9e-54	Peptidyl-prolylcis-transisomeraseC[Medicagotruncatula]_x0001_gb|AET00193.1|Peptidyl-prolylcis-transisomeraseC[Medicagotruncatula]
evgevgevgvelvLoc3097t15	626.295	1.52066	0.0220578	Medtr4g011630.1	0	|drugresistancetransporter-likeABCdomainprotein|HC|chr4:2881085-2890071|20130731	XP_004506879	0	PREDICTED:pleiotropicdrugresistanceprotein1-like[Cicerarietinum]
evgevgevgvelvLoc45207d13178t1	48.6607	1.52432	0.00491625	Medtr4g014160.1	1e-164	|LRRandNB-ARCdomaindiseaseresistanceprotein|LC|chr4:3932753-3935911|20130731	XP_003604530	1e-157	NBS-containingresistance-likeprotein[Medicagotruncatula]_x0001_gb|AES86727.1|NBS-containingresistance-likeprotein[Medicagotruncatula]
evgevgevgvelvLoc5302t33	390.15	1.52574	9.13479e-06	Medtr6g082870.1	0	|receptor-likekinase|LC|chr6:30958441-30961513|20130731	XP_006587495	0	PREDICTED:probablereceptor-likeproteinkinaseAt1g67000-likeisoformX1[Glycinemax]
evgevgevgvelvLoc14358d2504t1	172.194	1.53849	0.0218788	Medtr1g028290.1	0	|receptor-likekinase|HC|chr1:9493222-9496168|20130731	XP_004498440	0	PREDICTED:probablereceptor-likeproteinkinaseAt5g39030-like[Cicerarietinum]
evgevgevgvelvLoc3247t58	147.761	1.53899	5.95809e-06	Medtr6g471270.2	4e-153	|diseaseresistanceprotein(TIR-NBS-LRRclass)|LC|chr6:25546529-25549623|20130731	XP_003619902	1e-147	Diseaseresistanceprotein[Medicagotruncatula]_x0001_gb|AES76120.1|Diseaseresistanceprotein[Medicagotruncatula]
evgevgevgvelvLoc3331t11	48.6946	1.54196	0.0122088	Medtr6g072450.1	6e-125	|diseaseresistanceprotein(TIR-NBS-LRRclass)|LC|chr6:26802265-26807927|20130731	XP_003619957	2e-122	Resistance-geneprotein[Medicagotruncatula]_x0001_gb|AES76175.1|Resistance-geneprotein[Medicagotruncatula]
evgevgevgvelvLoc3204t13	7667.83	1.54474	0.00352068	Medtr8g018730.1	0	|seedlinoleate9S-lipoxygenase|HC|chr8:6454397-6448981|20130731	XP_003627201	0	Seedlipoxygenase[Medicagotruncatula]_x0001_gb|AET01677.1|Seedlipoxygenase[Medicagotruncatula]
evgevgevgvelvLoc10064t9	240.102	1.54723	0.00971202	Medtr4g070950.1	0	|LRRreceptor-likekinase|HC|chr4:26725169-26727552|20130731	AAW71475	0	CLV1-likereceptorkinase[Medicagotruncatula]
evgevgevgvelvLoc5997t7	618.598	1.5495	0.00529432	Medtr7g112040.1	9e-45	|proteindisulfideisomerase-likeprotein|HC|chr7:46064601-46061511|20130731	XP_004494538	2e-36	PREDICTED:probableproteindisulfide-isomeraseA6-likeisoformX1[Cicerarietinum]
evgevgevgvelvLoc106d42180t17utrorf	63.0157	1.55144	0.0102661	Medtr3g083080.1	8e-52	|hypotheticalprotein|LC|chr3:37492599-37493407|20130731	XP_003601565	3e-49	hypotheticalproteinMTR_3g083080[Medicagotruncatula]_x0001_gb|AES71816.1|hypotheticalproteinMTR_3g083080[Medicagotruncatula]
evgevgevgvelvLoc25680d1174t1	206.171	1.55347	0.00959106	Medtr3g101280.1	3e-18	|DUF572familyprotein|HC|chr3:46594322-46591914|20130731	XP_003617033	1e-16	Coiled-coildomain-containingprotein[Medicagotruncatula]_x0001_gb|AES99991.1|Coiled-coildomain-containingprotein[Medicagotruncatula]
evgevgevgvelvLoc302046cd625t1	21.4273	1.56298	0.0242987	Medtr1g012380.1	2e-123	|PPRcontainingplant-likeprotein|HC|chr1:2444546-2447496|20130731	XP_003588753	8e-121	Pentatricopeptiderepeat-containingprotein[Medicagotruncatula]_x0001_gb|AES59004.1|Pentatricopeptiderepeat-containingprotein[Medicagotruncatula]
evgevgevgvelvLoc16384d1750t2	31.8558	1.56583	0.0126035	Medtr1g057110.1	3e-67	|Kunitztypetrypsininhibitor/Alpha-fucosidase|HC|chr1:25084132-25083516|20130731	AFK42366	1e-22	unknown[Medicagotruncatula]
evgevgevgvelvLoc2199d790t1	151.123	1.56615	0.00316832	Medtr7g099240.1	2e-68	|transmembraneprotein,putative|LC|chr7:39786656-39785550|20130731	XP_003619431	1e-88	HATfamilydimerizationdomaincontainingprotein[Medicagotruncatula]_x0001_gb|AES75649.1|HATfamilydimerizationdomaincontainingprotein[Medicagotruncatula]
evgevgevgvelvLoc839d36467t3	824.858	1.56654	0.00218346	Medtr3g435480.1	0	|DOF-typezincfingerDNA-bindingfamilyprotein|HC|chr3:11626578-11623421|20130731	ACJ85660	0	unknown[Medicagotruncatula]
evgevgevgvelvLoc114602ct1	62.9076	1.56783	0.0158014	Medtr4g017860.1	2e-41	|SCFubiquitinligase,SKP1component|HC|chr4:5646317-5647329|20130731	XP_003636464	2e-24	SKP1-likeprotein[Medicagotruncatula]_x0001_gb|AES83602.1|SKP1-likeprotein[Medicagotruncatula]
evgevgevgvelvLoc14057t1	76.392	1.57164	0.0165583	Medtr6g066340.1	1e-33	|hypotheticalprotein|HC|chr6:24695354-24696670|20130731	XP_003615119	1e-75	ZincfingerMYM-typeprotein[Medicagotruncatula]_x0001_gb|AES98077.1|ZincfingerMYM-typeprotein[Medicagotruncatula]
evgevgevgvelvLoc1586t7	204.196	1.57316	0.020015	Medtr7g031440.1	3e-13	|transmembraneprotein,putative|LC|chr7:10954968-10955561|20130731	XP_003622211	2e-10	hypotheticalproteinMTR_7g031440[Medicagotruncatula]_x0001_gb|AES78429.1|hypotheticalproteinMTR_7g031440[Medicagotruncatula]
evgevgevgvelvLoc11757t4	79.9658	1.57839	0.0222144	Medtr3g010405.1	3e-07	|hypotheticalprotein|LC|chr3:2449935-2445820|20130731
evgevgevgvelvLoc10939d17069t3	51.5665	1.59333	0.00115383	Medtr8g046310.1	2e-169	|F-boxproteininteractiondomainprotein|LC|chr8:18140421-18139212|20130731	XP_003628254	9e-167	F-boxprotein[Medicagotruncatula]_x0001_gb|AET02730.1|F-boxprotein[Medicagotruncatula]
evgevgevgvelvLoc31402t2	20.2247	1.59394	0.0180383	Medtr6g065540.1	1e-121	|pentatricopeptide(PPR)repeatprotein|HC|chr6:24265034-24262613|20130731	XP_003619749	3e-119	Pentatricopeptiderepeat-containingprotein[Medicagotruncatula]_x0001_gb|AES75967.1|Pentatricopeptiderepeat-containingprotein[Medicagotruncatula]
evgevgevgvelvLoc14793d52741t2	1074.84	1.59485	0.00553652	Medtr8g104010.3	6e-17	|stomatalcytokinesisdefectiveprotein,putative|HC|chr8:43792477-43779326|20130731	XP_004512862	4e-14	PREDICTED:uncharacterizedproteinLOC101507359isoformX1[Cicerarietinum]
evgevgevgvelvLoc41788d12861t1	166.653	1.59493	0.00941381	Medtr5g033210.1	5e-26	|F-boxplant-likeprotein|HC|chr5:14316078-14311893|20130731	XP_003613137	6e-23	F-boxprotein[Medicagotruncatula]_x0001_gb|AES96095.1|F-boxprotein[Medicagotruncatula]
evgevgevgvelvLoc26732t3	148.087	1.60053	0.00648198	Medtr3g026290.1	4e-121	|leguminosinproline-richgroup669secretedpeptide|HC|chr3:8095999-8094532|20130731	AFK34236	3e-64	unknown[Medicagotruncatula]
evgevgevgvelvLoc36627t1	52.6972	1.60191	0.00103799	Medtr2g071890.1	2e-160	|diseaseresistanceprotein(CC-NBS-LRRclass)familyprotein|LC|chr2:30065606-30070807|20130731	XP_003598445	2e-57	Cc-nbsresistanceprotein[Medicagotruncatula]_x0001_gb|AES68696.1|Cc-nbsresistanceprotein[Medicagotruncatula]
evgevgevgvelvLoc18010d18182t1	72.0973	1.60635	2.27403e-05	Medtr6g092430.1	0	|F-box/RNIsuperfamilyprotein|LC|chr6:34800663-34798789|20130731	XP_003620921	0	F-boxfamily-3[Medicagotruncatula]_x0001_gb|AES77139.1|F-boxfamily-3[Medicagotruncatula]
evgevgevgvelvLoc19584t2	67.9927	1.60683	0.0133269	Medtr2g017970.1	7e-126	|fasciclindomainprotein|HC|chr2:5265732-5267208|20130731	XP_003593817	2e-121	Fasciclin-likearabinogalactanprotein[Medicagotruncatula]_x0001_gb|AES64068.1|Fasciclin-likearabinogalactanprotein[Medicagotruncatula]
evgevgevgvelvLoc606t4utrorf	206.507	1.6121	4.75746e-20	Medtr6g044110.1	3e-66	|hypotheticalprotein|LC|chr6:15284787-15280707|20130731	XP_003592968	5e-11	hypotheticalproteinMTR_2g006220[Medicagotruncatula]_x0001_gb|AES63219.1|hypotheticalproteinMTR_2g006220[Medicagotruncatula]
evgevgevgvelvLoc16201t4	97.4195	1.61658	0.0174236	Medtr8g432400.1	1e-84	|C2domainprotein|HC|chr8:12244976-12246049|20130731	AFK45660	2e-77	unknown[Medicagotruncatula]
evgevgevgvelvLoc1638t1	2477.18	1.62399	0.000576997	Medtr6g075210.1	0	|glutamatedecarboxylase|HC|chr6:27860179-27855656|20130731	AFK34235	0	unknown[Medicagotruncatula]
evgevgevgvelvLoc427d65375t2	199.717	1.6245	1.98076e-05	Medtr8g022050.1	4e-27	|nucleolysinTIAR-likeprotein|HC|chr8:7704241-7709952|20130731	XP_004510529	4e-25	PREDICTED:nucleolysinTIAR-like[Cicerarietinum]
evgevgevgvelvLoc14214d602t1	390.918	1.62463	0.0017015	Medtr8g107310.1	2e-16	|eukaryotictranslationinitiationfactor3subunitG|HC|chr8:45339610-45341085|20130731	XP_003631117	7e-14	Eukaryotictranslationinitiationfactor3subunit[Medicagotruncatula]_x0001_gb|AET05593.1|Eukaryotictranslationinitiationfactor3subunit[Medicagotruncatula]
evgevgevgvelvLoc1201t4	2321.2	1.62492	0.00740792	Medtr1g029850.1	0	|BTB/POZdomainplantprotein|HC|chr1:10376822-10380705|20130731	XP_004498343	4e-173	PREDICTED:BTB/POZdomain-containingproteinAt1g21780-likeisoformX2[Cicerarietinum]
evgevgevgvelvLoc14832d48048t1	203.832	1.62731	0.00922262	Medtr6g011810.1	0	|trypsin-likeserineprotease|HC|chr6:3524383-3530604|20130731	XP_004489389	0	PREDICTED:proteaseDo-like8,chloroplastic-likeisoformX1[Cicerarietinum]_x0001_ref|XP_004489390.1|PREDICTED:proteaseDo-like8,chloroplastic-likeisoformX2[Cicerarietinum]
evgevgevgvelvLoc55t58	903.759	1.63632	8.71152e-05	Medtr1g033080.1	6e-09	|pollenOleeIfamilyallergens|HC|chr1:11878922-11883894|20130731	XP_004498721	3e-11	PREDICTED:extensin-2-like[Cicerarietinum]
evgevgevgvelvLoc9074t18	762.993	1.6364	2.11426e-09	Medtr4g021690.1	0	|NBS-LRRtypediseaseresistanceprotein|LC|chr4:7129823-7126076|20130731	XP_003604945	0	NBSresistanceprotein[Medicagotruncatula]_x0001_gb|AES87142.1|NBSresistanceprotein[Medicagotruncatula]
evgevgevgvelvLoc10956t1	85.9096	1.63763	0.0186624	Medtr5g098960.1	0	|UDP-glucosyltransferasefamilyprotein|HC|chr5:43327556-43324497|20130731	XP_003618097	0	Cytokinin-O-glucosyltransferase[Medicagotruncatula]_x0001_gb|AET01056.1|Cytokinin-O-glucosyltransferase[Medicagotruncatula]
evgevgevgvelvLoc14202d26646t1	126.071	1.64255	5.69941e-05	Medtr6g015875.1	0	|COBRA-likeprotein2precursor|HC|chr6:5547932-5552304|20130731	XP_003552600	0	PREDICTED:proteinCOBRA-like[Glycinemax]
evgevgevgvelvLoc27689d1282t1	71.8332	1.64556	0.00482048	Medtr2g095400.1	0	|XH/XSdomainprotein,putative|HC|chr2:40749790-40753431|20130731	XP_003638053	0	GeneX-likeprotein[Medicagotruncatula]_x0001_gb|AES85191.1|GeneX-likeprotein[Medicagotruncatula]
evgevgevgvelvLoc10953t4	3433.78	1.65109	0.0158329	Medtr7g096340.1	0	|cytochromeP450family94protein|HC|chr7:38654452-38656449|20130731	XP_004493756	0	PREDICTED:cytochromeP45094A1-like[Cicerarietinum]
evgevgevgvelvLoc21311t4	51.6898	1.65231	0.00379472	Medtr1g007300.1	1e-166	|diseaseresistanceprotein(TIR-NBS-LRRclass)|LC|chr1:268696-264988|20130731	XP_003588443	7e-164	Diseaseresistance-likeprotein[Medicagotruncatula]_x0001_gb|AES58694.1|Diseaseresistance-likeprotein[Medicagotruncatula]
evgevgevgvelvLoc27644t1	199.452	1.65348	1.23384e-05	Medtr5g030600.1	0	|starchsynthase|HC|chr5:12980903-12972315|20130731	AFK34192	0	unknown[Medicagotruncatula]
evgevgevgvelvLoc11622d110t2	931.242	1.65578	0.0151601	Medtr1g062110.1	0	|leucoanthocyanidindioxygenase-likeprotein|HC|chr1:27121978-27126198|20130731	XP_003590434	0	Naringenin,2-oxoglutarate3-dioxygenase[Medicagotruncatula]_x0001_gb|AES60685.1|Naringenin,2-oxoglutarate3-dioxygenase[Medicagotruncatula]
evgevgevgvelvLoc17175t10	36.9723	1.6664	0.010828	Medtr3g452790.1	2e-150	|LRRreceptor-likekinase|LC|chr3:19391826-19394709|20130731	XP_003599884	1e-140	LRRreceptor-likeserine/threonine-proteinkinaseFLS2[Medicagotruncatula]_x0001_gb|AES70135.1|LRRreceptor-likeserine/threonine-proteinkinaseFLS2[Medicagotruncatula]
evgevgevgvelvLoc30119d2712t1	47.5473	1.6694	0.00114697	Medtr5g014560.1	3e-143	|basichelixloophelix(bHLH)DNA-bindingfamilyprotein|HC|chr5:4916233-4918487|20130731	XP_003611496	1e-140	TranscriptionfactorbHLH25[Medicagotruncatula]_x0001_gb|AES94454.1|TranscriptionfactorbHLH25[Medicagotruncatula]
evgevgevgvelvLoc3434d35770t2	524.078	1.66987	0.00185017	Medtr4g120410.1	0	|catalytic/proteinphosphatasetype2C|HC|chr4:49916027-49918669|20130731	AFK41200	0	unknown[Medicagotruncatula]
evgevgevgvelvLoc449t5	42.5458	1.67007	0.0241425	Medtr1g048720.1	1e-73	|transcriptionfactorORG2-likeprotein|HC|chr1:18792728-18791151|20130731	AFK45714	7e-70	unknown[Medicagotruncatula]
evgevgevgvelvLoc3364d2443t7	712.751	1.67542	0.00352068	Medtr6g464280.1	2e-174	|gibberellinreceptorGID1,putative|HC|chr6:22399378-22400902|20130731	ACJ84396	3e-171	unknown[Medicagotruncatula]_x0001_gb|AFK41836.1|unknown[Medicagotruncatula]
evgevgevgvelvLoc10547d48766t1	89.5149	1.67722	0.00449585	Medtr7g100590.1	2e-22	|AP2domaintranscriptionfactor|HC|chr7:40511169-40514488|20130731	XP_003625570	1e-19	Transcriptionfactor[Medicagotruncatula]_x0001_gb|AES81788.1|Transcriptionfactor[Medicagotruncatula]
evgevgevgvelvLoc16283d892t1	32.1932	1.67926	0.0198623	Medtr6g038730.1	1e-174	|diseaseresistancefamilyprotein/LRRprotein,putative|LC|chr6:13890399-13893951|20130731	XP_006600020	0	PREDICTED:LRRreceptor-likeserine/threonine-proteinkinaseGSO2-like[Glycinemax]
evgevgevgvelvLoc22436t5	22.1807	1.68379	0.0204111	Medtr0007s0070.1	6e-71	|diseaseresistanceprotein(NBS-LRRclass)familyprotein|LC|scaffold0007:33371-34918|20130731	XP_003589199	8e-38	Diseaseresistanceprotein[Medicagotruncatula]_x0001_gb|AES59450.1|Diseaseresistanceprotein[Medicagotruncatula]
evgevgevgvelvLoc11373d9051t2	1557.07	1.68853	0.00321163	Medtr6g033850.1	0	|heatshockcognate70kDa-likeprotein|LC|chr6:11198559-11195355|20130731	XP_006603029	0	PREDICTED:heatshockcognate70kDaprotein-likeisoformX2[Glycinemax]
evgevgevgvelvLoc31345d49690t1	19.1297	1.69898	0.00638532	Medtr6g023875.1	4e-101	|P-loopnucleosidetriphosphatehydrolasesuperfamilyprotein|HC|chr6:8418566-8425950|20130731	XP_004489609	1e-74	PREDICTED:fidgetin-likeprotein1-like[Cicerarietinum]
evgevgevgvelvLoc4548t10	587.425	1.70116	0.000973048	Medtr6g076090.1	0	|diseaseresistanceprotein(TIR-NBS-LRRclass),putative|LC|chr6:28098738-28094597|20130731	XP_003620103	0	Diseaseresistance-likeproteinGS3-4[Medicagotruncatula]_x0001_gb|AES76321.1|Diseaseresistance-likeproteinGS3-4[Medicagotruncatula]
evgevgevgvelvLoc23135t4	189.339	1.70438	0.000945615	Medtr1g015450.1	3e-52	|F-box-likeprotein|HC|chr1:3862292-3870164|20130731	XP_003588934	7e-50	F-box/LRR-repeatprotein[Medicagotruncatula]_x0001_gb|AES59185.1|F-box/LRR-repeatprotein[Medicagotruncatula]
evgevgevgvelvLoc27176t1	163.935	1.70438	0.0044963	Medtr5g098510.1	4e-141	|SNF1-relatedkinaseregulatorysubunitbeta-2|HC|chr5:43130795-43133383|20130731	XP_003618055	1e-138	5'-AMP-activatedproteinkinasesubunitbeta[Medicagotruncatula]_x0001_gb|AET01014.1|5'-AMP-activatedproteinkinasesubunitbeta[Medicagotruncatula]
evgevgevgvelvLoc38376d42823t1	39.2261	1.71307	0.00402959	Medtr6g008880.1	2e-18	|transmembraneprotein,putative|LC|chr6:2487142-2486465|20130731	XP_004516780	3e-17	PREDICTED:uncharacterizedproteinLOC101500847[Cicerarietinum]
evgevgevgvelvLoc369726ct1	17.4746	1.73524	0.00208661	Medtr2g072150.1	2e-78	|diseaseresistanceprotein(CC-NBS-LRRclass)familyprotein|LC|chr2:30276878-30282278|20130731	XP_003596329	6e-55	DiseaseresistanceproteinRFL1[Medicagotruncatula]_x0001_gb|AES66580.1|DiseaseresistanceproteinRFL1[Medicagotruncatula]
evgevgevgvelvLoc12448d83192t4	493.174	1.74185	5.3407e-07	Medtr6g078100.1	2e-105	|Kunitztypetrypsininhibitor/miraculin|HC|chr6:29335485-29334587|20130731	XP_003620172	7e-103	21kDaseedprotein[Medicagotruncatula]_x0001_gb|AES76390.1|21kDaseedprotein[Medicagotruncatula]
evgevgevgvelvLoc2666t12	276.86	1.74193	0.00200935	Medtr2g071960.1	0	|Rpp4C4|LC|chr2:30124658-30116437|20130731	XP_004492314	2e-163	PREDICTED:probablediseaseresistanceproteinAt4g27220-like[Cicerarietinum]
evgevgevgvelvLoc49805d65025t1	13.6873	1.74429	0.0229962	Medtr3g451840.1	4e-14	|Pol-likepolyprotein/retrotransposon,putative|LC|chr3:18857640-18856786|20130731	XP_004515949	2e-25	PREDICTED:uncharacterizedproteinLOC101504796[Cicerarietinum]
evgevgevgvelvLoc5171t1	2667.76	1.74541	5.6883e-06	Medtr3g112530.1	0	|C4-dicarboxylatetransporter/malicacidprotein|HC|chr3:52779592-52781734|20130731	XP_006473900	1e-142	PREDICTED:S-typeanionchannelSLAH1-like[Citrussinensis]
evgevgevgvelvLoc25160d1436t1	29.179	1.75996	0.0166737	Medtr8g052190.2	0	|cysteine-richRLK(receptor-likekinase)protein|LC|chr8:19404047-19408197|20130731	XP_003628313	0	Serine/threonineproteinkinase[Medicagotruncatula]_x0001_gb|AET02789.1|Serine/threonineproteinkinase[Medicagotruncatula]
evgevgevgvelvLoc1081t58	410.798	1.76069	0.00912455	Medtr4g020590.1	0	|diseaseresistanceprotein(TIR-NBS-LRRclass),putative|LC|chr4:6594472-6586360|20130731	XP_003604857	0	NBS-LRRresistanceprotein[Medicagotruncatula]_x0001_gb|AES87054.1|NBS-LRRresistanceprotein[Medicagotruncatula]
evgevgevgvelvLoc2879t10	1487.84	1.77228	0.0169782	Medtr1g015970.1	0	|fructanexohydrolase|HC|chr1:4139183-4135963|20130731	XP_003588978	0	Beta-fructofuranosidase,insolubleisoenzyme[Medicagotruncatula]_x0001_gb|AES59229.1|Beta-fructofuranosidase,insolubleisoenzyme[Medicagotruncatula]
evgevgevgvelvLoc26800t5	57.0981	1.77804	0.0103944	Medtr3g056620.1	1e-101	|NB-ARCdomaindiseaseresistanceprotein|LC|chr3:22636677-22632962|20130731	XP_003600282	2e-98	Diseaseresistanceprotein[Medicagotruncatula]_x0001_gb|AES70533.1|Diseaseresistanceprotein[Medicagotruncatula]
evgevgevgvelvLoc17587t3	196.109	1.78478	0.000446899	Medtr4g071390.1	0	|MATEeffluxfamilyprotein|HC|chr4:26954804-26949603|20130731	XP_003607029	0	Enhanceddiseasesusceptibility[Medicagotruncatula]_x0001_gb|AES89226.1|Enhanceddiseasesusceptibility[Medicagotruncatula]
evgevgevgvelvLoc2539t7	203.698	1.786	2.54063e-06	Medtr1g010220.1	0	|wall-associatedreceptorkinase-likeprotein|LC|chr1:1818180-1815272|20130731	XP_004498620	0	PREDICTED:wall-associatedreceptorkinase3-like[Cicerarietinum]
evgevgevgvelvLoc17595t2utrorf	28.2578	1.79349	0.011419	Medtr8g052190.1	2e-175	|cysteine-richRLK(receptor-likekinase)protein|LC|chr8:19404081-19408197|20130731	XP_003628313	1e-172	Serine/threonineproteinkinase[Medicagotruncatula]_x0001_gb|AET02789.1|Serine/threonineproteinkinase[Medicagotruncatula]
evgevgevgvelvLoc6392t10utrorf	25.4632	1.7941	0.00429525	Medtr8g061160.1	5e-09	|hypotheticalprotein|LC|chr8:21201465-21201761|20130731	XP_003533374	2e-77	PREDICTED:uncharacterizedproteinLOC100812827[Glycinemax]
evgevgevgvelvLoc18823t9	82.6089	1.8015	0.00470807	Medtr2g072030.1	0	|diseaseresistanceprotein(CC-NBS-LRRclass)familyprotein|LC|chr2:30192197-30181088|20130731	XP_002512305	3e-90	phosphoproteinphosphatase,putative[Ricinuscommunis]_x0001_gb|EEF49757.1|phosphoproteinphosphatase,putative[Ricinuscommunis]
evgevgevgvelvLoc18510t5	71.2267	1.8037	0.00326287	Medtr6g075440.1	0	|cyclicnucleotidegatedchannelprotein|HC|chr6:28025576-28036424|20130731	XP_003610842	0	Cyclicnucleotidegatedchannel[Medicagotruncatula]_x0001_gb|AES93800.1|Cyclicnucleotidegatedchannel[Medicagotruncatula]
evgevgevgvelvLoc13651t7	30.8225	1.80875	0.000634765	Medtr7g062770.1	6e-151	|L-typelectin-domainreceptorkinaseIV.2-likeprotein|HC|chr7:22840712-22838586|20130731	AAR11298	2e-144	lectin-likereceptorkinase7;1[Medicagotruncatula]
evgevgevgvelvLoc24628d5954t2	31.4015	1.80992	0.0174554	Medtr2g075700.1	1e-165	|WRKYDNA-bindingdomainprotein|HC|chr2:31663226-31658410|20130731	XP_003596301	5e-163	WRKYtranscriptionfactor[Medicagotruncatula]_x0001_gb|AES66552.1|WRKYtranscriptionfactor[Medicagotruncatula]
evgevgevgvelvLoc11388d48979t1	488.619	1.81246	0.011618	Medtr2g090525.5	2e-180	|protonpumpinteractor,putative|HC|chr2:38636263-38639430|20130731	XP_004487376	4e-118	PREDICTED:protonpump-interactor1-like[Cicerarietinum]
evgevgevgvelvLoc43090d69966t1	79.7191	1.8125	0.00146989	Medtr5g048560.1	3e-22	|transmembraneprotein,putative|LC|chr5:21253619-21256479|20130731	AFK34170	6e-30	unknown[Medicagotruncatula]
evgevgevgvelvLoc36640t1	57.8716	1.81435	2.41741e-05	Medtr2g096570.1	9e-43	|corehistoneH2A/H2B/H3/H4|HC|chr2:41245010-41243919|20130731	XP_003597343	6e-40	HistoneH2A[Medicagotruncatula]_x0001_sp|Q2HU65.1|H2A2_MEDTRRecName:Full=ProbablehistoneH2A.2_x0001_gb|ABD32280.1|HistoneH2A;Histone-fold[Medicagotruncatula]_x0001_gb|AES67594.1|HistoneH2A[Medicagotruncatula]_x0001_gb|AFK48361.1|unknown[Medicagotruncatula]_x0001_gb|AFK48541.1|unknown[M
evgevgevgvelvLoc12133t5	127.441	1.81482	7.72519e-05	Medtr7g077430.1	0	|endonucleaseorglycosylhydrolase|LC|chr7:29250695-29255187|20130731	XP_003626882	0	hypotheticalproteinMTR_8g011570[Medicagotruncatula]_x0001_gb|AET01358.1|hypotheticalproteinMTR_8g011570[Medicagotruncatula]
evgevgevgvelvLoc29475t2	141.743	1.81642	0.0141333	Medtr3g030080.1	6e-125	|F-boxSKIP23-likeprotein|LC|chr3:9493739-9496078|20130731	XP_003599200	2e-122	F-boxprotein[Medicagotruncatula]_x0001_gb|AES69451.1|F-boxprotein[Medicagotruncatula]
evgevgevgvelvLoc2923d66984t1	173.279	1.81938	0.0175763	Medtr3g110320.1	0	|glycosidehydrolasefamily18protein|HC|chr3:51483333-51481194|20130731	AFK43712	0	unknown[Medicagotruncatula]
evgevgevgvelvLoc12650d9193t1	177.845	1.8209	0.00565304	Medtr3g464030.1	0	|diseaseresistanceprotein(TIR-NBS-LRRclass)|LC|chr3:25719727-25724275|20130731	XP_007144495	0	hypotheticalproteinPHAVU_007G160900g[Phaseolusvulgaris]_x0001_gb|ESW16489.1|hypotheticalproteinPHAVU_007G160900g[Phaseolusvulgaris]
evgevgevgvelvLoc13082d9175t1	311.909	1.82245	3.66147e-06	Medtr0027s0230.1	7e-92	|cytosolicclassIsmallheatshockprotein|HC|scaffold0027:123684-122632|20130731	AFK35224	2e-89	unknown[Medicagotruncatula]
evgevgevgvelvLoc27215t1	13.6906	1.82298	0.00668333	Medtr3g082180.1	9e-76	|vacuolarcation/protonexchanger3|HC|chr3:37092713-37096025|20130731	XP_004502099	3e-74	PREDICTED:vacuolarcation/protonexchanger2-like[Cicerarietinum]
evgevgevgvelvLoc6798d48350t1	83.2138	1.82673	0.0248053	Medtr4g117020.1	0	|cysteine-richRLK(receptor-likekinase)protein|HC|chr4:48471237-48467032|20130731	XP_007154919	6e-172	hypotheticalproteinPHAVU_003G158700g[Phaseolusvulgaris]_x0001_gb|ESW26913.1|hypotheticalproteinPHAVU_003G158700g[Phaseolusvulgaris]
evgevgevgvelvLoc102047ct1	70.1797	1.83394	2.59348e-05	Medtr3g056160.1	0	|RNA-bindingdomainCCCH-typezincfingerprotein|LC|chr3:22346532-22343026|20130731	XP_003600264	0	ZincfingerCCCHdomain-containingprotein[Medicagotruncatula]_x0001_gb|AES70515.1|ZincfingerCCCHdomain-containingprotein[Medicagotruncatula]
evgevgevgvelvLoc23638t1	34.2236	1.83523	0.0016067	Medtr4g013375.1	1e-72	|diseaseresistanceprotein(TIR-NBS-LRRclass)|LC|chr4:3825990-3815335|20130731	XP_003604511	6e-67	Tir-nbs-lrrresistanceprotein[Medicagotruncatula]_x0001_gb|AES86708.1|Tir-nbs-lrrresistanceprotein[Medicagotruncatula]
evgevgevgvelvLoc12240d74964t1	47.0632	1.84775	0.0170393	Medtr3g010870.2	3e-156	|F-boxproteininteractiondomainprotein|LC|chr3:2630304-2634569|20130731	XP_003598372	4e-113	F-box/kelch-repeatprotein[Medicagotruncatula]_x0001_gb|AES68623.1|F-box/kelch-repeatprotein[Medicagotruncatula]
evgevgevgvelvLoc129029cd867t1	18.3706	1.851	0.00261365	Medtr4g071360.1	7e-70	|hypotheticalprotein|LC|chr4:26938150-26938656|20130731	ABD32892	7e-82	IMPdehydrogenase/GMPreductase,related[Medicagotruncatula]_x0001_gb|ABN08915.1|IMPdehydrogenase/GMPreductase,related[Medicagotruncatula]
evgevgevgvelvLoc70734t1	12.3583	1.85157	0.0176285	Medtr3g035600.1	3e-89	|photosystemIP700chlorophyllAapoproteinA2|HC|chr3:13215683-13220763|20130731	XP_003599572	1e-86	PhotosystemIP700chlorophyllaapoprotein[Medicagotruncatula]_x0001_gb|AES69823.1|PhotosystemIP700chlorophyllaapoprotein[Medicagotruncatula]
evgevgevgvelvLoc6938t10	258.141	1.85886	2.46504e-06	Medtr3g080590.1	3e-64	|hypotheticalprotein|LC|chr3:36467363-36467839|20130731	CAN64548	3e-132	hypotheticalproteinVITISV_026047[Vitisvinifera]
evgevgevgvelvLoc24240t3	181.281	1.86095	1.38179e-05	Medtr8g077940.1	7e-19	|GRASfamilytranscriptionfactor|HC|chr8:33202769-33205096|20130731	XP_004509243	2e-16	PREDICTED:scarecrow-likeprotein15-like[Cicerarietinum]
evgevgevgvelvLoc11797t5	77.3683	1.86261	0.00366604	Medtr7g010360.1	2e-170	|RNArecognitionmotif,a.k.a.RRM,RBDprotein|LC|chr7:2533493-2542856|20130731	ABD33357	2e-169	RNA-bindingregionRNP-1(RNArecognitionmotif)[Medicagotruncatula]
evgevgevgvelvLoc6772d2622t20	171.531	1.86584	6.43831e-06	Medtr8g013560.1	0	|G-typelectinS-receptor-likeSerine/Threonine-kinase|LC|chr8:4124466-4119594|20130731	XP_003626970	0	Cysteine-richreceptor-likeproteinkinase[Medicagotruncatula]_x0001_gb|AET01446.1|Cysteine-richreceptor-likeproteinkinase[Medicagotruncatula]
evgevgevgvelvLoc7224t4	23.4448	1.87099	0.0218679	Medtr3g435210.1	6e-115	|LRRandNB-ARCdomaindiseaseresistanceprotein|LC|chr3:11491738-11487418|20130731	XP_003613519	2e-110	Leucine-richrepeatproteinsoc-2-likeprotein[Medicagotruncatula]_x0001_gb|AES96477.1|Leucine-richrepeatproteinsoc-2-likeprotein[Medicagotruncatula]
evgevgevgvelvLoc21193t1	35.8196	1.87102	0.0190775	Medtr5g073900.1	4e-157	|exocystsubunitexo70familyprotein|HC|chr5:31402150-31403345|20130731	XP_003615914	2e-154	Leucinezipperprotein[Medicagotruncatula]_x0001_gb|AES98872.1|Leucinezipperprotein[Medicagotruncatula]
evgevgevgvelvLoc28261d43487t1	39.7598	1.87427	0.000511124	Medtr7g063720.1	2e-42	|DUF674familyprotein|LC|chr7:23262750-23261916|20130731	XP_004491999	4e-14	PREDICTED:uncharacterizedproteinLOC101501027[Cicerarietinum]
evgevgevgvelvLoc13369t5	19.3133	1.87485	0.00974302	Medtr7g451470.1	2e-21	|PPRcontainingplant-likeprotein|LC|chr7:17351106-17346828|20130731	XP_003617309	2e-18	hypotheticalproteinMTR_5g090200[Medicagotruncatula]_x0001_gb|AET00268.1|hypotheticalproteinMTR_5g090200[Medicagotruncatula]
evgevgevgvelvLoc15100t5	60.3325	1.87976	0.00267919	Medtr6g077640.1	9e-167	|diseaseresistanceprotein(TIR-NBS-LRRclass)|HC|chr6:28491904-28486386|20130731	XP_003620137	3e-164	Resistanceprotein[Medicagotruncatula]_x0001_gb|AES76355.1|Resistanceprotein[Medicagotruncatula]
evgevgevgvelvLoc6874t4	173.576	1.88263	1.89855e-10	Medtr8g064200.1	3e-128	|flavonolsynthase/flavanone3-hydroxylase|HC|chr8:26915661-26913601|20130731	XP_003524845	1e-158	PREDICTED:proteinSRG1-like[Glycinemax]
evgevgevgvelvLoc212546ct1	17.4368	1.88281	0.00910095	Medtr1g096270.1	5e-52	|LRRreceptor-likekinasefamilyprotein|HC|chr1:43341065-43337297|20130731	XP_004496359	4e-51	PREDICTED:leucine-richrepeatreceptor-liketyrosine-proteinkinaseAt2g41820-like[Cicerarietinum]
evgevgevgvelvLoc10827t11	157.784	1.88962	5.38257e-05	Medtr2g436590.1	0	|condensin-2complexsubunitD3|HC|chr2:14240526-14233918|20130731	XP_004487844	0	PREDICTED:condensin-2complexsubunitD3-like[Cicerarietinum]
evgevgevgvelvLoc18101t2	85.3957	1.89043	0.0013418	Medtr7g033950.1	6e-40	|hypotheticalprotein|HC|chr7:12510835-12509838|20130731	XP_004488260	0	PREDICTED:uncharacterizedproteinLOC101500695[Cicerarietinum]
evgevgevgvelvLoc17209t1	300.246	1.89316	0.019371	Medtr8g074350.1	2e-164	|Chitinase(ClassIb)/Hevein|HC|chr8:31442722-31445255|20130731	XP_003629192	7e-162	Endochitinase[Medicagotruncatula]_x0001_gb|AET03668.1|Endochitinase[Medicagotruncatula]
evgevgevgvelvLoc36589d29233t1	51.2692	1.89357	0.00407576	Medtr3g027200.1	7e-144	|NB-ARCdomaindiseaseresistanceprotein|LC|chr3:8455781-8451620|20130731	XP_003599057	3e-141	Cc-nbsresistanceprotein[Medicagotruncatula]_x0001_gb|AES69308.1|Cc-nbsresistanceprotein[Medicagotruncatula]
evgevgevgvelvLoc20720t5	36.4798	1.89569	0.000966856	Medtr3g032200.1	5e-139	|LRRandNB-ARCdomaindiseaseresistanceprotein,putative|LC|chr3:10126122-10130750|20130731	XP_003599363	2e-136	NBS-LRRtypediseaseresistanceprotein[Medicagotruncatula]_x0001_gb|AES69614.1|NBS-LRRtypediseaseresistanceprotein[Medicagotruncatula]
evgevgevgvelvLoc10622t3	71.9914	1.90121	0.000132078	Medtr7g033990.1	8e-172	|cyclin-likeF-boxprotein|LC|chr7:12539804-12541944|20130731	XP_003622277	6e-97	F-box/FBD/LRR-repeatprotein[Medicagotruncatula]_x0001_gb|AES78495.1|F-box/FBD/LRR-repeatprotein[Medicagotruncatula]
evgevgevgvelvLoc13632t9	241.862	1.9103	0.00195679	Medtr6g038220.1	0	|UDP-glucosyltransferasefamilyprotein|HC|chr6:13686089-13689024|20130731	XP_004489724	7e-166	PREDICTED:UDP-glycosyltransferase74E2-like[Cicerarietinum]
evgevgevgvelvLoc33729t3	29.8006	1.91384	0.000223672	Medtr7g034090.1	1e-60	|F-box/RNI/FBD-likedomainprotein|HC|chr7:12634735-12638236|20130731	XP_003603394	5e-42	F-box/FBD/LRR-repeatprotein[Medicagotruncatula]_x0001_gb|AES73645.1|F-box/FBD/LRR-repeatprotein[Medicagotruncatula]
evgevgevgvelvLoc27464t1	116.852	1.91871	1.07488e-05	Medtr1g051895.2	2e-30	|calcium-bindingEF-handprotein|HC|chr1:20793275-20788287|20130731	XP_004516372	2e-27	PREDICTED:LOWQUALITYPROTEIN:probablecalcium-bindingproteinCML49-like[Cicerarietinum]
evgevgevgvelvLoc34029d5933t1	32.0284	1.92014	0.00105665	Medtr2g071820.1	3e-84	|LRRandNB-ARCdomaindiseaseresistanceprotein|LC|chr2:30006225-30010652|20130731	XP_003596329	2e-55	DiseaseresistanceproteinRFL1[Medicagotruncatula]_x0001_gb|AES66580.1|DiseaseresistanceproteinRFL1[Medicagotruncatula]
evgevgevgvelvLoc8669d1469t1	550.051	1.92664	0.00139786	Medtr1g094040.1	5e-23	|hypotheticalprotein|LC|chr1:42159025-42158606|20130731	XP_003591858	2e-20	hypotheticalproteinMTR_1g094040[Medicagotruncatula]_x0001_gb|AES62109.1|hypotheticalproteinMTR_1g094040[Medicagotruncatula]
evgevgevgvelvLoc2158t1	255.318	1.93056	0.000102243	Medtr1g008050.1	0	|gamma-irradiationandmitomycinCinducedprotein,putative|HC|chr1:683455-698554|20130731	XP_004498513	0	PREDICTED:uncharacterizedproteinLOC101490815[Cicerarietinum]
evgevgevgvelvLoc39872d2029t1	37.7152	1.93656	0.0249739	Medtr3g085590.1	5e-37	|nucleoporincomplexsubunit54|HC|chr3:38683674-38688680|20130731	XP_003601806	1e-34	NuclearporecomplexproteinNup54[Medicagotruncatula]_x0001_gb|AES72057.1|NuclearporecomplexproteinNup54[Medicagotruncatula]
evgevgevgvelvLoc288038ct1	40.0391	1.93744	6.87032e-07	Medtr2g088290.1	5e-35	|S54familypeptidase|LC|chr2:37206799-37206087|20130731	XP_003596981	2e-32	Membraneprotein[Medicagotruncatula]_x0001_gb|AES67232.1|Membraneprotein[Medicagotruncatula]
evgevgevgvelvLoc48105t1	94.5508	1.94112	0.00333312	Medtr6g072515.1	6e-11	|hypotheticalprotein|HC|chr6:26852904-26853960|20130731	XP_003619963	1e-06	Resistancegeneanalogprotein[Medicagotruncatula]_x0001_gb|AES76181.1|Resistancegeneanalogprotein[Medicagotruncatula]
evgevgevgvelvLoc5856t8	54.8095	1.95169	1.833e-07	Medtr6g018360.1	3e-130	|F-boxprotein|LC|chr6:7027741-7024525|20130731	XP_003618742	1e-127	F-boxprotein[Medicagotruncatula]_x0001_gb|AES74960.1|F-boxprotein[Medicagotruncatula]
evgevgevgvelvLoc25476d21702t1	35.9056	1.95693	0.0176829	Medtr6g084640.1	5e-14	|dehydrin|HC|chr6:31788676-31786630|20130731	AEV52286	2e-13	Y2K4dehydrinvariantG3,partial[Medicagosativa]
evgevgevgvelvLoc12233d13779t2	32.8799	1.95924	0.00833878	Medtr3g058880.4	2e-124	|diseaseresistanceprotein(TIR-NBS-LRRclass)|HC|chr3:23501701-23490353|20130731	XP_004516106	1e-117	PREDICTED:TMVresistanceproteinN-likeisoformX1[Cicerarietinum]_x0001_ref|XP_004516107.1|PREDICTED:TMVresistanceproteinN-likeisoformX2[Cicerarietinum]
evgevgevgvelvLoc12853t2	291.164	1.96056	0.000639395	Medtr6g073110.1	3e-129	|aldo/ketoreductasefamilyoxidoreductase|HC|chr6:27157807-27160182|20130731	XP_004513330	1e-152	PREDICTED:methylecgononereductase-likeisoformX1[Cicerarietinum]_x0001_ref|XP_004513331.1|PREDICTED:methylecgononereductase-likeisoformX2[Cicerarietinum]_x0001_ref|XP_004513332.1|PREDICTED:methylecgononereductase-likeisoformX3[Cicerarietinum]
evgevgevgvelvLoc10467t2	400.057	1.96164	3.14172e-09	Medtr0288s0020.1	0	|UDP-glucosyltransferasefamilyprotein|HC|scaffold0288:2001-3854|20130731	XP_003618671	0	Cytokinin-O-glucosyltransferase[Medicagotruncatula]_x0001_gb|AES74889.1|Cytokinin-O-glucosyltransferase[Medicagotruncatula]
evgevgevgvelvLoc30747d1783t2	141.735	1.96341	0.00648198	Medtr3g025840.1	2e-16	|phosphoserinephosphatase|HC|chr3:7874115-7880613|20130731	XP_003598991	1e-13	Phosphoserinephosphatase[Medicagotruncatula]_x0001_gb|AES69242.1|Phosphoserinephosphatase[Medicagotruncatula]_x0001_gb|AFK47305.1|unknown[Medicagotruncatula]
evgevgevgvelvLoc6612d55827t8	293.935	1.97634	1.03481e-06	Medtr6g071430.2	0	|diseaseresistanceprotein(TIR-NBS-LRRclass)|LC|chr6:26142624-26148549|20130731	XP_003619894	0	Diseaseresistance-likeprotein[Medicagotruncatula]_x0001_gb|AES76112.1|Diseaseresistance-likeprotein[Medicagotruncatula]
evgevgevgvelvLoc41738d23196t1	11.9773	1.98071	0.0113778	Medtr1g083640.1	3e-79	|FAR1DNA-bindingdomainprotein|HC|chr1:37222153-37223013|20130731	XP_003591180	1e-76	FAR1-relatedprotein[Medicagotruncatula]_x0001_gb|ABD28345.2|hypotheticalproteinMtrDRAFT_AC147963g30v2[Medicagotruncatula]_x0001_gb|AES61431.1|FAR1-relatedprotein[Medicagotruncatula]
evgevgevgvelvLoc14237t1	91.9586	1.98692	2.59199e-05	Medtr5g089140.1	9e-78	|agenetdomainprotein|HC|chr5:38743787-38743347|20130731	XP_003617216	4e-75	hypotheticalproteinMTR_5g089140[Medicagotruncatula]_x0001_gb|AET00175.1|hypotheticalproteinMTR_5g089140[Medicagotruncatula]
evgevgevgvelvLoc6938t3	27.8713	1.98905	0.0184637	Medtr3g058220.1	0	|cytochromeP450family71protein|HC|chr3:23026030-23023886|20130731	XP_003530792	0	PREDICTED:cytochromeP45071D9-like[Glycinemax]
evgevgevgvelvLoc10436t7	148.532	1.99119	1.13276e-14	Medtr3g056380.1	0	|LRRandNB-ARCdomaindiseaseresistanceprotein|LC|chr3:22469243-22464862|20130731	XP_003600282	0	Diseaseresistanceprotein[Medicagotruncatula]_x0001_gb|AES70533.1|Diseaseresistanceprotein[Medicagotruncatula]
evgevgevgvelvLoc8415d64226t1	221.069	1.99259	0.00390792	Medtr7g070280.1	0	|ARMrepeatprotein|HC|chr7:25934408-25940277|20130731	XP_003623391	0	Integratorcomplexsubunit[Medicagotruncatula]_x0001_gb|AES79609.1|Integratorcomplexsubunit[Medicagotruncatula]
evgevgevgvelvLoc3854t7	954.725	2.00172	1.65359e-05	Medtr6g078450.1	0	|glycosidehydrolasefamily1protein|HC|chr6:29462673-29455806|20130731	XP_003620203	0	Beta-glucosidaseD4[Medicagotruncatula]_x0001_gb|AES76421.1|Beta-glucosidaseD4[Medicagotruncatula]
evgevgevgvelvLoc17831t1	233.744	2.00353	0.000440958	Medtr6g005360.1	1e-75	|germinfamilyprotein|HC|chr6:718445-717382|20130731	XP_003618167	4e-73	Germin-likeprotein[Medicagotruncatula]_x0001_gb|AES74385.1|Germin-likeprotein[Medicagotruncatula]
evgevgevgvelvLoc2404t1	433.256	2.00409	0.0099463	Medtr3g034030.1	6e-61	|diseaseresistance-responsive,dirigentdomainprotein|HC|chr3:10970646-10971369|20130731	AFK43475	1e-96	unknown[Medicagotruncatula]
evgevgevgvelvLoc11328t1	344.384	2.00554	0.0191272	Medtr3g465300.1	0	|cytochromeP450familyprotein|HC|chr3:26408512-26411886|20130731	Q6J541	0	RecName:Full=IsoleucineN-monooxygenase1;AltName:Full=CytochromeP45079D3_x0001_gb|AAT11920.1|cytochromeP450[Lotusjaponicus]
evgevgevgvelvLoc3488d40295t1	149.078	2.00951	3.05044e-07	Medtr2g086200.1	2e-14	|hypotheticalprotein|HC|chr2:36246191-36249974|20130731	AFK39307	1e-19	unknown[Medicagotruncatula]
evgevgevgvelvLoc6956t8utrorf	214.125	2.01391	0.00225885	Medtr0029s0140.1	1e-57	|hypotheticalprotein|LC|scaffold0029:55021-52690|20130731	XP_003597012	4e-88	TdcA1-ORF2protein[Medicagotruncatula]_x0001_gb|AES67263.1|TdcA1-ORF2protein[Medicagotruncatula]
evgevgevgvelvLoc1268t14	1235.96	2.01533	0.0179132	Medtr6g007980.2	0	|senescence-associatedprotein|HC|chr6:2150701-2154156|20130731	XP_004489334	0	PREDICTED:uncharacterizedproteinLOC101495388[Cicerarietinum]
evgevgevgvelvLoc18630t9	50.4232	2.0166	0.0152446	Medtr3g061490.1	9e-20	|translocationproteinSec62|HC|chr3:24522002-24526054|20130731	XP_003600465	3e-17	Translocationproteinsec62[Medicagotruncatula]_x0001_gb|AES70716.1|Translocationproteinsec62[Medicagotruncatula]
evgevgevgvelvLoc12254d36583t1	108.479	2.01913	2.41741e-05	Medtr4g015030.1	0	|diseaseresistanceprotein(TIR-NBS-LRRclass)|HC|chr4:4332186-4338889|20130731	XP_003604611	0	TIR-NBS-LRRRCT1-likeresistanceprotein[Medicagotruncatula]_x0001_gb|AES86808.1|TIR-NBS-LRRRCT1-likeresistanceprotein[Medicagotruncatula]
evgevgevgvelvLoc25029d34067t1	16.2279	2.02205	0.00408405	Medtr3g031940.1	3e-73	|LRRandNB-ARCdomaindiseaseresistanceprotein|LC|chr3:10031361-10036083|20130731	XP_003599348	8e-71	NBS-LRRtypediseaseresistanceprotein[Medicagotruncatula]_x0001_gb|AES69599.1|NBS-LRRtypediseaseresistanceprotein[Medicagotruncatula]
evgevgevgvelvLoc13763t11	158.609	2.02364	0.00578286	Medtr8g066670.1	7e-78	|chlororespiratoryreductionprotein,putative|LC|chr8:27704772-27714873|20130731	XP_003628783	3e-76	Ankyrin-2[Medicagotruncatula]_x0001_gb|AET03259.1|Ankyrin-2[Medicagotruncatula]
evgevgevgvelvLoc15511d45321t1	255.145	2.02503	0.015602	Medtr8g097190.2	3e-25	|15-cis-zeta-caroteneisomerase|HC|chr8:34877717-34874418|20130731	XP_003630499	2e-22	hypotheticalproteinMTR_8g097190[Medicagotruncatula]_x0001_gb|AET04975.1|hypotheticalproteinMTR_8g097190[Medicagotruncatula]
evgevgevgvelvLoc4592t1	121.93	2.03478	4.75475e-05	Medtr3g078730.1	0	|L-ascorbateoxidase|HC|chr3:35522287-35528278|20130731	BAH28261	0	ascorbateoxidase[Pisumsativum]
evgevgevgvelvLoc9804d11226t1	218.094	2.04953	0.00596905	Medtr6g018490.1	0	|monoglyceridelipase|HC|chr6:7084584-7088542|20130731	XP_003618750	0	Monoglyceridelipase[Medicagotruncatula]_x0001_gb|AES74968.1|Monoglyceridelipase[Medicagotruncatula]
evgevgevgvelvLoc5736d8385t2	457.798	2.05109	5.88383e-06	Medtr4g020700.1	0	|diseaseresistanceprotein(TIR-NBS-LRRclass)|LC|chr4:6645774-6655619|20130731	XP_003604866	0	NBSresistanceprotein-likeprotein[Medicagotruncatula]_x0001_gb|AES87063.1|NBSresistanceprotein-likeprotein[Medicagotruncatula]
evgevgevgvelvLoc11702d26378t1	62.3707	2.05294	0.000698463	Medtr5g430490.1	2e-43	|F-box/LRRprotein,putative|LC|chr5:12847111-12845351|20130731	XP_003604176	1e-25	F-box/LRR-repeatprotein[Medicagotruncatula]_x0001_gb|AES86373.1|F-box/LRR-repeatprotein[Medicagotruncatula]
evgevgevgvelvLoc4836d27866t1	52.551	2.05978	0.0220859	Medtr0007s0060.1	3e-131	|diseaseresistanceprotein(TIR-NBS-LRRclass),putative|HC|scaffold0007:29613-33181|20130731	XP_003620321	1e-80	Resistanceprotein[Medicagotruncatula]_x0001_gb|AES76539.1|Resistanceprotein[Medicagotruncatula]
evgevgevgvelvLoc24689d9688t1	164.685	2.06139	0.0191544	Medtr7g069740.1	0	|GRASfamilytranscriptionfactor|HC|chr7:25713741-25715739|20130731	XP_003623338	0	DELLAproteinGAI[Medicagotruncatula]_x0001_gb|AES79556.1|DELLAproteinGAI[Medicagotruncatula]
evgevgevgvelvLoc9366t1	112.054	2.0623	1.71788e-05	Medtr1g021825.2	0	|ubiquitin-proteinligase,putative|HC|chr1:6603049-6598972|20130731	XP_003589308	0	F-box/FBD/LRR-repeatprotein[Medicagotruncatula]_x0001_gb|AES59559.1|F-box/FBD/LRR-repeatprotein[Medicagotruncatula]
evgevgevgvelvLoc19334d83466t1	87.2528	2.0678	0.000130845	Medtr0003s0580.1	9e-32	|BPS1,putative|HC|scaffold0003:329182-330573|20130731	XP_003538058	1e-11	PREDICTED:uncharacterizedproteinLOC100799023[Glycinemax]
evgevgevgvelvLoc4918t44	173.916	2.06829	5.97513e-05	Medtr3g030980.1	0	|LRRandNB-ARCdomaindiseaseresistanceprotein|LC|chr3:9849109-9853391|20130731	XP_003599266	0	Cc-nbs-lrrresistanceprotein[Medicagotruncatula]_x0001_gb|AES69517.1|Cc-nbs-lrrresistanceprotein[Medicagotruncatula]
evgevgevgvelvLoc1303t8	53.3418	2.06934	0.00220248	Medtr6g478080.1	0	|diseaseresistanceprotein(TIR-NBS-LRRclass)|LC|chr6:28899364-28906820|20130731	XP_003620320	0	Resistanceprotein[Medicagotruncatula]_x0001_gb|AES76538.1|Resistanceprotein[Medicagotruncatula]
evgevgevgvelvLoc38654t1	47.2239	2.06954	0.00194012	Medtr2g022710.1	0	|glycosidehydrolasefamily1protein|HC|chr2:7887616-7892797|20130731	XP_004486131	0	PREDICTED:beta-glucosidase47-like[Cicerarietinum]
evgevgevgvelvLoc22644t3	58.2908	2.07008	3.80315e-08	Medtr6g087720.1	1e-08	|cathepsinpropeptideinhibitordomainprotein|LC|chr6:33004154-33003216|20130731	AFK40334	3e-31	unknown[Medicagotruncatula]
evgevgevgvelvLoc2530t16utrorf	61.5741	2.07592	3.37064e-07	Medtr4g020590.2	0	|diseaseresistanceprotein(TIR-NBS-LRRclass),putative|LC|chr4:6594472-6586360|20130731	XP_003604857	0	NBS-LRRresistanceprotein[Medicagotruncatula]_x0001_gb|AES87054.1|NBS-LRRresistanceprotein[Medicagotruncatula]
evgevgevgvelvLoc18618d43035t1	30.0492	2.08556	0.00203747	Medtr1g054575.1	1e-97	|F-boxproteininteractiondomainprotein|LC|chr1:23681445-23684172|20130731	XP_004496819	9e-49	PREDICTED:F-box/kelch-repeatproteinAt3g23880-like[Cicerarietinum]
evgevgevgvelvLoc17268t6	241.824	2.09521	0.000491333	Medtr1g053380.1	2e-17	|hypotheticalprotein|LC|chr1:22434663-22435976|20130731	XP_004489079	4e-60	PREDICTED:uncharacterizedproteinLOC101515713[Cicerarietinum]
evgevgevgvelvLoc18744d244t1	26.2879	2.10742	0.0156746	Medtr1g087030.1	6e-71	|calvincycleproteinCP12-1|HC|chr1:38959375-38960094|20130731	XP_003591401	3e-68	CalvincycleproteinCP12[Medicagotruncatula]_x0001_gb|ACJ83864.1|unknown[Medicagotruncatula]_x0001_gb|AES61652.1|CalvincycleproteinCP12[Medicagotruncatula]_x0001_gb|AFK43368.1|unknown[Medicagotruncatula]
evgevgevgvelvLoc2282t15	102.724	2.10911	0.00523912	Medtr4g051662.1	2e-124	|NB-ARCdomainprotein|LC|chr4:18655882-18651095|20130731	XP_003620056	6e-116	Diseaseresistance-likeproteinGS3-3[Medicagotruncatula]_x0001_gb|AES76274.1|Diseaseresistance-likeproteinGS3-3[Medicagotruncatula]
evgevgevgvelvLoc23599d5816t1	115.47	2.11162	0.0181417	Medtr5g028450.1	6e-141	|ankyrinrepeatprotein|HC|chr5:11920758-11918772|20130731	XP_003612765	0	hypotheticalproteinMTR_5g028700[Medicagotruncatula]_x0001_gb|AES95723.1|hypotheticalproteinMTR_5g028700[Medicagotruncatula]
evgevgevgvelvLoc18403ct1	65.7199	2.11364	0.00762328	Medtr7g075870.2	5e-112	|MADS-boxtranscriptionfactor|HC|chr7:28500972-28481582|20130731	XP_003623807	4e-108	MADS-boxtranscriptionfactor[Medicagotruncatula]_x0001_gb|AES80025.1|MADS-boxtranscriptionfactor[Medicagotruncatula]_x0001_gb|AFK43010.1|unknown[Medicagotruncatula]
evgevgevgvelvLoc19197d33637t1	66.5245	2.11681	0.0134365	Medtr1g046640.1	3e-168	|seveninabsentiafamilyprotein|LC|chr1:17581455-17584027|20130731	XP_003615393	9e-140	Ubiquitin[Medicagotruncatula]_x0001_gb|AES98351.1|Ubiquitin[Medicagotruncatula]
evgevgevgvelvLoc19963d20005t1	32.1959	2.11939	0.000531151	Medtr3g086070.1	0	|diseaseresistanceproteinRGA4|LC|chr3:38938490-38942202|20130731	XP_003601846	0	Nucleotidebindingsiteleucine-richrepeatdiseaseresistanceprotein[Medicagotruncatula]_x0001_gb|AES72097.1|Nucleotidebindingsiteleucine-richrepeatdiseaseresistanceprotein[Medicagotruncatula]
evgevgevgvelvLoc11137d11360t1	124.907	2.13524	0.00645142	Medtr7g023630.1	4e-99	|polygalacturonaseinhibitorprotein|LC|chr7:7714204-7713226|20130731	XP_003621807	2e-96	Polygalacturonaseinhibitorprotein[Medicagotruncatula]_x0001_gb|AES78025.1|Polygalacturonaseinhibitorprotein[Medicagotruncatula]
evgevgevgvelvLoc13615t4	184.488	2.13554	0.000104686	Medtr2g083430.1	0	|UDP-glucosyltransferasefamilyprotein|HC|chr2:35025740-35027758|20130731	XP_003596671	0	Anthocyanidin3-O-glucosyltransferase[Medicagotruncatula]_x0001_gb|AES66922.1|Anthocyanidin3-O-glucosyltransferase[Medicagotruncatula]_x0001_gb|AFK38670.1|unknown[Medicagotruncatula]
evgevgevgvelvLoc4812t6	115.312	2.13556	0.000814445	Medtr3g012050.1	1e-124	|NBS-LRRtypediseaseresistanceprotein|HC|chr3:3199029-3195523|20130731	XP_004499780	2e-92	PREDICTED:diseaseresistanceproteinRPM1-like[Cicerarietinum]
evgevgevgvelvLoc83174ct1	136.192	2.14155	0.00275928	Medtr2g028580.1	1e-64	|LRRreceptor-likekinase|HC|chr2:10604343-10610103|20130731	XP_003594434	8e-62	Somaticembryogenesisreceptor-likekinase[Medicagotruncatula]_x0001_gb|AES64685.1|Somaticembryogenesisreceptor-likekinase[Medicagotruncatula]
evgevgevgvelvLoc17326t3	160.111	2.14402	0.0234609	Medtr3g110172.1	0	|barkstorage-likeprotein|HC|chr3:51150267-51153619|20130731	XP_003636438	0	5'-methylthioadenosine/S-adenosylhomocysteinenucleosidase[Medicagotruncatula]_x0001_gb|AES83576.1|5'-methylthioadenosine/S-adenosylhomocysteinenucleosidase[Medicagotruncatula]
evgevgevgvelvLoc29773t1	158.245	2.1479	0.000132078	Medtr4g079460.1	3e-84	|hypotheticalprotein|HC|chr4:30718296-30717095|20130731	XP_003607547	1e-81	hypotheticalproteinMTR_4g079460[Medicagotruncatula]_x0001_ref|XP_003637652.1|hypotheticalproteinMTR_096s0018[Medicagotruncatula]_x0001_gb|AES84790.1|hypotheticalproteinMTR_096s0018[Medicagotruncatula]_x0001_gb|AES89744.1|hypotheticalproteinMTR_4g079460[Medicagotruncatula]
evgevgevgvelvLoc16645d54220t3	301.017	2.1502	0.000438197	Medtr8g096720.1	2e-61	|hypotheticalprotein|LC|chr8:40589817-40588831|20130731	ABN06159	1e-121	Polynucleotidyltransferase,RibonucleaseHfold[Medicagotruncatula]
evgevgevgvelvLoc194d11247t7	21.6451	2.15123	0.000872707	Medtr0038s0080.1	2e-124	|diseaseresistanceprotein(TIR-NBS-LRRclass)|LC|scaffold0038:42798-47150|20130731	XP_003620096	7e-122	Diseaseresistance-likeprotein[Medicagotruncatula]_x0001_gb|AES76314.1|Diseaseresistance-likeprotein[Medicagotruncatula]
evgevgevgvelvLoc31214d81537t1	27.0857	2.15145	0.0044963	Medtr2g072010.1	1e-34	|PPRcontainingplant-likeprotein|HC|chr2:30162883-30164901|20130731	XP_004488659	1e-27	PREDICTED:pentatricopeptiderepeat-containingproteinAt1g53600,mitochondrial-like[Cicerarietinum]
evgevgevgvelvLoc30149t1	35.5559	2.15161	0.00225452	Medtr2g012920.1	1e-73	|toll-interleukin-resistance(TIR)domainprotein|HC|chr2:3387627-3386747|20130731	XP_003593509	9e-88	TMVresistanceproteinN[Medicagotruncatula]_x0001_gb|AES63760.1|TMVresistanceproteinN[Medicagotruncatula]
evgevgevgvelvLoc28791d1184t1	50.0889	2.15421	0.0192537	Medtr4g428370.1	9e-85	|Lipidtransferprotein|HC|chr4:9786911-9785556|20130731	XP_003605309	4e-83	Non-specificlipid-transferprotein[Medicagotruncatula]_x0001_gb|AES87506.1|Non-specificlipid-transferprotein[Medicagotruncatula]
evgevgevgvelvLoc14328d54298t3	156.964	2.15424	5.67871e-05	Medtr3g067795.4	6e-139	|tyrosinekinasefamilyprotein|HC|chr3:30419973-30424066|20130731	XP_004503146	1e-132	PREDICTED:proteinkinaseAPK1A,chloroplastic-like[Cicerarietinum]
evgevgevgvelvLoc9417d39484t3	100.805	2.15597	0.0196797	Medtr1g055425.1	5e-71	|MD-likelipidrecognitiondomainprotein/MLdomainprotein|HC|chr1:24551966-24554982|20130731	AFK41900	4e-66	unknown[Medicagotruncatula]
evgevgevgvelvLoc1151t48	581.866	2.17106	0.0237995	Medtr8g079360.1	0	|LRRandNB-ARCdomaindiseaseresistanceprotein|HC|chr8:33950455-33954004|20130731	XP_003629552	0	Cc-nbs-lrrresistanceprotein[Medicagotruncatula]_x0001_gb|AET04028.1|Cc-nbs-lrrresistanceprotein[Medicagotruncatula]
evgevgevgvelvLoc42459d45939t1	8.20801	2.17515	0.0225755	Medtr3g064220.1	2e-07	|transmembraneprotein,putative|LC|chr3:28873384-28871639|20130731
evgevgevgvelvLoc17382d18061t1	10.9842	2.17522	0.00392626	Medtr3g058870.1	9e-103	|diseaseresistanceprotein(TIR-NBS-LRRclass)|HC|chr3:23482002-23476444|20130731	XP_004516106	4e-106	PREDICTED:TMVresistanceproteinN-likeisoformX1[Cicerarietinum]_x0001_ref|XP_004516107.1|PREDICTED:TMVresistanceproteinN-likeisoformX2[Cicerarietinum]
evgevgevgvelvLoc14646t4	318.157	2.17675	0.00036997	Medtr8g032010.1	4e-172	|NAD(P)-bindingrossmann-foldprotein|HC|chr8:12005843-12002394|20130731	XP_003627602	1e-169	(+)-neomentholdehydrogenase[Medicagotruncatula]_x0001_gb|AET02078.1|(+)-neomentholdehydrogenase[Medicagotruncatula]
evgevgevgvelvLoc16950d51839t1	31.994	2.17819	0.00094301	Medtr1g027880.1	1e-111	|wall-associatedreceptorkinasegalacturonan-bindingprotein|LC|chr1:9335884-9334937|20130731	XP_003619227	4e-100	Stress-inducedreceptor-likekinase[Medicagotruncatula]_x0001_gb|AES75445.1|Stress-inducedreceptor-likekinase[Medicagotruncatula]
evgevgevgvelvLoc18288d2028t4	375.814	2.18335	3.5329e-09	Medtr3g098990.1	1e-36	|DEKdomainchromatinassociatedprotein|HC|chr3:45365234-45359585|20130731	XP_003602786	4e-34	ProteinDEK[Medicagotruncatula]_x0001_gb|AES73037.1|ProteinDEK[Medicagotruncatula]
evgevgevgvelvLoc2537t20	134.262	2.18943	0.0121466	Medtr5g072500.1	0	|Serine/Threonine-kinaseDDB-G0267514-likeprotein,putative|HC|chr5:30849485-30844642|20130731	XP_003615804	0	Serine/threonineproteinkinaseHT1[Medicagotruncatula]_x0001_gb|AES98762.1|Serine/threonineproteinkinaseHT1[Medicagotruncatula]
evgevgevgvelvLoc143842ct1	84.8918	2.19444	0.00151891	Medtr4g103730.1	3e-79	|eukaryoticpeptidechainreleasefactorsubunit1-3|HC|chr4:42895463-42896814|20130731	XP_003608855	8e-77	Eukaryoticpeptidechainreleasefactorsubunit1-3-likeprotein[Medicagotruncatula]_x0001_gb|AES91052.1|Eukaryoticpeptidechainreleasefactorsubunit1-3-likeprotein[Medicagotruncatula]
evgevgevgvelvLoc45669d24099t1	8.4213	2.19601	0.0229243	Medtr2g100760.1	4e-06	|hypotheticalprotein|LC|chr2:43327599-43327778|20130731
evgevgevgvelvLoc33159t6	398.749	2.19727	0.0169782	Medtr7g114130.1	0	|calcium-dependentphospholipid-bindingcopinefamilyprotein|HC|chr7:47080037-47072322|20130731	XP_003626350	0	Copine-3[Medicagotruncatula]_x0001_gb|ABN08161.1|C2;vonWillebrandfactor,typeA;Copine[Medicagotruncatula]_x0001_gb|AES82568.1|Copine-3[Medicagotruncatula]
evgevgevgvelvLoc24054d19183t1	89.6309	2.19957	2.6788e-06	Medtr5g007390.1	3e-14	|hypotheticalprotein|LC|chr5:1337605-1337976|20130731	XP_003610820	2e-11	hypotheticalproteinMTR_5g007390[Medicagotruncatula]_x0001_gb|AES93778.1|hypotheticalproteinMTR_5g007390[Medicagotruncatula]
evgevgevgvelvLoc110017ct1	118.5	2.20188	0.00221638	Medtr2g104340.1	4e-137	|F-boxproteininteractiondomainprotein|LC|chr2:44938794-44937595|20130731	XP_003597950	9e-133	F-boxprotein[Medicagotruncatula]_x0001_gb|AES68201.1|F-boxprotein[Medicagotruncatula]
evgevgevgvelvLoc2946t3	862.735	2.20208	0.000664017	Medtr2g034610.1	2e-145	|phosducin-likeprotein|HC|chr2:13241871-13237468|20130731	XP_003594786	9e-143	Phosducin-likeprotein[Medicagotruncatula]_x0001_gb|AES65037.1|Phosducin-likeprotein[Medicagotruncatula]
evgevgevgvelvLoc14177t8	196.991	2.20253	2.7383e-06	Medtr7g025210.1	3e-75	|hypotheticalprotein|LC|chr7:8362195-8363693|20130731	XP_004497855	0	PREDICTED:52kDarepressoroftheinhibitoroftheproteinkinase-like,partial[Cicerarietinum]
evgevgevgvelvLoc4481t5utrorf	30.2357	2.20455	0.00922903	Medtr1g029860.1	2e-91	|anaphase-promotingcomplexsubunit11RING-H2fingerprotein|LC|chr1:10381898-10381359|20130731	XP_003589603	5e-17	hypotheticalproteinMTR_1g030530,partial[Medicagotruncatula]_x0001_gb|AES59854.1|hypotheticalproteinMTR_1g030530,partial[Medicagotruncatula]
evgevgevgvelvLoc283388ct1	70.4971	2.20781	0.00395195	Medtr6g084160.1	4e-62	|hypotheticalprotein|LC|chr6:31438916-31440699|20130731	ABN08132	6e-78	Putativenon-LTRretroelementreversetranscriptase,related[Medicagotruncatula]
evgevgevgvelvLoc3398t173	421.663	2.20821	0.000139166	Medtr7g056510.1	0	|G-typelectinS-receptor-likeSerine/Threonine-kinase|HC|chr7:20065822-20061911|20130731	XP_004514287	0	PREDICTED:G-typelectinS-receptor-likeserine/threonine-proteinkinaseAt1g11300-like[Cicerarietinum]
evgevgevgvelvLoc117272ct1	69.5416	2.20827	0.0088464	Medtr8g040520.1	5e-170	|sulfotransferase|LC|chr8:15076193-15077556|20130731	XP_003627957	2e-167	Sulfotransferase[Medicagotruncatula]_x0001_gb|AET02433.1|Sulfotransferase[Medicagotruncatula]
evgevgevgvelvLoc16461d54202t1	13.2635	2.20964	0.0112736	Medtr0003s0460.1	2e-109	|structuralmaintenanceofchromosomesprotein|HC|scaffold0003:229552-233442|20130731	XP_004495097	2e-89	PREDICTED:structuralmaintenanceofchromosomesprotein1-likeisoformX1[Cicerarietinum]_x0001_ref|XP_004495098.1|PREDICTED:structuralmaintenanceofchromosomesprotein1-likeisoformX2[Cicerarietinum]
evgevgevgvelvLoc14853t1	276.958	2.21068	0.0112604	Medtr7g034135.1	1e-38	|transmembraneprotein,putative|HC|chr7:12669895-12668408|20130731	XP_004513592	2e-19	PREDICTED:uncharacterizedproteinLOC101488505[Cicerarietinum]
evgevgevgvelvLoc566t3	1256.39	2.21695	0.00090561	Medtr6g088745.3	9e-57	|importinnermembranetranslocasesubunitTIM22|HC|chr6:33878224-33881240|20130731	XP_004513048	2e-45	PREDICTED:mitochondrialimportinnermembranetranslocasesubunitTIM17-2-like[Cicerarietinum]
evgevgevgvelvLoc28202d20062t1	67.4111	2.22101	0.000174448	Medtr2g007450.1	3e-87	|F-box/RNI/FBD-likedomainprotein|HC|chr2:991040-989408|20130731	XP_003593067	4e-84	FBD-associatedF-boxprotein[Medicagotruncatula]_x0001_gb|AES63318.1|FBD-associatedF-boxprotein[Medicagotruncatula]
evgevgevgvelvLoc1642t1	2453.69	2.22443	0.009423	Medtr8g045570.1	2e-84	|pathogenesis-relatedproteinbetVIfamilyprotein|HC|chr8:17825808-17821846|20130731	XP_003628207	5e-82	MLP-likeprotein[Medicagotruncatula]_x0001_gb|AET02683.1|MLP-likeprotein[Medicagotruncatula]_x0001_gb|AFK44381.1|unknown[Medicagotruncatula]
evgevgevgvelvLoc35251d64175t1	35.3655	2.22571	0.0115456	Medtr4g093260.3	5e-15	|TB2/DP1,HVA22familyprotein|LC|chr4:36988810-36983804|20130731	XP_003608378	2e-12	HVA22-likeproteina[Medicagotruncatula]_x0001_gb|AES90575.1|HVA22-likeproteina[Medicagotruncatula]
evgevgevgvelvLoc50853t1	50.862	2.23667	0.000614427	Medtr1g026850.1	6e-170	|F-boxSKIP23-likeprotein|LC|chr1:8813545-8814639|20130731	XP_003588439	4e-106	F-boxprotein[Medicagotruncatula]_x0001_gb|AES58690.1|F-boxprotein[Medicagotruncatula]
evgevgevgvelvLoc8671t3	37.0211	2.2383	0.0212451	Medtr1g027040.1	3e-84	|receptor-likekinase|LC|chr1:8925788-8927830|20130731	XP_004498489	3e-47	PREDICTED:probablereceptor-likeproteinkinaseAt1g67000-like[Cicerarietinum]
evgevgevgvelvLoc17262t4	92.3202	2.24303	4.24741e-05	Medtr2g030510.1	9e-54	|TPRrepeatprotein,putative|HC|chr2:11504409-11508674|20130731	XP_003594552	3e-51	hypotheticalproteinMTR_2g030510[Medicagotruncatula]_x0001_gb|AES64803.1|hypotheticalproteinMTR_2g030510[Medicagotruncatula]
evgevgevgvelvLoc27776d38488t1	8.96551	2.24425	0.0238284	Medtr3g047390.1	9e-56	|callosesynthase-likeprotein|HC|chr3:15805174-15818429|20130731	XP_004499983	1e-57	PREDICTED:callosesynthase7-like[Cicerarietinum]
evgevgevgvelvLoc5498t6	32.1602	2.24645	8.37494e-07	Medtr6g074905.1	1e-54	|dual-specificitykinasedomainprotein|HC|chr6:27734145-27726766|20130731	XP_004515234	2e-51	PREDICTED:uncharacterizedproteinLOC101504249isoformX1[Cicerarietinum]_x0001_ref|XP_004515235.1|PREDICTED:uncharacterizedproteinLOC101504249isoformX2[Cicerarietinum]_x0001_ref|XP_004515236.1|PREDICTED:uncharacterizedproteinLOC101504249isoformX3[Cicerarietinum]_x0001_ref|XP_
evgevgevgvelvLoc3638d50942t1	175.701	2.24865	5.95019e-05	Medtr6g072760.1	0	|NB-ARCdomainprotein|LC|chr6:26949382-26953340|20130731	XP_003619979	0	Diseaseresistance-likeproteinGS3-1[Medicagotruncatula]_x0001_gb|AES76197.1|Diseaseresistance-likeproteinGS3-1[Medicagotruncatula]
evgevgevgvelvLoc7129t5	74.3388	2.25082	0.00293098	Medtr6g079000.1	0	|diseaseresistanceprotein(TIR-NBS-LRRclass),putative|LC|chr6:29733379-29717883|20130731	XP_003620238	0	Diseaseresistanceprotein[Medicagotruncatula]_x0001_gb|AES76456.1|Diseaseresistanceprotein[Medicagotruncatula]
evgevgevgvelvLoc19877d18487t1	23.184	2.25408	0.00195401	Medtr1g035490.1	4e-73	|B3DNA-bindingdomainprotein|LC|chr1:12887655-12885322|20130731	XP_004498233	7e-27	PREDICTED:B3domain-containingtranscriptionfactorVRN1-like[Cicerarietinum]
evgevgevgvelvLoc12932d47900t1	184.206	2.25684	0.0080672	Medtr8g073260.1	8e-172	|ankyrinrepeatprotein|LC|chr8:31040963-31038782|20130731	XP_003629109	4e-169	Ankyrinrepeatprotein[Medicagotruncatula]_x0001_gb|AET03585.1|Ankyrinrepeatprotein[Medicagotruncatula]
evgevgevgvelvLoc18930d71912t1	36.1657	2.2579	0.0188329	Medtr2g071750.1	2e-58	|hypotheticalprotein|HC|chr2:29979348-29978573|20130731	XP_003596222	1e-55	hypotheticalproteinMTR_2g071750[Medicagotruncatula]_x0001_gb|AES66473.1|hypotheticalproteinMTR_2g071750[Medicagotruncatula]
evgevgevgvelvLoc22368d3186t1	20.7109	2.26203	0.00543155	Medtr7g017530.1	5e-85	|PPRcontainingplantprotein|HC|chr7:5596340-5592826|20130731	XP_003621596	2e-82	Pentatricopeptiderepeat-containingprotein[Medicagotruncatula]_x0001_gb|AES77814.1|Pentatricopeptiderepeat-containingprotein[Medicagotruncatula]
evgevgevgvelvLoc21337d72230t2	152.444	2.2622	0.00215863	Medtr2g010350.1	8e-29	|sphingolipidtransporterspinster-likeprotein,putative|HC|chr2:2335984-2341334|20130731	XP_004485640	6e-25	PREDICTED:probablesphingolipidtransporterspinsterhomolog2-like[Cicerarietinum]
evgevgevgvelvLoc15467d3420t2	272.379	2.26417	5.34602e-07	Medtr8g020430.1	0	|diseaseresistanceprotein(TIR-NBS-LRRclass)|LC|chr8:7167467-7163691|20130731	XP_004510225	0	PREDICTED:TMVresistanceproteinN-likeisoformX1[Cicerarietinum]
evgevgevgvelvLoc10657d33144t2	122.989	2.26425	0.00130158	Medtr2g027780.1	2e-61	|zincfinger,C3HC4type(RINGfinger)protein|HC|chr2:10188015-10192101|20130731	XP_003594365	9e-59	hypotheticalproteinMTR_2g027780[Medicagotruncatula]_x0001_gb|AES64616.1|hypotheticalproteinMTR_2g027780[Medicagotruncatula]
evgevgevgvelvLoc412t53	254.792	2.26611	2.88456e-19	Medtr4g030890.1	0	|gaiacolperoxidase|HC|chr4:10498450-10501446|20130731	XP_003605396	0	Peroxidase[Medicagotruncatula]_x0001_ref|XP_003605412.1|Peroxidase[Medicagotruncatula]_x0001_gb|AES87593.1|Peroxidase[Medicagotruncatula]_x0001_gb|AES87609.1|Peroxidase[Medicagotruncatula]
evgevgevgvelvLoc13848t1	21.5812	2.2699	0.000276584	Medtr2g026970.1	6e-12	|hypotheticalprotein|LC|chr2:9818629-9816366|20130731	XP_003613889	1e-30	Phytoenedesaturase[Medicagotruncatula]_x0001_gb|AES96847.1|Phytoenedesaturase[Medicagotruncatula]
evgevgevgvelvLoc27212t2	236.981	2.27044	0.00318706	Medtr7g025610.1	1e-41	|PPRcontainingplant-likeprotein,putative|HC|chr7:8534854-8532764|20130731	XP_003621961	5e-39	Pentatricopeptiderepeat-containingprotein[Medicagotruncatula]_x0001_gb|AES78179.1|Pentatricopeptiderepeat-containingprotein[Medicagotruncatula]
evgevgevgvelvLoc23117t2	121.714	2.27527	0.00067898	Medtr1g028360.1	6e-142	|spermine/spermidinesynthase|HC|chr1:9541147-9544464|20130731	XP_004498439	2e-118	PREDICTED:sperminesynthase-like[Cicerarietinum]
evgevgevgvelvLoc6529t4	63.2586	2.2761	0.0161082	Medtr2g089975.1	3e-162	|diseaseresistanceprotein(CC-NBS-LRRclass)familyprotein|LC|chr2:38061396-38047850|20130731	XP_003589916	3e-151	Rpp4candidate[Medicagotruncatula]_x0001_gb|AES60167.1|Rpp4candidate[Medicagotruncatula]
evgevgevgvelvLoc12054t2	107.621	2.27894	0.0138715	Medtr8g432490.1	6e-99	|BON1-associated-likeprotein|HC|chr8:12287423-12288431|20130731	XP_003600658	1e-87	hypotheticalproteinMTR_3g064780[Medicagotruncatula]_x0001_gb|AES70909.1|hypotheticalproteinMTR_3g064780[Medicagotruncatula]
evgevgevgvelvLoc7901t5	162.011	2.28401	0.00645894	Medtr0015s0090.1	0	|lectinreceptorkinase|HC|scaffold0015:35974-38098|20130731	XP_004497890	0	PREDICTED:probableL-typelectin-domaincontainingreceptorkinaseS.5-like[Cicerarietinum]
evgevgevgvelvLoc7346d19483t3	836.937	2.28515	1.44296e-18	Medtr3g028350.1	5e-17	|hypotheticalprotein|LC|chr3:8989418-8988833|20130731	XP_003618599	0	hypotheticalproteinMTR_6g013560[Medicagotruncatula]_x0001_gb|AES74817.1|hypotheticalproteinMTR_6g013560[Medicagotruncatula]
evgevgevgvelvLoc10243t1	149.688	2.28606	0.00452697	Medtr5g019050.1	5e-45	|LysM-domainreceptor-likekinase|HC|chr5:7177177-7174826|20130731	XP_003611890	3e-42	Wall-associatedreceptorkinase-likeprotein[Medicagotruncatula]_x0001_gb|AES94848.1|Wall-associatedreceptorkinase-likeprotein[Medicagotruncatula]
evgevgevgvelvLoc33051d11990t1	31.1093	2.28637	0.0206781	Medtr8g079520.1	2e-117	|diseaseresistanceprotein(CC-NBS-LRRclass)familyprotein|LC|chr8:34109545-34112741|20130731	XP_003629563	8e-115	Leucine-richrepeatproteinsoc-2-likeprotein[Medicagotruncatula]_x0001_gb|AET04039.1|Leucine-richrepeatproteinsoc-2-likeprotein[Medicagotruncatula]
evgevgevgvelvLoc13015d762t1	191.719	2.28704	3.82578e-15	Medtr3g113030.1	2e-135	|MADS-boxtranscriptionfactor|HC|chr3:52800047-52803855|20130731	XP_003603721	8e-133	Apetala3-likeprotein[Medicagotruncatula]_x0001_gb|AES73972.1|Apetala3-likeprotein[Medicagotruncatula]_x0001_gb|AEW43601.1|MADS-boxtranscriptionfactorNMH7[Medicagotruncatula]
evgevgevgvelvLoc22072t9utrorf	17.5222	2.29068	0.00481298	Medtr1g081665.1	2e-100	|Serine/Threoninekinasedomainprotein|LC|chr1:36316470-36310683|20130731	XP_003628329	5e-97	Serine/threonineproteinkinase[Medicagotruncatula]_x0001_gb|AET02805.1|Serine/threonineproteinkinase[Medicagotruncatula]
evgevgevgvelvLoc4025d50978t9	46.0117	2.30058	0.00109573	Medtr1g037250.1	0	|NBS-LRRtypediseaseresistanceprotein|LC|chr1:13681091-13695218|20130731	XP_003589916	0	Rpp4candidate[Medicagotruncatula]_x0001_gb|AES60167.1|Rpp4candidate[Medicagotruncatula]
evgevgevgvelvLoc10455d3665t2	97.1529	2.30781	0.00119532	Medtr0277s0020.1	2e-114	|diseaseresistanceprotein(TIR-NBS-LRRclass)|LC|scaffold0277:13981-6539|20130731	XP_003619954	8e-101	Diseaseresistance-likeprotein[Medicagotruncatula]_x0001_gb|AES76172.1|Diseaseresistance-likeprotein[Medicagotruncatula]
evgevgevgvelvLoc5287d1088t1	334.589	2.30982	0.000372948	Medtr4g105540.1	0	|cysteine-richreceptor-kinase-likeprotein|HC|chr4:43817790-43815105|20130731	XP_004508879	4e-178	PREDICTED:cysteine-richreceptor-likeproteinkinase42-like[Cicerarietinum]
evgevgevgvelvLoc2978t7	67.2262	2.30992	0.00210171	Medtr4g055060.1	1e-118	|F-boxproteininteractiondomainprotein|LC|chr4:20020726-20019557|20130731	XP_003606235	5e-116	F-box/kelch-repeatprotein[Medicagotruncatula]_x0001_gb|AES88432.1|F-box/kelch-repeatprotein[Medicagotruncatula]
evgevgevgvelvLoc11518t7	661.092	2.31346	8.09707e-60	Medtr2g047908.1	2e-86	|vacuolarsortingprotein|HC|chr2:21009669-20992664|20130731	XP_004488267	2e-75	PREDICTED:vacuolarproteinsorting-associatedprotein54-like[Cicerarietinum]
evgevgevgvelvLoc36701d22800t1	10.565	2.31436	0.00774221	Medtr8g040390.1	1e-14	|transmembraneprotein,putative|LC|chr8:15043497-15042634|20130731	XP_003627946	3e-12	hypotheticalproteinMTR_8g040390[Medicagotruncatula]_x0001_gb|AET02422.1|hypotheticalproteinMTR_8g040390[Medicagotruncatula]
evgevgevgvelvLoc6495d32297t1	172.265	2.32442	0.000109534	Medtr1325s0020.1	2e-52	|hypotheticalprotein|LC|scaffold1325:1426-1758|20130731	XP_003612680	6e-148	hypotheticalproteinMTR_5g027730[Medicagotruncatula]_x0001_gb|AES95638.1|hypotheticalproteinMTR_5g027730[Medicagotruncatula]
evgevgevgvelvLoc10917t4	57.3567	2.3277	0.00618404	Medtr7g015800.1	1e-160	|tyrosinekinasefamilyprotein|LC|chr7:4927048-4929733|20130731	XP_004491887	1e-116	PREDICTED:receptor-likeproteinkinaseANXUR2-like[Cicerarietinum]
evgevgevgvelvLoc1198t5	304.923	2.32951	7.11251e-08	Medtr3g435740.1	0	|NB-ARCdomaindiseaseresistanceprotein,putative|LC|chr3:11782826-11778460|20130731	XP_003599426	0	NBS-LRRtypediseaseresistanceprotein[Medicagotruncatula]_x0001_gb|AES69677.1|NBS-LRRtypediseaseresistanceprotein[Medicagotruncatula]
evgevgevgvelvLoc6582t5	93.476	2.33386	0.000137708	Medtr5g074760.1	0	|peroxidasefamilyprotein|HC|chr5:31768935-31766993|20130731	XP_003615981	1e-179	Peroxidase[Medicagotruncatula]_x0001_gb|AES98939.1|Peroxidase[Medicagotruncatula]
evgevgevgvelvLoc22285t4	808.067	2.33491	0.00266963	Medtr4g029740.1	2e-45	|hypotheticalprotein|LC|chr4:10339165-10344040|20130731	XP_003604780	3e-54	TdcA1-ORF1-ORF2protein[Medicagotruncatula]_x0001_gb|AES86977.1|TdcA1-ORF1-ORF2protein[Medicagotruncatula]
evgevgevgvelvLoc16705t3	167.973	2.33993	0.002774	Medtr4g094835.1	0	|anthranilateN-benzoyltransferase|HC|chr4:39089209-39087429|20130731	XP_004509128	0	PREDICTED:uncharacterizedacetyltransferaseAt3g50280-like[Cicerarietinum]
evgevgevgvelvLoc14619t3	517.297	2.34181	0.0183351	Medtr1g048160.1	0	|calcium-dependentphospholipid-bindingcopinefamilyprotein|HC|chr1:18227807-18232641|20130731	XP_004494653	0	PREDICTED:proteinBONZAI3-likeisoformX1[Cicerarietinum]
evgevgevgvelvLoc11827t2	318.324	2.34191	8.18442e-06	Medtr3g062540.1	0	|rootphototropism-likeprotein|HC|chr3:28251513-28248998|20130731	XP_003600550	0	Rootphototropismprotein[Medicagotruncatula]_x0001_gb|AES70801.1|Rootphototropismprotein[Medicagotruncatula]
evgevgevgvelvLoc9160t6	165.112	2.34753	0.0201938	Medtr6g078490.1	0	|NB-ARCdomainprotein|LC|chr6:29481594-29474654|20130731	XP_003620206	0	Resistanceprotein[Medicagotruncatula]_x0001_gb|AES76424.1|Resistanceprotein[Medicagotruncatula]
evgevgevgvelvLoc36559d12569t1	112.206	2.35497	0.000286856	Medtr3g465930.1	0	|HXXXD-typeacyl-transferasefamilyprotein|LC|chr3:27071867-27069118|20130731	XP_003543920	9e-127	PREDICTED:taxadien-5-alpha-olO-acetyltransferase-like[Glycinemax]
evgevgevgvelvLoc18658t2	37.0381	2.36033	0.00283327	Medtr1g040435.1	2e-110	|basichelixloophelixprotein,putative|HC|chr1:14965347-14966757|20130731	AFK41927	9e-106	unknown[Medicagotruncatula]
evgevgevgvelvLoc380t3	167.643	2.36054	8.03504e-05	Medtr3g015260.2	0	|diseaseresistanceprotein(CC-NBS-LRRclass)familyprotein|LC|chr3:4387762-4391753|20130731	XP_003598545	0	Cc-nbs-lrrresistanceprotein[Medicagotruncatula]_x0001_ref|XP_003636230.1|Cc-nbs-lrrresistanceprotein[Medicagotruncatula]_x0001_gb|AES68796.1|Cc-nbs-lrrresistanceprotein[Medicagotruncatula]_x0001_gb|AES83368.1|Cc-nbs-lrrresistanceprotein[Medicagotruncatula]
evgevgevgvelvLoc7266t28	255.513	2.36284	6.53853e-12	Medtr3g453030.1	2e-140	|hypotheticalprotein|LC|chr3:19484422-19482256|20130731	XP_003600514	2e-110	NBS/LRRresistanceprotein-likeprotein[Medicagotruncatula]_x0001_gb|AES70765.1|NBS/LRRresistanceprotein-likeprotein[Medicagotruncatula]
evgevgevgvelvLoc24103d63460t1	155.521	2.3646	0.00217608	Medtr3g019080.1	0	|diseaseresistanceprotein(TIR-NBS-LRRclass),putative|LC|chr3:5322367-5316363|20130731	XP_003598671	0	Resistanceprotein[Medicagotruncatula]_x0001_gb|AES68922.1|Resistanceprotein[Medicagotruncatula]
evgevgevgvelvLoc31098t1	5.85352	2.36621	0.0249848	Medtr5g085970.1	4e-39	|receptor-likeprotein|LC|chr5:37162239-37166664|20130731	XP_003616941	2e-36	Receptorkinase[Medicagotruncatula]_x0001_gb|AES99899.1|Receptorkinase[Medicagotruncatula]
evgevgevgvelvLoc1258t19	162.402	2.36631	0.0114803	Medtr4g015060.1	0	|diseaseresistanceprotein(TIR-NBS-LRRclass)|HC|chr4:4356331-4364912|20130731	XP_003604614	0	TIR-NBS-LRRRCT1-likeresistanceprotein[Medicagotruncatula]_x0001_gb|AES86811.1|TIR-NBS-LRRRCT1-likeresistanceprotein[Medicagotruncatula]
evgevgevgvelvLoc22356d31037t3	236.348	2.36816	4.73323e-10	Medtr4g009040.3	9e-180	|cinnamoyl-CoAreductase|HC|chr4:1738317-1741928|20130731	AFK46072	4e-178	unknown[Medicagotruncatula]
evgevgevgvelvLoc24266t8	42.1453	2.36971	0.00065583	Medtr2g039770.1	0	|diseaseresistanceprotein(TIR-NBS-LRRclass)|LC|chr2:17437701-17443829|20130731	XP_003595214	0	Tir-nbs-lrrresistanceprotein[Medicagotruncatula]_x0001_gb|AES65465.1|Tir-nbs-lrrresistanceprotein[Medicagotruncatula]
evgevgevgvelvLoc7671t1	51.1905	2.36994	0.0169945	Medtr5g048020.1	3e-28	|hypotheticalprotein|LC|chr5:21017280-21016626|20130731	XP_003620916	5e-46	F-boxfamilyprotein[Medicagotruncatula]_x0001_gb|AES77134.1|F-boxfamilyprotein[Medicagotruncatula]
evgevgevgvelvLoc9346t4	42.802	2.37075	0.000112059	Medtr0277s0020.3	0	|diseaseresistanceprotein(TIR-NBS-LRRclass)|LC|scaffold0277:14030-8135|20130731	XP_003620334	0	Sucrosesynthase[Medicagotruncatula]_x0001_gb|AES76552.1|Sucrosesynthase[Medicagotruncatula]
evgevgevgvelvLoc371d66387t2	4053.19	2.37268	1.07872e-06	Medtr1g041275.1	0	|hypotheticalprotein|HC|chr1:15338480-15342590|20130731	BAE71279	0	hypotheticalprotein[Trifoliumpratense]
evgevgevgvelvLoc4365t10utrorf	664.163	2.37317	0.0098676	Medtr6g016245.3	0	|transmembraneaminoacidtransporterfamilyprotein|HC|chr6:5932069-5936732|20130731	XP_006603940	0	PREDICTED:sodium-coupledneutralaminoacidtransporter1-likeisoformX1[Glycinemax]_x0001_ref|XP_006603941.1|PREDICTED:sodium-coupledneutralaminoacidtransporter1-likeisoformX2[Glycinemax]_x0001_ref|XP_006603942.1|PREDICTED:sodium-coupledneutralaminoacidtransporter1-likeis
evgevgevgvelvLoc15863t4	36.3887	2.37322	1.30362e-06	Medtr2g083420.1	7e-77	|UDP-glucosyltransferasefamilyprotein|HC|chr2:35019748-35018019|20130731	XP_003596670	3e-74	Anthocyanidin3-O-glucosyltransferase[Medicagotruncatula]_x0001_gb|AES66921.1|Anthocyanidin3-O-glucosyltransferase[Medicagotruncatula]
evgevgevgvelvLoc26914d61047t1	29.894	2.37689	0.0224261	Medtr5g090940.1	1e-127	|diseaseresistanceprotein(TIR-NBS-LRRclass)|HC|chr5:39619088-39625198|20130731	XP_003617379	5e-125	CCP[Medicagotruncatula]_x0001_gb|AET00338.1|CCP[Medicagotruncatula]
evgevgevgvelvLoc12132d3780t2	43.3956	2.37724	0.00205655	Medtr5g016320.1	0	|indole-3-aceticacid-amidosynthetase|HC|chr5:5833952-5831425|20130731	XP_003611653	0	Indole-3-aceticacid-amidosynthetaseGH3.3[Medicagotruncatula]_x0001_gb|AES94611.1|Indole-3-aceticacid-amidosynthetaseGH3.3[Medicagotruncatula]
evgevgevgvelvLoc4494t5	38.2167	2.37881	0.00747962	Medtr3g018930.2	1e-151	|LRRandNB-ARCdomaindiseaseresistanceprotein|LC|chr3:5251494-5247151|20130731	XP_003598658	1e-148	Cc-nbs-lrrresistanceprotein[Medicagotruncatula]_x0001_gb|AES68909.1|Cc-nbs-lrrresistanceprotein[Medicagotruncatula]
evgevgevgvelvLoc5248t14	3537.6	2.3795	0.0130894	Medtr8g031430.1	0	|GDSL-likelipase/acylhydrolase|HC|chr8:11783092-11787090|20130731	XP_003618984	0	GDSLesterase/lipase[Medicagotruncatula]_x0001_gb|AES75202.1|GDSLesterase/lipase[Medicagotruncatula]
evgevgevgvelvLoc1444t1	460.915	2.38366	0.00188596	Medtr5g073620.1	0	|exocystsubunitexo70familyprotein|HC|chr5:31317243-31324912|20130731	XP_004490669	0	PREDICTED:uncharacterizedproteinLOC101500706isoformX2[Cicerarietinum]
evgevgevgvelvLoc8870t2	49.5444	2.39076	0.000528273	Medtr6g071400.1	3e-106	|lateembryogenesisabundantprotein|LC|chr6:26154741-26154097|20130731	XP_003619855	1e-103	Harpininducingprotein1-likeprotein[Medicagotruncatula]_x0001_ref|XP_003619891.1|Harpininducingprotein1-likeprotein[Medicagotruncatula]_x0001_gb|AES76073.1|Harpininducingprotein1-likeprotein[Medicagotruncatula]_x0001_gb|AES76109.1|Harpininducingprotein1-likeprotein[Medicago
evgevgevgvelvLoc28456d49559t1	50.2921	2.4013	0.0166214	Medtr8g063270.1	0	|cellulosesynthase-likeprotein|HC|chr8:26501562-26495673|20130731	XP_003628669	0	Cellulosesynthase[Medicagotruncatula]_x0001_gb|AET03145.1|Cellulosesynthase[Medicagotruncatula]
evgevgevgvelvLoc13635d33337t1	426.874	2.40549	0.000318856	Medtr2g461570.1	4e-57	|leguminosingroup486secretedpeptide|HC|chr2:25457536-25458145|20130731	XP_007147903	6e-24	hypotheticalproteinPHAVU_006G164600g[Phaseolusvulgaris]_x0001_gb|ESW19897.1|hypotheticalproteinPHAVU_006G164600g[Phaseolusvulgaris]
evgevgevgvelvLoc5951d37094t6	52.1857	2.40618	0.000378228	Medtr1g110140.1	6e-176	|cysteine-richRLK(receptor-likekinase)protein|HC|chr1:49682594-49683670|20130731	XP_004497065	0	PREDICTED:probablereceptor-likeproteinkinaseAt1g67000-like[Cicerarietinum]
evgevgevgvelvLoc3934t3	1177.98	2.40835	1.88038e-05	Medtr8g020670.1	7e-118	|germinfamily3protein|HC|chr8:7286728-7287797|20130731	XP_003627280	2e-115	Germin-likeprotein[Medicagotruncatula]_x0001_gb|AET01756.1|Germin-likeprotein[Medicagotruncatula]_x0001_gb|AFK34826.1|unknown[Medicagotruncatula]
evgevgevgvelvLoc174019ct1	159.637	2.41114	0.0157657	Medtr7g102260.1	6e-173	|xyloglucanendotransglucosylase/hydrolasefamilyprotein|HC|chr7:41268343-41270982|20130731	XP_003625695	2e-170	Xyloglucanendotransglucosylase/hydrolase[Medicagotruncatula]_x0001_gb|AES81913.1|Xyloglucanendotransglucosylase/hydrolase[Medicagotruncatula]
evgevgevgvelvLoc4593t9	245.982	2.41198	0.000174619	Medtr7g062300.1	0	|DUF674familyprotein|HC|chr7:22634267-22632301|20130731	XP_004491999	8e-153	PREDICTED:uncharacterizedproteinLOC101501027[Cicerarietinum]
evgevgevgvelvLoc34064d37302t1	11.3666	2.42501	0.00673431	Medtr3g028210.1	1e-118	|anthocyanin5-aromaticacyltransferase|HC|chr3:8946148-8944365|20130731	XP_003599128	4e-116	Anthocyanin5-aromaticacyltransferase[Medicagotruncatula]_x0001_gb|ADV04047.1|malonylCoA:flavonoidmalonyltransferase5[Medicagotruncatula]_x0001_gb|AES69379.1|Anthocyanin5-aromaticacyltransferase[Medicagotruncatula]
evgevgevgvelvLoc10340d85360t4	341.976	2.42518	0.00784013	Medtr4g082930.1	0	|inactivepurpleacidphosphatase-likeprotein|HC|chr4:32240714-32244145|20130731	XP_003607787	0	hypotheticalproteinMTR_4g082930[Medicagotruncatula]_x0001_gb|AES89984.1|hypotheticalproteinMTR_4g082930[Medicagotruncatula]
evgevgevgvelvLoc8609d55943t1	31.6391	2.42664	0.00991677	Medtr1g041240.1	6e-85	|ubiquitincarboxyl-terminalhydrolase-likeprotein|HC|chr1:18377655-18355307|20130731	XP_003589912	2e-82	Ubiquitincarboxyl-terminalhydrolase[Medicagotruncatula]_x0001_gb|AES60163.1|Ubiquitincarboxyl-terminalhydrolase[Medicagotruncatula]
evgevgevgvelvLoc25228t1	31.9264	2.44083	0.0158993	Medtr7g111390.1	4e-91	|GRFzincfingerprotein|LC|chr7:45725637-45726328|20130731	XP_003626133	1e-88	hypotheticalproteinMTR_7g111390[Medicagotruncatula]_x0001_gb|AES82351.1|hypotheticalproteinMTR_7g111390[Medicagotruncatula]
evgevgevgvelvLoc30134t1	69.3117	2.44117	0.00243877	Medtr4g086480.1	0	|CXEcarboxylesterase|HC|chr4:33901546-33902511|20130731	XP_003608007	0	GibberellinreceptorGID1[Medicagotruncatula]_x0001_gb|AES90204.1|GibberellinreceptorGID1[Medicagotruncatula]
evgevgevgvelvLoc6043t8	1133.61	2.44977	5.94314e-05	Medtr6g033725.1	0	|UDP-glucosyltransferase88A1|HC|chr6:11078729-11080481|20130731	ABI94021	0	(iso)flavonoidglycosyltransferase[Medicagotruncatula]
evgevgevgvelvLoc5561d18857t1	292.121	2.45087	0.0108291	Medtr8g037235.1	0	|diseaseresistanceprotein(TIR-NBS-LRRclass)|LC|chr8:13806152-13810947|20130731	XP_003638286	0	TIR-NBS-LRRtypediseaseresistanceprotein[Medicagotruncatula]_x0001_gb|AES85424.1|TIR-NBS-LRRtypediseaseresistanceprotein[Medicagotruncatula]
evgevgevgvelvLoc4921d1171t1	311.851	2.45471	0.00027787	Medtr7g078010.1	0	|2OG-Fe(II)oxygenasefamilyoxidoreductase|HC|chr7:29462470-29465408|20130731	XP_003623991	0	1-aminocyclopropane-1-carboxylateoxidase-likeprotein[Medicagotruncatula]_x0001_gb|AES80209.1|1-aminocyclopropane-1-carboxylateoxidase-likeprotein[Medicagotruncatula]
evgevgevgvelvLoc21397t3	107.598	2.45628	0.0165481	Medtr8g014730.1	0	|LRRreceptor-likekinaseplant|LC|chr8:4702365-4705995|20130731	XP_003627066	0	Stress-inducedreceptor-likekinase[Medicagotruncatula]_x0001_gb|AET01542.1|Stress-inducedreceptor-likekinase[Medicagotruncatula]
evgevgevgvelvLoc35922d56272t1	155.52	2.4569	0.0134365	Medtr4g036040.1	1e-82	|hypotheticalprotein|HC|chr4:12860079-12862402|20130731	XP_006575002	3e-91	PREDICTED:uncharacterizedproteinLOC102662361[Glycinemax]_x0001_ref|XP_006584132.1|PREDICTED:uncharacterizedproteinLOC102662356[Glycinemax]
evgevgevgvelvLoc11464t2	269.979	2.46302	0.000170025	Medtr4g120840.1	1e-21	|hypotheticalprotein|HC|chr4:50046505-50047138|20130731	AHC08670	0	putativetransposase[Medicagotruncatula]
evgevgevgvelvLoc14729d36758t1	1039.56	2.46963	0.00366961	Medtr1g071250.1	3e-08	|transmembraneprotein,putative|LC|chr1:31586603-31586178|20130731
evgevgevgvelvLoc16916t1	21.0579	2.47447	0.00605522	Medtr2g044020.1	9e-60	|SAUR-likeauxin-responsivefamilyprotein|HC|chr2:19137570-19136731|20130731	XP_004488170	1e-45	PREDICTED:uncharacterizedproteinLOC101492025[Cicerarietinum]
evgevgevgvelvLoc3897t10	166.523	2.47582	0.000122364	Medtr1g055135.1	1e-140	|galactoseoxidase|LC|chr1:24309570-24311139|20130731	XP_003617942	1e-95	F-box/kelch-repeatprotein[Medicagotruncatula]_x0001_gb|AET00901.1|F-box/kelch-repeatprotein[Medicagotruncatula]
evgevgevgvelvLoc5729d80157t2	11.5142	2.49328	0.00217444	Medtr6g465420.1	7e-106	|CBF/DREB1transcriptionfactor|HC|chr6:23247851-23246544|20130731	ABY78835	1e-110	putativeDRE-bindingproteinDREB1[Medicagosativa]
evgevgevgvelvLoc27602t2	11.1906	2.50134	0.0142902	Medtr3g023320.1	1e-84	|diseaseresistanceproteinRGA1|LC|chr3:7052282-7056226|20130731	XP_003598914	3e-82	Resistanceprotein[Medicagotruncatula]_x0001_gb|AES69165.1|Resistanceprotein[Medicagotruncatula]
evgevgevgvelvLoc38170ct1	124.876	2.5037	1.8327e-07	Medtr2g072340.1	0	|cytochromeP450family72protein|HC|chr2:30434253-30437998|20130731	XP_004488669	0	PREDICTED:secologaninsynthase-like[Cicerarietinum]
evgevgevgvelvLoc18483d18260t1	70.3851	2.51292	2.97631e-05	Medtr6g072010.1	0	|typeIinositol-1,4,5-trisphosphate5-phosphatase|HC|chr6:26686547-26691368|20130731	XP_003619924	0	Inositol145-trisphosphate5-phosphatase[Medicagotruncatula]_x0001_gb|AES76142.1|Inositol145-trisphosphate5-phosphatase[Medicagotruncatula]
evgevgevgvelvLoc8474d59771t19	1544.91	2.51743	3.20323e-13	Medtr7g046380.1	0	|Ulp1proteasefamily,carboxy-terminaldomainprotein|HC|chr7:16432801-16434835|20130731	XP_003622614	0	TNP2[Medicagotruncatula]_x0001_gb|AES78832.1|TNP2[Medicagotruncatula]
evgevgevgvelvLoc11219d41044t5	41.2965	2.51749	3.41516e-10	Medtr7g075000.1	2e-33	|PPRrepeatprotein|LC|chr7:28126501-28124083|20130731	XP_003595817	1e-68	hypotheticalproteinMTR_2g061160[Medicagotruncatula]_x0001_gb|AES66068.1|hypotheticalproteinMTR_2g061160[Medicagotruncatula]
evgevgevgvelvLoc1934t9	50.7412	2.52437	0.000301564	Medtr6g015750.1	0	|diseaseresistanceprotein(TIR-NBS-LRRclass)|HC|chr6:5429361-5434775|20130731	XP_004489474	0	PREDICTED:TMVresistanceproteinN-likeisoformX2[Cicerarietinum]
evgevgevgvelvLoc5833t21	201.248	2.52884	1.64989e-07	Medtr2g086200.2	1e-27	|hypotheticalprotein|HC|chr2:36246191-36250282|20130731	AFK38172	4e-60	unknown[Medicagotruncatula]
evgevgevgvelvLoc13952d45071t3	403.619	2.53059	0.00670873	Medtr7g102330.1	0	|fourACTdomainACTdomainproteinwhichprotein|HC|chr7:41298845-41302293|20130731	XP_003625701	0	hypotheticalproteinMTR_7g102330[Medicagotruncatula]_x0001_gb|AES81919.1|hypotheticalproteinMTR_7g102330[Medicagotruncatula]
evgevgevgvelvLoc1380t25	2614.36	2.53328	0.0029683	Medtr5g092630.1	2e-91	|toll/interleukin-likereceptor-protein|LC|chr5:40458560-40456777|20130731	ABI16465	2e-103	tollinterleukinreceptor[Phaseolusvulgaris]
evgevgevgvelvLoc15035t2	23.4988	2.53396	0.000736906	Medtr3g009190.3	3e-96	|rossmann-foldNAD(P)-bindingdomainprotein|HC|chr3:1835462-1841276|20130731	AFK48611	2e-93	unknown[Medicagotruncatula]
evgevgevgvelvLoc10298d2784t1	96.0081	2.54028	0.000368216	Medtr6g013200.1	1e-70	|earlynodulin-likeprotein|LC|chr6:4152236-4151417|20130731	XP_003618577	3e-68	Lamin-likeprotein[Medicagotruncatula]_x0001_gb|AES74795.1|Lamin-likeprotein[Medicagotruncatula]
evgevgevgvelvLoc27716t2	19.8609	2.54345	0.000374001	Medtr5g061860.1	0	|sulfate/bicarbonate/oxalateexchangerandtransportersat-1|HC|chr5:25708741-25703147|20130731	XP_003614966	0	Sulfatetransporter-likeprotein[Medicagotruncatula]_x0001_gb|AES97924.1|Sulfatetransporter-likeprotein[Medicagotruncatula]
evgevgevgvelvLoc17376d36937t1	31.2571	2.54609	0.0121632	Medtr6g007360.2	3e-91	|hypotheticalprotein|HC|chr6:1575721-1572672|20130731	XP_003618301	8e-89	hypotheticalproteinMTR_6g007360[Medicagotruncatula]_x0001_gb|AES74519.1|hypotheticalproteinMTR_6g007360[Medicagotruncatula]
evgevgevgvelvLoc6479t8	1328.81	2.54851	5.07198e-25	Medtr3g010170.1	2e-147	|macronuclearactin|HC|chr3:2312481-2319318|20130731	XP_003614078	0	HGWPrepeatcontainingprotein-likeprotein[Medicagotruncatula]_x0001_gb|AES97036.1|HGWPrepeatcontainingprotein-likeprotein[Medicagotruncatula]
evgevgevgvelvLoc31926d20853t1	15.3784	2.55625	6.29975e-05	Medtr1g054725.1	6e-36	|F-boxproteininteractiondomainprotein|LC|chr1:23897222-23895769|20130731	XP_003636962	1e-31	F-boxprotein[Medicagotruncatula]_x0001_gb|AES84100.1|F-boxprotein[Medicagotruncatula]
evgevgevgvelvLoc13479t2	577.166	2.56229	0.0173082	Medtr8g432480.1	3e-97	|C2domainprotein|LC|chr8:12285234-12284522|20130731	XP_003521254	2e-47	PREDICTED:uncharacterizedproteinLOC100802552[Glycinemax]
evgevgevgvelvLoc264313ct1	33.4049	2.57935	0.00666869	Medtr6g015580.2	6e-30	|diseaseresistanceprotein(TIR-NBS-LRRclass)|LC|chr6:5264890-5255754|20130731	ACF19650	4e-27	TIR-NBS-LRRRCT1resistanceprotein[Medicagotruncatula]
evgevgevgvelvLoc68441t1	20.3267	2.58523	0.0219539	Medtr2g032690.1	6e-130	|borontransporter-likeprotein|HC|chr2:12305645-12309879|20130731	XP_003594631	2e-127	Borontransporter[Medicagotruncatula]_x0001_gb|AES64882.1|Borontransporter[Medicagotruncatula]
evgevgevgvelvLoc20728d267t1	118.907	2.59552	0.00123958	Medtr5g085920.1	0	|leucine-richreceptor-likekinasefamilyprotein|HC|chr5:37136006-37140590|20130731	XP_003616937	0	Receptor-likekinase[Medicagotruncatula]_x0001_gb|AES99895.1|Receptor-likekinase[Medicagotruncatula]
evgevgevgvelvLoc35183t1	12.5121	2.59711	0.00852832	Medtr4g112420.1	8e-08	|SWAP(suppressor-of-white-APricot)/surpdomainprotein,putative|HC|chr4:46074466-46062451|20130731	XP_003609139	6e-06	Gpatchdomain-containingprotein[Medicagotruncatula]_x0001_gb|AES91336.1|Gpatchdomain-containingprotein[Medicagotruncatula]
evgevgevgvelvLoc8580d71548t1	212.535	2.59767	5.14378e-06	Medtr2g037620.1	0	|core-2/I-branchingenzyme|HC|chr2:16309152-16306818|20130731	ABD28623	0	ProteinofunknownfunctionDUF266,plant[Medicagotruncatula]
evgevgevgvelvLoc45822d23093t1	35.8367	2.60002	0.00167428	Medtr1142s0010.1	7e-26	|hypotheticalprotein|LC|scaffold1142:381-2523|20130731	XP_003600514	5e-21	NBS/LRRresistanceprotein-likeprotein[Medicagotruncatula]_x0001_gb|AES70765.1|NBS/LRRresistanceprotein-likeprotein[Medicagotruncatula]
evgevgevgvelvLoc26883t2	10.9017	2.61	0.00873142	Medtr1g036280.1	1e-138	|peroxisomalmembranecarrierprotein|HC|chr1:13280237-13274777|20130731	XP_004513596	3e-129	PREDICTED:peroxisomalnicotinamideadeninedinucleotidecarrier-like[Cicerarietinum]
evgevgevgvelvLoc50029d65039t1	49.5385	2.61376	0.000437378	Medtr1g088870.8	1e-07	|metaltolerance-likeprotein|HC|chr1:39804866-39797416|20130731
evgevgevgvelvLoc10490d47687t1	285.936	2.61792	0.00020038	Medtr8g018260.1	0	|diseaseresistanceprotein(TIR-NBS-LRRclass)|HC|chr8:6180220-6173163|20130731	XP_004510400	0	PREDICTED:uncharacterizedproteinLOC101515491[Cicerarietinum]
evgevgevgvelvLoc29207d86104t1	8.12728	2.61925	0.0227157	Medtr5g035480.1	3e-65	|NB-ARCdomaindiseaseresistanceprotein|HC|chr5:15428004-15431904|20130731	XP_003613342	1e-62	Nbs-lrrresistanceprotein[Medicagotruncatula]_x0001_gb|AES96300.1|Nbs-lrrresistanceprotein[Medicagotruncatula]
evgevgevgvelvLoc7655t4	264.918	2.62048	0.00289203	Medtr1g026940.1	0	|receptor-likekinase|HC|chr1:8863132-8861130|20130731	XP_004498417	0	PREDICTED:probablereceptor-likeproteinkinaseAt1g67000-like[Cicerarietinum]
evgevgevgvelvLoc17047d37811t1	24.2006	2.62197	0.000158638	Medtr6g045030.1	3e-130	|stress-inducedreceptor-likekinase|HC|chr6:15926285-15927650|20130731	XP_003619232	1e-127	Kinase-likeprotein[Medicagotruncatula]_x0001_gb|AES75450.1|Kinase-likeprotein[Medicagotruncatula]
evgevgevgvelvLoc18426d4299t2	26.0162	2.62534	0.009423	Medtr4g013185.1	4e-114	|F-boxproteininteractiondomainprotein|LC|chr4:3564735-3568036|20130731	XP_003591487	1e-85	F-box/kelch-repeatprotein[Medicagotruncatula]_x0001_gb|AES61738.1|F-box/kelch-repeatprotein[Medicagotruncatula]
evgevgevgvelvLoc9917t3	200.699	2.62566	2.1081e-07	Medtr6g011380.2	6e-38	|SPFH/band7/PHBdomainmembrane-associatedfamilyprotein|HC|chr6:3200936-3205637|20130731	XP_004236188	2e-37	PREDICTED:hypersensitive-inducedresponseprotein1-likeisoform1[Solanumlycopersicum]
evgevgevgvelvLoc17679d4225t1	80.9887	2.62647	0.00652422	Medtr4g053290.1	2e-71	|transmembraneprotein,putative|HC|chr4:19252561-19256195|20130731	XP_003606116	3e-67	hypotheticalproteinMTR_4g053290[Medicagotruncatula]_x0001_gb|AES88313.1|hypotheticalproteinMTR_4g053290[Medicagotruncatula]
evgevgevgvelvLoc6439t11utrorf	85.7307	2.62796	5.26344e-06	Medtr6g073250.1	1e-153	|diseaseresistanceprotein(TIR-NBS-LRRclass)|LC|chr6:27214249-27218238|20130731	XP_003619894	5e-149	Diseaseresistance-likeprotein[Medicagotruncatula]_x0001_gb|AES76112.1|Diseaseresistance-likeprotein[Medicagotruncatula]
evgevgevgvelvLoc12239d58660t1	55.6729	2.63329	0.000548769	Medtr3g022930.1	4e-102	|diseaseresistanceprotein(TIR-NBS-LRRclass)|LC|chr3:6910032-6903260|20130731	XP_003598881	8e-100	TMVresistanceproteinN[Medicagotruncatula]_x0001_gb|AES69132.1|TMVresistanceproteinN[Medicagotruncatula]
evgevgevgvelvLoc265114ct1	8.2527	2.64366	0.00798232	Medtr5g085810.2	3e-56	|ankyrinrepeatprotein|HC|chr5:37074162-37069360|20130731	XP_003616928	1e-53	Serine/threonineproteinphosphatase6regulatoryankyrinrepeatsubunitC[Medicagotruncatula]_x0001_gb|AES99886.1|Serine/threonineproteinphosphatase6regulatoryankyrinrepeatsubunitC[Medicagotruncatula]
evgevgevgvelvLoc21181t1	248.043	2.64621	0.000696112	Medtr7g079310.1	1e-23	|subtilisin-likeserineprotease|HC|chr7:30098088-30100962|20130731	XP_003624183	2e-108	SwarmingmotilityproteinybiA[Medicagotruncatula]_x0001_gb|AES80401.1|SwarmingmotilityproteinybiA[Medicagotruncatula]
evgevgevgvelvLoc30013t1	39.1778	2.65306	3.16939e-05	Medtr1g024145.1	2e-18	|lysinedecarboxylasefamilyprotein|LC|chr1:7882927-7885168|20130731	AAG60117	2e-144	copia-typepolyprotein,putative[Arabidopsisthaliana]
evgevgevgvelvLoc25962d7233t1	158.561	2.65525	0.0002458	Medtr4g010140.1	6e-159	|post-illuminationchlorophyllfluorescenceincrease|HC|chr4:2247152-2240765|20130731	XP_003604373	2e-156	hypotheticalproteinMTR_4g010140[Medicagotruncatula]_x0001_gb|ACJ85148.1|unknown[Medicagotruncatula]_x0001_gb|AES86570.1|hypotheticalproteinMTR_4g010140[Medicagotruncatula]_x0001_gb|AFK40206.1|unknown[Medicagotruncatula]
evgevgevgvelvLoc6668t6	35.2212	2.65949	4.35748e-05	Medtr8g031980.1	4e-163	|NAD(P)-bindingrossmann-foldprotein|HC|chr8:11985271-11982574|20130731	XP_003600307	1e-160	(+)-neomentholdehydrogenase[Medicagotruncatula]_x0001_ref|XP_003627599.1|(+)-neomentholdehydrogenase[Medicagotruncatula]_x0001_gb|AES70558.1|(+)-neomentholdehydrogenase[Medicagotruncatula]_x0001_gb|AET02075.1|(+)-neomentholdehydrogenase[Medicagotruncatula]
evgevgevgvelvLoc21806d33788t1	35.2627	2.66274	9.06779e-06	Medtr4g080330.1	6e-76	|diseaseresistanceprotein(TIR-NBS-LRRclass),putative|LC|chr4:31160315-31156449|20130731	XP_003607620	3e-73	Tir-nbs-lrrresistanceprotein[Medicagotruncatula]_x0001_gb|AES89817.1|Tir-nbs-lrrresistanceprotein[Medicagotruncatula]
evgevgevgvelvLoc26603t2	755.642	2.676	0.000616843	Medtr0002s0040.1	7e-68	|glycosidehydrolasefamily18protein|LC|scaffold0002:93623-92739|20130731	XP_003595464	3e-64	Narbonin[Medicagotruncatula]_x0001_gb|AES65715.1|Narbonin[Medicagotruncatula]
evgevgevgvelvLoc10077t12	115.074	2.67767	0.0107349	Medtr3g058790.1	0	|diseaseresistanceprotein(TIR-NBS-LRRclass)|HC|chr3:23449523-23446078|20130731	XP_004516106	0	PREDICTED:TMVresistanceproteinN-likeisoformX1[Cicerarietinum]_x0001_ref|XP_004516107.1|PREDICTED:TMVresistanceproteinN-likeisoformX2[Cicerarietinum]
evgevgevgvelvLoc5239t4	2026.54	2.68163	6.75253e-05	Medtr2g036480.1	0	|receptor-likekinase|LC|chr2:15788078-15789766|20130731	XP_003594940	0	Cysteine-richreceptor-likeproteinkinase[Medicagotruncatula]_x0001_gb|ABN05836.1|Proteinkinase[Medicagotruncatula]_x0001_gb|AES65191.1|Cysteine-richreceptor-likeproteinkinase[Medicagotruncatula]
evgevgevgvelvLoc26002d68132t1	13.7111	2.68332	0.0134391	Medtr5g034770.1	9e-61	|NB-ARCdomaindiseaseresistanceprotein|HC|chr5:15084503-15080604|20130731	XP_003613271	5e-58	NBS-LRRresistanceprotein[Medicagotruncatula]_x0001_gb|AES96229.1|NBS-LRRresistanceprotein[Medicagotruncatula]
evgevgevgvelvLoc17108t2	36.856	2.68482	0.000286119	Medtr1g087500.1	1e-147	|hypotheticalprotein|HC|chr1:39217313-39213341|20130731	XP_003591442	5e-145	hypotheticalproteinMTR_1g087500[Medicagotruncatula]_x0001_gb|AES61693.1|hypotheticalproteinMTR_1g087500[Medicagotruncatula]
evgevgevgvelvLoc12867t4	134.248	2.69736	0.000161351	Medtr0007s0140.2	0	|diseaseresistanceprotein(TIR-NBS-LRRclass),putative|LC|scaffold0007:65325-72860|20130731	XP_003620320	0	Resistanceprotein[Medicagotruncatula]_x0001_gb|AES76538.1|Resistanceprotein[Medicagotruncatula]
evgevgevgvelvLoc5422t10utrorf	121.565	2.69956	0.00267711	Medtr4g133410.15	5e-114	|PPRcontainingprotein,putative|HC|chr4:55806827-55804370|20130731	XP_003610545	6e-111	Pentatricopeptiderepeat-containingprotein[Medicagotruncatula]_x0001_gb|AES92742.1|Pentatricopeptiderepeat-containingprotein[Medicagotruncatula]
evgevgevgvelvLoc25235d1178t1	108.095	2.69978	0.00261759	Medtr7g035425.1	1e-08	|hypotheticalprotein|LC|chr7:13568021-13569614|20130731	XP_003613704	2e-66	hypotheticalproteinMTR_5g039790[Medicagotruncatula]_x0001_gb|AES96662.1|hypotheticalproteinMTR_5g039790[Medicagotruncatula]
evgevgevgvelvLoc8141t28	190.383	2.69981	3.37064e-07	Medtr3g032960.1	0	|LRRandNB-ARCdomaindiseaseresistanceprotein|LC|chr3:10434947-10429930|20130731	XP_003599413	0	NBS-LRRtypediseaseresistanceprotein[Medicagotruncatula]_x0001_gb|AES69664.1|NBS-LRRtypediseaseresistanceprotein[Medicagotruncatula]
evgevgevgvelvLoc15402d1552t1	93.7334	2.70311	0.0115951	Medtr8g066220.1	0	|P-loopnucleosidetriphosphatehydrolasesuperfamilyprotein|LC|chr8:27504156-27505454|20130731	XP_003628738	0	Flavonolsulfotransferase-likeprotein[Medicagotruncatula]_x0001_gb|AET03214.1|Flavonolsulfotransferase-likeprotein[Medicagotruncatula]
evgevgevgvelvLoc31708d63934t1	21.0964	2.7103	0.00447462	Medtr0195s0020.1	3e-16	|DUF4283domainprotein|LC|scaffold0195:16315-14692|20130731	XP_003620760	9e-39	hypotheticalproteinMTR_6g090100[Medicagotruncatula]_x0001_gb|AES76978.1|hypotheticalproteinMTR_6g090100[Medicagotruncatula]
evgevgevgvelvLoc7768t2	105.021	2.71091	0.00586933	Medtr8g087460.1	2e-150	|fasciclindomainprotein|HC|chr8:36150681-36151957|20130731	ACJ84960	9e-148	unknown[Medicagotruncatula]_x0001_gb|AFK41673.1|unknown[Medicagotruncatula]
evgevgevgvelvLoc7359t4	99.8656	2.71585	0.0173521	Medtr8g041620.1	0	|2OG-Fe(II)oxygenasefamilyoxidoreductase|LC|chr8:15688784-15686289|20130731	XP_003628030	0	1-aminocyclopropane-1-carboxylateoxidase-likeprotein[Medicagotruncatula]_x0001_gb|AET02506.1|1-aminocyclopropane-1-carboxylateoxidase-likeprotein[Medicagotruncatula]
evgevgevgvelvLoc22035t2	17.1464	2.71774	0.00638299	Medtr0572s0010.1	7e-103	|pentatricopeptide(PPR)repeatprotein|LC|scaffold0572:2027-3679|20130731	XP_003591696	1e-98	Pentatricopeptiderepeat-containingprotein[Medicagotruncatula]_x0001_gb|AES61947.1|Pentatricopeptiderepeat-containingprotein[Medicagotruncatula]
evgevgevgvelvLoc40911t1	12.6886	2.71958	0.000845767	Medtr6g015795.1	6e-07	|carbohydrate-bindingproteinoftheERprotein|LC|chr6:5470849-5467358|20130731
evgevgevgvelvLoc9246t13	146.065	2.72317	0.00131445	Medtr2g036460.1	0	|receptor-likekinase|HC|chr2:15780546-15778002|20130731	XP_003636692	0	Cysteine-richreceptor-likeproteinkinase[Medicagotruncatula]_x0001_gb|ABN05834.1|Proteinkinase[Medicagotruncatula]_x0001_gb|AES83830.1|Cysteine-richreceptor-likeproteinkinase[Medicagotruncatula]
evgevgevgvelvLoc30049t1	39.2734	2.72459	0.00463002	Medtr8g017210.1	2e-19	|C2H2-likezincfingerprotein,putative|HC|chr8:5790010-5786899|20130731	XP_004504082	1e-105	PREDICTED:zincfingerproteinSTOP1homolog[Cicerarietinum]
evgevgevgvelvLoc1112t2	549.905	2.7311	3.34124e-05	Medtr7g025000.1	1e-124	|cysteine/histidine-richC1domainprotein|HC|chr7:8279703-8280423|20130731	XP_003621917	5e-122	hypotheticalproteinMTR_7g025000[Medicagotruncatula]_x0001_gb|AES78135.1|hypotheticalproteinMTR_7g025000[Medicagotruncatula]
evgevgevgvelvLoc11017t13	461.787	2.73485	0.000881838	Medtr2g069210.1	0	|1-aminocyclopropane-1-carboxylateoxidase-likeprotein|HC|chr2:28743889-28741738|20130731	XP_003596176	0	1-aminocyclopropane-1-carboxylateoxidase-likeprotein[Medicagotruncatula]_x0001_gb|AES66427.1|1-aminocyclopropane-1-carboxylateoxidase-likeprotein[Medicagotruncatula]
evgevgevgvelvLoc19759d10035t1	96.1796	2.73605	0.00652422	Medtr6g088245.1	0	|diseaseresistanceprotein(TIR-NBS-LRRclass)|LC|chr6:33391048-33386330|20130731	XP_003595214	0	Tir-nbs-lrrresistanceprotein[Medicagotruncatula]_x0001_gb|AES65465.1|Tir-nbs-lrrresistanceprotein[Medicagotruncatula]
evgevgevgvelvLoc20527d20074t1	228.568	2.73805	0.00534364	Medtr4g091380.1	0	|LRRandNB-ARCdomaindiseaseresistanceprotein,putative|LC|chr4:36217177-36205163|20130731	XP_003608258	0	Diseaseresistanceprotein[Medicagotruncatula]_x0001_gb|AES90455.1|Diseaseresistanceprotein[Medicagotruncatula]
evgevgevgvelvLoc40639t2	53.2429	2.74005	0.0117815	Medtr5g098130.3	7e-15	|actin-bindingcalponin-like(CH)domainprotein|HC|chr5:42966058-42970385|20130731	XP_004491610	2e-12	PREDICTED:fimbrin-likeprotein2-like[Cicerarietinum]
evgevgevgvelvLoc4133t11	219.983	2.74788	8.30692e-09	Medtr4g013090.1	3e-169	|D-glyceratedehydrogenase/hydroxypyruvatereductase|HC|chr4:3521833-3518948|20130731	XP_003604495	1e-166	Glyoxylate/hydroxypyruvatereductaseB[Medicagotruncatula]_x0001_gb|AES86692.1|Glyoxylate/hydroxypyruvatereductaseB[Medicagotruncatula]
evgevgevgvelvLoc18029t1	68.1557	2.7559	0.00459792	Medtr5g067700.1	2e-133	|WRKYfamilytranscriptionfactor|LC|chr5:28615004-28610470|20130731	XP_003615415	7e-131	WRKYtranscriptionfactor[Medicagotruncatula]_x0001_gb|AES98373.1|WRKYtranscriptionfactor[Medicagotruncatula]
evgevgevgvelvLoc28293t2	93.9296	2.77485	0.00261365	Medtr2g038500.1	6e-48	|hypotheticalprotein|HC|chr2:16780277-16780855|20130731	XP_003595123	4e-45	hypotheticalproteinMTR_2g038500[Medicagotruncatula]_x0001_gb|AES65374.1|hypotheticalproteinMTR_2g038500[Medicagotruncatula]
evgevgevgvelvLoc24053d12749t1	117.11	2.78134	4.18782e-15	Medtr7g013760.1	1e-21	|hypotheticalprotein|LC|chr7:3999342-3999533|20130731	ABD28505	1e-93	RNA-directedDNApolymerase(Reversetranscriptase);Polynucleotidyltransferase,RibonucleaseHfold[Medicagotruncatula]
evgevgevgvelvLoc21690t1	14.6531	2.78903	0.0216415	Medtr1g027380.1	2e-76	|wall-associatedreceptorkinasegalacturonan-bindingprotein|LC|chr1:9071904-9072893|20130731	XP_004498416	2e-59	PREDICTED:probablereceptor-likeproteinkinaseAt1g67000-like[Cicerarietinum]
evgevgevgvelvLoc3426t14utrorf	38.4991	2.79686	0.0168184	Medtr7g018840.1	0	|LRRandNB-ARCdomaindiseaseresistanceprotein|LC|chr7:6239105-6232716|20130731	XP_006592961	1e-84	PREDICTED:probablediseaseresistanceproteinAt4g27220-likeisoformX2[Glycinemax]
evgevgevgvelvLoc28559d5305t1	22.6168	2.8032	0.00744569	Medtr5g038850.5	1e-08	|hypotheticalprotein|HC|chr5:17088821-17089930|20130731	XP_003599551	2e-19	hypotheticalproteinMTR_3g035030[Medicagotruncatula]_x0001_gb|AES69802.1|hypotheticalproteinMTR_3g035030[Medicagotruncatula]
evgevgevgvelvLoc21283d72047t1	22.6254	2.80682	0.00538219	Medtr7g060340.1	6e-50	|hypotheticalprotein|HC|chr7:21797669-21794756|20130731	XP_003623031	4e-47	hypotheticalproteinMTR_7g060340[Medicagotruncatula]_x0001_ref|XP_003636566.1|hypotheticalproteinMTR_046s0003[Medicagotruncatula]_x0001_gb|AES79249.1|hypotheticalproteinMTR_7g060340[Medicagotruncatula]_x0001_gb|AES83704.1|hypotheticalproteinMTR_046s0003[Medicagotruncatula]
evgevgevgvelvLoc12395t3	1281.68	2.81103	0.0011838	Medtr5g028070.1	0	|NBS-LRRresistanceprotein|LC|chr5:11729555-11734598|20130731	XP_003612713	0	NBS-containingresistance-likeprotein[Medicagotruncatula]_x0001_gb|AES95671.1|NBS-containingresistance-likeprotein[Medicagotruncatula]
evgevgevgvelvLoc14465t3	413.877	2.81427	0.000137301	Medtr5g090460.1	8e-168	|nonsense-mediatedmRNAdecayprotein|LC|chr5:39399230-39400261|20130731	XP_003617332	1e-159	Glycogensynthasekinase3beta[Medicagotruncatula]_x0001_gb|AET00291.1|Glycogensynthasekinase3beta[Medicagotruncatula]
evgevgevgvelvLoc19840t3	63.3514	2.81789	0.00358235	Medtr0697s0010.1	5e-161	|Myb/SANT-likeDNA-bindingdomainprotein|HC|scaffold0697:4796-3391|20130731	AFK41911	0	unknown[Medicagotruncatula]
evgevgevgvelvLoc6828t19	101.058	2.81959	3.20323e-13	Medtr7g062280.1	0	|DUF674familyprotein|LC|chr7:22624995-22626692|20130731	XP_004491999	2e-157	PREDICTED:uncharacterizedproteinLOC101501027[Cicerarietinum]
evgevgevgvelvLoc45734t1	607.597	2.82274	0.000180956	Medtr3g084140.1	3e-34	|UBL5ubiquitin-likemodifier|HC|chr3:38020793-38023315|20130731	XP_004977514	2e-34	PREDICTED:ubiquitin-likeprotein5-like[Setariaitalica]
evgevgevgvelvLoc146615ct1	44.8154	2.82641	1.50926e-05	Medtr1g040355.1	2e-42	|DNAtopoisomerasetypeI|HC|chr1:14913419-14924304|20130731	XP_003603800	3e-09	DNAtopoisomeraseI[Medicagotruncatula]_x0001_gb|AES74051.1|DNAtopoisomeraseI[Medicagotruncatula]
evgevgevgvelvLoc1644d31568t3	120.304	2.82913	1.05733e-06	Medtr4g126970.1	0	|Serine/Threoninekinasefamilyprotein|HC|chr4:52661693-52665483|20130731	XP_003610014	0	Proteinkinase2B[Medicagotruncatula]_x0001_gb|AES92211.1|Proteinkinase2B[Medicagotruncatula]
evgevgevgvelvLoc24709d312t1	34.1444	2.83381	8.31476e-07	Medtr5g071310.1	2e-114	|diseaseresistanceproteinRGA4|HC|chr5:30240888-30246532|20130731	XP_003615706	5e-112	NBS-LRRresistanceprotein[Medicagotruncatula]_x0001_gb|AES98664.1|NBS-LRRresistanceprotein[Medicagotruncatula]
evgevgevgvelvLoc23998d945t1	24.8746	2.83432	0.00710719	Medtr7g062720.1	9e-62	|Copia-likepolyprotein/retrotransposon,putative|LC|chr7:22824311-22825240|20130731	XP_004235099	1e-82	PREDICTED:uncharacterizedproteinLOC101249439[Solanumlycopersicum]
evgevgevgvelvLoc26370d1344t1	8.4151	2.8381	0.010828	Medtr3g022920.1	3e-121	|diseaseresistanceprotein(CC-NBS-LRRclass)familyprotein|LC|chr3:6901155-6897741|20130731	XP_003598880	1e-118	Cc-nbs-lrrresistanceprotein[Medicagotruncatula]_x0001_gb|AES69131.1|Cc-nbs-lrrresistanceprotein[Medicagotruncatula]
evgevgevgvelvLoc18456d4301t1	35.9154	2.83915	1.5843e-05	Medtr4g048580.1	9e-150	|cytochromeP450family71protein|HC|chr4:17250064-17248200|20130731	XP_003615871	2e-135	CytochromeP450[Medicagotruncatula]_x0001_gb|AES98829.1|CytochromeP450[Medicagotruncatula]
evgevgevgvelvLoc40560d23495t1	6.41253	2.84194	0.0168353	Medtr6g079150.1	3e-24	|hypotheticalprotein|LC|chr6:29804870-29805298|20130731	ABD28627	3e-31	RNA-directedDNApolymerase(Reversetranscriptase);RibonucleaseH[Medicagotruncatula]
evgevgevgvelvLoc2882d1590t4	282.357	2.84475	2.16884e-09	Medtr4g012960.1	6e-164	|D-glyceratedehydrogenase/hydroxypyruvatereductase|HC|chr4:3482543-3479185|20130731	XP_003604486	3e-161	Glyoxylatereductase[Medicagotruncatula]_x0001_gb|AES86683.1|Glyoxylatereductase[Medicagotruncatula]
evgevgevgvelvLoc14179d30684t1	206.385	2.84994	0.000802593	Medtr1g030268.1	0	|GDSL-likelipase/acylhydrolase|HC|chr1:10501679-10504040|20130731	XP_003589580	0	Earlynodulin[Medicagotruncatula]_x0001_gb|AES59831.1|Earlynodulin[Medicagotruncatula]
evgevgevgvelvLoc17368t5	90.8741	2.85472	2.57449e-06	Medtr4g016930.1	1e-132	|monothiolglutaredoxin-S16protein|HC|chr4:5226943-5222637|20130731	XP_003604721	4e-130	Monothiolglutaredoxin-S16[Medicagotruncatula]_x0001_gb|AES86918.1|Monothiolglutaredoxin-S16[Medicagotruncatula]
evgevgevgvelvLoc26578t3	9.04375	2.85582	0.0122575	Medtr6g087850.1	3e-61	|diseaseresistanceprotein(TIR-NBS-LRRclass)|LC|chr6:33060567-33056926|20130731	XP_003620621	9e-59	Tir-nbs-lrrresistanceprotein[Medicagotruncatula]_x0001_gb|AES76839.1|Tir-nbs-lrrresistanceprotein[Medicagotruncatula]
evgevgevgvelvLoc32469t1	30.1122	2.85669	6.24923e-05	Medtr7g072250.1	1e-118	|tubbyC2protein|HC|chr7:26824094-26831479|20130731	XP_003623546	3e-93	hypotheticalproteinMTR_7g072270[Medicagotruncatula]_x0001_gb|AES79764.1|hypotheticalproteinMTR_7g072270[Medicagotruncatula]
evgevgevgvelvLoc12316d71429t1	52.1462	2.8703	0.000235283	Medtr4g014570.1	0	|diseaseresistanceprotein(TIR-NBS-LRRclass)|HC|chr4:4130085-4120596|20130731	ACF19651	0	TIR-NBS-LRRRCT1-likeresistanceprotein[Medicagosativa]
evgevgevgvelvLoc42243d6903t1	16.2013	2.88269	0.00320573	Medtr1g035500.1	1e-58	|hypotheticalprotein|LC|chr1:12888694-12887787|20130731	XP_004498233	8e-20	PREDICTED:B3domain-containingtranscriptionfactorVRN1-like[Cicerarietinum]
evgevgevgvelvLoc28598d350t1	101.634	2.88297	0.00264876	Medtr3g083050.1	7e-104	|hypotheticalprotein|HC|chr3:37481672-37482485|20130731	XP_003601562	2e-101	hypotheticalproteinMTR_3g083050[Medicagotruncatula]_x0001_gb|AES71813.1|hypotheticalproteinMTR_3g083050[Medicagotruncatula]
evgevgevgvelvLoc36381d6205t1	35.3595	2.89832	7.9217e-05	Medtr2g083480.1	1e-69	|UDP-glucosyltransferasefamilyprotein|HC|chr2:35033082-35034756|20130731	XP_003596675	5e-67	Anthocyanidin3-O-glucosyltransferase[Medicagotruncatula]_x0001_gb|AES66926.1|Anthocyanidin3-O-glucosyltransferase[Medicagotruncatula]
evgevgevgvelvLoc12239d62489t2	73.5337	2.89949	0.000968168	Medtr3g015550.1	0	|NBS-LRRtypediseaseresistanceprotein|HC|chr3:4514544-4520904|20130731	XP_003598562	0	NBS-containingresistance-likeprotein[Medicagotruncatula]_x0001_gb|AES68813.1|NBS-containingresistance-likeprotein[Medicagotruncatula]
evgevgevgvelvLoc15464d33202t1	241.624	2.90213	0.00030929	Medtr3g014000.1	3e-63	|RNA-binding(RRM/RBD/RNPmotif)familyprotein|HC|chr3:3865418-3863915|20130731	XP_003598462	2e-66	Glycine-richRNA-bindingprotein[Medicagotruncatula]_x0001_gb|AES68713.1|Glycine-richRNA-bindingprotein[Medicagotruncatula]
evgevgevgvelvLoc5419t11	234.768	2.91119	0.000310853	Medtr8g041600.1	0	|2OG-Fe(II)oxygenasefamilyoxidoreductase|HC|chr8:15682611-15680295|20130731	XP_003628028	0	1-aminocyclopropane-1-carboxylateoxidase-likeprotein[Medicagotruncatula]_x0001_gb|AET02504.1|1-aminocyclopropane-1-carboxylateoxidase-likeprotein[Medicagotruncatula]
evgevgevgvelvLoc12417d19001t1	173.551	2.92008	0.0013852	Medtr7g068350.1	8e-50	|transmembraneprotein,putative|LC|chr7:25002434-25001592|20130731	XP_003623301	6e-45	hypotheticalproteinMTR_7g068350[Medicagotruncatula]_x0001_gb|AES79519.1|hypotheticalproteinMTR_7g068350[Medicagotruncatula]
evgevgevgvelvLoc6730d2629t3	62.9592	2.92066	0.000183006	Medtr4g059840.1	3e-141	|fasciclin-likearabinogalactanprotein|HC|chr4:22076175-22074615|20130731	XP_003606417	1e-138	Fasciclin-likearabinogalactanprotein[Medicagotruncatula]_x0001_gb|AES88614.1|Fasciclin-likearabinogalactanprotein[Medicagotruncatula]
evgevgevgvelvLoc6329d58290t2	184.98	2.92249	0.000268744	Medtr7g066590.1	0	|LRRreceptor-likekinase|HC|chr7:24243931-24241034|20130731	XP_004514486	0	PREDICTED:LRRreceptor-likeserine/threonine-proteinkinaseFLS2-like[Cicerarietinum]
evgevgevgvelvLoc6432t4	88.3501	2.92373	0.00644217	Medtr6g008210.1	7e-106	|zincfingerAN1domainstress-associatedprotein|HC|chr6:2227571-2229205|20130731	AFK39556	2e-103	unknown[Medicagotruncatula]
evgevgevgvelvLoc20595t3	154.268	2.92542	5.62115e-06	Medtr6g074810.1	2e-65	|diseaseresistanceprotein(TIR-NBS-LRRclass)|LC|chr6:27677963-27674098|20130731	XP_003620056	6e-63	Diseaseresistance-likeproteinGS3-3[Medicagotruncatula]_x0001_gb|AES76274.1|Diseaseresistance-likeproteinGS3-3[Medicagotruncatula]
evgevgevgvelvLoc32521d1566t1	6.41564	2.93733	0.0165583	Medtr5g074190.1	7e-30	|exocystsubunitexo70familyprotein|LC|chr5:31494334-31491718|20130731	XP_003599651	5e-27	Cytosine-specificmethyltransferase[Medicagotruncatula]_x0001_ref|XP_003615934.1|Cytosine-specificmethyltransferase[Medicagotruncatula]_x0001_gb|AES69902.1|Cytosine-specificmethyltransferase[Medicagotruncatula]_x0001_gb|AES98892.1|Cytosine-specificmethyltransferase[Medicago
evgevgevgvelvLoc11154t1	24.5616	2.93858	1.81009e-05	Medtr0061s0050.1	3e-85	|LRRreceptor-likekinasefamilyprotein|LC|scaffold0061:31524-27427|20130731	XP_003636865	9e-83	Receptor-likekinase[Medicagotruncatula]_x0001_gb|AES84003.1|Receptor-likekinase[Medicagotruncatula]
evgevgevgvelvLoc38799d72904t1	9.47488	2.93948	0.00959106	Medtr3g109170.1	7e-46	|hypotheticalprotein|HC|chr3:50475726-50475048|20130731	XP_003603567	4e-43	hypotheticalproteinMTR_3g109170[Medicagotruncatula]_x0001_gb|AES73818.1|hypotheticalproteinMTR_3g109170[Medicagotruncatula]
evgevgevgvelvLoc22534t2	56.9112	2.93959	4.28369e-05	Medtr8g479260.1	7e-53	|replicationfactor-Acarboxy-terminaldomainprotein|LC|chr8:33777150-33779789|20130731	XP_003593181	3e-50	hypotheticalproteinMTR_2g008650[Medicagotruncatula]_x0001_gb|AES63432.1|hypotheticalproteinMTR_2g008650[Medicagotruncatula]
evgevgevgvelvLoc32913d22126t1	4.23611	2.93989	0.0182866	Medtr8g465620.1	2e-20	|hypotheticalprotein|LC|chr8:23401800-23402213|20130731	CAN81839	2e-26	hypotheticalproteinVITISV_033739[Vitisvinifera]
evgevgevgvelvLoc38677d14928t1	7.55092	2.94285	0.0177173	Medtr7g109880.1	4e-16	|transmembraneprotein,putative|LC|chr7:45021158-45025349|20130731	XP_003611652	3e-21	Indole-3-aceticacid-amidosynthetaseGH3.3[Medicagotruncatula]_x0001_gb|AES94610.1|Indole-3-aceticacid-amidosynthetaseGH3.3[Medicagotruncatula]
evgevgevgvelvLoc12170t1	112.688	2.94305	0.000930654	Medtr6g047610.1	0	|MATEeffluxfamilyprotein|HC|chr6:17155972-17147405|20130731	XP_003533169	0	PREDICTED:proteinTRANSPARENTTESTA12-likeisoformX1[Glycinemax]
evgevgevgvelvLoc18341t2	50.9829	2.94474	0.0188329	Medtr6g087260.1	2e-102	|diseaseresistanceprotein(TIR-NBS-LRRclass)|LC|chr6:33307567-33303323|20130731	XP_003620587	8e-100	Tir-nbs-lrrresistanceprotein[Medicagotruncatula]_x0001_ref|XP_003620640.1|Tir-nbs-lrrresistanceprotein[Medicagotruncatula]_x0001_gb|AES76805.1|Tir-nbs-lrrresistanceprotein[Medicagotruncatula]_x0001_gb|AES76858.1|Tir-nbs-lrrresistanceprotein[Medicagotruncatula]
evgevgevgvelvLoc17075t2	38.5955	2.94707	9.75261e-05	Medtr0227s0010.1	2e-101	|F-box/RNIsuperfamilyprotein|LC|scaffold0227:3766-2071|20130731	XP_004490303	3e-98	PREDICTED:F-box/FBD/LRR-repeatproteinAt1g13570-like[Cicerarietinum]
evgevgevgvelvLoc19024d2993t1	16.8572	2.94906	0.00159671	Medtr3g056310.1	1e-39	|LRRandNB-ARCdomaindiseaseresistanceprotein|LC|chr3:22437824-22434126|20130731	XP_003600276	5e-37	Resistanceprotein[Medicagotruncatula]_x0001_gb|AES70527.1|Resistanceprotein[Medicagotruncatula]
evgevgevgvelvLoc39111d72921t1	8.31416	2.95275	0.00781022	Medtr5g018670.1	4e-71	|photosystemIIoxygen-evolvingenhancerprotein|HC|chr5:6961303-6963520|20130731	XP_003611860	2e-68	Oxygenevolvingenhancerprotein[Medicagotruncatula]_x0001_gb|AES94818.1|Oxygenevolvingenhancerprotein[Medicagotruncatula]
evgevgevgvelvLoc11232t2	478.675	2.9577	0.000614427	Medtr6g076220.1	0	|functionalresistanceproteinKR1,putative|LC|chr6:28139180-28143667|20130731	XP_003620113	0	ResistanceproteinPRG[Medicagotruncatula]_x0001_gb|AES76331.1|ResistanceproteinPRG[Medicagotruncatula]
evgevgevgvelvLoc18405t1	94.706	2.96156	4.79506e-06	Medtr5g062660.1	1e-80	|nudixhydrolase-likeprotein|HC|chr5:25963353-25964293|20130731	XP_003615020	4e-78	Nudixhydrolase[Medicagotruncatula]_x0001_gb|AES97978.1|Nudixhydrolase[Medicagotruncatula]_x0001_gb|AFK43120.1|unknown[Medicagotruncatula]
evgevgevgvelvLoc17482d228t1	84.6043	2.97378	2.64353e-07	Medtr8g012660.1	3e-27	|Defensinrelated|HC|chr8:3729466-3728814|20130731
evgevgevgvelvLoc17112t2	352.249	2.97895	9.98317e-11	Medtr8g012745.1	0	|UDP-glucosyltransferasefamilyprotein|LC|chr8:3779054-3777036|20130731	XP_003629448	0	Glucosyltransferase-6[Medicagotruncatula]_x0001_gb|AET03924.1|Glucosyltransferase-6[Medicagotruncatula]
evgevgevgvelvLoc100225ct1	220.686	2.98447	0.0129547	Medtr3g463570.1	1e-37	|Leginsulin/Albumin-1|HC|chr3:25481354-25482120|20130731	XP_003600750	7e-31	Albumin[Medicagotruncatula]_x0001_gb|AES71001.1|Albumin[Medicagotruncatula]
evgevgevgvelvLoc17521d230t1	83.0594	3.00529	0.00020133	Medtr4g023400.1	0	|diseaseresistanceprotein(TIR-NBS-LRRclass)|LC|chr4:7891960-7882332|20130731	XP_003605057	0	TMVresistanceproteinN[Medicagotruncatula]_x0001_gb|AES87254.1|TMVresistanceproteinN[Medicagotruncatula]
evgevgevgvelvLoc12855t1	13.7066	3.00614	0.00826062	Medtr3g062090.1	4e-58	|NB-ARCdomaindiseaseresistanceprotein|LC|chr3:27987790-28006982|20130731	XP_004499734	2e-56	PREDICTED:uncharacterizedproteinLOC101504174[Cicerarietinum]
evgevgevgvelvLoc7340t12	302.931	3.00668	1.02587e-13	Medtr4g011640.1	0	|drugresistancetransporter-likeABCdomainprotein|HC|chr4:2903046-2892454|20130731	XP_004506879	0	PREDICTED:pleiotropicdrugresistanceprotein1-like[Cicerarietinum]
evgevgevgvelvLoc4156t8	112.578	3.01255	1.83128e-11	Medtr7g069160.4	0	|diseaseresistanceprotein(TIR-NBS-LRRclass)|LC|chr7:25480134-25473077|20130731	XP_004492464	0	PREDICTED:TMVresistanceproteinN-likeisoformX3[Cicerarietinum]
evgevgevgvelvLoc10186t2	373.539	3.01399	0.00166756	Medtr8g020790.1	0	|NB-ARCdomaindiseaseresistanceprotein,putative|HC|chr8:7331647-7335969|20130731	XP_003627291	0	DiseaseresistanceRPP8-likeprotein[Medicagotruncatula]_x0001_gb|AET01767.1|DiseaseresistanceRPP8-likeprotein[Medicagotruncatula]
evgevgevgvelvLoc284247ct1	17.7535	3.01579	0.00377888	Medtr2g048620.1	8e-17	|NAD(P)H-quinoneoxidoreductasechain4|LC|chr2:21438014-21439762|20130731	XP_004500104	8e-99	PREDICTED:genomepolyprotein-like[Cicerarietinum]
evgevgevgvelvLoc7449t11utrorf	102.839	3.02217	0.000213739	Medtr6g088270.1	2e-76	|elongationfactorTsprotein|HC|chr6:33420399-33413908|20130731	XP_003620654	6e-74	ElongationfactorTs[Medicagotruncatula]_x0001_gb|AES76872.1|ElongationfactorTs[Medicagotruncatula]
evgevgevgvelvLoc24660t2	108.588	3.02434	4.81967e-05	Medtr3g026965.1	2e-19	|transmembraneprotein,putative|LC|chr3:8334216-8334007|20130731	XP_003599044	1e-09	hypotheticalproteinMTR_3g027050[Medicagotruncatula]_x0001_gb|AES69295.1|hypotheticalproteinMTR_3g027050[Medicagotruncatula]
evgevgevgvelvLoc22473t2	136.544	3.0253	8.62159e-06	Medtr4g062500.1	0	|cytochromeP450familyflavonesynthase|HC|chr4:23225189-23222689|20130731	NP_001241007	0	licodionesynthase-like[Glycinemax]_x0001_gb|ADV35712.1|flavonesynthaseII[Glycinemax]_x0001_gb|ADV52251.1|flavonesynthaseII[Glycinemax]
evgevgevgvelvLoc6922d36133t4	276.519	3.0263	2.02835e-10	Medtr2g072080.1	0	|NBS-LRRtypediseaseresistanceprotein|LC|chr2:30221133-30226838|20130731	XP_003598445	0	Cc-nbsresistanceprotein[Medicagotruncatula]_x0001_gb|AES68696.1|Cc-nbsresistanceprotein[Medicagotruncatula]
evgevgevgvelvLoc18090d68497t1	23.8788	3.02737	0.000818232	Medtr3g018980.2	0	|diseaseresistanceprotein(CC-NBS-LRRclass)familyprotein|LC|chr3:5269309-5264760|20130731	XP_003598662	0	Cc-nbs-lrrresistanceprotein[Medicagotruncatula]_x0001_gb|AES68913.1|Cc-nbs-lrrresistanceprotein[Medicagotruncatula]
evgevgevgvelvLoc39393d22604t1	16.8156	3.03307	0.00904647	Medtr2g071720.1	1e-71	|FBDprotein|LC|chr2:29964476-29965339|20130731	XP_003596219	4e-69	hypotheticalproteinMTR_2g071720[Medicagotruncatula]_x0001_gb|AES66470.1|hypotheticalproteinMTR_2g071720[Medicagotruncatula]
evgevgevgvelvLoc20188d20032t1	20.0034	3.03572	0.000703092	Medtr3g022870.3	0	|NB-ARCdomaindiseaseresistanceprotein|LC|chr3:6884164-6880103|20130731	XP_003598877	0	NBS-LRRdiseaseresistance-likeprotein[Medicagotruncatula]_x0001_gb|AES69128.1|NBS-LRRdiseaseresistance-likeprotein[Medicagotruncatula]
evgevgevgvelvLoc26213d45965t2	12.6563	3.04087	0.00168621	Medtr6g083860.1	8e-115	|diseaseresistanceprotein(TIR-NBS-LRRclass)|LC|chr6:31284126-31288135|20130731	XP_003620435	4e-112	Resistanceprotein[Medicagotruncatula]_x0001_gb|AES76653.1|Resistanceprotein[Medicagotruncatula]
evgevgevgvelvLoc9001d44833t1	98.7244	3.04966	0.000128479	Medtr2g046410.1	9e-32	|serpin-likeprotein|LC|chr2:20357943-20359665|20130731	XP_003627241	6e-137	Tir-nbs-lrrresistanceprotein[Medicagotruncatula]_x0001_gb|AET01717.1|Tir-nbs-lrrresistanceprotein[Medicagotruncatula]
evgevgevgvelvLoc2178d44183t1	1485.17	3.05158	4.56339e-13	Medtr5g092510.1	6e-160	|toll/interleukin-likereceptor-protein|LC|chr5:40405214-40406808|20130731	XP_003617519	3e-157	TMVresistanceproteinN[Medicagotruncatula]_x0001_gb|AET00478.1|TMVresistanceproteinN[Medicagotruncatula]
evgevgevgvelvLoc24003t1	51.7524	3.05396	0.0120929	Medtr7g088160.2	7e-82	|scavengermRNAdecappingenzymecarboxy-term-bindingprotein|HC|chr7:34308144-34313976|20130731	XP_004493290	1e-80	PREDICTED:glutathioneS-transferaseT2-like[Cicerarietinum]
evgevgevgvelvLoc5586t8	390.921	3.05482	1.79681e-07	Medtr4g020700.2	0	|diseaseresistanceprotein(TIR-NBS-LRRclass)|LC|chr4:6645805-6656127|20130731	XP_003604866	0	NBSresistanceprotein-likeprotein[Medicagotruncatula]_x0001_gb|AES87063.1|NBSresistanceprotein-likeprotein[Medicagotruncatula]
evgevgevgvelvLoc8206t1	36.2571	3.0564	0.00161426	Medtr8g014790.1	2e-86	|LRRreceptor-likekinase|LC|chr8:4725165-4730994|20130731	XP_003627075	8e-86	Receptor-likeproteinkinase[Medicagotruncatula]_x0001_gb|AET01551.1|Receptor-likeproteinkinase[Medicagotruncatula]
evgevgevgvelvLoc33994t1	89.0676	3.07741	0.0204091	Medtr5g029940.1	1e-60	|hypotheticalprotein|LC|chr5:12598398-12597810|20130731	XP_003612868	6e-58	hypotheticalproteinMTR_5g029940[Medicagotruncatula]_x0001_gb|AES95826.1|hypotheticalproteinMTR_5g029940[Medicagotruncatula]
evgevgevgvelvLoc15839d19447t3	65.0458	3.09708	1.70141e-07	Medtr2g041070.2	0	|diseaseresistanceprotein(TIR-NBS-LRRclass)|LC|chr2:17994128-17988647|20130731	XP_003590462	2e-115	Diseaseresistance-likeprotein[Medicagotruncatula]_x0001_gb|AES60713.1|Diseaseresistance-likeprotein[Medicagotruncatula]
evgevgevgvelvLoc6948t65utrorf	119.686	3.09715	0.00288368	Medtr0042s0120.1	1e-75	|transposableelementprotein,putative|LC|scaffold0042:55719-54269|20130731	XP_003607625	6e-37	Zincknucklefamilyprotein[Medicagotruncatula]_x0001_gb|AES89822.1|Zincknucklefamilyprotein[Medicagotruncatula]
evgevgevgvelvLoc10220t14utrorf	40.3001	3.09735	0.000464963	Medtr0294s0010.1	4e-147	|TIR-NBS-LRRclassdiseaseresistanceprotein|LC|scaffold0294:11958-7697|20130731	XP_004489498	4e-124	PREDICTED:uncharacterizedproteinLOC101494533[Cicerarietinum]
evgevgevgvelvLoc14850d30731t2	17.2299	3.0994	0.00216388	Medtr6g478020.1	4e-98	|diseaseresistanceprotein(TIR-NBS-LRRclass)|LC|chr6:28783811-28790407|20130731	XP_003620334	7e-93	Sucrosesynthase[Medicagotruncatula]_x0001_gb|AES76552.1|Sucrosesynthase[Medicagotruncatula]
evgevgevgvelvLoc8547t2	24.0416	3.10974	0.00136874	Medtr3g467360.2	2e-50	|senescence-associatedprotein|HC|chr3:27787919-27784443|20130731	XP_004500366	2e-42	PREDICTED:uncharacterizedproteinLOC101504816isoformX1[Cicerarietinum]
evgevgevgvelvLoc37144t1	11.6087	3.1311	0.00232062	Medtr4g014280.1	6e-55	|diseaseresistanceprotein(TIR-NBS-LRRclass),putative|LC|chr4:3991478-3984248|20130731	XP_003604540	4e-52	Tir-nbs-lrrresistanceprotein[Medicagotruncatula]_x0001_gb|AES86737.1|Tir-nbs-lrrresistanceprotein[Medicagotruncatula]
evgevgevgvelvLoc6287t10	22.047	3.14239	3.16504e-05	Medtr5g070490.1	1e-139	|NB-ARCdomaindiseaseresistanceprotein|HC|chr5:29873785-29869193|20130731	XP_003615650	4e-137	NBS-LRRresistanceprotein[Medicagotruncatula]_x0001_gb|AES98608.1|NBS-LRRresistanceprotein[Medicagotruncatula]
evgevgevgvelvLoc2266d47881t13	209.804	3.1449	0.000641087	Medtr3g058740.4	0	|diseaseresistanceprotein(TIR-NBS-LRRclass),putative|HC|chr3:23407289-23402751|20130731	XP_004516106	0	PREDICTED:TMVresistanceproteinN-likeisoformX1[Cicerarietinum]_x0001_ref|XP_004516107.1|PREDICTED:TMVresistanceproteinN-likeisoformX2[Cicerarietinum]
evgevgevgvelvLoc26012d19587t1	30.45	3.14892	1.39604e-05	Medtr3g058470.1	6e-72	|F-boxproteininteractiondomainprotein|LC|chr3:23231951-23230758|20130731	XP_003606793	1e-55	F-box/kelch-repeatprotein[Medicagotruncatula]_x0001_gb|AES88990.1|F-box/kelch-repeatprotein[Medicagotruncatula]
evgevgevgvelvLoc32444d7007t1	27.6369	3.15354	0.00536875	Medtr7g085020.1	1e-96	|floweringlocusproteinT|HC|chr7:32863573-32865793|20130731	AEI99552	3e-94	FTa2[Medicagotruncatula]
evgevgevgvelvLoc43845d460t1	17.0732	3.15836	3.93937e-06	Medtr1g019550.1	5e-145	|diseaseresistanceprotein(TIR-NBS-LRRclass),putative|LC|chr1:5924682-5918200|20130731	XP_003589199	2e-142	Diseaseresistanceprotein[Medicagotruncatula]_x0001_gb|AES59450.1|Diseaseresistanceprotein[Medicagotruncatula]
evgevgevgvelvLoc16135t1	43.0239	3.16046	0.000737876	Medtr2g012940.1	4e-75	|toll-interleukin-resistance(TIR)domainprotein|HC|chr2:3393972-3393370|20130731	XP_003593509	3e-101	TMVresistanceproteinN[Medicagotruncatula]_x0001_gb|AES63760.1|TMVresistanceproteinN[Medicagotruncatula]
evgevgevgvelvLoc37963t1	16.8696	3.16422	0.00377888	Medtr7g088360.1	1e-112	|DHHC-typezincfingerprotein|HC|chr7:34413843-34410234|20130731	XP_003624858	3e-108	PalmitoyltransferasePFA4[Medicagotruncatula]_x0001_gb|AES81076.1|PalmitoyltransferasePFA4[Medicagotruncatula]
evgevgevgvelvLoc24240t1	8.6592	3.17766	0.00585693	Medtr6g053790.1	4e-15	|hypotheticalprotein|LC|chr6:19407391-19405393|20130731	XP_003599136	2e-41	hypotheticalproteinMTR_3g028330[Medicagotruncatula]_x0001_gb|AES69387.1|hypotheticalproteinMTR_3g028330[Medicagotruncatula]
evgevgevgvelvLoc6255t1	10.1523	3.18228	0.000301102	Medtr7g081720.1	1e-105	|LRRreceptor-likekinase|LC|chr7:31213447-31217402|20130731	XP_003624321	4e-103	Receptorproteinkinase-likeprotein[Medicagotruncatula]_x0001_gb|AES80539.1|Receptorproteinkinase-likeprotein[Medicagotruncatula]
evgevgevgvelvLoc13275t5	72.8666	3.18373	0.000107307	Medtr6g074875.1	1e-108	|diseaseresistanceprotein(TIR-NBS-LRRclass)|LC|chr6:27718819-27713865|20130731	XP_003620045	2e-105	Resistanceprotein[Medicagotruncatula]_x0001_gb|AES76263.1|Resistanceprotein[Medicagotruncatula]
evgevgevgvelvLoc28584t1	7.19763	3.19724	0.0129861	Medtr0127s0040.1	3e-15	|GDSL-likelipase/acylhydrolase|LC|scaffold0127:21060-19823|20130731	XP_003555016	2e-09	PREDICTED:GDSLesterase/lipase7-like[Glycinemax]
evgevgevgvelvLoc11343d925t1	205.314	3.20175	1.59906e-06	Medtr7g070290.1	0	|tuftelin-interactingprotein|HC|chr7:25945232-25947085|20130731	XP_003623392	0	Tuftelin-interacting-likeprotein[Medicagotruncatula]_x0001_gb|AES79610.1|Tuftelin-interacting-likeprotein[Medicagotruncatula]
evgevgevgvelvLoc29222d1728t1	5.41342	3.20908	0.0235917	Medtr5g073920.1	3e-61	|exocystsubunitexo70familyprotein|LC|chr5:31407577-31404405|20130731	XP_003615916	2e-58	Exocystcomplexcomponent[Medicagotruncatula]_x0001_gb|AES98874.1|Exocystcomplexcomponent[Medicagotruncatula]
evgevgevgvelvLoc36590d12578t1	28.1921	3.21895	0.0209407	Medtr3g064850.1	2e-12	|hypotheticalprotein|LC|chr3:29264082-29263861|20130731	AFK48947	1e-17	unknown[Lotusjaponicus]
evgevgevgvelvLoc22860d20442t1	21.8573	3.22463	0.00442999	Medtr1g059760.1	2e-61	|condensationdomainprotein|HC|chr1:26001006-26006585|20130731	XP_004494047	4e-50	PREDICTED:uncharacterizedproteinLOC101494882[Cicerarietinum]
evgevgevgvelvLoc29899d46205t1	24.5887	3.22477	4.38081e-07	Medtr5g094030.1	5e-09	|transmembraneprotein,putative|LC|chr5:41077801-41076903|20130731	ABD33334	2e-57	Polynucleotidyltransferase,RibonucleaseHfold,putative[Medicagotruncatula]
evgevgevgvelvLoc10796t1	58.0208	3.22495	2.33273e-05	Medtr4g036615.1	4e-43	|hypotheticalprotein|LC|chr4:13257266-13256934|20130731	XP_006587702	3e-56	PREDICTED:zincfingerproteinZAT9-like[Glycinemax]
evgevgevgvelvLoc21315t3	22.1779	3.22785	2.47758e-06	Medtr4g051738.1	3e-108	|diseaseresistanceprotein(TIR-NBS-LRRclass)|LC|chr4:18731992-18727789|20130731	XP_003619954	7e-71	Diseaseresistance-likeprotein[Medicagotruncatula]_x0001_gb|AES76172.1|Diseaseresistance-likeprotein[Medicagotruncatula]
evgevgevgvelvLoc3665d58077t1	174.458	3.23284	0.000222427	Medtr6g088260.1	1e-69	|diseaseresistanceprotein(TIR-NBS-LRRclass)|LC|chr6:33412973-33407320|20130731	XP_003620652	1e-64	ElongationfactorTs[Medicagotruncatula]_x0001_gb|AES76870.1|ElongationfactorTs[Medicagotruncatula]
evgevgevgvelvLoc18076t3	30.8875	3.24066	0.0002584	Medtr3g048690.1	5e-83	|NB-ARCdomaindiseaseresistanceprotein|LC|chr3:18083385-18078641|20130731	XP_004499742	2e-81	PREDICTED:uncharacterizedproteinLOC101507086[Cicerarietinum]
evgevgevgvelvLoc15957t8	11.3995	3.24432	0.00175689	Medtr8g052050.1	3e-86	|cysteine-richRLK(receptor-likekinase)protein|LC|chr8:19336581-19340379|20130731	XP_003628301	9e-84	S-receptorkinase-likeprotein[Medicagotruncatula]_x0001_gb|AET02777.1|S-receptorkinase-likeprotein[Medicagotruncatula]
evgevgevgvelvLoc18538t2	7.86497	3.25148	0.0116353	Medtr8g442690.1	1e-46	|endonuclease/exonuclease/phosphatasefamilyprotein|LC|chr8:16181165-16182691|20130731	ABN05905	2e-48	reversetranscriptase,related[Medicagotruncatula]
evgevgevgvelvLoc16900d36902t2	42.1393	3.2529	0.000379642	Medtr0275s0020.1	7e-15	|hypotheticalprotein|HC|scaffold0275:10904-5807|20130731
evgevgevgvelvLoc43177d15625t1	13.6084	3.25672	5.88383e-06	Medtr8g052120.1	3e-76	|cysteine-richRLK(receptor-likekinase)protein|LC|chr8:19375877-19380303|20130731	XP_003628307	1e-73	Serine/threonineproteinkinase[Medicagotruncatula]_x0001_gb|AET02783.1|Serine/threonineproteinkinase[Medicagotruncatula]
evgevgevgvelvLoc9678t5	45.3907	3.2695	1.75399e-08	Medtr3g021380.1	0	|NBS-LRRtypediseaseresistanceprotein|LC|chr3:6260285-6256594|20130731	XP_003598818	0	Cc-nbs-lrrresistanceprotein[Medicagotruncatula]_x0001_gb|AES69069.1|Cc-nbs-lrrresistanceprotein[Medicagotruncatula]
evgevgevgvelvLoc795t41	147.643	3.27064	2.35563e-06	Medtr1g087510.1	2e-13	|hypotheticalprotein|HC|chr1:39209847-39210906|20130731	XP_003628739	6e-16	hypotheticalproteinMTR_8g066230[Medicagotruncatula]_x0001_gb|AET03215.1|hypotheticalproteinMTR_8g066230[Medicagotruncatula]
evgevgevgvelvLoc6392t5	239.078	3.28326	1.69361e-05	Medtr6g045307.1	8e-63	|IPPtransferase|LC|chr6:16235075-16228160|20130731	ABN06064	0	RNA-directedDNApolymerase(Reversetranscriptase);Chromo;Zincfinger,CCHC-type;Peptidaseaspartic,activesite;Polynucleotidyltransferase,RibonucleaseHfold[Medicagotruncatula]
evgevgevgvelvLoc10290t6	499.087	3.28792	5.9521e-06	Medtr7g446520.1	2e-55	|FAR1DNA-bindingdomainprotein|LC|chr7:15865725-15863746|20130731	AEL30344	4e-146	hypotheticalprotein303L13_4[Arachishypogaea]
evgevgevgvelvLoc10801d8992t4	582.464	3.28795	2.74856e-06	Medtr6g472230.1	7e-81	|diseaseresistanceprotein(TIR-NBS-LRRclass),putative|LC|chr6:26054240-26059623|20130731	CAN64779	0	hypotheticalproteinVITISV_043230[Vitisvinifera]
evgevgevgvelvLoc29759d5430t1	7.92767	3.29392	0.0102559	Medtr1g027820.1	5e-69	|receptor-likekinase|HC|chr1:9298986-9300905|20130731	XP_003619237	5e-46	Kinase-likeprotein[Medicagotruncatula]_x0001_gb|AES75455.1|Kinase-likeprotein[Medicagotruncatula]
evgevgevgvelvLoc20855d54739t1	15.4809	3.2944	0.00558519	Medtr3g436690.1	3e-29	|hypotheticalprotein|HC|chr3:12352212-12352637|20130731	XP_004497811	5e-79	PREDICTED:genomepolyprotein-like[Cicerarietinum]
evgevgevgvelvLoc6055t12	81.3371	3.30235	9.14796e-15	Medtr8g052420.1	0	|cysteine-richRLK(receptor-likekinase)protein|LC|chr8:19504888-19499824|20130731	XP_003628329	0	Serine/threonineproteinkinase[Medicagotruncatula]_x0001_gb|AET02805.1|Serine/threonineproteinkinase[Medicagotruncatula]
evgevgevgvelvLoc13811t3	157.24	3.30652	7.33859e-06	Medtr3g058670.1	0	|diseaseresistanceprotein(TIR-NBS-LRRclass),putative|HC|chr3:23354000-23350281|20130731	XP_004516106	0	PREDICTED:TMVresistanceproteinN-likeisoformX1[Cicerarietinum]_x0001_ref|XP_004516107.1|PREDICTED:TMVresistanceproteinN-likeisoformX2[Cicerarietinum]
evgevgevgvelvLoc26438d56753t1	15.8259	3.30984	0.00530942	Medtr7g078300.1	2e-48	|diseaseresistanceprotein(CC-NBS-LRRclass)familyprotein|HC|chr7:29603559-29600998|20130731	XP_003624016	1e-45	DiseaseresistanceproteinRGA2[Medicagotruncatula]_x0001_gb|ABN08495.1|Diseaseresistanceprotein[Medicagotruncatula]_x0001_gb|AES80234.1|DiseaseresistanceproteinRGA2[Medicagotruncatula]
evgevgevgvelvLoc43416t1	6.15425	3.31355	0.00257012	Medtr3g011560.1	5e-33	|TNP1|LC|chr3:2886243-2889912|20130731	XP_003595006	3e-30	TNP1[Medicagotruncatula]_x0001_gb|AES65257.1|TNP1[Medicagotruncatula]
evgevgevgvelvLoc12278d48733t1	57.6326	3.31407	0.000540003	Medtr3g101130.1	2e-154	|serpin-likeprotein|LC|chr3:46531176-46532448|20130731	XP_003602984	9e-152	Serpin-ZX[Medicagotruncatula]_x0001_gb|AES73235.1|Serpin-ZX[Medicagotruncatula]
evgevgevgvelvLoc8236d52920t3	15.1427	3.33233	8.45443e-05	Medtr7g018760.1	1e-96	|BEDfingerNBS-LRRresistanceprotein,putative|LC|chr7:6176448-6175572|20130731	XP_006603602	1e-42	PREDICTED:probablediseaseresistanceproteinAt4g27220-like[Glycinemax]
evgevgevgvelvLoc37614t1	24.3683	3.34938	9.33041e-06	Medtr4g054275.1	1e-24	|hypotheticalprotein|LC|chr4:19679589-19678900|20130731	XP_006584399	1e-48	PREDICTED:putativeribonucleaseHproteinAt1g65750-like[Glycinemax]
evgevgevgvelvLoc25768d1180t1	22.2978	3.35589	0.0072925	Medtr1g033950.1	2e-41	|hypotheticalprotein|HC|chr1:12278621-12277505|20130731	AFK38936	2e-51	unknown[Medicagotruncatula]
evgevgevgvelvLoc2552d1806t7	146.458	3.35709	1.64906e-09	Medtr6g472300.1	3e-124	|diseaseresistanceprotein(TIR-NBS-LRRclass)|LC|chr6:26075767-26079593|20130731	XP_003619902	8e-122	Diseaseresistanceprotein[Medicagotruncatula]_x0001_gb|AES76120.1|Diseaseresistanceprotein[Medicagotruncatula]
evgevgevgvelvLoc39290d34710t1	21.3402	3.35734	0.000666912	Medtr4g080777.1	3e-96	|diseaseresistanceprotein(TIR-NBS-LRRclass),putative|LC|chr4:31243045-31248009|20130731	XP_006592480	3e-68	PREDICTED:TMVresistanceproteinN-likeisoformX2[Glycinemax]
evgevgevgvelvLoc35393t1	2367.94	3.36138	7.66656e-14	Medtr6g061240.1	3e-17	|transmembraneprotein,putative|LC|chr6:21266000-21266248|20130731	XP_003614718	4e-07	hypotheticalproteinMTR_5g058250[Medicagotruncatula]_x0001_gb|AES97676.1|hypotheticalproteinMTR_5g058250[Medicagotruncatula]
evgevgevgvelvLoc261807cd605t1	5.99649	3.37321	0.0145784	Medtr1g033680.1	4e-13	|DUF4283domainprotein|LC|chr1:12165843-12167828|20130731	XP_007146238	2e-11	hypotheticalproteinPHAVU_006G023800g,partial[Phaseolusvulgaris]_x0001_gb|ESW18232.1|hypotheticalproteinPHAVU_006G023800g,partial[Phaseolusvulgaris]
evgevgevgvelvLoc45364ct1	38.5994	3.3808	5.0161e-08	Medtr1g088110.1	9e-68	|pollenOleeIfamilyallergens|HC|chr1:39374449-39376935|20130731	XP_003591486	3e-65	hypotheticalproteinMTR_1g088110[Medicagotruncatula]_x0001_gb|AES61737.1|hypotheticalproteinMTR_1g088110[Medicagotruncatula]
evgevgevgvelvLoc12855d585t2	52.2731	3.3859	5.78419e-10	Medtr3g435040.4	5e-147	|LRRandNB-ARCdomaindiseaseresistanceprotein|LC|chr3:11407461-11422119|20130731	XP_003600514	9e-130	NBS/LRRresistanceprotein-likeprotein[Medicagotruncatula]_x0001_gb|AES70765.1|NBS/LRRresistanceprotein-likeprotein[Medicagotruncatula]
evgevgevgvelvLoc1441t32	1696.58	3.38639	2.066e-06	Medtr3g078633.1	0	|enhanceddiseasesusceptibilityprotein|HC|chr3:35444790-35448281|20130731	XP_004501967	0	PREDICTED:uncharacterizedproteinLOC101509849[Cicerarietinum]
evgevgevgvelvLoc40074d56711t1	15.2144	3.39015	0.000894556	Medtr3g062250.1	8e-13	|DUF4283domainprotein|LC|chr3:28089690-28091634|20130731	XP_003600528	5e-10	hypotheticalproteinMTR_3g062250[Medicagotruncatula]_x0001_gb|AES70779.1|hypotheticalproteinMTR_3g062250[Medicagotruncatula]
evgevgevgvelvLoc27429t1	18.5363	3.39475	0.000225749	Medtr8g009300.1	1e-24	|plantinvertase/pectinmethylesteraseinhibitor|HC|chr8:2117013-2117798|20130731	XP_004508988	2e-78	PREDICTED:cellwall/vacuolarinhibitoroffructosidase2-like[Cicerarietinum]
evgevgevgvelvLoc37408t2	42.1286	3.40846	0.000219639	Medtr4g051715.1	9e-113	|functionalresistanceproteinKR1,putative|LC|chr4:18724421-18719631|20130731	XP_003619954	7e-78	Diseaseresistance-likeprotein[Medicagotruncatula]_x0001_gb|AES76172.1|Diseaseresistance-likeprotein[Medicagotruncatula]
evgevgevgvelvLoc15327t1	255.206	3.43364	0.000619704	Medtr4g078510.1	4e-36	|transmembraneprotein,putative|LC|chr4:30239759-30241325|20130731	XP_003607485	3e-33	hypotheticalproteinMTR_4g078510[Medicagotruncatula]_x0001_gb|AES89682.1|hypotheticalproteinMTR_4g078510[Medicagotruncatula]
evgevgevgvelvLoc205173ct1	264.403	3.43813	6.23415e-06	Medtr0098s0100.1	3e-95	|hypotheticalprotein|LC|scaffold0098:38056-35637|20130731	XP_003615067	4e-96	hypotheticalproteinMTR_5g063260[Medicagotruncatula]_x0001_gb|AES98025.1|hypotheticalproteinMTR_5g063260[Medicagotruncatula]
evgevgevgvelvLoc13044t1	22.9972	3.4473	0.00038174	Medtr1g023500.1	1e-89	|DNA-directedRNApolymerasesubunitbeta|HC|chr1:7523400-7533496|20130731	AAY89344	1e-87	RNApolymeraseIIsecondlargestsubunit[Petuniaxhybrida]
evgevgevgvelvLoc205022ct1	183.08	3.45139	2.30473e-05	Medtr1g085150.1	3e-85	|glutamyl-tRNAsynthetase|HC|chr1:38018899-38014433|20130731	XP_003591273	1e-82	Bifunctionalaminoacyl-tRNAsynthetase[Medicagotruncatula]_x0001_gb|AES61524.1|Bifunctionalaminoacyl-tRNAsynthetase[Medicagotruncatula]
evgevgevgvelvLoc18592d61685t2	99.0829	3.45453	8.74452e-06	Medtr4g016910.1	0	|LRRreceptor-likekinasefamilyprotein|LC|chr4:5213603-5215714|20130731	XP_003604719	0	Receptorproteinkinase-likeprotein[Medicagotruncatula]_x0001_gb|AES86916.1|Receptorproteinkinase-likeprotein[Medicagotruncatula]
evgevgevgvelvLoc17547t2	146.312	3.45559	0.000199805	Medtr4g117040.1	0	|cysteine-richRLK(receptor-likekinase)protein|HC|chr4:48488071-48483066|20130731	XP_004508381	0	PREDICTED:G-typelectinS-receptor-likeserine/threonine-proteinkinaseCES101-like[Cicerarietinum]
evgevgevgvelvLoc32328d49322t1	4.97148	3.46114	0.00447462	Medtr0004s0610.1	3e-58	|PPRcontainingplant-likeprotein|LC|scaffold0004:345394-344195|20130731	XP_006573403	3e-46	PREDICTED:pentatricopeptiderepeat-containingproteinAt3g42630-like[Glycinemax]
evgevgevgvelvLoc20821d48493t1	11.7749	3.46892	0.00213664	Medtr0133s0030.1	1e-101	|diseaseresistanceproteinRGA1|LC|scaffold0133:13892-10167|20130731	XP_003619314	5e-106	NBS-LRRresistanceprotein[Medicagotruncatula]_x0001_gb|AES75532.1|NBS-LRRresistanceprotein[Medicagotruncatula]
evgevgevgvelvLoc17418t1	4.04453	3.47568	0.00931685	Medtr4g050410.1	3e-50	|LRRandNB-ARCdomaindiseaseresistanceprotein|LC|chr4:17853718-17848814|20130731	XP_003605979	9e-48	Cc-nbs-lrrresistanceprotein[Medicagotruncatula]_x0001_gb|AES88176.1|Cc-nbs-lrrresistanceprotein[Medicagotruncatula]
evgevgevgvelvLoc33934d5921t1	12.1462	3.48409	0.00218784	Medtr7g007620.1	2e-79	|LRRreceptor-likekinasefamilyprotein|LC|chr7:1594597-1597372|20130731	XP_003596118	3e-69	Receptorproteinkinase-likeprotein[Medicagotruncatula]_x0001_gb|AES66369.1|Receptorproteinkinase-likeprotein[Medicagotruncatula]
evgevgevgvelvLoc4503d52019t7	615.296	3.49455	4.42138e-08	Medtr5g085380.2	5e-109	|vacuolarproteinsorting-associatedprotein|HC|chr5:36908095-36913115|20130731	XP_003616891	2e-106	Vacuolarproteinsorting[Medicagotruncatula]_x0001_gb|ACJ86082.1|unknown[Medicagotruncatula]_x0001_gb|AES99849.1|Vacuolarproteinsorting[Medicagotruncatula]_x0001_gb|AFK42297.1|unknown[Medicagotruncatula]
evgevgevgvelvLoc29982t1	322.782	3.50669	5.30295e-23	Medtr7g106930.1	0	|pentatricopeptide(PPR)repeatprotein|HC|chr7:43569310-43567382|20130731	XP_004494285	0	PREDICTED:pentatricopeptiderepeat-containingproteinAt5g06540-like[Cicerarietinum]
evgevgevgvelvLoc3520t12	227.78	3.51073	0.0005328	Medtr3g058720.1	0	|diseaseresistanceprotein(TIR-NBS-LRRclass),putative|HC|chr3:23388642-23384999|20130731	XP_004516106	0	PREDICTED:TMVresistanceproteinN-likeisoformX1[Cicerarietinum]_x0001_ref|XP_004516107.1|PREDICTED:TMVresistanceproteinN-likeisoformX2[Cicerarietinum]
evgevgevgvelvLoc19599d10023t1	60.2544	3.51111	0.000600633	Medtr1g022275.1	3e-66	|C2domainprotein|HC|chr1:7008205-7007058|20130731	ACJ84898	5e-51	unknown[Medicagotruncatula]_x0001_gb|AFK45218.1|unknown[Medicagotruncatula]
evgevgevgvelvLoc224d7365t1	2748.38	3.52382	0.000174619	Medtr2g438310.1	4e-22	|hypotheticalprotein|HC|chr2:15450544-15449032|20130731
evgevgevgvelvLoc4505t9	792.566	3.54139	3.03138e-17	Medtr6g464080.1	0	|replicationfactor-Acarboxy-terminaldomainprotein|LC|chr6:22311880-22315905|20130731	XP_003595793	2e-121	C2H2zincfingerprotein[Medicagotruncatula]_x0001_gb|AES66044.1|C2H2zincfingerprotein[Medicagotruncatula]
evgevgevgvelvLoc20897t1	17.7992	3.54978	0.00364391	Medtr7g117425.1	3e-33	|animalRPA1domainprotein|LC|chr7:48554380-48555674|20130731	XP_003595510	8e-22	ReplicationproteinA70kDaDNA-bindingsubunit[Medicagotruncatula]_x0001_gb|AES65761.1|ReplicationproteinA70kDaDNA-bindingsubunit[Medicagotruncatula]
evgevgevgvelvLoc29594t2	473.034	3.55931	1.811e-09	Medtr7g075890.1	7e-57	|subtilisin-likeserineprotease|HC|chr7:28516986-28522271|20130731	XP_003622983	9e-56	hypotheticalproteinMTR_7g059090[Medicagotruncatula]_x0001_gb|AES79201.1|hypotheticalproteinMTR_7g059090[Medicagotruncatula]
evgevgevgvelvLoc31799d21916t1	17.2532	3.56023	0.000939811	Medtr6g069560.1	7e-115	|diseaseresistanceprotein(TIR-NBS-LRRclass)|LC|chr6:25071428-25077838|20130731	XP_003619979	6e-110	Diseaseresistance-likeproteinGS3-1[Medicagotruncatula]_x0001_gb|AES76197.1|Diseaseresistance-likeproteinGS3-1[Medicagotruncatula]
evgevgevgvelvLoc1269d53319t1	1516.1	3.56111	2.11426e-09	Medtr3g020780.1	0	|cytochromeP450familyprotein|HC|chr3:6028627-6026235|20130731	XP_003598774	0	CytochromeP450[Medicagotruncatula]_x0001_gb|AES69025.1|CytochromeP450[Medicagotruncatula]
evgevgevgvelvLoc17312t1	55.9048	3.5635	8.50424e-15	Medtr3g010970.1	1e-107	|F-boxproteininteractiondomainprotein|LC|chr3:2660103-2658925|20130731	XP_003598382	5e-105	F-boxprotein[Medicagotruncatula]_x0001_gb|AES68633.1|F-boxprotein[Medicagotruncatula]
evgevgevgvelvLoc3287d74274t10	241.637	3.56713	4.45529e-05	Medtr7g018850.1	0	|LRRandNB-ARCdomaindiseaseresistanceprotein|LC|chr7:6251896-6245587|20130731	XP_006592961	0	PREDICTED:probablediseaseresistanceproteinAt4g27220-likeisoformX2[Glycinemax]
evgevgevgvelvLoc27195d1071t1	8.29446	3.57446	0.00779961	Medtr5g087250.1	5e-14	|tousled-likekinase2|HC|chr5:37792092-37796612|20130731	XP_003617039	5e-15	Tousled-likekinase[Medicagotruncatula]_x0001_gb|AES99997.1|Tousled-likekinase[Medicagotruncatula]
evgevgevgvelvLoc18540d64845t1	99.6653	3.57608	3.55128e-06	Medtr7g446060.1	6e-33	|hypotheticalprotein|LC|chr7:15635884-15635471|20130731	ABD33026	3e-84	Cyclin-likeF-box;FAR1;Zincfinger,SWIM-type[Medicagotruncatula]
evgevgevgvelvLoc29753t1	13.0063	3.59732	3.05365e-05	Medtr1g071010.1	6e-77	|F-boxproteininteractiondomainprotein|HC|chr1:31444109-31441704|20130731	XP_003590548	2e-74	F-box/kelch-repeatprotein[Medicagotruncatula]_x0001_gb|AES60799.1|F-box/kelch-repeatprotein[Medicagotruncatula]
evgevgevgvelvLoc19043t1	9.56279	3.60984	0.00702172	Medtr5g064140.1	3e-34	|trypsin-likepeptidasedomainprotein|LC|chr5:26624255-26623252|20130731	XP_003615132	9e-32	hypotheticalproteinMTR_5g064140[Medicagotruncatula]_x0001_gb|AES98090.1|hypotheticalproteinMTR_5g064140[Medicagotruncatula]
evgevgevgvelvLoc15688d67415t1	40.07	3.62367	3.99682e-10	Medtr2g072820.1	3e-71	|NBS-LRRtypediseaseresistanceprotein|LC|chr2:30787668-30793362|20130731	XP_006598630	2e-32	PREDICTED:diseaseresistanceproteinAt4g27190-like[Glycinemax]
evgevgevgvelvLoc10973d2463t1	81.4891	3.62585	2.20138e-05	Medtr7g069160.3	0	|diseaseresistanceprotein(TIR-NBS-LRRclass)|LC|chr7:25480134-25473077|20130731	XP_003623322	0	TIR-NBS-LRRtypediseaseresistanceprotein[Medicagotruncatula]_x0001_gb|AES79540.1|TIR-NBS-LRRtypediseaseresistanceprotein[Medicagotruncatula]
evgevgevgvelvLoc5890t35	47.4383	3.64054	5.08092e-07	Medtr3g010920.1	4e-145	|F-boxproteininteractiondomainprotein|LC|chr3:2645283-2644135|20130731	XP_003598377	2e-142	F-box/kelch-repeatprotein[Medicagotruncatula]_x0001_gb|AES68628.1|F-box/kelch-repeatprotein[Medicagotruncatula]
evgevgevgvelvLoc39101t1	4.15625	3.64247	0.00482048	Medtr3g091550.1	6e-42	|ATP-dependentClpproteaseregulatorysubunitClpX|HC|chr3:41648807-41642783|20130731	XP_006587384	8e-49	PREDICTED:ATP-dependentClpproteaseATP-bindingsubunitclpX-like,mitochondrial-likeisoformX1[Glycinemax]_x0001_ref|XP_006587385.1|PREDICTED:ATP-dependentClpproteaseATP-bindingsubunitclpX-like,mitochondrial-likeisoformX2[Glycinemax]
evgevgevgvelvLoc26147d1198t1	86.7243	3.65044	1.05311e-05	Medtr8g461380.1	0	|cationicaminoacidtransporter|HC|chr8:21598395-21596115|20130731	XP_004497371	0	PREDICTED:cationicaminoacidtransporter8,vacuolar-like[Cicerarietinum]
evgevgevgvelvLoc657t88	605.403	3.66318	1.40064e-24	Medtr3g056200.1	0	|LRRandNB-ARCdomaindiseaseresistanceprotein|LC|chr3:22368944-22360746|20130731	XP_003600267	0	Diseaseresistanceprotein[Medicagotruncatula]_x0001_gb|AES70518.1|Diseaseresistanceprotein[Medicagotruncatula]
evgevgevgvelvLoc23331t1	6.79063	3.66874	0.00232487	Medtr3g025360.1	3e-81	|NB-ARCdomaindiseaseresistanceprotein,putative|LC|chr3:7751170-7747769|20130731	XP_003598956	9e-79	Cc-nbs-lrrresistanceprotein[Medicagotruncatula]_x0001_gb|AES69207.1|Cc-nbs-lrrresistanceprotein[Medicagotruncatula]
evgevgevgvelvLoc27232t1	40.6613	3.67711	0.000122516	Medtr2g036470.1	3e-146	|cyclin-likeF-boxprotein|LC|chr2:15783629-15785077|20130731	XP_003594939	1e-143	F-box/FBD/LRR-repeatprotein[Medicagotruncatula]_x0001_ref|XP_003636689.1|F-box/FBD/LRR-repeatprotein[Medicagotruncatula]_x0001_gb|AES65190.1|F-box/FBD/LRR-repeatprotein[Medicagotruncatula]_x0001_gb|AES83827.1|F-box/FBD/LRR-repeatprotein[Medicagotruncatula]
evgevgevgvelvLoc51394t1	10.0778	3.68228	4.28369e-05	Medtr1g027370.1	6e-63	|receptor-likekinase|LC|chr1:9071583-9069147|20130731	XP_007161512	1e-56	hypotheticalproteinPHAVU_001G075500g[Phaseolusvulgaris]_x0001_gb|ESW33506.1|hypotheticalproteinPHAVU_001G075500g[Phaseolusvulgaris]
evgevgevgvelvLoc27959d21257t1	75.4039	3.7024	2.63924e-07	Medtr3g016210.1	9e-144	|ankyrinrepeatprotein|LC|chr3:4818812-4820322|20130731	XP_003598604	1e-140	Ankyrinrepeat-containingprotein[Medicagotruncatula]_x0001_gb|AES68855.1|Ankyrinrepeat-containingprotein[Medicagotruncatula]
evgevgevgvelvLoc9323d40896t6	58.2589	3.72797	0.000699138	Medtr6g088250.1	0	|diseaseresistanceprotein(TIR-NBS-LRRclass),putative|LC|chr6:33403560-33394883|20130731	XP_003620652	0	ElongationfactorTs[Medicagotruncatula]_x0001_gb|AES76870.1|ElongationfactorTs[Medicagotruncatula]
evgevgevgvelvLoc16073d62839t1	36.6617	3.74278	2.11908e-05	Medtr2g102430.1	8e-11	|BRCTdomainDNArepairprotein|HC|chr2:44111723-44118272|20130731	XP_004501790	2e-76	PREDICTED:uncharacterizedproteinLOC101505133[Cicerarietinum]
evgevgevgvelvLoc20653t1	103.73	3.74658	1.4747e-06	Medtr6g086745.1	3e-44	|ICE-likeprotease(caspase)p20domainprotein|LC|chr6:32677198-32676694|20130731	XP_004489076	4e-10	PREDICTED:metacaspase-8-like[Cicerarietinum]
evgevgevgvelvLoc29418t1	8.1884	3.76131	0.000479178	Medtr1g069160.1	1e-14	|hypotheticalprotein|LC|chr1:29740846-29740213|20130731	CBI37296	3e-42	unnamedproteinproduct[Vitisvinifera]
evgevgevgvelvLoc13799d3180t1	20.4023	3.79038	0.000300622	Medtr4g014370.1	0	|F-boxproteininteractiondomainprotein|LC|chr4:4042300-4041021|20130731	XP_003604548	0	F-box/kelch-repeatprotein[Medicagotruncatula]_x0001_gb|AES86745.1|F-box/kelch-repeatprotein[Medicagotruncatula]
evgevgevgvelvLoc3920d55959t1	80.8983	3.81834	8.19259e-09	Medtr8g013600.1	2e-83	|G-typelectinS-receptor-likeSerine/Threonine-kinase|LC|chr8:4145813-4141859|20130731	XP_003626969	7e-81	Cysteine-richreceptor-likeproteinkinase[Medicagotruncatula]_x0001_gb|AET01445.1|Cysteine-richreceptor-likeproteinkinase[Medicagotruncatula]
evgevgevgvelvLoc41982t1	5.20944	3.82361	0.00244103	Medtr6g037050.1	1e-30	|DUF4283domainprotein|LC|chr6:13030267-13029049|20130731	XP_003592894	4e-46	hypotheticalproteinMTR_2g005460[Medicagotruncatula]_x0001_gb|ABE91952.1|Zincfinger,CCHC-type[Medicagotruncatula]_x0001_gb|AES63145.1|hypotheticalproteinMTR_2g005460[Medicagotruncatula]
evgevgevgvelvLoc3250d32530t2	10.9032	3.83962	0.000705946	Medtr3g056190.1	6e-47	|NB-ARCdomaindiseaseresistanceprotein|LC|chr3:22359292-22355365|20130731	XP_003600266	3e-44	NBS-containingresistance-likeprotein[Medicagotruncatula]_x0001_gb|AES70517.1|NBS-containingresistance-likeprotein[Medicagotruncatula]
evgevgevgvelvLoc8673t16	319.693	3.84289	9.92844e-05	Medtr1g105785.1	1e-39	|replicationfactor-Acarboxy-terminaldomainprotein|HC|chr1:47732917-47735741|20130731	XP_003591246	3e-58	ReplicationproteinA70kDaDNA-bindingsubunit[Medicagotruncatula]_x0001_gb|AES61497.1|ReplicationproteinA70kDaDNA-bindingsubunit[Medicagotruncatula]
evgevgevgvelvLoc3610t14	49.6386	3.84809	4.41292e-06	Medtr4g051698.1	4e-136	|diseaseresistanceprotein(TIR-NBS-LRRclass)|LC|chr4:18699800-18696120|20130731	XP_003588443	3e-122	Diseaseresistance-likeprotein[Medicagotruncatula]_x0001_gb|AES58694.1|Diseaseresistance-likeprotein[Medicagotruncatula]
evgevgevgvelvLoc20282d1405t1	5.95078	3.85778	0.00221638	Medtr7g100550.1	6e-69	|PPRcontainingplant-likeprotein|HC|chr7:40492537-40485311|20130731	XP_003625566	2e-66	Pentatricopeptiderepeat-containingprotein[Medicagotruncatula]_x0001_gb|AES81784.1|Pentatricopeptiderepeat-containingprotein[Medicagotruncatula]
evgevgevgvelvLoc2243t28	27.6722	3.86472	1.4702e-05	Medtr3g022790.1	2e-141	|LRRandNB-ARCdomaindiseaseresistanceprotein|LC|chr3:6837798-6841893|20130731	XP_003598872	1e-138	NBSresistanceprotein[Medicagotruncatula]_x0001_gb|AES69123.1|NBSresistanceprotein[Medicagotruncatula]
evgevgevgvelvLoc14109d9379t2	118.399	3.891	2.93031e-10	Medtr8g038590.1	0	|NBS-LRRtypediseaseresistanceprotein|HC|chr8:14310401-14314587|20130731	XP_003627813	0	hypotheticalproteinMTR_8g038590[Medicagotruncatula]_x0001_gb|ABE87632.1|Diseaseresistanceprotein[Medicagotruncatula]_x0001_gb|AET02289.1|hypotheticalproteinMTR_8g038590[Medicagotruncatula]
evgevgevgvelvLoc16985d75202t1utrorf	47.0374	3.89181	3.562e-06	Medtr3g093120.1	2e-54	|SPFHdomain/band7familyprotein|LC|chr3:42570339-42574091|20130731	XP_003604105	8e-95	Histonedeacetylase[Medicagotruncatula]_x0001_gb|AES74356.1|Histonedeacetylase[Medicagotruncatula]
evgevgevgvelvLoc15885d4082t1	38.2853	3.89389	0.000247359	Medtr7g039280.1	4e-18	|hypotheticalprotein|LC|chr7:14583454-14584237|20130731	XP_006586558	6e-98	PREDICTED:uncharacterizedproteinLOC102661920[Glycinemax]
evgevgevgvelvLoc16749d214t1	89.1817	3.9101	1.38631e-09	Medtr8g011950.1	0	|diseaseresistanceprotein(TIR-NBS-LRRclass)|LC|chr8:3270332-3266233|20130731	XP_003626912	0	Resistanceprotein[Medicagotruncatula]_x0001_gb|AET01388.1|Resistanceprotein[Medicagotruncatula]
evgevgevgvelvLoc41948d30263t1	4.69348	3.91567	0.00143653	Medtr2g450410.1	5e-15	|RNArecognitionmotif,a.k.a.RRM,RBDprotein|LC|chr2:22262927-22261321|20130731	XP_003599984	6e-18	hypotheticalproteinMTR_3g050070[Medicagotruncatula]_x0001_gb|AES70235.1|hypotheticalproteinMTR_3g050070[Medicagotruncatula]
evgevgevgvelvLoc10752d58717t1	55.7938	3.91864	2.12019e-06	Medtr6g078580.1	6e-45	|diseaseresistanceprotein(TIR-NBS-LRRclass)|LC|chr6:29515865-29515380|20130731	XP_003620210	2e-42	Disease-resistanceprotein[Medicagotruncatula]_x0001_gb|AES76428.1|Disease-resistanceprotein[Medicagotruncatula]
evgevgevgvelvLoc19346d12180t1	84.3131	3.92585	2.28098e-05	Medtr0004s0300.1	7e-24	|hypotheticalprotein|LC|scaffold0004:116454-114725|20130731	AFN88195	7e-60	phytoalexin-deficient4-2protein[Phaseolusvulgaris]
evgevgevgvelvLoc229266ct1	61.2159	3.92799	4.28539e-06	Medtr5g028930.1	3e-113	|ankyrinrepeatprotein|LC|chr5:12094565-12090438|20130731	XP_003612785	0	Ankyrinrepeat-containingprotein[Medicagotruncatula]_x0001_gb|AES95743.1|Ankyrinrepeat-containingprotein[Medicagotruncatula]
evgevgevgvelvLoc11111d60010t2	280.425	3.95289	1.81436e-15	Medtr4g068850.1	2e-67	|DUF4228domainprotein|HC|chr4:25841376-25842009|20130731	AFK42156	8e-65	unknown[Medicagotruncatula]
evgevgevgvelvLoc40183d38466t1	21.1782	3.97546	7.89032e-06	Medtr0428s0030.1	7e-123	|diseaseresistanceprotein(TIR-NBS-LRRclass)|LC|scaffold0428:9909-3510|20130731	XP_003620579	1e-120	Tir-nbs-lrrresistanceprotein[Medicagotruncatula]_x0001_gb|AES76797.1|Tir-nbs-lrrresistanceprotein[Medicagotruncatula]
evgevgevgvelvLoc244797ct1	5.98257	3.9824	0.00124297	Medtr5g038180.1	2e-62	|diseaseresistanceprotein|LC|chr5:16688804-16694793|20130731	XP_006600001	2e-68	PREDICTED:TMVresistanceproteinN-like[Glycinemax]
evgevgevgvelvLoc21479t3	55.5519	3.99332	2.11426e-09	Medtr6g012870.2	7e-113	|ERD(early-responsivetodehydrationstress)familyprotein|HC|chr6:4003284-4010040|20130731	XP_003618548	2e-110	Membraneprotein,putative[Medicagotruncatula]_x0001_gb|AES74766.1|Membraneprotein,putative[Medicagotruncatula]
evgevgevgvelvLoc36160d26527t1	28.2439	4.02924	4.54849e-06	Medtr0043s0080.2	2e-58	|hypotheticalprotein|LC|scaffold0043:55118-50461|20130731	XP_004500351	1e-17	PREDICTED:uncharacterizedproteinLOC101500233isoformX1[Cicerarietinum]_x0001_ref|XP_004500353.1|PREDICTED:uncharacterizedproteinLOC101500233isoformX3[Cicerarietinum]
evgevgevgvelvLoc27372d21159t1	20.5005	4.03553	7.67458e-06	Medtr8g018060.1	2e-49	|diseaseresistanceprotein(TIR-NBS-LRRclass)|LC|chr8:6098134-6083546|20130731	XP_003627138	9e-47	Resistanceprotein[Medicagotruncatula]_x0001_gb|AET01614.1|Resistanceprotein[Medicagotruncatula]
evgevgevgvelvLoc1587d17399t2	128.303	4.0358	1.89135e-08	Medtr3g067795.1	2e-139	|tyrosinekinasefamilyprotein|HC|chr3:30419973-30424611|20130731	XP_004503146	2e-135	PREDICTED:proteinkinaseAPK1A,chloroplastic-like[Cicerarietinum]
evgevgevgvelvLoc22336d2157t1	14.0821	4.05073	0.000317187	Medtr7g077120.2	3e-135	|AThookmotifDNA-bindingfamilyprotein|HC|chr7:29124217-29117232|20130731	XP_003623928	1e-132	hypotheticalproteinMTR_7g077120[Medicagotruncatula]_x0001_gb|AES80146.1|hypotheticalproteinMTR_7g077120[Medicagotruncatula]
evgevgevgvelvLoc36774d68847t1	12.7499	4.07822	0.00113393	Medtr4g123537.1	3e-55	|peptide/nitratetransporter|HC|chr4:51361285-51358738|20130731	XP_006600420	2e-49	PREDICTED:probablepeptide/nitratetransporterAt1g27040-likeisoformX2[Glycinemax]
evgevgevgvelvLoc23867t2	62.2027	4.10531	2.14753e-07	Medtr8g011850.1	0	|diseaseresistanceprotein(TIR-NBS-LRRclass),putative|LC|chr8:3289502-3278712|20130731	XP_003626904	0	TMVresistanceproteinN[Medicagotruncatula]_x0001_gb|AET01380.1|TMVresistanceproteinN[Medicagotruncatula]
evgevgevgvelvLoc26777d19735t1	5.24359	4.10828	0.000556931	Medtr3g093220.1	1e-25	|SPFHdomain/band7familyprotein|HC|chr3:42606894-42613093|20130731	CAB38270	4e-23	putativeprotein[Arabidopsisthaliana]_x0001_emb|CAB81408.1|putativeprotein[Arabidopsisthaliana]
evgevgevgvelvLoc12678d56183t1	249.109	4.12707	1.90308e-07	Medtr5g036290.1	2e-148	|matrixinfamilyprotein|LC|chr5:15818918-15820174|20130731	XP_003613406	1e-145	Matrixmetalloproteinase-21[Medicagotruncatula]_x0001_gb|AES96364.1|Matrixmetalloproteinase-21[Medicagotruncatula]
evgevgevgvelvLoc13812t5	42.1973	4.13919	6.33037e-07	Medtr4g020630.1	9e-149	|endonuclease/exonuclease/phosphatasefamilyprotein|LC|chr4:6612911-6615807|20130731	CCA66036	3e-116	hypotheticalprotein[Betavulgarissubsp.vulgaris]
evgevgevgvelvLoc16747t7	215.463	4.1463	9.19693e-07	Medtr3g027420.1	0	|NBS-LRRtypediseaseresistanceprotein|LC|chr3:8567848-8571959|20130731	XP_003599073	0	Cc-nbs-lrrresistanceprotein[Medicagotruncatula]_x0001_gb|AES69324.1|Cc-nbs-lrrresistanceprotein[Medicagotruncatula]
evgevgevgvelvLoc19648t3	109.853	4.17304	4.90062e-07	Medtr5g078250.1	6e-128	|replicationfactor-Acarboxy-terminaldomainprotein|LC|chr5:33436158-33438920|20130731	XP_003616287	3e-125	ReplicationfactorAprotein[Medicagotruncatula]_x0001_gb|AES99245.1|ReplicationfactorAprotein[Medicagotruncatula]
evgevgevgvelvLoc35190d76279t1	133.528	4.18014	1.97115e-05	Medtr6g045087.1	0	|glutamatereceptor3.3,putative|LC|chr6:15974375-15971349|20130731	XP_003542285	2e-175	PREDICTED:glutamatereceptor2.8-like[Glycinemax]
evgevgevgvelvLoc41650d64608t1	25.1677	4.1926	3.24321e-08	Medtr6g075440.2	4e-87	|cyclicnucleotidegatedchannelprotein|HC|chr6:28025576-28035802|20130731	XP_003619945	2e-85	Cyclicnucleotide-gatedionchannel[Medicagotruncatula]_x0001_gb|AES76163.1|Cyclicnucleotide-gatedionchannel[Medicagotruncatula]
evgevgevgvelvLoc168768ct1	318.658	4.21225	1.92063e-08	Medtr4g006310.1	2e-153	|UBXdomainprotein|HC|chr4:583355-586621|20130731	XP_003604178	7e-151	UBXdomain-containingprotein[Medicagotruncatula]_x0001_gb|ACJ84042.1|unknown[Medicagotruncatula]_x0001_gb|AES86375.1|UBXdomain-containingprotein[Medicagotruncatula]
evgevgevgvelvLoc42219t1	8.49921	4.22783	0.000419379	Medtr7g018810.1	3e-36	|LRRandNB-ARCdomaindiseaseresistanceprotein,putative|LC|chr7:6211389-6206309|20130731	XP_006603605	9e-09	PREDICTED:probablediseaseresistanceproteinAt4g27220-like[Glycinemax]
evgevgevgvelvLoc18513d64841t1	287.127	4.23479	6.81211e-11	Medtr1g026690.1	1e-121	|hypotheticalprotein|LC|chr1:8719475-8720704|20130731	ABN08564	0	RNA-directedDNApolymerase(Reversetranscriptase)[Medicagotruncatula]
evgevgevgvelvLoc24582t1	5.36407	4.23528	0.000255222	Medtr3g063130.1	3e-24	|hypotheticalprotein|LC|chr3:28570751-28571535|20130731	ABE86691	2e-39	H+-transportingtwo-sectorATPase,alpha/betasubunit,centralregion,related[Medicagotruncatula]
evgevgevgvelvLoc7666t7	79.4205	4.24603	1.53037e-10	Medtr6g087320.1	1e-170	|diseaseresistanceprotein(TIR-NBS-LRRclass)|LC|chr6:33288524-33280897|20130731	XP_003620593	1e-170	Tir-nbs-lrrresistanceprotein,partial[Medicagotruncatula]_x0001_gb|AES76811.1|Tir-nbs-lrrresistanceprotein,partial[Medicagotruncatula]
evgevgevgvelvLoc40856t1	5.85986	4.27764	0.000223672	Medtr4g134610.1	2e-08	|AAAdomain,Cdc48subfamilyprotein|HC|chr4:56399353-56401236|20130731
evgevgevgvelvLoc28139t1	98.96	4.32606	4.88672e-14	Medtr1g045440.1	1e-10	|transmembraneprotein,putative|LC|chr1:17037116-17037745|20130731	XP_003606386	5e-81	hypotheticalproteinMTR_4g059410[Medicagotruncatula]_x0001_gb|AES88583.1|hypotheticalproteinMTR_4g059410[Medicagotruncatula]
evgevgevgvelvLoc20636d9526t1	76.7413	4.35002	1.75281e-10	Medtr2g041060.1	1e-20	|hypotheticalprotein|LC|chr2:17986039-17986907|20130731	XP_003603649	3e-33	hypotheticalproteinMTR_3g110500[Medicagotruncatula]_x0001_gb|AES73900.1|hypotheticalproteinMTR_3g110500[Medicagotruncatula]
evgevgevgvelvLoc23820d12721t1	98.7645	4.38195	2.48548e-06	Medtr8g020300.1	0	|diseaseresistanceprotein(TIR-NBS-LRRclass)|LC|chr8:7070294-7066299|20130731	XP_003627248	0	NBS-containingresistance-likeprotein[Medicagotruncatula]_x0001_gb|AET01724.1|NBS-containingresistance-likeprotein[Medicagotruncatula]
evgevgevgvelvLoc29284d34179t1	8.02368	4.38371	0.000158065	Medtr8g011510.1	4e-20	|glyoxalase-likedomainprotein|HC|chr8:3121217-3122067|20130731	XP_003626876	2e-17	hypotheticalproteinMTR_8g011510[Medicagotruncatula]_x0001_gb|AET01352.1|hypotheticalproteinMTR_8g011510[Medicagotruncatula]
evgevgevgvelvLoc12737t10	86.6274	4.39297	1.09057e-06	Medtr8g014760.1	7e-138	|LRRreceptor-likekinaseplant|LC|chr8:4713719-4720090|20130731	XP_003627069	3e-135	Receptor-likeproteinkinase[Medicagotruncatula]_x0001_gb|AET01545.1|Receptor-likeproteinkinase[Medicagotruncatula]
evgevgevgvelvLoc20506d1456t1	8.06653	4.43311	0.000115152	Medtr0042s0130.1	2e-17	|endonuclease/exonuclease/phosphatasefamilyprotein|LC|scaffold0042:59619-58377|20130731	XP_002489257	5e-23	hypotheticalproteinSORBIDRAFT_0011s003210[Sorghumbicolor]_x0001_gb|EES20151.1|hypotheticalproteinSORBIDRAFT_0011s003210[Sorghumbicolor]
evgevgevgvelvLoc15839d19447t3utrorf	35.5362	4.44433	5.69944e-06	Medtr2g041070.1	0	|diseaseresistanceprotein(TIR-NBS-LRRclass)|LC|chr2:17994067-17989184|20130731	XP_003619979	7e-146	Diseaseresistance-likeproteinGS3-1[Medicagotruncatula]_x0001_gb|AES76197.1|Diseaseresistance-likeproteinGS3-1[Medicagotruncatula]
evgevgevgvelvLoc7647t13	206.497	4.49627	3.37296e-10	Medtr4g051682.1	0	|NB-ARCdomainprotein|LC|chr4:18679903-18674312|20130731	XP_003619954	0	Diseaseresistance-likeprotein[Medicagotruncatula]_x0001_gb|AES76172.1|Diseaseresistance-likeprotein[Medicagotruncatula]
evgevgevgvelvLoc41825d3106t1	7.33134	4.51153	5.84495e-05	Medtr7g407090.1	2e-47	|LRRreceptor-likekinasefamilyprotein|LC|chr7:1087098-1089619|20130731	XP_003596117	8e-37	Receptorproteinkinase-likeprotein[Medicagotruncatula]_x0001_gb|AES66368.1|Receptorproteinkinase-likeprotein[Medicagotruncatula]
evgevgevgvelvLoc24825d2701t1	76.462	4.53725	3.44426e-11	Medtr6g044830.1	0	|wallassociatedkinase-likeprotein|LC|chr6:15523578-15519734|20130731	XP_003619220	0	Wall-associatedreceptorkinase-likeprotein[Medicagotruncatula]_x0001_gb|AES75438.1|Wall-associatedreceptorkinase-likeprotein[Medicagotruncatula]
evgevgevgvelvLoc8236t4	11.9693	4.57504	8.43397e-06	Medtr7g018640.1	2e-91	|NB-ARCdomaindiseaseresistanceprotein|LC|chr7:6096180-6087180|20130731	XP_006603605	3e-43	PREDICTED:probablediseaseresistanceproteinAt4g27220-like[Glycinemax]
evgevgevgvelvLoc32269d13866t1	100.366	4.58521	8.26462e-09	Medtr7g023290.2	1e-82	|oxygen-evolvingcomplex/thylakoidlumenal25.6kDaprotein|HC|chr7:7626267-7621406|20130731	AFK35875	5e-80	unknown[Medicagotruncatula]
evgevgevgvelvLoc9994d74834t1	6.60996	4.60443	2.35148e-05	Medtr4g023400.2	3e-53	|diseaseresistanceprotein(TIR-NBS-LRRclass)|LC|chr4:7891960-7882332|20130731	XP_003605057	3e-50	TMVresistanceproteinN[Medicagotruncatula]_x0001_gb|AES87254.1|TMVresistanceproteinN[Medicagotruncatula]
evgevgevgvelvLoc25836t2	7.85919	4.60567	3.10416e-05	Medtr1914s0010.1	2e-19	|hypotheticalprotein|LC|scaffold1914:402-1160|20130731	XP_004489079	3e-90	PREDICTED:uncharacterizedproteinLOC101515713[Cicerarietinum]
evgevgevgvelvLoc26290d1929t1	16.9118	4.62026	2.05825e-06	Medtr8g045280.1	4e-62	|DUF4283domainprotein|LC|chr8:17686445-17683874|20130731	XP_003614998	4e-62	hypotheticalproteinMTR_5g062250[Medicagotruncatula]_x0001_gb|AES97956.1|hypotheticalproteinMTR_5g062250[Medicagotruncatula]
evgevgevgvelvLoc34116d12165t1	9.77474	4.6292	3.81929e-05	Medtr5g086540.1	4e-62	|LysMreceptorkinaseK1B|HC|chr5:37387522-37384359|20130731	AAQ73154	1e-59	LysMdomain-containingreceptor-likekinase1[Medicagotruncatula]
evgevgevgvelvLoc19166t1	9.28051	4.63379	3.41074e-05	Medtr6g092520.1	3e-78	|effectoroftranscriptionprotein|HC|chr6:34836373-34834741|20130731	XP_003620925	9e-76	Transcripteionfactor[Medicagotruncatula]_x0001_gb|AES77143.1|Transcripteionfactor[Medicagotruncatula]
evgevgevgvelvLoc22488t1	7.78918	4.63619	2.41653e-05	Medtr6g053340.1	1e-30	|DUF4283domainprotein|LC|chr6:19165882-19167320|20130731
evgevgevgvelvLoc13014t1	76.8091	4.64347	2.1747e-09	Medtr5g034920.1	4e-44	|hypotheticalprotein|LC|chr5:15186421-15188175|20130731	XP_003606211	5e-50	hypotheticalproteinMTR_4g054760[Medicagotruncatula]_x0001_gb|AES88408.1|hypotheticalproteinMTR_4g054760[Medicagotruncatula]
evgevgevgvelvLoc20166t1utrorf	22.8001	4.66041	6.572e-06	Medtr1g052140.1	5e-28	|DNA/RNApolymerasesuperfamilyprotein,putative|LC|chr1:21026576-21020690|20130731	ABN06064	1e-127	RNA-directedDNApolymerase(Reversetranscriptase);Chromo;Zincfinger,CCHC-type;Peptidaseaspartic,activesite;Polynucleotidyltransferase,RibonucleaseHfold[Medicagotruncatula]
evgevgevgvelvLoc1017t9	301.079	4.66321	1.1081e-28	Medtr3g009190.1	0	|rossmann-foldNAD(P)-bindingdomainprotein|HC|chr3:1835462-1841252|20130731	XP_003598268	0	ProtochlorophyllidereductaseB[Medicagotruncatula]_x0001_gb|AES68519.1|ProtochlorophyllidereductaseB[Medicagotruncatula]
evgevgevgvelvLoc35924t1	20.4822	4.66742	9.80614e-07	Medtr5g464480.1	2e-09	|hypotheticalprotein|LC|chr5:26776643-26777215|20130731	CAN81839	1e-90	hypotheticalproteinVITISV_033739[Vitisvinifera]
evgevgevgvelvLoc30441d2714t1	11.5734	4.71825	2.47991e-05	Medtr1678s0010.1	1e-57	|pollenproteinOleEI-likeprotein|LC|scaffold1678:1031-275|20130731	ACJ86286	2e-27	unknown[Medicagotruncatula]
evgevgevgvelvLoc8040t5	154.304	4.75205	1.77345e-13	Medtr6g078770.1	7e-160	|transmembraneprotein,putative|HC|chr6:29607965-29613244|20130731	XP_003620219	3e-157	Beta-glucosidase[Medicagotruncatula]_x0001_gb|AES76437.1|Beta-glucosidase[Medicagotruncatula]
evgevgevgvelvLoc34605d21461t1	9.14678	4.77479	1.09106e-05	Medtr8g028785.1	4e-32	|hypotheticalprotein|LC|chr8:11109041-11107751|20130731	ABD28710	1e-48	Polynucleotidyltransferase,RibonucleaseHfold[Medicagotruncatula]
evgevgevgvelvLoc9610t1	226.648	4.80971	1.1651e-14	Medtr8g010440.1	0	|NBS-LRRtypediseaseresistanceprotein|LC|chr8:2712049-2708995|20130731	XP_003636514	0	NBS-LRRresistance-likeprotein1O[Medicagotruncatula]_x0001_gb|AES83652.1|NBS-LRRresistance-likeprotein1O[Medicagotruncatula]
evgevgevgvelvLoc46184d46437t1	8.5139	4.87029	4.00862e-06	Medtr4g121900.1	8e-61	|outerenvelopeporeprotein|HC|chr4:50324677-50326368|20130731	XP_003609756	2e-55	hypotheticalproteinMTR_4g121900[Medicagotruncatula]_x0001_gb|AES91953.1|hypotheticalproteinMTR_4g121900[Medicagotruncatula]
evgevgevgvelvLoc29908d13515t1	10.1854	4.88992	5.22587e-06	Medtr6g488300.1	3e-81	|diseaseresistanceprotein(TIR-NBS-LRRclass)|LC|chr6:33265990-33259390|20130731	XP_003620584	1e-79	Tir-nbs-lrrresistanceprotein[Medicagotruncatula]_x0001_gb|AES76802.1|Tir-nbs-lrrresistanceprotein[Medicagotruncatula]
evgevgevgvelvLoc45319ct1	1795.86	4.91228	3.27718e-08	Medtr4g006320.1	0	|translationinitiationfactorIF-2|HC|chr4:594295-589815|20130731	XP_003604179	0	Eukaryotictranslationinitiationfactor5B[Medicagotruncatula]_x0001_gb|AES86376.1|Eukaryotictranslationinitiationfactor5B[Medicagotruncatula]
evgevgevgvelvLoc170t19	117.31	4.93701	5.24402e-11	Medtr2g103400.1	4e-68	|DUF4283domainprotein|LC|chr2:44519115-44517076|20130731	XP_003597863	2e-65	hypotheticalproteinMTR_2g103400[Medicagotruncatula]_x0001_gb|AES68114.1|hypotheticalproteinMTR_2g103400[Medicagotruncatula]
evgevgevgvelvLoc28875d54855t1	12.0726	4.94697	4.44408e-06	Medtr0178s0050.1	9e-17	|proSAP-interacting-likeprotein,putative|HC|scaffold0178:23418-22886|20130731	XP_003614121	4e-35	hypotheticalproteinMTR_5g045050[Medicagotruncatula]_x0001_gb|AES97079.1|hypotheticalproteinMTR_5g045050[Medicagotruncatula]
evgevgevgvelvLoc24695t1	16.3397	4.96053	6.572e-06	Medtr1g060140.1	4e-26	|hypotheticalprotein|HC|chr1:26180509-26181129|20130731	CAN83990	1e-101	hypotheticalproteinVITISV_018454[Vitisvinifera]
evgevgevgvelvLoc27307d34084t1	19.3349	4.97252	2.06994e-08	Medtr5g039950.1	5e-79	|F-box/RNI/FBD-likedomainprotein|LC|chr5:17585103-17586764|20130731	XP_003613719	1e-76	F-box/LRR-repeatprotein[Medicagotruncatula]_x0001_gb|AES96677.1|F-box/LRR-repeatprotein[Medicagotruncatula]
evgevgevgvelvLoc4495t25utrorf	54.8436	4.98543	9.63868e-08	Medtr4g051688.1	7e-107	|NB-ARCdomaindiseaseresistanceprotein|LC|chr4:18689022-18685577|20130731	XP_003619949	2e-64	TIR-NBS-LRRdiseaseresistance-likeprotein[Medicagotruncatula]_x0001_gb|AES76167.1|TIR-NBS-LRRdiseaseresistance-likeprotein[Medicagotruncatula]
evgevgevgvelvLoc27140d44031t1	9.78104	4.9985	1.68488e-06	Medtr1g077500.1	2e-06	|hypotheticalprotein|LC|chr1:34590035-34590310|20130731	CBI37296	2e-67	unnamedproteinproduct[Vitisvinifera]
evgevgevgvelvLoc18421d18251t1	36.4378	5.00716	9.62007e-12	Medtr4g037265.1	2e-09	|hypotheticalprotein|LC|chr4:13725797-13728085|20130731
evgevgevgvelvLoc30798d28686t1	99.9769	5.04079	2.9128e-08	Medtr4g013050.1	0	|shikimate/quinatehydroxycinnamoyltransferase|HC|chr4:3507515-3508852|20130731	XP_003604491	0	HydroxycinnamoylCoAshikimate/quinatehydroxycinnamoyltransferase-likeprotein[Medicagotruncatula]_x0001_gb|AES86688.1|HydroxycinnamoylCoAshikimate/quinatehydroxycinnamoyltransferase-likeprotein[Medicagotruncatula]
evgevgevgvelvLoc193831cd319t1	172.575	5.08018	9.81949e-16	Medtr2g082880.1	2e-140	|F-box/RNI/FBD-likedomainprotein|LC|chr2:34760077-34758336|20130731	XP_003596627	7e-145	F-box/LRR-repeatprotein[Medicagotruncatula]_x0001_gb|AES66878.1|F-box/LRR-repeatprotein[Medicagotruncatula]
evgevgevgvelvLoc29287d20302t1	9.8692	5.08863	7.33938e-07	Medtr1g052835.1	1e-29	|ribosomalproteinS12/S23familyprotein|LC|chr1:21901324-21901028|20130731	XP_003590343	4e-27	30SribosomalproteinS12P[Medicagotruncatula]_x0001_gb|AES60594.1|30SribosomalproteinS12P[Medicagotruncatula]
evgevgevgvelvLoc302d65313t7	2949.83	5.3636	9.03428e-16	Medtr4g055610.1	0	|transmembraneaminoacidtransporterfamilyprotein|HC|chr4:20285002-20289374|20130731	XP_003606284	0	Lysinehistidinetransporter[Medicagotruncatula]_x0001_gb|AES88481.1|Lysinehistidinetransporter[Medicagotruncatula]
evgevgevgvelvLoc20166d1603t1	48.5162	5.41712	8.65086e-09	Medtr3g448640.1	1e-44	|hypotheticalprotein|HC|chr3:16356322-16356879|20130731	XP_003533374	0	PREDICTED:uncharacterizedproteinLOC100812827[Glycinemax]
evgevgevgvelvLoc2d79190t1	3461.84	5.45517	3.80879e-11	Medtr2g069030.1	6e-178	|galactoseoxidase/kelchrepeatprotein|HC|chr2:28678549-28675729|20130731	XP_003596164	3e-175	Nitrile-specifierprotein[Medicagotruncatula]_x0001_gb|AES66415.1|Nitrile-specifierprotein[Medicagotruncatula]
evgevgevgvelvLoc16962t1	486.414	5.4853	1.00177e-13	Medtr2g012770.1	7e-125	|diseaseresistanceprotein(TIR-NBS-LRRclass)|LC|chr2:3279450-3282736|20130731	XP_003593492	2e-122	Diseaseresistance-likeproteinGS4-5[Medicagotruncatula]_x0001_gb|AES63743.1|Diseaseresistance-likeproteinGS4-5[Medicagotruncatula]
evgevgevgvelvLoc33903d21286t1	20.1762	5.64818	1.29511e-08	Medtr5g015920.1	2e-59	|hypotheticalprotein|LC|chr5:5606554-5608845|20130731	XP_003611615	6e-57	hypotheticalproteinMTR_5g015920[Medicagotruncatula]_x0001_gb|AES94573.1|hypotheticalproteinMTR_5g015920[Medicagotruncatula]
evgevgevgvelvLoc20521d20072t1	96.3182	5.72498	2.43459e-19	Medtr0071s0010.1	0	|P-loopnucleosidetriphosphatehydrolasesuperfamilyprotein|LC|scaffold0071:1916-653|20130731	XP_003599784	2e-180	Flavonolsulfotransferase-likeprotein[Medicagotruncatula]_x0001_gb|AES70035.1|Flavonolsulfotransferase-likeprotein[Medicagotruncatula]
evgevgevgvelvLoc18373d4295t1	192.513	5.75243	1.15546e-31	Medtr5g014380.1	1e-38	|hypotheticalprotein|LC|chr5:4826005-4825221|20130731	XP_003589395	2e-77	hypotheticalproteinMTR_1g023740[Medicagotruncatula]_x0001_gb|AES59646.1|hypotheticalproteinMTR_1g023740[Medicagotruncatula]
evgevgevgvelvLoc18282ct1	737.259	5.977	4.54926e-30	Medtr2g096960.1	5e-154	|kinase1B|HC|chr2:41447023-41449575|20130731	XP_004487006	9e-146	PREDICTED:proteinkinaseAPK1B,chloroplastic-likeisoformX5[Cicerarietinum]
evgevgevgvelvLoc3490t1	193.324	6.02156	2.31155e-13	Medtr8g020310.2	2e-87	|calcium-bindingEFhand-likeprotein|HC|chr8:7063441-7065673|20130731	XP_004510451	7e-85	PREDICTED:calumenin-B-likeisoformX1[Cicerarietinum]
evgevgevgvelvLoc25240t1	126.285	6.1122	2.97266e-13	Medtr7g112150.1	8e-21	|importinsubunitalpha|LC|chr7:46122552-46126774|20130731	XP_004494562	5e-19	PREDICTED:importinsubunitalpha-likeisoformX1[Cicerarietinum]
evgevgevgvelvLoc23599d1436t1	48.5798	6.13339	4.13369e-14	Medtr5g085030.1	6e-82	|SCFubiquitinligase,SKP1component|HC|chr5:36687130-36686663|20130731	XP_003616859	2e-79	SKP1-likeprotein[Medicagotruncatula]_x0001_gb|AES99817.1|SKP1-likeprotein[Medicagotruncatula]
evgevgevgvelvLoc2208t16	522.527	6.24569	1.544e-32	Medtr3g448670.1	1e-50	|hypotheticalprotein|LC|chr3:16368644-16367948|20130731	XP_003614078	0	HGWPrepeatcontainingprotein-likeprotein[Medicagotruncatula]_x0001_gb|AES97036.1|HGWPrepeatcontainingprotein-likeprotein[Medicagotruncatula]
evgevgevgvelvLoc28593d23681t1	181.335	6.35901	1.01641e-16	Medtr8g075920.1	2e-48	|gibberellin-regulatedfamilyprotein|HC|chr8:32110372-32113123|20130731	XP_003629326	1e-45	Gibberellin-regulatedprotein[Medicagotruncatula]_x0001_gb|AET03802.1|Gibberellin-regulatedprotein[Medicagotruncatula]
evgevgevgvelvLoc10238t1	287.655	6.43263	9.91989e-29	Medtr3g434850.1	8e-120	|serinecarboxypeptidase-likeprotein|HC|chr3:11350415-11358189|20130731	XP_006589008	2e-122	PREDICTED:serinecarboxypeptidase-like45-like[Glycinemax]
evgevgevgvelvLoc2625d65918t1	351.465	6.75322	7.35844e-25	Medtr8g012550.1	3e-77	|polyketidecyclase/dehydraseandlipidtransporter|HC|chr8:3604789-3606439|20130731	XP_003626964	8e-75	MLP-likeprotein[Medicagotruncatula]_x0001_gb|AET01440.1|MLP-likeprotein[Medicagotruncatula]
evgevgevgvelvLoc27697d38482t1	46.5649	6.96314	5.23225e-16	Medtr2g067900.1	7e-34	|papainfamilycysteineprotease|LC|chr2:28418529-28417363|20130731	AAL60578	2e-33	senescence-associatedcysteineprotease[Brassicaoleracea]
evgevgevgvelvLoc734t6	500.965	7.47609	3.34312e-66	Medtr3g467360.1	0	|senescence-associatedprotein|HC|chr3:27787961-27784443|20130731	XP_004500367	0	PREDICTED:uncharacterizedproteinLOC101504816isoformX2[Cicerarietinum]
evgevgevgvelvLoc23394d12443t2	260.741	7.86991	3.01527e-33	Medtr3g448360.1	5e-86	|GDSL-likelipase/acylhydrolase|HC|chr3:16162049-16163684|20130731	XP_003600821	8e-70	GDSLesterase/lipase[Medicagotruncatula]_x0001_gb|AES71072.1|GDSLesterase/lipase[Medicagotruncatula]

## Sheet: Concordant genes
Table S8, cont. Concordant (up-regulated) genes found in cv. Moapa 69 (basal up-regulated genes vs. RKN-infected DEGs, cv. Moapa 69)
Alfalfa ID, this study	Base mean	Unique DEGs, Moapa_log2FoldChange	Unique DEGs, Moapa, padj	M. truncatula ID	E-value	Description	NR	NR e-value	NR description	Mock upregulated, log2 fold change	Mock upregulated, padj
evgevgevgvelvLoc86433ct1	11.8659	3.03455	3.68774e-05	Medtr5g014380.1	2e-47	|hypotheticalprotein|LC|chr5:4826005-4825221|20130731	ABN08132	1e-64	Putativenon-LTRretroelementreversetranscriptase,related[Medicagotruncatula]	5.75243	1.15546e-31
evgevgevgvelvLoc26370t1	127.282	2.50847	0.000373566	Medtr3g028350.1	7e-09	|hypotheticalprotein|LC|chr3:8989418-8988833|20130731	XP_003628024	3e-114	hypotheticalproteinMTR_8g041550[Medicagotruncatula]_x0001_gb|AET02500.1|hypotheticalproteinMTR_8g041550[Medicagotruncatula]	2.28515	1.44296e-18
evgevgevgvelvLoc15177d19347t1	88.378	2.49632	0.00238688	Medtr8g028785.1	4e-68	|hypotheticalprotein|LC|chr8:11109041-11107751|20130731	ABD32189	0	Polynucleotidyltransferase,RibonucleaseHfold[Medicagotruncatula]	4.77479	1.09106e-05
evgevgevgvelvLoc4183t12	269.665	2.01216	3.94792e-10	Medtr6g472230.1	0	|diseaseresistanceprotein(TIR-NBS-LRRclass),putative|LC|chr6:26054240-26059623|20130731	XP_003619902	0	Diseaseresistanceprotein[Medicagotruncatula]_x0001_gb|AES76120.1|Diseaseresistanceprotein[Medicagotruncatula]	3.28795	2.74856e-06
evgevgevgvelvLoc4127t6	84.3076	1.97288	0.0235978	Medtr4g125750.1	1e-26	|hypotheticalprotein|LC|chr4:52194101-52193206|20130731	XP_004514033	2e-22	PREDICTED:uncharacterizedproteinLOC101506602isoformX2[Cicerarietinum]	1.11925	0.000670752
evgevgevgvelvLoc6356t23	60.2835	1.9539	0.00954053	Medtr6g074810.1	0	|diseaseresistanceprotein(TIR-NBS-LRRclass)|LC|chr6:27677963-27674098|20130731	XP_003620056	0	Diseaseresistance-likeproteinGS3-3[Medicagotruncatula]_x0001_gb|AES76274.1|Diseaseresistance-likeproteinGS3-3[Medicagotruncatula]	2.92542	5.62115e-06
evgevgevgvelvLoc2310t45	404.218	1.86146	0.00385861	Medtr6g072450.1	0	|diseaseresistanceprotein(TIR-NBS-LRRclass)|LC|chr6:26802265-26807927|20130731	XP_003619957	0	Resistance-geneprotein[Medicagotruncatula]_x0001_gb|AES76175.1|Resistance-geneprotein[Medicagotruncatula]	1.54196	0.0122088
evgevgevgvelvLoc12975t1	61.5768	1.86101	0.00241573	Medtr3g056160.1	0	|RNA-bindingdomainCCCH-typezincfingerprotein|LC|chr3:22346532-22343026|20130731	XP_003600264	0	ZincfingerCCCHdomain-containingprotein[Medicagotruncatula]_x0001_gb|AES70515.1|ZincfingerCCCHdomain-containingprotein[Medicagotruncatula]	1.83394	2.59348e-05
evgevgevgvelvLoc4385t7	252.65	1.61188	0.0017358	Medtr0277s0020.3	0	|diseaseresistanceprotein(TIR-NBS-LRRclass)|LC|scaffold0277:14030-8135|20130731	XP_003620334	0	Sucrosesynthase[Medicagotruncatula]_x0001_gb|AES76552.1|Sucrosesynthase[Medicagotruncatula]	2.37075	0.000112059
evgevgevgvelvLoc19158t3	117.48	1.3642	0.0198539	Medtr8g020310.2	1e-149	|calcium-bindingEFhand-likeprotein|HC|chr8:7063441-7065673|20130731	XP_003627249	5e-147	Calumenin[Medicagotruncatula]_x0001_gb|AET01725.1|Calumenin[Medicagotruncatula]	6.02156	2.31155e-13
evgevgevgvelvLoc5037t29	574.542	1.23861	2.54376e-13	Medtr6g088250.1	0	|diseaseresistanceprotein(TIR-NBS-LRRclass),putative|LC|chr6:33403560-33394883|20130731	XP_003620652	0	ElongationfactorTs[Medicagotruncatula]_x0001_gb|AES76870.1|ElongationfactorTs[Medicagotruncatula]	3.72797	0.000699138
evgevgevgvelvLoc28452t2	142.247	1.19102	0.000266528	Medtr6g088245.1	2e-47	|diseaseresistanceprotein(TIR-NBS-LRRclass)|LC|chr6:33391048-33386330|20130731	XP_003595214	5e-44	Tir-nbs-lrrresistanceprotein[Medicagotruncatula]_x0001_gb|AES65465.1|Tir-nbs-lrrresistanceprotein[Medicagotruncatula]	2.73605	0.00652422
evgevgevgvelvLoc19414t3	110.427	1.05295	0.012007	Medtr4g018860.1	9e-107	|PAR1protein|HC|chr4:5828279-5829710|20130731	XP_003604795	3e-104	hypotheticalproteinMTR_4g018860[Medicagotruncatula]_x0001_gb|AES86992.1|hypotheticalproteinMTR_4g018860[Medicagotruncatula]	1.51064	0.0217341
Highlighted in green: R-genes

## Sheet: Common DEGs
Table S8, cont. Shared DEGs found in both cvs. when basal DEGs (1433) were compared to common DEGs (51) found in RKN-infected samples
M. truncatula ID	Lahontan	Moapa 69	Basal level Moapa\Lahontan	Description
Medtr0277s0020.3	-2.54	1.61	2.37	|diseaseresistanceprotein(TIR-NBS-LRRclass)|LC|scaffold0277:14030-8135|20130731
Medtr8g052420.1	-1.91	-1.7	3.3	|cysteine-richRLK(receptor-likekinase)protein|LC|chr8:19504888-19499824|20130731
Medtr3g032200.1	-1.37	-2.01	1.9	|LRRandNB-ARCdomaindiseaseresistanceprotein,putative|LC|chr3:10126122-10130750|20130731
Medtr6g471270.2	-1.19	-1.58	1.54	|diseaseresistanceprotein(TIR-NBS-LRRclass)|LC|chr6:25546529-25549623|20130731
Medtr5g094125.1	-1.21	-1.72	-4.04	|hypotheticalprotein|LC|chr5:41108962-41109767|20130731
Medtr3g023030.1	1.58	-2.99	-3.18	|LRRandNB-ARCdomaindiseaseresistanceprotein|LC|chr3:6950546-6944739|20130731
Medtr7g445700.1	2.65	-2.85	-5.7	|DUF4283domainprotein|LC|chr7:15486160-15484152|20130731
Medtr3g052720.1	3.82	-2.27	-6.9	|organelletranscriptprocessingprotein,putative|HC|chr3:20868148-20864227|20130731
Medtr5g057715.1	1.37	-2.19	1.06	|hypotheticalprotein|LC|chr5:23834152-23832736|20130731
Medtr3g062420.1	2.37	-2.19	1.44	|LRRandNB-ARCdomaindiseaseresistanceprotein,putative|LC|chr3:28175773-28188696|20130731
Medtr3g032960.1	1.34	-2.1	2.7	|LRRandNB-ARCdomaindiseaseresistanceprotein|LC|chr3:10434947-10429930|20130731
Medtr7g062720.1	2.33	-2.88	2.83	|Copia-likepolyprotein/retrotransposon,putative|LC|chr7:22824311-22825240|20130731
Medtr6g071400.1	2.16	-2.22	2.39	|lateembryogenesisabundantprotein|LC|chr6:26154741-26154097|20130731
Medtr7g035425.1	2.88	-2.29	2.7	|hypotheticalprotein|LC|chr7:13568021-13569614|20130731
Medtr5g036290.1	2.65	-2.26	4.13	|matrixinfamilyprotein|LC|chr5:15818918-15820174|20130731
Medtr3g021380.1	2.37	-1.95	3.27	|NBS-LRRtypediseaseresistanceprotein|LC|chr3:6260285-6256594|20130731
Medtr3g056200.1	2.88	-2.02	3.66	|LRRandNB-ARCdomaindiseaseresistanceprotein|LC|chr3:22368944-22360746|20130731
Medtr7g068350.1	2.76	-1.08	2.92	|transmembraneprotein,putative|LC|chr7:25002434-25001592|20130731
Medtr8g442690.1	4.3	-2.22	3.25	|endonuclease/exonuclease/phosphatasefamilyprotein|LC|chr8:16181165-16182691|20130731
Medtr6g074810.1	1.33	1.95	2.93	|diseaseresistanceprotein(TIR-NBS-LRRclass)|LC|chr6:27677963-27674098|20130731
Medtr6g472230.1	2.05	2.01	3.29	|diseaseresistanceprotein(TIR-NBS-LRRclass),putative|LC|chr6:26054240-26059623|20130731
Medtr3g056160.1	1.81	1.86	1.83	|RNA-bindingdomainCCCH-typezincfingerprotein|LC|chr3:22346532-22343026|20130731
Medtr6g088250.1	2.6	1.24	3.73	|diseaseresistanceprotein(TIR-NBS-LRRclass),putative|LC|chr6:33403560-33394883|20130731
Medtr6g088245.1	3.67	1.19	2.74	|diseaseresistanceprotein(TIR-NBS-LRRclass)|LC|chr6:33391048-33386330|20130731
Medtr5g057040.1	2.46	1.43	-2.54	|F-boxproteininteractiondomainprotein|LC|chr5:23755020-23750688|20130731
Medtr8g086070.1	2.81	1.77	-2.24	|dicarboxylatecarrierprotein|HC|chr8:35724954-35729888|20130731

## Sheet: Promising DEGs
Table S8, cont. Promising DEGs obtained by basal expression profiling
Alfalfa ID, this study	log2 fold change	FDR	M. truncatula ID	Description
evgevgevgvelvLoc86433ct1	3.03455	3.68774e-05	Medtr5g014380.1	|hypotheticalprotein|LC|chr5:4826005-4825221|20130731
evgevgevgvelvLoc26370t1	2.50847	0.000373566	Medtr3g028350.1	|hypotheticalprotein|LC|chr3:8989418-8988833|20130731
evgevgevgvelvLoc15177d19347t1	2.49632	0.00238688	Medtr8g028785.1	|hypotheticalprotein|LC|chr8:11109041-11107751|20130731
evgevgevgvelvLoc4183t12	2.01216	3.94792e-10	Medtr6g472230.1	|diseaseresistanceprotein(TIR-NBS-LRRclass),putative|LC|chr6:26054240-26059623|20130731
evgevgevgvelvLoc4127t6	1.97288	0.0235978	Medtr4g125750.1	|hypotheticalprotein|LC|chr4:52194101-52193206|20130731
evgevgevgvelvLoc6356t23	1.9539	0.00954053	Medtr6g074810.1	|diseaseresistanceprotein(TIR-NBS-LRRclass)|LC|chr6:27677963-27674098|20130731
evgevgevgvelvLoc2310t45	1.86146	0.00385861	Medtr6g072450.1	|diseaseresistanceprotein(TIR-NBS-LRRclass)|LC|chr6:26802265-26807927|20130731
evgevgevgvelvLoc12975t1	1.86101	0.00241573	Medtr3g056160.1	|RNA-bindingdomainCCCH-typezincfingerprotein|LC|chr3:22346532-22343026|20130731
evgevgevgvelvLoc4385t7	1.61188	0.0017358	Medtr0277s0020.3	|diseaseresistanceprotein(TIR-NBS-LRRclass)|LC|scaffold0277:14030-8135|20130731
evgevgevgvelvLoc19158t3	1.3642	0.0198539	Medtr8g020310.2	|calcium-bindingEFhand-likeprotein|HC|chr8:7063441-7065673|20130731
evgevgevgvelvLoc5037t29	1.23861	2.54376e-13	Medtr6g088250.1	|diseaseresistanceprotein(TIR-NBS-LRRclass),putative|LC|chr6:33403560-33394883|20130731
evgevgevgvelvLoc28452t2	1.19102	0.000266528	Medtr6g088245.1	|diseaseresistanceprotein(TIR-NBS-LRRclass)|LC|chr6:33391048-33386330|20130731
evgevgevgvelvLoc19414t3	1.05295	0.012007	Medtr4g018860.1	|PAR1protein|HC|chr4:5828279-5829710|20130731
evgevgevgvelvLoc1966d79686t3	1.43	0.00917155	Medtr5g057040.1	|F-boxproteininteractiondomainprotein|LC|chr5:23755020-23750688|20130731
evgevgevgvelvLoc19029ct1	1.77	0.00239279	Medtr8g086070.1	|dicarboxylatecarrierprotein|HC|chr8:35724954-35729888|20130731
