# Supplementary material for: Transcriptome Analysis of Resistant and Susceptible Alfalfa Cultivars Infected With Root-Knot Nematode Meloidogyne incognita
Source: PLoS One. 2015 Feb 24;10(2):e0118269. doi: 10.1371/journal.pone.0118269 (PMC4339843; doi:10.1371/journal.pone.0118269)
Supplement: S9 Table — (XLSX) [file pone.0118269.s012.xlsx]

## Sheet: Count data
Supplementary Table S9. M. incognita transcripts
	Count data (short reads mapped to TCs in each bioreplicate)
M. incognita TC ID	Lahontan1	Lahontan2	Lahontan3	Lahontan4	Moapa1	Moapa2	Moapa3	Moapa4	Moapa5	Base mean	C.elegance/GB ID	Blast e-value	Description
AW588709	22368	74436	36782	14932	72023	35980	30013	36657	23671	38540.2	Q9TXP0	4e-11	40SribosomalproteinS27OS=CaenorhabditiselegansGN=rps-27PE=1SV=3
TA2213_6306	14022	49283	24024	9133	43017	24301	18370	22294	14098	24282.4
TA189_6306	24447	31041	29825	13776	20664	20717	22286	12262	11748	20751.8	EYC42944	1e-21	hypotheticalproteinY032_0510g2735[Ancylostomaceylanicum]
CF099765	12813	45672	24056	6695	35829	18818	14906	14743	10274	20422.9
AW870908	17695	17927	17910	12099	20968	16011	17070	12138	12274	16010.2	P34328	3e-32	HeatshockproteinHsp-12.2OS=CaenorhabditiselegansGN=hsp-12.2PE=3SV=1
TA1022_6306	16220	17272	17192	10053	18971	13664	17765	12171	12436	15082.7	tr|H2KZI7|H2KZI7_CAEEL	2e-09	ProteinBET-1,isoformbOS=CaenorhabditiselegansGN=bet-1PE=4SV=1
AW871016	8519	29215	15145	5616	25129	12468	9807	12898	8565	14151.3
TA1080_6306	7075	23740	13039	4231	20728	10148	8371	9457	6756	11505	Q09261	2e-26	28SribosomalproteinS31,mitochondrialOS=CaenorhabditiselegansGN=mrps-31PE=3SV=2
TA2010_6306	6304	21137	10634	3182	20622	10677	8610	7989	5241	10488.4	tr|Q9N3X3|Q9N3X3_CAEEL	5e-14	ProteinY43B11AR.3OS=CaenorhabditiselegansGN=CELE_Y43B11AR.3PE=4SV=4
BM774302	4021	14535	7246	2265	11193	5758	4545	4929	3486	6442	P41938	4e-14	Probable3-hydroxyacyl-CoAdehydrogenaseB0272.3OS=CaenorhabditiselegansGN=B0272.3PE=1SV=1
AW571393	6487	6783	6913	4737	7604	5248	5863	4054	4406	5788.33	Q09322	8e-20	UncharacterizedproteinF42A8.3OS=CaenorhabditiselegansGN=F42A8.3PE=1SV=2
BM773624	4261	9516	9110	3084	6051	4778	5018	3732	3359	5434.33	tr|Q0MQ68|Q0MQ68_CAEEL	6e-65	ProteinKIN-2,isoformcOS=CaenorhabditiselegansGN=kin-2PE=4SV=1
CK233928	5126	7408	7279	3293	7509	4936	5688	2880	3091	5245.56	P48166	9e-43	60SribosomalproteinL44OS=CaenorhabditiselegansGN=rpl-41PE=3SV=2
CN443786	2881	9864	5046	1760	9037	4081	3430	3942	2657	4744.22	tr|Q6BEV3|Q6BEV3_CAEEL	2e-07	ProteinT07A5.5OS=CaenorhabditiselegansGN=CELE_T07A5.5PE=4SV=1
CD749834	3719	5089	4951	1862	4570	4063	3955	1768	1711	3520.89	tr|P91500|P91500_CAEEL	1e-23	MolybdopterinsynthasecatalyticsubunitOS=CaenorhabditiselegansGN=CELE_T27A3.6PE=3SV=1
AW871004	3619	3073	3393	3080	3406	3104	3158	3426	3662	3324.56	tr|P90889|P90889_CAEEL	3e-43	ProteinF55H12.4OS=CaenorhabditiselegansGN=CELE_F55H12.4PE=4SV=1
BE239152	1823	6204	3312	1188	6066	2775	2131	2558	1855	3101.33	tr|Q2PJ74|Q2PJ74_CAEEL	4e-57	ProteinAMAN-2OS=CaenorhabditiselegansGN=aman-2PE=4SV=1
TA613_6306	2982	2649	2824	2927	2924	2845	2643	3074	3594	2940.22
TA2302_6306	3191	2998	3251	1991	3045	3304	3293	2458	2529	2895.56
CK233827	2302	2163	2369	3430	2041	1894	2100	3711	4704	2746	O02056	6e-95	60SribosomalproteinL4OS=CaenorhabditiselegansGN=rpl-4PE=1SV=3
TA1378_6306	2406	2436	2792	2584	2475	2489	2357	2823	2973	2592.78
TA518_6306	3660	3580	3342	1256	3132	2652	3108	1268	1305	2589.22
AW870792	2491	2250	2342	2652	2285	2168	2583	3015	3489	2586.11
BM881095	2501	2538	2979	2173	2589	2456	2187	2446	2735	2511.56	G5EBZ4	5e-36	Proteinlet-418OS=CaenorhabditiselegansGN=let-418PE=1SV=1
TA662_6306	1417	4478	2219	848	4463	2529	1806	2117	1183	2340	tr|Q18611|Q18611_CAEEL	6e-47	ProteinC44C1.1OS=CaenorhabditiselegansGN=C44C1.1PE=4SV=3
BQ613460	729	654	734	4196	735	644	626	5094	7151	2284.78
BM882503	2470	1969	2127	2039	2371	1983	2501	2342	2570	2263.56	tr|Q9GZD1|Q9GZD1_CAEEL	3e-12	ProteinUGT-63OS=CaenorhabditiselegansGN=ugt-63PE=4SV=1
CF802674	1367	4984	2452	827	4343	1835	1536	1630	1247	2246.78	CDJ96908	2e-12	Cyclindomaincontainingprotein[Haemonchuscontortus]
CK233473	2690	2536	2510	1782	2637	2586	2254	1592	1633	2246.67	tr|Q95X32|Q95X32_CAEEL	2e-06	ProteinFLP-34OS=CaenorhabditiselegansGN=flp-34PE=4SV=1
BE225495	2422	2735	2558	1664	2921	2115	2677	1487	1614	2243.67	tr|Q20774|Q20774_CAEEL	2e-39	ProteinDNJ-13OS=CaenorhabditiselegansGN=dnj-13PE=4SV=1
TA332_6306	1265	4436	2202	651	4122	2302	1672	1953	1278	2209
CN578279	2060	2922	2796	1306	2930	1604	2143	1278	1048	2009.67	tr|Q23263|Q23263_CAEEL	6e-24	ProteinCOL-176OS=CaenorhabditiselegansGN=col-176PE=4SV=1
BE191706	1334	3507	2132	781	3588	2099	1576	1771	1159	1994.11	P17330	2e-66	Glyceraldehyde-3-phosphatedehydrogenase3OS=CaenorhabditiselegansGN=gpd-3PE=3SV=1
AW829321	1374	4473	2274	497	3793	2006	1480	1133	829	1984.33	XP_009066095	1e-05	hypotheticalproteinLOTGIDRAFT_133932[Lottiagigantea]_x0001_gb|ESO83145.1|hypotheticalproteinLOTGIDRAFT_133932[Lottiagigantea]
BE191722	2323	1863	1467	700	2689	1759	1614	2470	1862	1860.78
BE217603	1400	2764	2418	1194	1828	1827	1468	1194	1076	1685.44
TA1791_6306	1903	2170	2342	882	1888	1826	1314	955	943	1580.33
TA144_6306	1545	2493	2219	783	2471	1141	1734	892	764	1560.22	Q10454	1e-121	ProbableargininekinaseF46H5.3OS=CaenorhabditiselegansGN=F46H5.3PE=1SV=2
BE225589	999	3198	1637	538	2746	1360	1150	1209	857	1521.56
TA233_6306	1826	2106	1942	1020	1336	1546	1764	902	810	1472.44	O01814	2e-09	Fattyacid-bindingproteinhomolog5OS=CaenorhabditiselegansGN=lbp-5PE=3SV=1
CD749414	1997	1220	1242	1570	1464	1697	1293	1271	1377	1459
BM880573	845	2873	1508	557	2689	1535	1143	1114	779	1449.22
BE238924	1252	2196	1980	772	1664	1290	1336	956	756	1355.78
TA401_6306	945	894	903	1866	827	749	831	2059	2725	1311	tr|G5EGP8|G5EGP8_CAEEL	6e-87	CathepsinZ-likeenzymeOS=CaenorhabditiselegansGN=cpz-1PE=3SV=1
BM774484	1320	1773	1699	988	1396	1156	1433	698	902	1262.78	tr|C7IVS4|C7IVS4_CAEEL	2e-17	DNApolymeraseOS=CaenorhabditiselegansGN=CELE_Y47D3A.29PE=3SV=1
TA359_6306	1020	1079	1089	1235	1244	1058	1133	1545	1924	1258.56	tr|O01542|O01542_CAEEL	3e-49	ProteinCPN-3OS=CaenorhabditiselegansGN=cpn-3PE=4SV=1
TA1146_6306	1025	1965	1917	803	1292	1349	1463	650	660	1236
TA2356_6306	1579	1337	1342	372	1194	1184	3024	333	415	1197.78
CN443532	1126	1732	1310	1119	1262	1038	996	1140	950	1185.89	tr|Q22326|Q22326_CAEEL	2e-23	ProteinCOL-166,isoformaOS=CaenorhabditiselegansGN=col-166PE=4SV=1
MIN245931	1226	1018	1184	1059	1137	1179	1234	1124	1209	1152.22	tr|N1NV09|N1NV09_CAEEL	0	ProteinKCC-1,isoformaOS=CaenorhabditiselegansGN=kcc-1PE=4SV=1
BQ519772	456	2569	2507	39	1770	26	64	1353	1212	1110.67
TA1279_6306	1296	1641	1482	672	920	988	1275	594	607	1052.78
BQ548248	993	936	1032	833	1397	1064	1316	834	964	1041	Q9NEN6	6e-68	40SribosomalproteinS6OS=CaenorhabditiselegansGN=rps-6PE=1SV=1
CN578139	1094	1791	1510	777	1117	754	864	705	638	1027.78
CK984624	890	696	880	1179	837	760	801	1393	1622	1006.44	tr|Q93315|Q93315_CAEEL	1e-29	ProteinCYTB-5.1OS=CaenorhabditiselegansGN=cytb-5.1PE=3SV=2
CN443700	1090	830	1045	833	1068	917	847	1086	1088	978.222	Q09533	3e-50	60SribosomalproteinL10OS=CaenorhabditiselegansGN=rpl-10PE=3SV=1
AW828389	1091	972	960	597	1111	956	1344	668	717	935.111	XP_001581158	1e-05	hypotheticalprotein[TrichomonasvaginalisG3]_x0001_gb|EAY20172.1|hypotheticalproteinTVAG_021170[TrichomonasvaginalisG3]
CF099905	2784	540	575	1246	872	710	1468	60	115	930	tr|Q7KPW7|Q7KPW7_CAEEL	1e-38	ProteinMRPL-1OS=CaenorhabditiselegansGN=mrpl-1PE=4SV=1
TA1528_6306	970	821	918	763	853	858	1138	786	902	889.889
TA2153_6306	986	1130	1088	621	851	763	849	560	622	830
BQ625335	786	801	828	479	1091	707	1220	682	657	805.667	tr|G5EFP4|G5EFP4_CAEEL	6e-19	ProteinSYM-1OS=CaenorhabditiselegansGN=sym-1PE=2SV=1
BM774095	793	1094	1130	700	1124	543	1143	326	360	801.444
CN578184	986	1310	1341	638	914	810	669	227	273	796.444	P54688	1e-40	Branched-chain-amino-acidaminotransferase,cytosolicOS=CaenorhabditiselegansGN=bcat-1PE=2SV=2
TA1939_6306	1036	1321	1338	611	904	820	602	263	262	795.222
TA451_6306	764	1431	1147	384	738	1004	697	351	316	759.111	Q20779	2e-16	Probablecytochromecoxidasesubunit6A,mitochondrialOS=CaenorhabditiselegansGN=tag-174PE=3SV=1
AW735598	660	824	664	465	860	856	586	594	692	689	AAD13651	1e-18	ABA-1allergen,partial[Ascarislumbricoides]
BE191684	1052	676	735	458	642	538	1159	343	430	670.333
TA879_6306	869	606	624	514	728	684	766	640	589	668.889	tr|G5EGD7|G5EGD7_CAEEL	1e-32	ProteinT08B1.4,isoformbOS=CaenorhabditiselegansGN=CELE_T08B1.4PE=4SV=2
TA2162_6306	2	1382	1562	482	466	356	248	680	488	629.556	tr|H2KYK4|H2KYK4_CAEEL	6e-71	ProteinTMD-2,isoformaOS=CaenorhabditiselegansGN=tmd-2PE=4SV=1
BE238940	616	854	640	534	626	454	558	632	648	618	P34382	6e-06	Fatty-acidandretinol-bindingprotein1OS=CaenorhabditiselegansGN=far-1PE=3SV=1
TA1362_6306	692	826	863	290	753	780	645	349	296	610.444
BQ625314	332	1026	561	239	1023	571	440	751	433	597.333
BM882663	620	506	590	550	573	475	538	662	708	580.222
BM882189	573	526	612	539	529	489	558	644	705	575	tr|Q18625|Q18625_CAEEL	4e-28	GalectinOS=CaenorhabditiselegansGN=lec-4PE=4SV=1
CD749588	352	1094	603	178	1116	605	453	440	324	573.889
BM880755	288	1242	1132	90	904	212	468	402	394	570.222
BQ548107	525	567	577	693	422	532	431	675	633	561.667	tr|G5EF82|G5EF82_CAEEL	2e-08	ProteinT07C12.12OS=CaenorhabditiselegansGN=CELE_T07C12.12PE=4SV=1
CF980895	248	523	523	581	430	494	267	944	1021	559
BM773970	636	748	710	378	645	458	747	366	334	558	Q22021	5e-26	PutativeATPsynthasesubunitf,mitochondrialOS=CaenorhabditiselegansGN=R53.4PE=3SV=1
TA797_6306	602	652	702	517	568	537	531	438	437	553.778
BM881954	492	626	700	385	816	529	846	259	323	552.889	tr|H2L0I8|H2L0I8_CAEEL	9e-07	ProteinT04C4.1,isoformaOS=CaenorhabditiselegansGN=CELE_T04C4.1PE=4SV=1
CN443167	707	531	627	538	542	522	604	447	415	548.111	Q20779	3e-16	Probablecytochromecoxidasesubunit6A,mitochondrialOS=CaenorhabditiselegansGN=tag-174PE=3SV=1
TA771_6306	578	646	650	507	522	455	499	499	462	535.333	P46561	1e-38	ATPsynthasesubunitbeta,mitochondrialOS=CaenorhabditiselegansGN=atp-2PE=1SV=2
CN578323	588	704	630	383	616	391	773	382	309	530.667	tr|O16334|O16334_CAEEL	6e-07	Serine/threonine-proteinphosphataseOS=CaenorhabditiselegansGN=C09H5.7PE=3SV=2
BI773484	470	717	716	247	568	509	525	404	342	499.778	tr|O45430|O45430_CAEEL	1e-17	ProteinMCCC-1OS=CaenorhabditiselegansGN=mccc-1PE=3SV=2
AW570684	260	333	391	658	399	371	317	910	848	498.556	P52709	3e-35	Threonine--tRNAligase,cytoplasmicOS=CaenorhabditiselegansGN=trs-1PE=3SV=1
TA1982_6306	436	629	689	404	486	508	478	384	448	495.778	tr|G5ECR7|G5ECR7_CAEEL	2e-12	ProteinELB-1OS=CaenorhabditiselegansGN=elb-1PE=1SV=1
BE239102	533	450	491	307	519	508	882	333	394	490.778
AW588837	642	326	308	132	934	652	870	93	374	481.222	Q9N4V0	3e-15	FMRFamide-likeneuropeptide18OS=CaenorhabditiselegansGN=flp-18PE=1SV=2
BQ548116	490	414	491	424	482	491	587	480	460	479.889
TA124_6306	531	449	484	404	492	515	447	432	529	475.889
AW570867	529	433	459	475	468	501	599	321	331	457.333	Q10000	4e-46	Transmembraneprotein144homologOS=CaenorhabditiselegansGN=R144.6PE=3SV=3
BM882936	561	438	485	418	493	471	393	407	407	452.556
TA1805_6306	390	604	458	476	458	380	394	421	465	449.556
TA854_6306	507	663	631	260	347	495	433	261	241	426.444
TA1339_6306	468	660	576	350	350	344	384	344	342	424.222	P46502	2e-92	Probable26Sproteaseregulatorysubunit6BOS=CaenorhabditiselegansGN=rpt-3PE=3SV=1
TA414_6306	376	345	376	498	365	340	408	511	560	419.889	Q20938	1e-48	Probable26Sproteasomeregulatorysubunitrpn-6.1OS=CaenorhabditiselegansGN=rpn-6.1PE=2SV=2
TA1597_6306	441	360	459	413	422	376	398	382	460	412.333	Q27488	3e-74	Proteasomesubunitalphatype-2OS=CaenorhabditiselegansGN=pas-2PE=1SV=1
CF099471	912	431	402	291	434	358	447	159	164	399.778
TA986_6306	461	369	386	384	381	327	413	400	474	399.444	tr|O44955|O44955_CAEEL	2e-41	ProteinC34B2.8OS=CaenorhabditiselegansGN=C34B2.8PE=4SV=1
AW783044	675	471	466	212	365	513	445	213	229	398.778	tr|P90832|P90832_CAEEL	3e-38	ProteinF10C2.7OS=CaenorhabditiselegansGN=CELE_F10C2.7PE=4SV=2
CK233463	828	352	353	101	316	519	867	82	158	397.333
AW829497	229	703	447	158	737	362	303	346	227	390.222	tr|Q18993|Q18993_CAEEL	3e-55	ProteinPIGA-1OS=CaenorhabditiselegansGN=piga-1PE=4SV=1
CF802706	498	355	420	178	462	423	676	228	261	389
TA129_6306	429	468	524	259	470	375	430	257	238	383.333	tr|G5EF37|G5EF37_CAEEL	6e-35	ProteinPAT-10OS=CaenorhabditiselegansGN=pat-10PE=4SV=1
AW570780	476	454	474	296	432	376	462	225	245	382.222
AW588650	660	722	717	190	24	248	646	48	108	373.667	Q17336	3e-29	Pre-mRNA-splicingfactorCWC22homologOS=CaenorhabditiselegansGN=let-858PE=2SV=1
BE217683	604	402	373	270	386	479	461	166	202	371.444
CN443156	346	396	451	248	388	356	326	431	335	364.111	P48156	3e-12	40SribosomalproteinS8OS=CaenorhabditiselegansGN=rps-8PE=3SV=1
AW828872	394	438	397	344	350	304	440	304	287	362	tr|Q86D21|Q86D21_CAEEL	4e-73	ProteinTARS-1,isoformbOS=CaenorhabditiselegansGN=tars-1PE=3SV=1
TA919_6306	405	338	333	310	370	367	408	357	359	360.778
AW783022	553	377	362	245	417	481	431	194	171	359
AW735544	464	365	382	255	305	332	600	244	246	354.778
AW829023	424	580	455	181	307	387	444	226	187	354.556	Q09545	3e-77	Succinatedehydrogenase[ubiquinone]iron-sulfursubunit,mitochondrialOS=CaenorhabditiselegansGN=sdhb-1PE=2SV=1
TA679_6306	389	267	343	317	368	351	362	358	395	350	tr|Q21732|Q21732_CAEEL	6e-14	ProteinR04F11.2OS=CaenorhabditiselegansGN=CELE_R04F11.2PE=4SV=1
TA136_6306	458	582	474	194	418	242	370	193	197	347.556	Q21443	5e-29	Lamin-1OS=CaenorhabditiselegansGN=lmn-1PE=1SV=2
TA2328_6306	449	368	385	213	379	364	397	260	278	343.667	P34540	4e-86	KinesinheavychainOS=CaenorhabditiselegansGN=unc-116PE=2SV=2
CN442941	319	281	301	357	283	391	239	412	411	332.667	P35129	5e-46	Ubiquitin-conjugatingenzymeE22OS=CaenorhabditiselegansGN=let-70PE=1SV=1
AW588821	451	511	462	188	397	207	408	185	175	331.556	tr|Q93838|Q93838_CAEEL	2e-15	ProteinF59F4.2OS=CaenorhabditiselegansGN=CELE_F59F4.2PE=4SV=1
CN442850	350	375	403	262	344	282	304	347	314	331.222	tr|O18236|O18236_CAEEL	4e-36	ProteinNUO-3,isoformbOS=CaenorhabditiselegansGN=nuo-3PE=4SV=1
CN443676	426	454	420	192	362	300	382	198	225	328.778	P34575	5e-18	Probablecitratesynthase,mitochondrialOS=CaenorhabditiselegansGN=cts-1PE=1SV=1
TA1843_6306	521	319	311	201	413	440	371	176	185	326.333	tr|Q17687|Q17687_CAEEL	1e-28	ProteinMVB-12OS=CaenorhabditiselegansGN=mvb-12PE=4SV=1
TA902_6306	288	426	391	277	343	268	309	331	282	323.889	tr|Q9TZ68|Q9TZ68_CAEEL	1e-11	ProteinCOX-17OS=CaenorhabditiselegansGN=cox-17PE=4SV=1
CN443357	558	408	427	229	264	222	440	205	136	321
AW783107	385	512	469	203	330	204	417	185	151	317.333
TA1282_6306	164	626	314	92	619	323	249	299	159	316.111	tr|O01965|O01965_CAEEL	1e-15	ProteinARI-1OS=CaenorhabditiselegansGN=ari-1PE=4SV=3
BM773978	392	378	330	150	526	296	402	195	171	315.556	tr|Q9NAB7|Q9NAB7_CAEEL	3e-27	ProteinY53F4B.18OS=CaenorhabditiselegansGN=CELE_Y53F4B.18PE=4SV=1
BQ548160	441	429	412	174	357	177	393	178	227	309.778
TA1499_6306	446	287	297	272	281	373	400	204	172	303.556	tr|Q7JPE2|Q7JPE2_CAEEL	9e-09	ProteinCPNA-1,isoformaOS=CaenorhabditiselegansGN=cpna-1PE=4SV=1
AW871263	344	436	408	228	330	270	240	186	248	298.889	tr|Q23050|Q23050_CAEEL	3e-44	ProteinT25F10.6,isoformaOS=CaenorhabditiselegansGN=CELE_T25F10.6PE=1SV=1
CK233761	368	370	429	180	338	288	321	189	204	298.556	Q22799	1e-37	Dyneinlightchain1,cytoplasmicOS=CaenorhabditiselegansGN=dlc-1PE=1SV=1
AW828442	352	357	357	216	388	261	304	218	211	296	tr|V6CL75|V6CL75_CAEEL	8e-08	ProteinHECD-1,isoformgOS=CaenorhabditiselegansGN=hecd-1PE=4SV=1
AW589107	343	452	379	194	235	286	382	190	161	291.333
BQ613403	415	446	414	320	196	228	382	116	100	290.778	tr|Q95QL2|Q95QL2_CAEEL	6e-50	ProteinMRPL-13OS=CaenorhabditiselegansGN=mrpl-13PE=4SV=1
BE225536	272	322	258	247	296	320	416	237	248	290.667	AAW56944	2e-14	FMRFamide-relatedpeptideFLP-1[Meloidogyneincognita]
AW441089	295	410	418	202	234	314	272	212	198	283.889	XP_009234609	1e-05	PREDICTED:heatshockfactor-bindingprotein1-like,partial[Pongoabelii]
TA261_6306	259	269	319	272	279	303	230	250	326	278.556
TA964_6306	340	269	402	100	383	252	347	193	218	278.222	tr|G3MU88|G3MU88_CAEEL	9e-29	ProteinSEC-61,isoformbOS=CaenorhabditiselegansGN=sec-61PE=3SV=1
AW828066	237	235	287	251	287	316	348	260	268	276.556
BM880658	388	306	328	99	247	289	593	108	117	275	tr|H2KZZ7|H2KZZ7_CAEEL	1e-06	ProteinZC13.1,isoformaOS=CaenorhabditiselegansGN=CELE_ZC13.1PE=4SV=1
BQ613540	359	297	282	194	261	277	311	196	275	272.444
CD749504	148	331	325	159	308	367	331	268	213	272.222	tr|G5EFR5|G5EFR5_CAEEL	1e-24	ProteinK11D2.4,isoformcOS=CaenorhabditiselegansGN=CELE_K11D2.4PE=4SV=1
AW828848	356	267	337	149	342	235	330	220	207	271.444
BM773581	316	345	368	152	293	219	366	181	174	268.222
AW828895	210	401	378	108	241	240	279	229	256	260.222
TA2367_6306	270	329	339	176	235	175	288	291	226	258.778	tr|Q9XUK4|Q9XUK4_CAEEL	9e-16	ProteinW07G1.1OS=CaenorhabditiselegansGN=CELE_W07G1.1PE=4SV=2
TA1696_6306	240	351	319	132	306	369	298	152	122	254.333	tr|Q966L3|Q966L3_CAEEL	2e-16	ProteinAKIR-1OS=CaenorhabditiselegansGN=akir-1PE=4SV=1
BM774603	283	315	297	193	327	180	233	212	249	254.333	Q21443	1e-14	Lamin-1OS=CaenorhabditiselegansGN=lmn-1PE=1SV=2
BQ613293	214	200	226	289	218	194	219	349	339	249.778
TA526_6306	371	235	254	169	213	217	335	221	230	249.444	Q23092	2e-27	Fattyacid-bindingproteinhomolog4OS=CaenorhabditiselegansGN=lbp-4PE=3SV=1
CF803084	205	249	249	159	392	356	261	150	200	246.778	tr|G5EFB5|G5EFB5_CAEEL	1e-66	CPN-1OS=CaenorhabditiselegansGN=cpn-1PE=4SV=1
AW828560	309	226	301	151	247	236	292	210	225	244.111	Q21743	9e-34	ProbableglutathioneS-transferase9OS=CaenorhabditiselegansGN=gst-9PE=3SV=1
BM774255	227	246	245	198	318	199	275	248	241	244.111
BM774681	294	246	279	210	248	193	275	207	208	240	Q86S40	1e-50	ProbableADP-dependentglucokinaseOS=CaenorhabditiselegansGN=C50D2.7PE=1SV=1
CF980457	243	255	268	214	236	230	252	230	216	238.222	tr|O45734|O45734_CAEEL	2e-41	ProteinCPL-1,isoformaOS=CaenorhabditiselegansGN=cpl-1PE=3SV=1
BM880787	243	262	306	156	268	212	330	160	184	235.667
TA1658_6306	114	364	194	141	369	192	156	355	235	235.556	Q11176	2e-70	Actin-interactingprotein1OS=CaenorhabditiselegansGN=unc-78PE=1SV=1
AW829327	240	261	273	147	300	224	228	229	212	234.889	tr|Q86GT6|Q86GT6_CAEEL	2e-22	ProteinSER-7,isoformcOS=CaenorhabditiselegansGN=ser-7PE=3SV=1
TA719_6306	314	241	289	130	258	225	306	179	153	232.778	tr|G5EDB3|G5EDB3_CAEEL	1e-46	ProteinBUS-17OS=CaenorhabditiselegansGN=bus-17PE=4SV=1
AW829145	209	218	233	168	243	234	353	207	222	231.889
BM882614	251	224	218	166	309	215	215	257	218	230.333	tr|Q0MQ68|Q0MQ68_CAEEL	1e-12	ProteinKIN-2,isoformcOS=CaenorhabditiselegansGN=kin-2PE=4SV=1
AW735550	268	330	296	172	284	168	266	134	138	228.444	P19625	7e-45	Myosinregulatorylightchain1OS=CaenorhabditiselegansGN=mlc-1PE=4SV=1
BE239146	228	237	235	119	270	200	415	187	159	227.778
AW870718	284	318	286	68	276	138	272	132	168	215.778	O45307	3e-43	D-aspartateoxidase1OS=CaenorhabditiselegansGN=ddo-1PE=1SV=2
BQ613267	204	296	300	120	268	237	264	128	119	215.111
BM773703	275	213	238	185	238	204	238	170	172	214.778	XP_008189920	2e-06	PREDICTED:uncharacterizedproteinLOC103311885[Acyrthosiphonpisum]
TA2109_6306	123	422	411	39	401	54	42	250	182	213.778	tr|Q19348|Q19348_CAEEL	4e-10	ProteinVAP-1,isoformaOS=CaenorhabditiselegansGN=vap-1PE=2SV=2
CK984812	269	237	285	142	243	189	250	145	151	212.333	tr|Q20660|Q20660_CAEEL	3e-09	ProteinHSP-17,isoformaOS=CaenorhabditiselegansGN=hsp-17PE=3SV=1
TA337_6306	146	182	222	110	424	262	98	238	214	210.667	Q9XVF7	2e-51	60SribosomalproteinL8OS=CaenorhabditiselegansGN=rpl-8PE=3SV=1
TA1011_6306	245	318	323	107	268	167	210	126	106	207.778
AW829969	244	246	408	102	294	176	170	106	105	205.667
BE191710	200	192	338	127	251	223	164	162	190	205.222
CK984777	234	223	221	133	257	206	234	165	171	204.889	Q09463	6e-28	RINGfingerprotein5OS=CaenorhabditiselegansGN=rnf-5PE=1SV=1
BM882831	83	394	437	166	104	146	149	234	126	204.333	Q09496	6e-60	Putativeserine/threonine-proteinphosphatasepph-6OS=CaenorhabditiselegansGN=pph-6PE=3SV=2
AW735590	283	189	216	155	182	185	214	208	197	203.222	P41988	1e-70	T-complexprotein1subunitalphaOS=CaenorhabditiselegansGN=cct-1PE=3SV=2
CN442927	218	220	218	184	198	174	183	212	221	203.111	P46563	1e-63	Fructose-bisphosphatealdolase2OS=CaenorhabditiselegansGN=aldo-2PE=2SV=1
AW828215	163	238	229	134	254	203	222	179	194	201.778
TA937_6306	268	264	247	259	124	99	128	192	198	197.667
BE225381	214	318	272	38	20	298	110	268	236	197.111
BM882357	225	220	223	130	239	276	217	112	121	195.889	tr|Q9U203|Q9U203_CAEEL	6e-14	ProteinY57G11C.9,isoformaOS=CaenorhabditiselegansGN=CELE_Y57G11C.9PE=4SV=1
CF099860	247	187	231	126	249	176	253	115	140	191.556
BM882101	222	250	353	60	300	182	168	79	79	188.111	tr|Q7YX48|Q7YX48_CAEEL	3e-21	ProteinC46F11.6OS=CaenorhabditiselegansGN=C46F11.6PE=4SV=1
CN442996	205	222	228	118	229	203	226	126	116	185.889
BQ625477	158	326	320	132	164	194	158	100	94	182.889	P34455	2e-83	Probableaconitatehydratase,mitochondrialOS=CaenorhabditiselegansGN=aco-2PE=1SV=2
AW827808	222	160	186	156	131	187	211	199	186	182	tr|Q22947|Q22947_CAEEL	3e-21	ProteinRHR-1OS=CaenorhabditiselegansGN=rhr-1PE=4SV=1
BM774253	195	156	182	188	233	171	159	136	211	181.222
TA2304_6306	103	292	285	65	168	179	276	138	120	180.667	tr|Q21484|Q21484_CAEEL	8e-23	ProteinHAT-1OS=CaenorhabditiselegansGN=hat-1PE=4SV=2
BM880478	173	198	171	169	181	154	183	183	213	180.556	P37806	5e-59	Proteinunc-87OS=CaenorhabditiselegansGN=unc-87PE=1SV=3
TA361_6306	217	163	208	186	160	179	204	153	148	179.778	Q19948	4e-25	UncharacterizedproteinF32A5.4OS=CaenorhabditiselegansGN=F32A5.4PE=1SV=1
BE238977	194	308	248	85	246	156	144	76	120	175.222	O02173	5e-46	Probabletraffickingproteinparticlecomplexsubunit2OS=CaenorhabditiselegansGN=sedl-1PE=1SV=1
BM774159	274	254	288	196	169	100	180	58	50	174.333	tr|Q9XTT3|Q9XTT3_CAEEL	4e-37	ProteinSCAV-3OS=CaenorhabditiselegansGN=scav-3PE=4SV=3
BE238923	280	147	119	95	265	201	268	94	92	173.444	XP_002409116	9e-10	bromoadjacenthomology(BAH)domain-containingprotein[Ixodesscapularis]_x0001_gb|EEC02282.1|bromoadjacenthomology(BAH)domain-containingprotein[Ixodesscapularis]
AW829064	181	162	180	158	194	162	200	164	152	172.556	tr|O01542|O01542_CAEEL	2e-08	ProteinCPN-3OS=CaenorhabditiselegansGN=cpn-3PE=4SV=1
CK983421	244	197	213	106	120	152	195	157	167	172.333
TA1651_6306	255	173	155	111	220	173	268	92	104	172.333
TA1153_6306	195	194	204	144	184	162	172	134	159	172	CDJ84735	5e-17	Thiaminpyrophosphokinasedomaincontainingprotein[Haemonchuscontortus]
CN442977	199	200	184	111	201	197	260	72	120	171.556	tr|Q9U1W8|Q9U1W8_CAEEL	4e-26	ProteinLSM-3,isoformaOS=CaenorhabditiselegansGN=lsm-3PE=4SV=2
AW870672	199	172	142	157	171	154	171	203	166	170.556	tr|A2V8C6|A2V8C6_CAEEL	1e-14	ProteinY73B6BL.47OS=CaenorhabditiselegansGN=CELE_Y73B6BL.47PE=4SV=1
AW571053	260	126	147	160	281	166	251	58	81	170	tr|Q9N341|Q9N341_CAEEL	4e-29	ProteinY55F3BR.1OS=CaenorhabditiselegansGN=CELE_Y55F3BR.1PE=4SV=3
TA2046_6306	250	75	66	177	142	256	228	172	152	168.667	tr|O62289|O62289_CAEEL	6e-24	ProteinTTR-51OS=CaenorhabditiselegansGN=ttr-51PE=4SV=2
CF980957	188	209	165	71	265	199	173	105	112	165.222	P34660	2e-09	MitochondrialimportreceptorsubunitTOM7homologOS=CaenorhabditiselegansGN=tomm-7PE=3SV=1
BQ548136	220	155	103	101	277	173	287	66	97	164.333
AW870693	160	227	196	0	324	90	152	172	152	163.667	tr|H2KYQ1|H2KYQ1_CAEEL	3e-14	ProteinC41D11.3,isoformaOS=CaenorhabditiselegansGN=C41D11.3PE=4SV=1
AW871038	197	186	224	123	169	156	157	124	137	163.667	P34378	9e-06	39SribosomalproteinL18,mitochondrialOS=CaenorhabditiselegansGN=mrpl-18PE=3SV=1
TA1567_6306	240	299	205	100	102	148	197	84	98	163.667
AW783551	185	151	188	128	183	172	168	127	117	157.667	tr|O17907|O17907_CAEEL	1e-14	ProteinCTG-1,isoformaOS=CaenorhabditiselegansGN=ctg-1PE=4SV=2
BM773684	172	139	144	134	138	174	186	160	155	155.778	tr|O44738|O44738_CAEEL	4e-49	ProteinF57B10.5OS=CaenorhabditiselegansGN=CELE_F57B10.5PE=3SV=1
AW828404	232	155	168	88	168	161	261	85	80	155.333
TA1786_6306	184	157	210	138	166	134	150	96	154	154.333
TA2338_6306	22	247	208	96	104	148	112	272	175	153.778	tr|G5ECT6|G5ECT6_CAEEL	1e-16	HeterotrimericGproteingammasubunit2OS=CaenorhabditiselegansGN=gpc-2PE=2SV=1
BE191700	182	146	158	124	149	162	147	136	163	151.889	tr|Q19554|Q19554_CAEEL	1e-39	ProteinABCF-1OS=CaenorhabditiselegansGN=abcf-1PE=3SV=1
BM881370	100	247	245	129	154	152	193	65	74	151	P34559	3e-37	Probableenoyl-CoAhydratase,mitochondrialOS=CaenorhabditiselegansGN=ech-6PE=1SV=1
BE225564	160	202	181	119	207	124	163	106	91	150.333
BQ519573	378	267	261	154	12	151	6	54	63	149.556	Q27433	1e-26	Mechanosensoryprotein2OS=CaenorhabditiselegansGN=mec-2PE=1SV=1
BE225432	198	249	224	120	196	82	158	64	54	149.444
BM880757	98	232	256	99	123	121	207	108	92	148.444
AW571087	174	153	155	103	175	134	192	121	118	147.222	EYC01101	3e-28	hypotheticalproteinY032_0110g162[Ancylostomaceylanicum]
TA1570_6306	146	198	183	112	172	138	195	78	100	146.889	tr|O16575|O16575_CAEEL	6e-18	ProteinSCL-15OS=CaenorhabditiselegansGN=scl-15PE=4SV=1
BM880646	233	130	208	110	185	104	155	110	87	146.889
AJ544639	152	180	175	109	194	150	169	104	78	145.667
TA388_6306	131	153	184	73	204	161	243	64	97	145.556	Q9BKS0	6e-23	ATPsynthaselipid-bindingprotein,mitochondrialOS=CaenorhabditiselegansGN=Y82E9BR.3PE=3SV=1
TA836_6306	192	120	138	108	122	154	184	131	121	141.111	AEV57568	3e-06	esophagealglandcellsecretoryprotein8D05[Meloidogyneincognita]
CF802557	124	124	143	167	125	143	138	146	127	137.444
CN443374	138	140	166	141	125	101	139	143	134	136.333	P34697	1e-38	Superoxidedismutase[Cu-Zn]OS=CaenorhabditiselegansGN=sod-1PE=1SV=2
AW829608	136	158	164	101	187	108	157	109	107	136.333
AW783298	156	176	198	84	134	120	159	92	98	135.222
BM774425	164	168	212	84	134	96	142	88	124	134.667	Q9N4A7	9e-50	ProteinSEC13homologOS=CaenorhabditiselegansGN=npp-20PE=3SV=1
BM881021	191	190	148	89	118	128	141	116	83	133.778
BQ613539	146	199	176	78	150	123	158	92	76	133.111	tr|K8FDX2|K8FDX2_CAEEL	4e-14	ProteinLEV-11,isoformgOS=CaenorhabditiselegansGN=lev-11PE=3SV=1
AW829923	176	112	179	120	133	105	131	126	102	131.556	tr|K8ESD4|K8ESD4_CAEEL	4e-22	ProteinWAH-1,isoformcOS=CaenorhabditiselegansGN=wah-1PE=4SV=1
BE225415	96	159	159	90	156	136	177	113	94	131.111
BE239098	118	140	165	88	115	165	172	98	104	129.444
BM773997	136	160	162	82	124	170	90	138	100	129.111	O17695	1e-46	Histonedeacetylase1OS=CaenorhabditiselegansGN=hda-1PE=1SV=1
BQ548432	155	107	131	121	130	109	156	127	121	128.556	tr|Q18611|Q18611_CAEEL	2e-26	ProteinC44C1.1OS=CaenorhabditiselegansGN=C44C1.1PE=4SV=3
TA469_6306	138	156	150	106	151	88	133	106	94	124.667	Q19705	9e-53	ADP-ribosylationfactor-likeprotein2OS=CaenorhabditiselegansGN=evl-20PE=2SV=2
TA1405_6306	182	210	186	114	74	134	108	64	44	124	Q966M5	2e-34	MediatorofRNApolymeraseIItranscriptionsubunit18OS=CaenorhabditiselegansGN=mdt-18PE=3SV=1
BM881336	134	154	150	158	102	96	106	120	94	123.778	P53439	9e-48	PhosphatidatecytidylyltransferaseOS=CaenorhabditiselegansGN=cdgs-1PE=3SV=2
BQ548406	159	133	123	99	152	112	140	85	106	123.222	Q9GUM7	6e-27	Putativecomplexin-1OS=CaenorhabditiselegansGN=cpx-1PE=3SV=1
CD749591	245	162	205	100	100	69	158	39	26	122.667	O02639	1e-26	60SribosomalproteinL19OS=CaenorhabditiselegansGN=rpl-19PE=3SV=1
BE191670	158	136	123	94	126	133	126	92	116	122.667
AW828077	172	125	112	79	126	102	114	137	120	120.778
BE217646	120	180	164	84	206	66	126	54	82	120.222
CF099837	22	0	6	4	8	4	990	6	28	118.667
TA1069_6306	127	115	142	91	121	125	121	110	110	118	tr|G5ECB9|G5ECB9_CAEEL	7e-06	MEX-1OS=CaenorhabditiselegansGN=mex-1PE=2SV=1
AW570803	122	108	132	96	127	121	127	96	130	117.667
TA82_6306	141	179	176	46	81	149	154	65	55	116.222
TA599_6306	233	244	236	82	8	159	4	37	25	114.222	tr|Q9N3C8|Q9N3C8_CAEEL	2e-23	ProteinY54E10BR.2OS=CaenorhabditiselegansGN=CELE_Y54E10BR.2PE=4SV=1
CF802818	162	157	161	64	89	130	125	67	58	112.556
TA2179_6306	240	158	85	36	129	124	188	18	34	112.444	O45933	3e-08	NucleoporinSEH1OS=CaenorhabditiselegansGN=npp-18PE=3SV=1
AW571179	117	158	176	63	92	132	131	74	68	112.333	Q9N3X2	2e-49	40SribosomalproteinS4OS=CaenorhabditiselegansGN=rps-4PE=1SV=1
BQ613435	120	215	194	99	26	72	133	64	61	109.333
BM881636	132	145	156	61	157	105	78	72	65	107.889	tr|Q20040|Q20040_CAEEL	2e-06	ProteinPQN-35,isoformaOS=CaenorhabditiselegansGN=pqn-35PE=4SV=2
BE238991	62	248	280	66	62	83	64	40	51	106.222
BI773485	116	110	108	94	116	116	93	90	104	105.222
BM880272	121	149	146	53	127	89	116	74	64	104.333
BQ548551	92	94	109	93	107	119	119	104	94	103.444	XP_003699319	3e-15	PREDICTED:glyoxylatereductase/hydroxypyruvatereductase-like[Megachilerotundata]
BQ548353	165	76	104	36	162	82	194	52	54	102.778
TA2149_6306	152	88	78	46	114	110	134	80	110	101.333	tr|Q8MXT1|Q8MXT1_CAEEL	3e-39	ProteinPRDX-6OS=CaenorhabditiselegansGN=prdx-6PE=4SV=1
CK985253	94	251	192	75	32	54	97	64	47	100.667
BE239113	98	108	147	45	129	104	122	62	88	100.333	CEF68994	2e-05	Dehydrodolichyldiphosphatesynthase[Strongyloidesratti]
BM880917	111	87	114	104	107	86	115	102	68	99.3333
CK984479	140	86	116	68	122	72	138	84	60	98.4444	Q23237	5e-13	Proteasomesubunitbetatype-3OS=CaenorhabditiselegansGN=pbs-3PE=1SV=1
CD749425	107	86	109	86	110	93	118	85	89	98.1111
BE191643	87	145	151	64	109	102	112	44	64	97.5556	tr|Q20358|Q20358_CAEEL	4e-21	ProteinF43C9.2OS=CaenorhabditiselegansGN=CELE_F43C9.2PE=4SV=2
CD749477	127	107	108	140	83	76	82	86	67	97.3333	tr|Q7Z2A6|Q7Z2A6_CAEEL	2e-24	ProteinM60.4,isoformbOS=CaenorhabditiselegansGN=CELE_M60.4PE=4SV=1
CN442929	91	101	92	57	142	117	130	89	55	97.1111	P55853	2e-15	Smallubiquitin-relatedmodifierOS=CaenorhabditiselegansGN=smo-1PE=1SV=1
AW871673	146	83	76	71	147	85	82	82	90	95.7778	tr|Q23624|Q23624_CAEEL	5e-75	ProteinZK829.7OS=CaenorhabditiselegansGN=CELE_ZK829.7PE=1SV=2
AW783206	130	107	154	77	74	101	81	75	62	95.6667	P19625	1e-27	Myosinregulatorylightchain1OS=CaenorhabditiselegansGN=mlc-1PE=4SV=1
CF980392	190	46	86	87	81	74	100	74	116	94.8889
AW871267	114	112	90	66	44	111	63	136	116	94.6667
TA958_6306	92	128	105	88	91	101	94	78	72	94.3333	tr|Q7YX96|Q7YX96_CAEEL	1e-08	ProteinC08F8.9OS=CaenorhabditiselegansGN=C08F8.9PE=4SV=1
TA2332_6306	85	91	90	105	101	65	77	136	97	94.1111	tr|H2FLJ1|H2FLJ1_CAEEL	2e-64	ProteinSTL-1,isoformaOS=CaenorhabditiselegansGN=stl-1PE=4SV=1
TA2063_6306	34	68	72	102	58	75	112	178	143	93.5556	tr|Q27465|Q27465_CAEEL	3e-38	ProteinCYP-23A1OS=CaenorhabditiselegansGN=cyp-23a1PE=3SV=2
AW828109	97	114	104	70	84	64	124	100	80	93	tr|Q9GRZ2|Q9GRZ2_CAEEL	5e-29	ProteinPRP-6OS=CaenorhabditiselegansGN=prp-6PE=4SV=3
AW827800	370	106	90	28	50	70	40	36	42	92.4444	tr|Q8MQ79|Q8MQ79_CAEEL	2e-26	ProteinVAP-1,isoformbOS=CaenorhabditiselegansGN=vap-1PE=4SV=1
CK984475	119	97	115	48	75	104	110	76	79	91.4444	P17331	2e-09	Glyceraldehyde-3-phosphatedehydrogenase4OS=CaenorhabditiselegansGN=gpd-4PE=3SV=1
TA1128_6306	107	122	102	70	115	73	71	90	65	90.5556	Q966L9	2e-18	ATP-dependentRNAhelicaseglh-2OS=CaenorhabditiselegansGN=glh-2PE=1SV=1
BE240843	90	126	114	98	130	46	73	84	48	89.8889	KFM60918	1e-13	hypotheticalproteinX975_13633,partial[Stegodyphusmimosarum]
TA109_6306	101	70	94	61	98	98	115	89	71	88.5556
TA1537_6306	88	119	129	75	95	67	63	68	76	86.6667	WP_011127250	2e-09	ATLS1-likelight-inducibleprotein[Synechococcussp.WH8102]_x0001_ref|NP_896471.1|ATLS1-likelight-inducibleprotein[Synechococcussp.WH8102]_x0001_emb|CAE06891.1|possibleATLS1-likelight-inducibleprotein[Synechococcussp.WH8102]
BM880875	178	63	79	50	80	91	143	48	45	86.3333	tr|Q8MXF3|Q8MXF3_CAEEL	5e-19	ProteinH28G03.1,isoformcOS=CaenorhabditiselegansGN=CELE_H28G03.1PE=4SV=1
TA391_6306	113	79	95	90	96	66	86	81	62	85.3333
AW828888	107	100	106	59	86	103	66	72	63	84.6667	tr|G5EC53|G5EC53_CAEEL	7e-32	LysophospholipidacyltransferaseOS=CaenorhabditiselegansGN=mboa-3PE=2SV=1
BM880791	70	147	112	70	59	68	107	64	51	83.1111	Q2L6W9	6e-27	Serine/threonine-proteinkinasesax-1OS=CaenorhabditiselegansGN=sax-1PE=2SV=1
AW828836	109	66	85	73	87	70	81	89	87	83	tr|H2KYL8|H2KYL8_CAEEL	3e-44	ProteinTNT-3,isoformbOS=CaenorhabditiselegansGN=tnt-3PE=4SV=1
BE191716	68	104	100	74	90	58	114	76	62	82.8889
BE238938	194	76	76	66	22	48	226	8	22	82	tr|D3YT46|D3YT46_CAEEL	8e-07	ProteinC39E9.8,isoformeOS=CaenorhabditiselegansGN=C39E9.8PE=4SV=1
CK983676	94	68	58	72	74	66	78	112	110	81.3333
BM880665	61	71	135	46	156	76	124	36	24	81
TA2229_6306	112	18	32	92	68	84	120	110	90	80.6667	tr|Q20018|Q20018_CAEEL	1e-35	ProteinF35C11.3OS=CaenorhabditiselegansGN=CELE_F35C11.3PE=4SV=1
BM882042	108	111	111	54	89	85	62	50	56	80.6667	O16686	2e-11	UncharacterizedproteinK07E8.7OS=CaenorhabditiselegansGN=K07E8.7PE=3SV=1
BI773482	81	77	91	63	91	96	81	58	72	78.8889	P09446	4e-86	Heatshock70kDaproteinAOS=CaenorhabditiselegansGN=hsp-1PE=1SV=2
TA1842_6306	83	92	106	60	82	64	118	42	56	78.1111	tr|Q8MYM6|Q8MYM6_CAEEL	1e-25	ProteinREPS-1OS=CaenorhabditiselegansGN=reps-1PE=4SV=2
BM882121	54	74	98	106	88	58	94	56	68	77.3333
TA357_6306	112	78	92	40	87	73	104	56	44	76.2222	P18831	2e-28	Cuticlecollagen6OS=CaenorhabditiselegansGN=rol-8PE=3SV=2
BM880941	110	32	26	108	48	76	124	70	90	76	tr|Q17555|Q17555_CAEEL	2e-30	ProteinC01F1.6OS=CaenorhabditiselegansGN=C01F1.6PE=4SV=4
BM882307	118	129	112	4	100	0	100	56	56	75	P41938	7e-12	Probable3-hydroxyacyl-CoAdehydrogenaseB0272.3OS=CaenorhabditiselegansGN=B0272.3PE=1SV=1
AW871404	78	65	98	78	70	73	89	58	61	74.4444	tr|D5MCU2|D5MCU2_CAEEL	1e-17	ProteinNCS-5,isoformbOS=CaenorhabditiselegansGN=ncs-5PE=4SV=1
TA1989_6306	65	88	84	50	72	80	79	66	80	73.7778	tr|G5ECM6|G5ECM6_CAEEL	3e-63	ElongationfactorTuhomologueOS=CaenorhabditiselegansGN=tufm-1PE=2SV=1
BQ613164	76	92	74	42	50	97	72	78	77	73.1111	tr|P90992|P90992_CAEEL	3e-71	ProteinMISC-1OS=CaenorhabditiselegansGN=misc-1PE=3SV=2
AW871247	76	122	134	26	20	124	58	54	43	73	tr|Q21473|Q21473_CAEEL	6e-39	ProteinAQP-7OS=CaenorhabditiselegansGN=aqp-7PE=3SV=2
TA994_6306	60	140	152	38	34	74	70	62	24	72.6667	tr|Q9U263|Q9U263_CAEEL	4e-12	ProteinSET-26OS=CaenorhabditiselegansGN=set-26PE=4SV=3
AW571119	83	50	66	62	90	82	69	79	66	71.8889
BM881902	70	90	80	50	88	82	62	66	58	71.7778	O62305	7e-12	Calcium/calmodulin-dependentproteinkinasetypeIIOS=CaenorhabditiselegansGN=unc-43PE=1SV=2
TA640_6306	145	96	58	41	82	86	68	22	45	71.4444	tr|P90958|P90958_CAEEL	4e-06	ProteinSCL-22OS=CaenorhabditiselegansGN=scl-22PE=4SV=2
BE225462	41	162	147	16	86	18	23	76	70	71
AW829632	91	86	95	53	64	45	73	64	61	70.2222	tr|Q9TXU7|Q9TXU7_CAEEL	3e-21	ProteinEIF-1.AOS=CaenorhabditiselegansGN=eif-1.aPE=3SV=1
TA1_6306	122	74	80	58	86	64	46	50	50	70	P19625	1e-44	Myosinregulatorylightchain1OS=CaenorhabditiselegansGN=mlc-1PE=4SV=1
TA1181_6306	122	87	86	126	12	70	46	48	32	69.8889	tr|Q9U1R7|Q9U1R7_CAEEL	3e-72	ProteinARX-3OS=CaenorhabditiselegansGN=arx-3PE=4SV=1
AW783479	86	114	100	34	80	67	88	34	22	69.4444	tr|Q9XTT9|Q9XTT9_CAEEL	6e-61	ProteinRPT-6OS=CaenorhabditiselegansGN=rpt-6PE=3SV=1
AW735564	65	97	113	50	65	66	74	35	47	68	tr|Q21812|Q21812_CAEEL	1e-17	ProteinACL-5,isoformaOS=CaenorhabditiselegansGN=acl-5PE=4SV=1
TA95_6306	76	122	86	54	70	46	72	40	44	67.7778	P91268	3e-40	Probablepeptidyl-alpha-hydroxyglycinealpha-amidatinglyaseF21F3.1OS=CaenorhabditiselegansGN=F21F3.1PE=1SV=2
BQ613377	116	56	40	44	74	80	122	30	32	66
AW829892	62	70	70	50	84	67	69	66	46	64.8889	tr|Q7JPE2|Q7JPE2_CAEEL	1e-27	ProteinCPNA-1,isoformaOS=CaenorhabditiselegansGN=cpna-1PE=4SV=1
BM882618	128	66	58	26	32	56	168	10	34	64.2222
TA2189_6306	64	14	0	382	2	0	108	2	2	63.7778
TA714_6306	58	46	69	64	74	34	50	76	100	63.4444	tr|O45226|O45226_CAEEL	2e-18	ProteinRPL-29,isoformaOS=CaenorhabditiselegansGN=rpl-29PE=4SV=1
BM773834	84	2	0	309	0	34	140	0	2	63.4444	tr|P90884|P90884_CAEEL	1e-17	ProteinMADD-4,isoformaOS=CaenorhabditiselegansGN=madd-4PE=4SV=5
TA143_6306	68	69	70	24	91	58	46	67	69	62.4444	P17330	3e-68	Glyceraldehyde-3-phosphatedehydrogenase3OS=CaenorhabditiselegansGN=gpd-3PE=3SV=1
BM881891	62	83	69	45	46	55	64	61	70	61.6667	tr|Q0MQ68|Q0MQ68_CAEEL	6e-37	ProteinKIN-2,isoformcOS=CaenorhabditiselegansGN=kin-2PE=4SV=1
CN578119	55	101	112	30	42	66	92	22	34	61.5556	tr|Q95ZT1|Q95ZT1_CAEEL	5e-26	ProteinFTT-2,isoformbOS=CaenorhabditiselegansGN=ftt-2PE=4SV=2
CF802694	72	91	100	117	12	76	24	39	21	61.3333	tr|G5EFU2|G5EFU2_CAEEL	7e-22	Mitochondrialadeninenucleotidetranslocase1.4OS=CaenorhabditiselegansGN=ant-1.4PE=2SV=1
AF049139	99	120	87	38	72	40	42	30	20	60.8889
CN443220	78	73	83	40	78	49	60	50	35	60.6667	P46769	1e-54	40SribosomalproteinSAOS=CaenorhabditiselegansGN=rps-0PE=1SV=3
BQ613418	80	97	87	34	58	34	63	48	40	60.1111	tr|Q21243|Q21243_CAEEL	3e-07	ProteinACDH-8OS=CaenorhabditiselegansGN=acdh-8PE=3SV=1
BM774094	190	42	25	98	35	19	42	44	32	58.5556	tr|G4SNP7|G4SNP7_CAEEL	2e-26	ProteinDPY-1,isoformaOS=CaenorhabditiselegansGN=dpy-1PE=4SV=2
CD749352	43	48	56	47	50	71	78	61	65	57.6667	P54245	7e-47	Ligand-gatedionchannel4OS=CaenorhabditiselegansGN=lgc-4PE=3SV=3
BE217706	108	24	15	9	207	37	66	16	31	57
BM882019	100	42	60	51	36	64	101	28	30	56.8889
CN443049	122	58	54	69	43	38	71	39	16	56.6667	tr|O44512|O44512_CAEEL	2e-61	Cytochromeb-c1complexsubunitRieske,mitochondrialOS=CaenorhabditiselegansGN=isp-1PE=1SV=1
TA1081_6306	52	61	47	60	51	46	49	76	57	55.4444	tr|Q5FC72|Q5FC72_CAEEL	3e-16	ProteinTWK-5,isoformbOS=CaenorhabditiselegansGN=twk-5PE=3SV=1
AW828059	40	4	2	326	2	6	116	0	0	55.1111	P41999	2e-22	Nuclearhormonereceptorfamilymembernhr-10OS=CaenorhabditiselegansGN=nhr-10PE=3SV=1
TA2002_6306	58	80	102	18	52	45	67	30	42	54.8889	tr|Q564Q1|Q564Q1_CAEEL	1e-20	ProteinGALE-1,isoformbOS=CaenorhabditiselegansGN=gale-1PE=3SV=1
TA322_6306	118	56	73	32	73	45	53	18	25	54.7778	P49405	1e-84	60SribosomalproteinL5OS=CaenorhabditiselegansGN=rpl-5PE=3SV=1
BM773952	48	57	72	42	59	55	70	30	60	54.7778	tr|O76556|O76556_CAEEL	4e-48	ProteinLIPS-7,isoformaOS=CaenorhabditiselegansGN=lips-7PE=4SV=1
BE240839	68	32	26	88	76	61	58	60	24	54.7778	tr|O45659|O45659_CAEEL	3e-32	ProteinCYP-33D1OS=CaenorhabditiselegansGN=cyp-33d1PE=3SV=1
TA2417_6306	74	56	56	14	64	74	68	42	44	54.6667	tr|E7EM37|E7EM37_CAEEL	3e-43	ProteinDOP-2,isoformcOS=CaenorhabditiselegansGN=dop-2PE=1SV=1
TA1734_6306	63	91	96	38	41	35	63	24	37	54.2222	tr|Q18572|Q18572_CAEEL	2e-48	ProteinC42D4.3OS=CaenorhabditiselegansGN=C42D4.3PE=4SV=1
BM882635	39	141	125	77	36	11	25	16	17	54.1111
TA1336_6306	65	101	109	43	7	48	18	51	39	53.4444	tr|Q20445|Q20445_CAEEL	2e-14	ProteinSMG-4,isoformaOS=CaenorhabditiselegansGN=smg-4PE=4SV=2
BE217658	55	77	70	48	54	53	49	35	40	53.4444	tr|Q94230|Q94230_CAEEL	1e-11	ProteinPLP-1OS=CaenorhabditiselegansGN=plp-1PE=4SV=1
CK233517	60	62	56	18	64	60	64	48	44	52.8889	tr|Q22716|Q22716_CAEEL	1e-31	ProteinRPL-32,isoformaOS=CaenorhabditiselegansGN=rpl-32PE=4SV=1
AW588674	90	36	64	54	46	26	64	50	42	52.4444	tr|Q93703|Q93703_CAEEL	9e-06	ProteinTATN-1OS=CaenorhabditiselegansGN=tatn-1PE=4SV=1
AW871537	84	39	52	42	94	68	58	8	18	51.4444	Q9XW10	6e-20	Proteinpad-1OS=CaenorhabditiselegansGN=pad-1PE=2SV=2
TA989_6306	82	96	102	43	23	13	63	16	20	50.8889
BE239134	66	68	66	18	58	54	46	44	36	50.6667
CF802670	52	52	57	79	52	53	32	28	49	50.4444	P52057	1e-11	Prolinesynthaseco-transcribedbacterialhomologproteinOS=CaenorhabditiselegansGN=F09E5.8PE=3SV=1
AW829071	46	49	92	49	36	44	48	38	50	50.2222	tr|O01826|O01826_CAEEL	3e-44	ProteinC53H9.2,isoformaOS=CaenorhabditiselegansGN=C53H9.2PE=4SV=3

## Sheet: GO
Table S9, cont. Distribution of M. incognita transcripts among GO terms based on the C. elegans annotations
GO Class ID	Definitions	Counts	Fractions		GO Class ID	Definitions	Counts	Fractions		GO Class ID	Definitions	Counts	Fractions
GO:0008150	biological_process	187	0.331		GO:0003674	molecular_function	128	0.3556		GO:0005575	cellular_component	84	0.2577
GO:0008152	metabolism	61	0.108		GO:0003824	catalytic activity	69	0.1917		GO:0005623	cell	75	0.2301
GO:0016043	cell organization and biogenesis	35	0.0619		GO:0005488	binding	43	0.1194		GO:0005622	intracellular	67	0.2055
GO:0006996	organelle organization and biogenesis	26	0.046		GO:0016787	hydrolase activity	25	0.0694		GO:0005737	cytoplasm	31	0.0951
GO:0006139	nucleobase, nucleoside, nucleotide and nucleic acid metabolism	24	0.0425		GO:0016740	transferase activity	19	0.0528		GO:0005856	cytoskeleton	17	0.0521
GO:0007275	development	24	0.0425		GO:0005515	protein binding	15	0.0417		GO:0005634	nucleus	14	0.0429
GO:0006810	transport	21	0.0372		GO:0005215	transporter activity	8	0.0222		GO:0005739	mitochondrion	9	0.0276
GO:0009058	biosynthesis	17	0.0301		GO:0003676	nucleic acid binding	7	0.0194		GO:0005654	nucleoplasm	5	0.0153
GO:0000003	reproduction	16	0.0283		GO:0000166	nucleotide binding	6	0.0167		GO:0005840	ribosome	4	0.0123
GO:0019538	protein metabolism	16	0.0283		GO:0016301	kinase activity	5	0.0139		GO:0005635	nuclear membrane	3	0.0092
GO:0007049	cell cycle	14	0.0248		GO:0003723	RNA binding	3	0.0083		GO:0005829	cytosol	3	0.0092
GO:0030154	cell differentiation	13	0.023		GO:0003677	DNA binding	3	0.0083		GO:0005886	plasma membrane	3	0.0092
GO:0007010	cytoskeleton organization and biogenesis	11	0.0195		GO:0008233	peptidase activity	3	0.0083		GO:0005783	endoplasmic reticulum	2	0.0061
GO:0009653	morphogenesis	10	0.0177		GO:0003774	motor activity	3	0.0083		GO:0005815	microtubule organizing center	2	0.0061
GO:0009056	catabolism	9	0.0159		GO:0008092	cytoskeletal protein binding	3	0.0083		GO:0005929	cilium	1	0.0031
GO:0007154	cell communication	7	0.0124		GO:0005216	ion channel activity	3	0.0083		GO:0016023	cytoplasmic membrane-bound vesicle	1	0.0031
GO:0007610	behavior	6	0.0106		GO:0005198	structural molecule activity	3	0.0083		GO:0005777	peroxisome	1	0.0031
GO:0007165	signal transduction	6	0.0106		GO:0016209	antioxidant activity	2	0.0056		GO:0005576	extracellular region	1	0.0031
GO:0009790	embryonic development	6	0.0106		GO:0004672	protein kinase activity	2	0.0056		GO:0005694	chromosome	1	0.0031
GO:0006811	ion transport	6	0.0106		GO:0004871	signal transducer activity	2	0.0056		GO:0000228	nuclear chromosome	1	0.0031
GO:0006464	protein modification	6	0.0106		GO:0008289	lipid binding	2	0.0056		GO:0005794	Golgi apparatus	1	0.0031
GO:0006629	lipid metabolism	5	0.0088		GO:0003779	actin binding	2	0.0056		Total	326	1
GO:0006950	response to stress	5	0.0088		GO:0004721	phosphoprotein phosphatase activity	1	0.0028
GO:0006412	protein biosynthesis	4	0.0071		GO:0003700	transcription factor activity	1	0.0028
GO:0005975	carbohydrate metabolism	4	0.0071		GO:0004872	receptor activity	1	0.0028
GO:0009628	response to abiotic stimulus	3	0.0053		GO:0005509	calcium ion binding	1	0.0028
GO:0009605	response to external stimulus	3	0.0053		Total	360	1
GO:0016265	death	2	0.0035
GO:0015031	protein transport	2	0.0035
GO:0006091	generation of precursor metabolites and energy	2	0.0035
GO:0007005	mitochondrion organization and biogenesis	2	0.0035
GO:0008283	cell proliferation	2	0.0035
GO:0008219	cell death	2	0.0035
GO:0040007	growth	2	0.0035
GO:0006259	DNA metabolism	1	0.0018
GO:0008037	cell recognition	1	0.0018
GO:0009719	response to endogenous stimulus	1	0.0018
GO:0016049	cell growth	1	0.0018
GO:0040029	regulation of gene expression, epigenetic	1	0.0018
GO:0007267	cell-cell signaling	1	0.0018
Total	565	1

## Sheet: DEG
Supplementary Table S9. M. incognita transcripts, cont. M. incognita TCs, differentially expressed between the two cultivars.
M. incognita TC ID	Base mean	log2FoldChange Moapa\Lahontan	FDR	GB ID	Blast e-value	Description
BM882635	51.2414	-1.49137	0.000658491			C-type lectin (CTL)/C-type lectin-like (CTLD) domain
TA989_6306	47.3468	-1.05477	0.0658155			NADH-Ubiquinone/plastoquinone (complex I)
BM774159	165.629	-0.927908	0.0597059			CD36 family; The CD36 family is thought to be a novel class of scavenger receptors
BQ519573	142.361	-0.911401	0.237835
BE238991	98.1245	-0.88382	0.175768
CK985253	94.659	-0.875377	0.175768
CF802694	62.0398	-0.861619	0.251144
AW827800	85.4149	-0.846858	0.25966
TA1181_6306	70.9554	-0.826502	0.25966
CD749591	114.172	-0.816698	0.193681
TA1405_6306	118.383	-0.770919	0.0658155
TA599_6306	105.633	-0.763589	0.37476
AF049139	56.6488	-0.756169	0.175768
BQ613403	278.586	-0.738972	0.175768
BM774094	59.4799	-0.731032	0.399623
BQ613435	104.721	-0.708493	0.298346
TA1939_6306	745.369	-0.648017	0.275795
CN578184	747.11	-0.620329	0.355275
LN:451	50.4423	-0.604595	0.175768
BE225432	140.512	-0.600771	0.298346
CN443049	55.3793	-0.599159	0.432309
AW588650	338.818	-0.598853	0.578184
TA1336_6306	52.0969	-0.593598	0.57118
TA1734_6306	51.5147	-0.574024	0.275795
TA937_6306	201.659	-0.483512	0.586256
TA1567_6306	155.394	-0.479935	0.40975
CF099905	892.169	-0.475026	0.686113
TA994_6306	68.2835	-0.474757	0.639726
BQ625477	173.973	-0.473977	0.399623
CF099471	379.377	-0.468647	0.586256
CN443357	305.727	-0.462339	0.432309
CN578139	988.255	-0.45248	0.175768
CD749477	98.8144	-0.43549	0.57118
TA322_6306	51.4028	-0.43168	0.664339
TA95_6306	65.2003	-0.426141	0.399623
AW783107	299.941	-0.396146	0.57118
BM882831	199.281	-0.391401	0.735996
LN:454	176.81	-0.373978	0.71692
LN:672	68.0117	-0.373069	0.791388
TA136_6306	328.391	-0.365425	0.57118
BQ613418	57.5419	-0.363966	0.586256
AW783206	93.4152	-0.361026	0.479116
BM881336	125.237	-0.340562	0.66101
AW588821	312.901	-0.339607	0.648745
TA1279_6306	1003.81	-0.33608	0.494094
TA1339_6306	416.503	-0.325506	0.399623
TA451_6306	710.774	-0.321545	0.735996
TA854_6306	407.333	-0.314757	0.592427
CF802818	107.096	-0.313326	0.664339
CF802670	51.7882	-0.311228	0.791388
TA189_6306	19842.9	-0.310191	0.40975	EYC42944	1e-21	hypotheticalproteinY032_0510g2735[Ancylostomaceylanicum]
AW829969	193.042	-0.308406	0.735996
BM881370	144.182	-0.306485	0.753216
BE240843	88.5907	-0.305609	0.735996	KFM60918	1e-13	hypotheticalproteinX975_13633,partial[Stegodyphusmimosarum]
LN:279	1378.79	-0.303785	0.735996
BM880791	80.7201	-0.300601	0.71692
AW735564	65.4042	-0.298061	0.664339
TA1_6306	68.5896	-0.291913	0.730036
AW783479	64.6007	-0.291396	0.793606
BE238938	76.6683	-0.286396	0.834703
BM882042	77.8567	-0.284707	0.612721
TA1011_6306	195.937	-0.282047	0.71692
LN:686	118.001	-0.276265	0.605512
AW871263	291.232	-0.273894	0.57118
BM774095	763.564	-0.269628	0.793606
CN578119	57.5855	-0.266639	0.834703
TA1537_6306	85.4749	-0.265518	0.707449	WP_011127250	2e-09	ATLS1-likelight-inducibleprotein[Synechococcussp.WH8102]_x0001_ref|NP_896471.1|ATLS1-likelight-inducibleprotein[Synechococcussp.WH8102]_x0001_emb|CAE06891.1|possibleATLS1-likelight-inducibleprotein[Synechococcussp.WH8102]
AW735550	219.517	-0.262821	0.64818
TA233_6306	1413.28	-0.261584	0.595467
LN:801	97.9892	-0.25854	0.71692
BM773624	5175.49	-0.25626	0.753216
AW589107	279.268	-0.254512	0.697607
BE217658	52.4048	-0.253117	0.686113
TA640_6306	67.9558	-0.250776	0.834703
TA2189_6306	76.0775	-0.249777	NA
BE238977	165.304	-0.246652	0.806067
BQ548160	295.806	-0.232607	0.793606
BM880646	142.323	-0.231261	0.791388
AW441089	275.978	-0.222946	0.686113	XP_009234609	1e-05	PREDICTED:heatshockfactor-bindingprotein1-like,partial[Pongoabelii]
AW829071	50.1605	-0.222889	0.834703
TA2162_6306	611.685	-0.221742	0.844575
AW828059	65.5532	-0.221221	NA
AW588674	52.5171	-0.215385	0.840179
TA2153_6306	807.902	-0.214214	0.25966
LN:499	69.787	-0.212447	0.844575
LN:433	1729.87	-0.211051	0.686113
BM774484	1223.12	-0.208591	0.678884
TA1146_6306	1176.17	-0.208141	0.821586
BM774425	130.747	-0.20132	0.793606
BM881021	129.949	-0.199912	0.735996
BE225462	67.5561	-0.19741	0.856057
AW871247	69.4008	-0.197246	0.853818
BM882101	173.595	-0.196461	0.844575
BE217603	1628.72	-0.193938	0.793606
AW829632	69.2105	-0.192663	0.804983
TA1791_6306	1509.15	-0.189721	0.806067
AW829023	336.66	-0.18736	0.834703
BE191643	93.1791	-0.184347	0.834703
BE217646	114.658	-0.177882	0.844575
TA82_6306	109.195	-0.177731	0.844575
BM880757	142.535	-0.176772	0.84126
TA518_6306	2440.44	-0.174266	0.840179
TA2002_6306	51.7173	-0.173555	0.844575
BM881636	103.162	-0.167872	0.840179
AW783044	380.858	-0.166915	0.84126
CN578279	1916.44	-0.166328	0.834703
BE238924	1293.04	-0.163763	0.834703
AW571179	107.553	-0.158919	0.840179
CN443676	315.375	-0.1572	0.795221
AW783298	130.506	-0.155979	0.793606
TA2179_6306	103.068	-0.154943	0.898319
CN443220	58.5819	-0.15029	0.834703
BM882019	55.3656	-0.144954	0.898319
TA797_6306	549.102	-0.143139	0.753216
CK233761	287.172	-0.14298	0.804983
AW570780	370.466	-0.142443	0.795221
BM773834	72.4838	-0.140828	NA
BM880755	526.91	-0.140345	0.898319
BE217683	357.583	-0.138455	0.862984
TA144_6306	1466.68	-0.137524	0.870705
BQ613539	127.311	-0.136651	0.834703
TA1786_6306	153.17	-0.125966	0.844575
AW829923	130.991	-0.125819	0.844575
TA391_6306	85.4487	-0.125001	0.853818
BM880272	99.5444	-0.119705	0.844575
CN443532	1182.09	-0.119165	0.844575
BM773970	536.605	-0.117737	0.84126
TA771_6306	535.189	-0.115301	0.84126
AW871038	160.805	-0.114562	0.834703
BE225564	145.822	-0.111103	0.844575
CN443167	545.781	-0.110741	0.844575
LN:378	85.982	-0.105504	0.898603
CD749834	3326.92	-0.104506	0.898319
TA469_6306	122.763	-0.102008	0.844575
LN:835	203.137	-0.0988982	0.870705
CK233928	5007.34	-0.0979189	0.891966
BM882121	78.5524	-0.0946091	0.898603
TA1128_6306	89.1913	-0.090663	0.898319
BE191684	645.09	-0.0872415	0.898603
BM882307	69.3873	-0.0850751	0.934416
TA129_6306	369.943	-0.0847848	0.844575
CK984812	205.823	-0.0842863	0.851496
TA1842_6306	75.6504	-0.0841632	0.898319
TA958_6306	93.6424	-0.082985	0.891966
TA1570_6306	142.036	-0.0794768	0.898319
LN:535	363.8	-0.0778757	NA
BM773581	257.146	-0.0773703	0.898319
AW828872	359.895	-0.0772187	0.885399
LN:423	290.969	-0.0758309	0.899812
CN578323	512.348	-0.0749362	0.898319
LN:527	158.315	-0.0747305	0.899812
TA1499_6306	297.998	-0.0716196	0.899812
AW828888	83.1481	-0.063994	0.898603
AW871537	48.8789	-0.0632982	0.968791
TA361_6306	180.494	-0.0607584	0.899812
LN:238	328.715	-0.0589601	0.898603
TA1362_6306	577.889	-0.0568266	0.942805
BQ519772	1052.73	-0.0535328	0.968791
LN:671	251.948	-0.0533611	0.976597
AW828442	288.494	-0.0532262	0.898319
AW571393	5677.54	-0.0527598	0.898319
AW783022	345.21	-0.0521252	0.954366
AW871404	74.518	-0.049455	0.944301
BM882618	59.8619	-0.0475016	0.976597
LN:952	99.9777	-0.0462432	0.899812
TA1982_6306	490.601	-0.0446608	0.925582
BM880875	82.7796	-0.0408557	0.976597
AW870718	204.143	-0.0404209	0.976597
TA2109_6306	203.117	-0.0401684	0.980777
CK983421	170.18	-0.0361523	0.975691
BM774681	238.809	-0.0280635	0.970786
TA1805_6306	455.948	-0.0262808	0.980777
CF980392	96.3981	-0.024482	0.980777
CN443374	138.321	-0.0244137	0.980777
LN:299	242.456	-0.0202491	0.976597
TA1153_6306	170.844	-0.0169275	0.980777	CDJ84735	5e-17	Thiaminpyrophosphokinasedomaincontainingprotein[Haemonchuscontortus]
AW571053	164.413	-0.0165128	0.980984
LN:1018	66.7916	-0.0144028	0.980777
BQ613267	205.075	-0.0129309	0.980777
CF099765	19119.9	-0.0101123	0.987617
AJ544639	141.038	-0.0101093	0.980777
LN:260	120.913	-0.00999657	0.983092
BM773703	212.813	-0.00971457	0.980777	XP_008189920	2e-06	PREDICTED:uncharacterizedproteinLOC103311885[Acyrthosiphonpisum]
CK233473	2206.06	-0.00807184	0.980777
AW829321	1832.86	-0.00551647	0.99355	XP_009066095	1e-05	hypotheticalproteinLOTGIDRAFT_133932[Lottiagigantea]_x0001_gb|ESO83145.1|hypotheticalproteinLOTGIDRAFT_133932[Lottiagigantea]
AW570867	455.589	-0.00291004	0.99355
BM774302	6060.06	-0.00224354	0.995847
BM880917	99.6851	-0.00111536	0.995847
BM774603	251.868	0.00390323	0.99355
LN:1011	1865.76	0.00517236	0.987617
TA902_6306	323.213	0.00593896	0.987617
BE238940	621.869	0.0136998	0.980777
BQ548107	584.744	0.0149971	0.980984
BI773484	480.933	0.0152102	0.980777
TA2367_6306	256.371	0.0169161	0.980777
BM882936	454.377	0.0189912	0.980777
TA357_6306	73.1794	0.019523	0.980777
BE240839	56.591	0.0201947	0.980777
CF802674	2112.87	0.0213853	0.980777	CDJ96908	2e-12	Cyclindomaincontainingprotein[Haemonchuscontortus]
BE239134	48.6556	0.0225465	0.980777
LN:440	352.788	0.0230548	0.980777
BE225495	2185.91	0.0239306	0.967614
LN:679	774.429	0.0262729	0.968791
CD749414	1483.65	0.0282568	0.980777
BE191716	82.0356	0.028351	0.976597
LN:165	247.84	0.029369	0.976597
CK984479	95.8272	0.0334638	0.976597
BQ548406	121.567	0.0350063	0.955238
TA1843_6306	314.392	0.0351239	0.976597
AW828404	148.296	0.0357545	0.976597
CK233463	367.852	0.0386068	0.980777
AW735544	345.911	0.046913	0.95285
TA719_6306	225.03	0.0506436	0.908238
CN442996	179.594	0.0514896	0.898603
CF099860	185.674	0.0575741	0.899812
BE191670	121.759	0.0581909	0.898603
AW783551	155.689	0.0587801	0.898319
CN442850	331.456	0.0604611	0.898603
CF802557	141.228	0.0617712	0.941267
BM880658	256.627	0.0691181	0.95285
BM881891	61.9071	0.0733006	0.899812
BE225589	1437.29	0.0737799	0.942805
BQ613540	269.97	0.0748942	0.898319
TA1080_6306	10898.3	0.0800373	0.934416
BE191710	201.607	0.0800776	0.898603
CF980457	239.157	0.0805865	0.885399
AW870908	15725.8	0.081075	0.834703
AW828109	92.4571	0.0822135	0.898319
AW735590	203.749	0.0834077	0.898319
BM773997	127.734	0.0834354	0.898603
CN442927	206.07	0.0834589	0.898319
BM882357	189.648	0.0855578	0.898319
TA1696_6306	242.384	0.085579	0.898603
AW829608	133.707	0.086362	0.86591
TA1651_6306	165.986	0.0873056	0.898603
BM880787	229.348	0.0887572	0.855349
CN442977	165.217	0.0889212	0.898603
TA526_6306	247.161	0.0912668	0.898319
LN:488	418.077	0.0934526	0.898603
TA2328_6306	336.155	0.0963612	0.840179
LN:813	320.155	0.098865	0.898319
TA1597_6306	419.989	0.0999836	0.898319
BM881954	530.166	0.10007	0.898319
CK984475	89.4959	0.100331	0.885399
CN443786	4490.99	0.100814	0.899812
AW871016	13491.4	0.104009	0.898603
BI773485	105.82	0.105704	0.857028
AW828895	253.232	0.106038	0.898319
BE225381	196.24	0.108696	0.899812
TA2304_6306	171.804	0.116511	0.898319
AW828848	263.83	0.117943	0.84126
BQ613377	63.4678	0.118781	0.898603
BM774253	184.365	0.121807	0.885399
BM880665	75.8891	0.126508	0.898319
BQ548432	129.829	0.12752	0.853818
BM881095	2539.62	0.130777	0.844575
TA261_6306	284.091	0.132145	0.855349
TA2356_6306	1105.54	0.135002	0.898319
BE239152	2945.73	0.138242	0.898319
TA986_6306	408.317	0.138589	0.853818
AW828836	84.2244	0.138708	0.853818
BM881902	70.8951	0.13967	0.834703
TA1081_6306	57.3456	0.144333	0.879564
BM773952	54.2475	0.144399	0.844575
TA2332_6306	97.6433	0.148267	0.880358
TA1069_6306	117.833	0.148447	0.819396
LN:199	255.706	0.148595	0.840179
TA1022_6306	14795.1	0.148922	0.586256
BE191700	153.011	0.151115	0.834703
BM773978	300.184	0.152026	0.844575
AW828560	240.853	0.152312	0.814393
BM880573	1372.9	0.156321	0.884126
AW828077	120.961	0.159537	0.84126
BM880941	80.0928	0.159644	0.898319
CD749425	98.182	0.162738	0.821163
AW829064	173.331	0.162934	0.806067
LN:101	1749.51	0.164215	0.851496
AW827808	184.722	0.164828	0.84126
AW571087	144.818	0.167731	0.735996	EYC01101	3e-28	hypotheticalproteinY032_0110g162[Ancylostomaceylanicum]
AW871004	3385.75	0.169066	0.834703
TA836_6306	140.777	0.170019	0.834703	AEV57568	3e-06	esophagealglandcellsecretoryprotein8D05[Meloidogyneincognita]
AW871673	95.3713	0.171271	0.84126
TA1378_6306	2660.78	0.173082	0.840179
BI773482	78.4165	0.173084	0.795221
AW871267	97.3492	0.176615	0.855349
LN:607	138.169	0.177858	0.834703
TA2213_6306	23160.3	0.178921	0.853818
TA2010_6306	9865.49	0.181427	0.855349
AW870672	173.673	0.181478	0.834703
BM880478	184.238	0.183218	0.834703
TA964_6306	266.58	0.185001	0.834703
BE239098	127.24	0.186945	0.793606
AW829497	372.279	0.188817	0.844575
CK984777	201.287	0.189621	0.586256
BE239113	96.83	0.195193	0.822229	CEF68994	2e-05	Dehydrodolichyldiphosphatesynthase[Strongyloidesratti]
TA1528_6306	895.142	0.198551	0.777493
TA124_6306	481.56	0.198717	0.793606
BM882663	596.671	0.199525	0.834703
MIN245931	1169.53	0.199809	0.793606
BM882189	590.593	0.200691	0.834703
LN:464	13839.2	0.202127	0.844575
TA2302_6306	2865.39	0.203195	0.399623
TA879_6306	668.166	0.204427	0.730036
LN:980	129.736	0.204469	0.814393
LN:148	178.921	0.206618	0.795221
TA613_6306	3026.37	0.206929	0.834703
TA414_6306	440.978	0.207702	0.84126
CD749588	542.444	0.214095	0.84126
LN:1237	59.3938	0.214848	0.836689
CN443156	364.339	0.216678	0.735996
AW570803	118.32	0.217314	0.735996
AW829892	64.3119	0.217339	0.730036
LN:620	134.384	0.22142	0.834703
BE191706	1905.7	0.222835	0.834703
AW828389	913.206	0.223611	0.605512	XP_001581158	1e-05	hypotheticalprotein[TrichomonasvaginalisG3]_x0001_gb|EAY20172.1|hypotheticalproteinTVAG_021170[TrichomonasvaginalisG3]
LN:675	247.778	0.224381	0.84126
CN443700	996.06	0.225023	0.793606
TA332_6306	2096.07	0.22588	0.84126
LN:397	90.9841	0.22634	0.730036
CK233827	2952.97	0.227327	NA
AW829327	232.375	0.230679	0.592427
TA662_6306	2225.86	0.23545	0.836689
AW588709	36902.2	0.235532	0.834703
AW870693	156.161	0.235759	0.84126
CN442941	347.385	0.236107	0.834703
TA919_6306	364.449	0.237211	0.715987
BQ548353	96.8752	0.239604	0.836689
LN:1159	150.971	0.240812	0.57118
BE238923	166.438	0.242507	0.834703	XP_002409116	9e-10	bromoadjacenthomology(BAH)domain-containingprotein[Ixodesscapularis]_x0001_gb|EEC02282.1|bromoadjacenthomology(BAH)domain-containingprotein[Ixodesscapularis]
TA1989_6306	73.6966	0.242633	0.71692
BE225415	128.487	0.242681	0.678884
BQ613293	263.82	0.250676	NA
CF980957	158.422	0.252836	0.771392
BM882503	2307.5	0.253733	0.735996
BE225536	289.772	0.25384	0.66101	AAW56944	2e-14	FMRFamide-relatedpeptideFLP-1[Meloidogyneincognita]
TA1282_6306	299.528	0.254139	0.834703
TA714_6306	66.4814	0.254697	0.834703
AW870792	2691.23	0.256905	0.806067
BQ548116	484.813	0.258332	0.675062
BQ613164	73.219	0.259511	0.791388
TA401_6306	1455.92	0.266024	NA
TA2338_6306	157.678	0.269454	0.834703
BM773684	157.84	0.269536	0.707449
LN:953	168.833	0.271247	0.793606
TA679_6306	357.302	0.272676	0.731253
TA388_6306	138.91	0.27488	0.791388
BQ548551	104.464	0.283111	0.64818	XP_003699319	3e-15	PREDICTED:glyoxylatereductase/hydroxypyruvatereductase-like[Megachilerotundata]
LN:903	98.1652	0.284649	0.834703
CK984624	1076.16	0.28666	NA
CF802706	373.296	0.287092	0.735996
BM774255	245.34	0.29469	0.586256
LN:870	836.191	0.296407	0.175768
AW735598	686.62	0.298982	0.57118	AAD13651	1e-18	ABA-1allergen,partial[Ascarislumbricoides]
BQ613460	2761.65	0.30102	NA
BQ548136	157.703	0.302166	0.793606
AW828215	200.056	0.303808	0.399623
LN:497	128.03	0.317369	0.664339
BM882614	231.223	0.324632	0.57118
TA2046_6306	173.77	0.326485	0.793606
AW828066	279.711	0.328456	0.57118
AW571119	72.8958	0.337153	0.66101
TA109_6306	88.0488	0.342791	0.455752
BQ548248	1038.01	0.343401	0.298346
BE239102	480.063	0.34677	0.57118
CK983676	84.798	0.355332	0.730036
CK233517	51.3744	0.357295	0.586256
LN:389	896.007	0.357583	0.719993
AW570684	547.679	0.363821	0.791388
TA2417_6306	52.7198	0.365676	0.685222
TA143_6306	61.8141	0.36874	0.664339
TA2229_6306	85.0517	0.371403	0.791388
BQ625314	583.534	0.37822	0.71692
BE239146	221.01	0.38274	0.504289
TA359_6306	1321.13	0.38641	0.686113
CF980895	605.548	0.394882	0.735996
CF099837	107.919	0.398776	NA
TA2149_6306	100.171	0.400477	0.586256
BQ625335	790.017	0.404234	0.175768
AW829145	231.405	0.409836	0.251144
LN:755	193.408	0.414115	0.605512
LN:394	169.229	0.422726	0.685222
CF803084	241.919	0.424451	0.399623
BE217706	53.0427	0.428724	0.730036
CN442929	94.6734	0.433343	0.298346
CD749504	268.484	0.436077	0.40975
TA1658_6306	237.888	0.439442	0.664339
CD749352	58.8475	0.505672	0.396057
TA2063_6306	101.289	0.531236	0.605512
BE191722	1856.11	0.537007	0.399623
AW588837	456.721	0.545405	0.592427
TA337_6306	210.932	0.604429	0.399623
	Highlighted in orange: M.incognita transcripts, downregulated in resistant cv Moapa 69
