# Supplementary material for: Transcriptome Analysis of Resistant and Susceptible Alfalfa Cultivars Infected With Root-Knot Nematode Meloidogyne incognita
Source: PLoS One. 2015 Feb 24;10(2):e0118269. doi: 10.1371/journal.pone.0118269 (PMC4339843; doi:10.1371/journal.pone.0118269)
Supplement: S10 Table — (XLSX) [file pone.0118269.s013.xlsx]

## Sheet: Supplementary Table S10_A
Supplementary Table S10.
Common DEGs found in resistant alfalfa cv. Moapa 69 and resistant soybean line PI 595099 in response to root-knot nematode M. incognita.
alfalga_ID	baseMean	log2FoldChange	FDR	Medtr	description	soybean	logFC	description
evgevgevgvelvLoc9214t14	124.512	-1.24747	0.00760068	Medtr6g036840.1	|LRRreceptor-likekinasefamilyprotein|LC|chr6:12929942-12933118|20130731	Glyma01g35390.1	3.61893	Leucine-rich repeat protein kinase family protein
evgevgevgvelvLoc20496t8	466.013	-1.84697	2.77398e-07	Medtr1g063120.1	|4-coumarate:CoAligase-likeprotein|HC|chr1:27765899-27770679|20130731	Glyma01g44270.1	3.04392	4-coumarate:CoA ligase 3
evgevgevgvelvLoc2031d73951t3	9231.75	-1.05625	2.96257e-09	Medtr2g070870.1	|plantgibberellin2-oxidase|HC|chr2:29878373-29875542|20130731	Glyma04g38850.1	4.62839	gibberellin 20 oxidase 2
evgevgevgvelvLoc8889d71583t3	100.857	-1.98968	0.0139046	Medtr3g025230.1	|flavonoidhydroxylase|HC|chr3:7659217-7664309|20130731	Glyma05g00220.1	2.74721	cytochrome P450, family 78, subfamily A, polypeptide 10
evgevgevgvelvLoc1818t19	338.852	-2.22518	2.02442e-11	Medtr6g084320.1	|ABCtransporter-likefamily-protein|HC|chr6:31528709-31522681|20130731	Glyma05g27740.1	4.62839	multidrug resistance-associated protein 3
evgevgevgvelvLoc24508d12816t1	18.1778	-1.98327	0.0247315	Medtr3g005530.1	|MADS-boxtranscriptionfactor|HC|chr3:250434-244289|20130731	Glyma05g28130.1	4.62839	K-box region and MADS-box transcription factor family protein
evgevgevgvelvLoc19923d5404t1	13.8068	3.77609	3.78569e-09	Medtr4g085540.1	|polyadenylate-bindingprotein|HC|chr4:33416965-33423437|20130731	Glyma06g04460.1	5.38148	poly(A) binding protein 8
evgevgevgvelvLoc13046d1195t1	102.773	-2.38671	2.61996e-07	Medtr5g089320.1	|calmodulin-domainkinaseCDPKprotein|HC|chr5:38811203-38807982|20130731	Glyma06g09340.1	6.47821	ataurora1
evgevgevgvelvLoc4737t4	118.388	-2.58113	0.00017909	Medtr8g075610.1	|shikimate/quinatehydroxycinnamoyltransferase|HC|chr8:31967387-31964879|20130731	Glyma06g17590.1	5.12536	HXXXD-type acyl-transferase family protein
evgevgevgvelvLoc19496d20091t1	161.519	-1.52488	3.60611e-05	Medtr6g078380.1	|glycosidehydrolasefamily1protein|HC|chr6:29420595-29426323|20130731	Glyma06g41200.1	4.97794	beta glucosidase 41
evgevgevgvelvLoc27212t3	137.908	1.00187	0.0119801	Medtr3g054080.1	|cyclin-dependentkinase|HC|chr3:21442069-21436095|20130731	Glyma07g02400.1	5.4943	cyclin-dependent kinase B1;2
evgevgevgvelvLoc1134t11	523.45	1.27094	0.00184692	Medtr7g021820.1	|aldo/ketoreductasefamilyoxidoreductase|HC|chr7:6955284-6958197|20130731	Glyma08g12930.1	-3.6376	NAD(P)-linked oxidoreductase superfamily protein
evgevgevgvelvLoc7218d2865t5	399.87	-1.26872	0.00646282	Medtr2g075770.1	|gamma-glutamylhydrolase|HC|chr2:31687197-31692593|20130731	Glyma13g34290.1	6.24014	gamma-glutamyl hydrolase 1
evgevgevgvelvLoc23563d20545t1	119.085	1.50025	0.0134081	Medtr2g096970.1	|kinase1B|HC|chr2:41453479-41460427|20130731	Glyma17g33470.1	4.81372	Protein kinase superfamily protein
evgevgevgvelvLoc24300d75744t2	155.869	-1.86693	1.17957e-06	Medtr0161s0050.1	|long-chainacyl-CoAsynthetase|HC|scaffold0161:23112-24983|20130731	Glyma18g05110.1	5.69647	acyl activating enzyme 12
evgevgevgvelvLoc12827d584t1	111.369	3.17911	2.92033e-10	Medtr7g026230.1	|actin-97|HC|chr7:8686628-8691111|20130731	Glyma19g00850.1	5.12536	actin-11
bold: putative R-genes, potentially associated with resistant response in cv. Moapa 69 (Table S9) and differentially expressed in resistant soybean line PI595099
Common DEGs found in susceptible alfalfa cv. Lahontan and resistant soybean line PI 595099 in response to root-knot nematode M. incognita.
alfalga_ID	baseMean	log2FoldChange	FDR	Medtr	description	logFC	soybean	description
evgevgevgvelvLoc21982t2	185.805	-4.75801	2.85985e-32	Medtr8g468400.1	|DNAligaseI,ATP-dependentprotein|HC|chr8:24777313-24770189|20130731	Glyma11g19880.1	-4.16989	DNA ligase 1
evgevgevgvelvLoc10549t1	686.599	-3.5497	1.18627e-19	Medtr2g074990.1	|LRRreceptor-likekinase|HC|chr2:31377041-31370508|20130731	Glyma02g40380.1	-2.28479	Leucine-rich repeat protein kinase family protein
evgevgevgvelvLoc23581d12702t1	23.5456	-3.28179	0.000416848	Medtr6g086280.1	|multiproteinbridgingfactor1b-likeprotein|HC|chr6:32390058-32393143|20130731	Glyma06g42900.1	5.12536	multiprotein bridging factor 1B
evgevgevgvelvLoc23732d81224t1	35.8695	-3.2426	0.000528615	Medtr5g060350.1	|MAPkinasekinasekinase-likeprotein|HC|chr5:25000000-24991373|20130731	Glyma03g40620.1	4.62839	NIMA-related kinase 2
evgevgevgvelvLoc20084t3	30.1947	-3.07641	0.000583289	Medtr5g040960.1	|ribonucleaseT2familyprotein|HC|chr5:18005673-18007398|20130731	Glyma01g05850.1	5.69647	Ribonuclease T2 family protein
evgevgevgvelvLoc12950d2930t3	39.5472	-2.91051	4.23826e-05	Medtr1g061970.1	|DEAD-boxATP-dependentRNAhelicase-likeprotein|HC|chr1:27069344-27076281|20130731	Glyma07g11880.1	-4.66582	DEA(D/H)-box RNA helicase family protein
evgevgevgvelvLoc167009ct1	494.343	-2.8822	7.42537e-05	Medtr1g072570.1	|glutathioneperoxidase|HC|chr1:32218472-32216703|20130731	Glyma10g03000.1	4.62839	glutathione peroxidase 4
evgevgevgvelvLoc29096t1	378.267	-2.8105	0.0020569	Medtr7g108900.1	|pectinesterase/pectinesteraseinhibitor|HC|chr7:44490095-44487897|20130731	Glyma03g03460.1	2.42488	Plant invertase/pectin methylesterase inhibitor superfamily
evgevgevgvelvLoc6954d26374t2	24.2709	-2.76077	6.24367e-05	Medtr1g050472.1	|ribonucleoside-diphosphatereductasesmallchain|HC|chr1:19456521-19458475|20130731	Glyma16g06070.1	4.81372	Ferritin/ribonucleotide reductase-like family protein
evgevgevgvelvLoc32011t2	116.627	-2.71579	0.0129742	Medtr8g037700.1	|malectin/receptor-likekinasefamilyprotein|HC|chr8:13975899-13972819|20130731	Glyma11g36700.1	2.93929	Leucine-rich repeat protein kinase family protein
evgevgevgvelvLoc16389t4	374.773	-2.5699	7.49186e-05	Medtr4g029200.1	|classIIIperoxidase|LC|chr4:10084664-10082646|20130731	Glyma04g40530.1	6.30344	Peroxidase superfamily protein
evgevgevgvelvLoc166946ct1	187.97	-2.48158	0.0151561	Medtr4g091850.1	|G-typelectinS-receptor-likeSerine/Threonine-kinase|HC|chr4:36432757-36436681|20130731	Glyma01g31590.1	4.81372	inflorescence meristem receptor-like kinase 2
evgevgevgvelvLoc987t29	387.682	-2.47189	0.00996035	Medtr7g081750.1	|subtilisin-likeserineprotease|HC|chr7:31194415-31204034|20130731	Glyma09g37910.1	5.38148	Subtilase family protein
evgevgevgvelvLoc7972d1150t1	239.68	-2.42737	0.0162507	Medtr3g010780.1	|pectinesterase/pectinesteraseinhibitor|HC|chr3:2582559-2577246|20130731	Glyma04g41460.1	3.47664	pectin methylesterase PCR fragment F
evgevgevgvelvLoc2399d45910t3	1599.34	-2.4222	0.0119798	Medtr5g031310.1	|cinnamylalcoholdehydrogenase-likeprotein|HC|chr5:13427387-13425357|20130731	Glyma09g27310.1	4.62839	GroES-like zinc-binding alcohol dehydrogenase family protein
evgevgevgvelvLoc16370t1	732.582	-2.34776	0.0188083	Medtr4g074960.1	|endo-1,4-beta-glucanase|HC|chr4:28582814-28579137|20130731	Glyma02g01990.1	4.26372	glycosyl hydrolase 9B13
evgevgevgvelvLoc23826d41032t2	84.7873	-2.30474	0.0195019	Medtr8g075550.1	|pathogenesis-relatedthaumatinfamilyprotein|HC|chr8:31946277-31943948|20130731	Glyma02g41680.1	2.93929	Pathogenesis-related thaumatin superfamily protein
evgevgevgvelvLoc36517t1	59.0694	-2.2817	0.011998	Medtr7g081805.1	|AP2-domainDNA-bindingprotein|HC|chr7:31410601-31411585|20130731	Glyma16g26460.1	4.97794	Integrase-type DNA-binding superfamily protein
evgevgevgvelvLoc110689ct1	874.645	-2.23869	0.0105544	Medtr2g437770.1	|peroxidasefamilyprotein|HC|chr2:14910384-14912626|20130731	Glyma08g17300.1	5.78784	Peroxidase superfamily protein
evgevgevgvelvLoc4940t14	129.087	-2.2342	0.000506778	Medtr5g074760.1	|peroxidasefamilyprotein|HC|chr5:31768935-31766993|20130731	Glyma11g29920.1	6.53205	Peroxidase superfamily protein
evgevgevgvelvLoc18465t3	415.987	-2.18027	0.000233084	Medtr7g029275.1	|cytochromeP450familyprotein|HC|chr7:10335207-10337443|20130731	Glyma19g25810.1	4.97794	cytochrome P450, family 94, subfamily B, polypeptide 2
evgevgevgvelvLoc23793t2	84.2236	-2.08731	0.00571676	Medtr1g054340.1	|tyrosinekinasefamilyprotein|HC|chr1:23406738-23410210|20130731	Glyma06g45150.1	-3.18804	STRUBBELIG-receptor family 3
evgevgevgvelvLoc853t16	1600.31	-1.99614	0.00239407	Medtr0078s0010.1	|UDP-glucosyltransferasefamilyprotein|HC|scaffold0078:2001-3419|20130731	Glyma03g26940.1	4.97794	UDP-Glycosyltransferase superfamily protein
evgevgevgvelvLoc837d36495t1	1022.55	-1.96854	0.000518848	Medtr3g117090.2	|Sec14p-likephosphatidylinositoltransferfamilyprotein|HC|chr3:54770685-54775926|20130731	Glyma05g33190.1	4.07907	SEC14 cytosolic factor family protein / phosphoglyceride transfer family protein
evgevgevgvelvLoc15467d42656t2	419.518	-1.86805	0.000299521	Medtr7g084750.1	|xyloglucanendotransglucosylase/hydrolasefamilyprotein|HC|chr7:32708057-32710264|20130731	Glyma13g01120.1	4.81372	xyloglucan endotransglycosylase 6
evgevgevgvelvLoc20643t1	92.2343	-1.80466	0.0174266	Medtr1g055255.1	|calcium-dependentkinase|HC|chr1:24422244-24417898|20130731	Glyma07g33460.1	2.93736	Calcium-binding EF-hand family protein
evgevgevgvelvLoc3881t6	277.82	-1.74992	0.00444479	Medtr8g020630.1	|germinfamily3protein|HC|chr8:7270320-7271524|20130731	Glyma01g04450.1	3.23284	germin-like protein 7
evgevgevgvelvLoc160825ct1	397.748	-1.73138	0.0143657	Medtr6g043460.1	|peroxidasefamilyprotein|HC|chr6:15052185-15049777|20130731	Glyma16g27900.1	3.98711	Peroxidase superfamily protein
evgevgevgvelvLoc5855d47359t1	1133.56	-1.7223	1.97485e-15	Medtr8g036920.1	|DNA-damage-repair/tolerationDRT100-likeprotein|HC|chr8:13451828-13453471|20130731	Glyma08g16220.1	5.78784	Leucine-rich repeat (LRR) family protein
evgevgevgvelvLoc16300t7	69.8494	-1.71061	0.00151107	Medtr4g013350.1	|diseaseresistanceresponseprotein|HC|chr4:3781527-3780521|20130731	Glyma19g33300.1	4.62839	Disease resistance-responsive (dirigent-like protein) family protein
evgevgevgvelvLoc8967t17	420.128	-1.69703	1.06124e-05	Medtr7g082510.1	|receptor-likekinase|HC|chr7:31621530-31617815|20130731	Glyma02g39520.1	4.97794	Protein kinase superfamily protein
evgevgevgvelvLoc22525d38170t1	2262.22	-1.68687	4.85833e-06	Medtr8g038170.1	|annexinD8|HC|chr8:14143898-14151200|20130731	Glyma13g27010.1	5.78784	annexin 4
evgevgevgvelvLoc37010t4	32.4964	-1.6734	0.0211006	Medtr4g088810.1	|linoleate13S-lipoxygenase2-1,relatedprotein|HC|chr4:35415156-35409075|20130731	Glyma07g03910.1	2.87253	lipoxygenase 1
evgevgevgvelvLoc4629t7	35.9977	-1.6555	0.00511897	Medtr5g062370.1	|glycosidehydrolasefamily3amine-terminaldomainprotein|HC|chr5:25913155-25904566|20130731	Glyma02g01660.1	4.62839	beta-xylosidase 2
evgevgevgvelvLoc10636d40365t2	92.6527	-1.65387	0.0159957	Medtr6g088610.1	|receptor-likekinase|HC|chr6:32900583-32904958|20130731	Glyma13g42760.1	-2.81203	Protein kinase protein with adenine nucleotide alpha hydrolases-like domain
evgevgevgvelvLoc3661t19	198.353	-1.63483	0.0239127	Medtr1g027640.1	|wall-associatedreceptorkinase-likeprotein|LC|chr1:9203571-9199322|20130731	Glyma06g12530.1	5.12536	wall associated kinase 3
evgevgevgvelvLoc538t99utrorf	29.8688	-1.60964	0.0246578	Medtr7g112150.1	|importinsubunitalpha|LC|chr7:46122552-46126774|20130731	Glyma10g29000.1	4.81372	importin alpha isoform 1
evgevgevgvelvLoc12649t5	290.07	-1.5457	0.00329982	Medtr7g034395.1	|zinc-bindingdehydrogenasefamilyoxidoreductase|HC|chr7:12874877-12878478|20130731	Glyma13g34810.1	-3.18804	GroES-like zinc-binding alcohol dehydrogenase family protein
evgevgevgvelvLoc2644t6	70.4216	-1.46598	0.0203353	Medtr4g094815.1	|caffeoyl-CoA3-O-methyltransferase|HC|chr4:39053260-39056533|20130731	Glyma01g39460.1	2.5658	S-adenosyl-L-methionine-dependent methyltransferases superfamily protein
evgevgevgvelvLoc16459d1790t2	129.288	-1.45436	0.0211387	Medtr5g083110.1	|glutaredoxin(GRX)familyprotein|HC|chr5:35860788-35859606|20130731	Glyma03g28520.1	5.2591	Glutaredoxin family protein
evgevgevgvelvLoc24300d75744t2	132.254	-1.39432	0.00308602	Medtr0161s0050.1	|long-chainacyl-CoAsynthetase|HC|scaffold0161:23112-24983|20130731	Glyma18g05110.1	5.69647	acyl activating enzyme 12
evgevgevgvelvLoc24455d483t1	42.7215	-1.35725	0.0205967	Medtr1g076830.1	|FAD-bindingberberinefamilyprotein|HC|chr1:34296146-34297881|20130731	Glyma05g25460.1	3.39986	FAD-binding Berberine family protein
evgevgevgvelvLoc1643t11	243.658	-1.23752	0.000133344	Medtr4g133060.1	|RhoGDP-dissociationinhibitor-likeprotein|HC|chr4:55671024-55668354|20130731	Glyma18g00760.1	5.59892	Immunoglobulin E-set superfamily protein
evgevgevgvelvLoc33820t5	129.939	-1.20955	1.12889e-07	Medtr8g023860.1	|NACtranscriptionfactor-likeprotein|LC|chr8:8704958-8707169|20130731	Glyma08g18470.1	4.97794	NAC domain containing protein 1
evgevgevgvelvLoc4776t1	3639.4	-1.19444	9.80967e-06	Medtr7g013660.1	|copperchaperone|HC|chr7:3949006-3946807|20130731	Glyma09g21280.1	4.81372	Heavy metal transport/detoxification superfamily protein
evgevgevgvelvLoc21128t21	394.85	-1.17116	0.000280426	Medtr8g022270.1	|ABCtransporterBfamily-likeprotein|HC|chr8:7869135-7861470|20130731	Glyma02g04410.1	-5.32242	transporter associated with antigen processing protein 1
evgevgevgvelvLoc4177t4	334.529	-1.1655	0.000204697	Medtr3g114870.1	|lysine/ornithinedecarboxylase|HC|chr3:53637652-53635908|20130731	Glyma04g02230.1	6.58396	Pyridoxal-dependent decarboxylase family protein
evgevgevgvelvLoc108t8	980.194	-1.13887	9.95033e-06	Medtr8g064630.1	|carbonicanhydrasefamilyprotein|HC|chr8:27134062-27125562|20130731	Glyma02g37710.1	4.62839	beta carbonic anhydrase 5
evgevgevgvelvLoc2639t54	215.882	-1.12855	0.0150456	Medtr6g078380.1	|glycosidehydrolasefamily1protein|HC|chr6:29420595-29426323|20130731	Glyma07g18400.1	2.67782	beta glucosidase 11
evgevgevgvelvLoc18971d20065t1	1645.38	-1.10209	1.10262e-11	Medtr5g063670.1	|annexinD8|HC|chr5:26391646-26389005|20130731	Glyma11g21480.1	5.69647	annexin 8
evgevgevgvelvLoc18803t2	1211.01	-1.10065	0.0039823	Medtr7g084760.1	|xyloglucanendotransglucosylase/hydrolasefamilyprotein|HC|chr7:32713966-32715520|20130731	Glyma01g34770.1	4.97794	xyloglucan endotransglucosylase/hydrolase 26
evgevgevgvelvLoc8280t2	176.947	-1.09218	0.0192206	Medtr1g046500.1	|diseaseresistance-responsive,dirigentdomainprotein|HC|chr1:17527009-17528152|20130731	Glyma11g15310.1	3.73719	Disease resistance-responsive (dirigent-like protein) family protein
evgevgevgvelvLoc126203ct1	292.024	-1.08822	0.0237507	Medtr5g075320.1	|expansinA10|HC|chr5:32001178-31998955|20130731	Glyma04g02380.1	4.97794	expansin 11
evgevgevgvelvLoc275688ct1	154.447	-1.08659	0.00440686	Medtr8g092020.1	|RABGTPase-likeproteinA1D|HC|chr8:38407885-38409949|20130731	Glyma07g09250.1	5.4943	RHO-related protein from plants 9
evgevgevgvelvLoc32626d45723t1	114.063	1.00725	1.21693e-05	Medtr6g087000.1	|cyclicnucleotide-bindingdomainprotein|HC|chr6:33537341-33528353|20130731	Glyma09g37810.1	-3.50274	Protein kinase superfamily protein
evgevgevgvelvLoc12010t3	283.323	1.04505	0.00493754	Medtr5g055310.1	|wall-associatedkinasefamilyprotein|HC|chr5:22781073-22784451|20130731	Glyma09g19730.1	-4.66582	Protein kinase superfamily protein
evgevgevgvelvLoc13303d42331t1	607.642	1.0981	0.0174051	Medtr3g049150.1	|spermidinehydroxycinnamoyltransferase|HC|chr3:18318210-18316696|20130731	Glyma08g42440.1	4.97794	spermidine hydroxycinnamoyl transferase
evgevgevgvelvLoc2286d18403t1	690.087	1.15115	0.00189527	Medtr2g029815.1	|peroxidasefamilyprotein|HC|chr2:11144936-11146485|20130731	Glyma02g15290.1	5.78784	Peroxidase superfamily protein
evgevgevgvelvLoc11090d17090t1	1204.24	1.21371	0.00571676	Medtr3g031490.1	|Serine/Threoninekinase,plant-typeprotein|HC|chr3:26738983-26736617|20130731	Glyma03g34750.1	3.31877	Leucine-rich repeat protein kinase family protein
evgevgevgvelvLoc2839t7	461.736	1.21881	0.0102737	Medtr7g016700.1	|chalconeandstilbenesynthasefamilyprotein|HC|chr7:5283754-5285399|20130731	Glyma05g28610.1	-4.91935	Chalcone and stilbene synthase family protein
evgevgevgvelvLoc17562t3	363.04	1.24309	0.000282641	Medtr2g081620.1	|serinecarboxypeptidase-likeprotein|HC|chr2:34253526-34259301|20130731	Glyma02g36600.1	4.81372	alpha/beta-Hydrolases superfamily protein
evgevgevgvelvLoc278t11	22962.1	1.24452	0.00565203	Medtr2g029910.1	|peroxidasefamilyprotein|HC|chr2:11192617-11190342|20130731	Glyma09g02670.1	5.12536	peroxidase 2
evgevgevgvelvLoc2476t6	171.081	1.2603	0.00148015	Medtr3g051240.1	|purpleacidphosphatasesuperfamilyprotein|HC|chr3:20221087-20217748|20130731	Glyma12g01000.1	5.2591	purple acid phosphatase 10
evgevgevgvelvLoc5001t26	381.473	1.30829	0.00693799	Medtr8g014700.1	|LRRreceptor-likekinaseplant-likeprotein,putative|LC|chr8:4687718-4694250|20130731	Glyma15g02520.1	-3.35395	Leucine-rich repeat protein kinase family protein
evgevgevgvelvLoc3398t173	273.08	1.33046	0.00390275	Medtr7g056510.1	|G-typelectinS-receptor-likeSerine/Threonine-kinase|HC|chr7:20065822-20061911|20130731	Glyma13g32210.1	-5.32242	protein serine/threonine kinases;protein kinases;ATP binding;sugar binding;kinases;carbohydrate binding
evgevgevgvelvLoc16359t1	433.317	1.33771	0.00325215	Medtr7g013850.1	|anthocyanin5-aromaticacyltransferase|LC|chr7:4094681-4096416|20130731	Glyma19g03730.1	5.12536	HXXXD-type acyl-transferase family protein
evgevgevgvelvLoc11709d2464t1	573.612	1.39217	0.0111042	Medtr2g070200.1	|glutathioneS-transferase,amine-terminaldomainprotein|HC|chr2:29541815-29540260|20130731	Glyma15g40200.1	4.17511	glutathione S-transferase TAU 19
evgevgevgvelvLoc15355d9520t2	46.8838	1.40635	0.0020961	Medtr6g061850.1	|17.6kDaclassIheatshockprotein|HC|chr6:24014831-24014010|20130731	Glyma04g05720.1	4.81372	17.6 kDa class II heat shock protein
evgevgevgvelvLoc15393t5	117.061	1.41758	0.00185165	Medtr5g011280.1	|subtilisin-likeserineprotease|HC|chr5:3217506-3215230|20130731	Glyma09g40210.1	6.42227	xylem serine peptidase 1
evgevgevgvelvLoc1432t6	67.1111	1.56079	0.0166616	Medtr3g031500.1	|Serine/Threoninekinasefamilyprotein|HC|chr3:26735506-26733386|20130731	Glyma18g05740.1	-3.25243	Leucine-rich repeat protein kinase family protein
evgevgevgvelvLoc4901d27876t1	80.5658	1.56391	0.024668	Medtr6g079220.1	|pentatricopeptide(PPR)repeatprotein|LC|chr6:29875611-29877102|20130731	Glyma15g10060.1	-4.66582	Pentatricopeptide repeat (PPR) superfamily protein
evgevgevgvelvLoc1644d31568t3	57.6461	1.64195	0.00154872	Medtr4g126970.1	|Serine/Threoninekinasefamilyprotein|HC|chr4:52661693-52665483|20130731	Glyma09g41160.1	-3.0835	Protein kinase superfamily protein
evgevgevgvelvLoc11824t1	82.1598	1.66173	0.000899562	Medtr5g081530.1	|17.6kDaclassIheatshockprotein|HC|chr5:34918670-34919471|20130731	Glyma05g01330.1	5.2591	HSP20-like chaperones superfamily protein
evgevgevgvelvLoc11125t4	2232.15	1.71626	0.00525639	Medtr1g111000.1	|alpha-glucosidase|HC|chr1:50123028-50119122|20130731	Glyma01g20460.1	3.59385	alpha-xylosidase 1
evgevgevgvelvLoc2460d66904t1	20572.4	1.71746	0.020441	Medtr0062s0020.1	|glycosidehydrolasefamily18protein|LC|scaffold0062:5038-6252|20130731	Glyma03g02760.1	2.95373
evgevgevgvelvLoc1342t35	197.789	1.80259	0.00355373	Medtr5g094520.1	|cytochromeP450family71protein|HC|chr5:41315493-41317550|20130731	Glyma02g17720.1	4.62839	cytochrome P450, family 71, subfamily B, polypeptide 34
evgevgevgvelvLoc21926t2	36.2905	1.90622	0.0147348	Medtr2g069010.1	|2OG-Fe(II)oxygenasefamilyoxidoreductase|HC|chr2:28671263-28669485|20130731	Glyma08g18000.1	-2.07377	2-oxoglutarate (2OG) and Fe(II)-dependent oxygenase superfamily protein
evgevgevgvelvLoc117272ct1	75.322	2.22706	0.00362056	Medtr8g040520.1	|sulfotransferase|LC|chr8:15076193-15077556|20130731	Glyma13g26070.1	3.05149	sulfotransferase 2A
evgevgevgvelvLoc5729d80157t2	14.323	2.2647	0.0111248	Medtr6g465420.1	|CBF/DREB1transcriptionfactor|HC|chr6:23247851-23246544|20130731	Glyma17g15310.1	2.67782	Integrase-type DNA-binding superfamily protein
evgevgevgvelvLoc19910t1	35.558	2.28913	0.000176064	Medtr4g097670.1	|xyloglucanendotransglucosylase/hydrolasefamilyprotein|HC|chr4:40320935-40317945|20130731	Glyma10g39760.1	6.30344	xyloglucan endotransglucosylase/hydrolase 8
evgevgevgvelvLoc14911d1655t1	91.797	2.35758	3.38141e-05	Medtr4g076430.1	|glucanendo-1,3-beta-glucosidase|HC|chr4:29224498-29226536|20130731	Glyma08g12020.1	3.04392	O-Glycosyl hydrolases family 17 protein
evgevgevgvelvLoc40280ct1	563.264	2.57918	0.00439565	Medtr3g008100.1	|phenylcoumaranbenzylicetherreductase-likeprotein|HC|chr3:1324413-1320139|20130731	Glyma0317s00200.1	5.95486	pinoresinol reductase 1
evgevgevgvelvLoc14043d42448t1	105.642	2.57948	0.00186155	Medtr8g074070.1	|2OG-Fe(II)oxygenasefamilyoxidoreductase|HC|chr8:31331991-31326147|20130731	Glyma19g31460.1	4.24874	2-oxoglutarate (2OG) and Fe(II)-dependent oxygenase superfamily protein
evgevgevgvelvLoc38607t1	39.6488	3.70221	0.000403086	Medtr7g111060.1	|cathepsinB-likecysteineprotease|HC|chr7:45547798-45542808|20130731	Glyma06g01710.1	6.47821	xylem cysteine peptidase 2
evgevgevgvelvLoc36302d7475t1	8.07127	4.12437	2.50693e-05	Medtr4g059450.1	|proteindisulfideisomerase-likeprotein|HC|chr4:21885634-21890988|20130731	Glyma19g41690.1	4.80029	thioredoxin family protein
evgevgevgvelvLoc12827d584t1	201.05	4.29288	5.04394e-16	Medtr7g026230.1	|actin-97|HC|chr7:8686628-8691111|20130731	Glyma19g00850.1	5.12536	actin-11
evgevgevgvelvLoc19923d5404t1	15.9189	4.88081	3.91815e-08	Medtr4g085540.1	|polyadenylate-bindingprotein|HC|chr4:33416965-33423437|20130731	Glyma06g04460.1	5.38148	poly(A) binding protein 8

## Sheet: Supplementary Table S10_B
Supplementary Table S10, cont.
Common DEGs found in resistant alfalfa cv. Moapa 69 and in Mi-Mediated resistant tomato
alfalga_ID	baseMean	log2FoldChange	FDR	Medtr	description	Tomato ID	expression	description
evgevgevgvelvLoc27212t3	137.908	1.00187	0.0119801	Medtr3g054080.1	CDK-activatingkinase[Medicagosativasubsp.xvaria]	Solyc11g072630.1.1	up-regulated	Mitogen-activatedproteinkinaseIPR008351JNKMAPkinase
Common DEGs found in susceptible alfalfa cv. Lahontan and in Mi-Mediated resistant tomato
alfalfa_ID	baseMean	log2FoldChange	FDR	Medtr	description	Tomato ID	expression	description
evgevgevgvelvLoc2644t6	70.4216	-1.46598	0.0203353	Medtr4g094815.1	|caffeoyl-CoA3-O-methyltransferase|HC|chr4:39053260-39056533|20130731	Solyc10g050160.1.1	down-regulated	Caffeoyl-CoA3-O-methyltransferaseIPR002935O-methyltransferase,family3
evgevgevgvelvLoc38096t1	23.0395	-2.39645	0.0143657	Medtr5g061290.1	Ubiquitin[Medicagotruncatula]_x0001_gb|AES97879.1|Ubiquitin[Medicagotruncatula]	Solyc01g006190.2.1	up-regulated	E3ubiquitin-proteinligasesinaIPR004162Seveninabsentiaprotein
evgevgevgvelvLoc21128t21	394.85	-1.17116	0.000280426	Medtr8g022270.1	|ABCtransporterBfamily-likeprotein|HC|chr8:7869135-7861470|20130731	Solyc07g008610.1.1	up-regulated	ATP-bindingcassetteproteinIPR003439ABCtransporter-like
evgevgevgvelvLoc36517t1	59.0694	-2.2817	0.011998	Medtr7g081805.1	|AP2-domainDNA-bindingprotein|HC|chr7:31410601-31411585|20130731	Solyc10g009110.1.1	up-regulated	Ethylene-responsivetranscriptionfactor4IPR001471Pathogenesis-relatedtranscriptionalfactorandERF,DNA-binding
evgevgevgvelvLoc21128t21	394.85	-1.17116	0.000280426	Medtr8g022270.1	|ABCtransporterBfamily-likeprotein|HC|chr8:7869135-7861470|20130731	Solyc12g010220.1.1	up-regulated	CytochromecbiogenesisATP-bindingexportproteinccmA-likeIPR005895ABCtransporter,haemexport,CcmA
evgevgevgvelvLoc9789t4	671.721	-1.15449	0.0106668	Medtr4g081010.2	|polyubiquitin3|HC|chr4:31289098-31286525|20130731	Solyc02g082800.2.1	down-regulated	Ubiquilin-1IPR015496Ubiquilin
