# Supplementary material for: Transcriptome Analysis of Resistant and Susceptible Alfalfa Cultivars Infected With Root-Knot Nematode Meloidogyne incognita
Source: PLoS One. 2015 Feb 24;10(2):e0118269. doi: 10.1371/journal.pone.0118269 (PMC4339843; doi:10.1371/journal.pone.0118269)
Supplement: S11 Table — (XLSX) [file pone.0118269.s014.xlsx]

## Sheet: Sheet1
Supplementary Table S11. Differentially expressed genes-candidates, potentially associated with resistance to M. incognita in cv. Moapa
	Discordant common genes
Medtr0277s0020.3		|diseaseresistanceprotein(TIR-NBS-LRRclass)|LC|scaffold0277:14030-8135|20130731
Medtr7g105720.1		|hypotheticalprotein|LC|chr7:42885505-42883613|20130731
Medtr3g056585.1		|LRRandNB-ARCdomaindiseaseresistanceprotein|LC|chr3:22616366-22612832|20130731
Medtr5g087320.1		|receptor-likeprotein|LC|chr5:37825611-37822549|20130731
Medtr3g023030.1		|LRRandNB-ARCdomaindiseaseresistanceprotein|LC|chr3:6950546-6944739|20130731
Medtr7g445700.1		|DUF4283domainprotein|LC|chr7:15486160-15484152|20130731
Medtr3g052720.1		|organelletranscriptprocessingprotein,putative|HC|chr3:20868148-20864227|20130731
Medtr3g056320.2		|LRRandNB-ARCdomaindiseaseresistanceprotein|LC|chr3:22443863-22440316|20130731
Medtr3g009010.1		|glycosidehydrolasefamily5protein|HC|chr3:1744791-1738002|20130731
Medtr1g050478.1		|F-box/LRRprotein,putative|LC|chr1:19467056-19468711|20130731
Medtr7g082460.1		|receptor-likekinase|HC|chr7:31606935-31604101|20130731
Medtr7g026140.1		|heatshockcognate70kDaprotein|HC|chr7:8660435-8658273|20130731
Medtr5g057715.1		|hypotheticalprotein|LC|chr5:23834152-23832736|20130731
Medtr3g062420.1		|LRRandNB-ARCdomaindiseaseresistanceprotein,putative|LC|chr3:28175773-28188696|20130731
Medtr3g032960.1		|LRRandNB-ARCdomaindiseaseresistanceprotein|LC|chr3:10434947-10429930|20130731
Medtr7g062720.1		|Copia-likepolyprotein/retrotransposon,putative|LC|chr7:22824311-22825240|20130731
Medtr6g071400.1		|lateembryogenesisabundantprotein|LC|chr6:26154741-26154097|20130731
Medtr7g035425.1		|hypotheticalprotein|LC|chr7:13568021-13569614|20130731
Medtr5g036290.1		|matrixinfamilyprotein|LC|chr5:15818918-15820174|20130731
Medtr3g021380.1		|NBS-LRRtypediseaseresistanceprotein|LC|chr3:6260285-6256594|20130731
Medtr3g056200.1		|LRRandNB-ARCdomaindiseaseresistanceprotein|LC|chr3:22368944-22360746|20130731
Medtr7g068350.1		|transmembraneprotein,putative|LC|chr7:25002434-25001592|20130731
Medtr8g442690.1		|endonuclease/exonuclease/phosphatasefamilyprotein|LC|chr8:16181165-16182691|20130731
	16 putative R-genes induced in cv. Moapa
Medtr3g054080.1		CDK-activatingkinase[Medicagosativasubsp.xvaria]
Medtr1g027690.1		PREDICTED:probablereceptor-likeproteinkinaseAt1g67000-like[Cicerarietinum]
Medtr1g027960.1		Kinase-likeprotein[Medicagotruncatula]_x0001_gb|AES75455.1|Kinase-likeprotein[Medicagotruncatula]
Medtr5g087360.2		Receptorproteinkinase-likeprotein[Medicagotruncatula]_x0001_gb|AET00007.1|Receptorproteinkinase-likeprotein[Medicagotruncatula]
Medtr4g023040.1		NBS-containingresistance-likeprotein[Medicagotruncatula]_x0001_gb|AES87225.1|NBS-containingresistance-likeprotein[Medicagotruncatula]
Medtr5g086040.3		Receptor-likeproteinkinase[Medicagotruncatula]_x0001_gb|AES99908.1|Receptor-likeproteinkinase[Medicagotruncatula]
Medtr2g096970.1		putativeproteinkinaseAPK1A[Trifoliumpratense]
Medtr6g052455.1		NBS-LRRresistanceprotein[Medicagotruncatula]_x0001_gb|AES75658.1|NBS-LRRresistanceprotein[Medicagotruncatula]
Medtr3g031750.1		Cc-nbs-lrrresistanceprotein[Medicagotruncatula]_x0001_gb|AES69584.1|Cc-nbs-lrrresistanceprotein[Medicagotruncatula]
Medtr6g072450.1		Resistance-geneprotein[Medicagotruncatula]_x0001_gb|AES76175.1|Resistance-geneprotein[Medicagotruncatula]
Medtr1g060030.1		Diseaseresistance-likeprotein[Medicagotruncatula]_x0001_gb|AES76172.1|Diseaseresistance-likeprotein[Medicagotruncatula]
Medtr6g072320.1		Diseaseresistance-likeprotein[Medicagotruncatula]_x0001_gb|AES76172.1|Diseaseresistance-likeprotein[Medicagotruncatula]
Medtr5g087320.1		Receptor-likeproteinkinase[Medicagotruncatula]_x0001_gb|AET00003.1|Receptor-likeproteinkinase[Medicagotruncatula]
Medtr8g041190.1		Receptor-likekinase,partial[Medicagotruncatula]_x0001_gb|AET02463.1|Receptor-likekinase,partial[Medicagotruncatula]
Medtr2g078070.1		PREDICTED:putativediseaseresistanceproteinRGA1-like[Cicerarietinum]
Medtr6g027080.1		TIR-NBS-LRRtypediseaseresistanceprotein[Medicagotruncatula]_x0001_gb|AES75153.1|TIR-NBS-LRRtypediseaseresistanceprotein[Medicagotruncatula]
13 genes common between basal upregulated and upregulated in infected Moapa
Medtr5g014380.1		|hypotheticalprotein|LC|chr5:4826005-4825221|20130731
Medtr3g028350.1		|hypotheticalprotein|LC|chr3:8989418-8988833|20130731
Medtr8g028785.1		|hypotheticalprotein|LC|chr8:11109041-11107751|20130731
Medtr6g472230.1		|diseaseresistanceprotein(TIR-NBS-LRRclass),putative|LC|chr6:26054240-26059623|20130731
Medtr4g125750.1		|hypotheticalprotein|LC|chr4:52194101-52193206|20130731
Medtr6g074810.1		|diseaseresistanceprotein(TIR-NBS-LRRclass)|LC|chr6:27677963-27674098|20130731
Medtr6g072450.1		|diseaseresistanceprotein(TIR-NBS-LRRclass)|LC|chr6:26802265-26807927|20130731
Medtr3g056160.1		|RNA-bindingdomainCCCH-typezincfingerprotein|LC|chr3:22346532-22343026|20130731
Medtr0277s0020.3		|diseaseresistanceprotein(TIR-NBS-LRRclass)|LC|scaffold0277:14030-8135|20130731
Medtr8g020310.2		|calcium-bindingEFhand-likeprotein|HC|chr8:7063441-7065673|20130731
Medtr6g088250.1		|diseaseresistanceprotein(TIR-NBS-LRRclass),putative|LC|chr6:33403560-33394883|20130731
Medtr6g088245.1		|diseaseresistanceprotein(TIR-NBS-LRRclass)|LC|chr6:33391048-33386330|20130731
Medtr4g018860.1		|PAR1protein|HC|chr4:5828279-5829710|20130731
